# Supplementary material for: Plasma lipidome, circulating inflammatory proteins, and Parkinson’s disease: a Mendelian randomization study
Source: Front Aging Neurosci. 2024 Sep 11;16:1424056. doi: 10.3389/fnagi.2024.1424056 (PMC11433008; doi:10.3389/fnagi.2024.1424056)
Supplement: Supplementary file 1 [file Data_Sheet_1.ZIP]

Archive with 19 entries (18 files):
- Supplementary_Material/
- Supplementary_Material/Supplementary Figure S1.tif
- Supplementary_Material/Supplementary Figure S2.tif
- Supplementary_Material/Supplementary Figure S3.tif
- Supplementary_Material/Supplementary Figure S4.tif
- Supplementary_Material/Supplementary Figure S5.tif
- Supplementary_Material/Supplementary Figure S6.tif
- Supplementary_Material/Supplementary Figure S7.tif
- Supplementary_Material/Supplementary Figure S8.tif
- Supplementary_Material/Supplementary Table S1:3981 SNPs for the 179 plasma lipidome.csv
- Supplementary_Material/Supplementary Table S2:The causal effects of 179 plasma lipidome on PD.csv
- Supplementary_Material/Supplementary Table S3:Mendelian randomization pleiotropy residual sum and outlier (MR-PRESSO) .xls
- Supplementary_Material/Supplementary Table S4:1435 SNPs for the 91 circulating inflammatory proteins.csv
- Supplementary_Material/Supplementary Table S5:The causal effects of 91 circulating inflammatory proteins on PD.csv
- Supplementary_Material/Supplementary Table S6:Mendelian randomization Sensitivity analysis.xls
- Supplementary_Material/Supplementary Table S7:The causal effects of the reverse MR.xls
- Supplementary_Material/Supplementary Table S8:MR Steiger directivity test.xls
- Supplementary_Material/Supplementary Table S9:Causal effects of plasma lipidome associated with PD on circulating inflammatory proteins associated with PD..csv
- Supplementary_Material/Supplementary_Material.docx
