# Supplementary material for: Plasma lipidome, circulating inflammatory proteins, and Parkinson’s disease: a Mendelian randomization study
Source: Front Aging Neurosci. 2024 Sep 11;16:1424056. doi: 10.3389/fnagi.2024.1424056 (PMC11433008; doi:10.3389/fnagi.2024.1424056)
Supplement: Supplementary file 1 [file Data_Sheet_1.ZIP › Supplementary_Material/Supplementary Table S1:3981 SNPs for the 179 plasma lipidome.csv]

SNP	effect_allele.exposure	other_allele.exposure	effect_allele.outcome	other_allele.outcome	beta.exposure	beta.outcome	eaf.exposure	eaf.outcome	remove	palindromic	ambiguous	id.outcome	chr	pos	se.outcome	samplesize.outcome	pval.outcome	outcome	originalname.outcome	outcome.deprecated	mr_keep.outcome	data_source.outcome	chr.exposure	pos.exposure	se.exposure	eaf.exposure_allele_frequency	pval.exposure	samplesize.exposure	id.exposure	exposure	action	SNP_index	mr_keep
rs10015043	G	A	G	A	0.0886368	-0.0061	0.462911	0.4358	FALSE	FALSE	FALSE	ieu-b-7	4	169485237	0.0226	468692	0.7871	Parkinson's disease || id:ieu-b-7	Parkinson's disease	Parkinson's disease || ||	TRUE	igd	4	168564086	0.0198204	0.462911	7.91e-06	5172	GCST90277270.tsv	Phosphatidylethanolamine (18:1_0:0) levels	2	1	TRUE
rs113318060	A	G	A	G	-0.443214	0.0876	0.0105247	0.013	FALSE	FALSE	FALSE	ieu-b-7	17	81048755	0.1486	13655	0.5554	Parkinson's disease || id:ieu-b-7	Parkinson's disease	Parkinson's disease || ||	TRUE	igd	17	83090952	0.0996505	0.0105247	8.86e-06	5172	GCST90277270.tsv	Phosphatidylethanolamine (18:1_0:0) levels	2	1	TRUE
rs115554476	T	C	T	C	-0.355091	-0.1221	0.0147525	0.0282	FALSE	FALSE	FALSE	ieu-b-7	5	4129194	0.0734	468692	0.0961701	Parkinson's disease || id:ieu-b-7	Parkinson's disease	Parkinson's disease || ||	TRUE	igd	5	4129081	0.0799272	0.0147525	9.06e-06	5172	GCST90277270.tsv	Phosphatidylethanolamine (18:1_0:0) levels	2	1	TRUE
rs116537941	G	A	G	A	-0.197931	0.0063	0.0541032	0.0225	FALSE	FALSE	FALSE	ieu-b-7	1	230259882	0.0892	468692	0.944	Parkinson's disease || id:ieu-b-7	Parkinson's disease	Parkinson's disease || ||	TRUE	igd	1	230124135	0.0439526	0.0541032	6.84e-06	5172	GCST90277270.tsv	Phosphatidylethanolamine (18:1_0:0) levels	2	1	TRUE
rs117398262	A	C	A	C	0.2662	-0.1072	0.0287411	0.0241	FALSE	FALSE	FALSE	ieu-b-7	15	38703787	0.079	468692	0.1748	Parkinson's disease || id:ieu-b-7	Parkinson's disease	Parkinson's disease || ||	TRUE	igd	15	38411586	0.0590693	0.0287411	6.72e-06	5172	GCST90277270.tsv	Phosphatidylethanolamine (18:1_0:0) levels	2	1	TRUE
rs11917269	T	G	T	G	0.108543	-0.0345	0.27729	0.254	FALSE	FALSE	FALSE	ieu-b-7	3	50481035	0.0201	482730	0.0861291	Parkinson's disease || id:ieu-b-7	Parkinson's disease	Parkinson's disease || ||	TRUE	igd	3	50443604	0.0218194	0.27729	6.75e-07	5172	GCST90277270.tsv	Phosphatidylethanolamine (18:1_0:0) levels	2	1	TRUE
rs149492888	A	G	A	G	-0.5254	0.0127	0.00918203	0.0118	FALSE	FALSE	FALSE	ieu-b-7	5	98528653	0.1143	468692	0.9115	Parkinson's disease || id:ieu-b-7	Parkinson's disease	Parkinson's disease || ||	TRUE	igd	5	99192949	0.112985	0.00918203	3.4e-06	5172	GCST90277270.tsv	Phosphatidylethanolamine (18:1_0:0) levels	2	1	TRUE
rs151000252	T	G	T	G	0.872544	0.157	0.00247903	0.0082	FALSE	FALSE	FALSE	ieu-b-7	6	86033449	0.1746	11518	0.3687	Parkinson's disease || id:ieu-b-7	Parkinson's disease	Parkinson's disease || ||	TRUE	igd	6	85323731	0.194618	0.00247903	7.49e-06	5172	GCST90277270.tsv	Phosphatidylethanolamine (18:1_0:0) levels	2	1	TRUE
rs2296637	T	C	T	C	-0.145066	-0.0732	0.109222	0.0961	FALSE	FALSE	FALSE	ieu-b-7	10	129160101	0.0378	468692	0.0526696	Parkinson's disease || id:ieu-b-7	Parkinson's disease	Parkinson's disease || ||	TRUE	igd	10	127361837	0.0322811	0.109222	7.14e-06	5172	GCST90277270.tsv	Phosphatidylethanolamine (18:1_0:0) levels	2	1	TRUE
rs2585266	T	C	T	C	-0.241221	-0.0121	0.0442746	0.0865	FALSE	FALSE	FALSE	ieu-b-7	17	5213391	0.0441	27693	0.7835	Parkinson's disease || id:ieu-b-7	Parkinson's disease	Parkinson's disease || ||	TRUE	igd	17	5310096	0.0487318	0.0442746	7.67e-07	5172	GCST90277270.tsv	Phosphatidylethanolamine (18:1_0:0) levels	2	1	TRUE
rs6434115	A	G	A	G	0.0933379	-0.0192	0.612666	0.6526	FALSE	FALSE	FALSE	ieu-b-7	2	153462347	0.0241	468692	0.426	Parkinson's disease || id:ieu-b-7	Parkinson's disease	Parkinson's disease || ||	TRUE	igd	2	152605833	0.0207398	0.612666	6.92e-06	5172	GCST90277270.tsv	Phosphatidylethanolamine (18:1_0:0) levels	2	1	TRUE
rs6768813	C	T	C	T	0.109509	0.0301	0.628767	0.538	FALSE	FALSE	FALSE	ieu-b-7	3	142665991	0.0223	468692	0.1778	Parkinson's disease || id:ieu-b-7	Parkinson's disease	Parkinson's disease || ||	TRUE	igd	3	142947149	0.0203534	0.628767	7.74e-08	5172	GCST90277270.tsv	Phosphatidylethanolamine (18:1_0:0) levels	2	1	TRUE
rs75388820	A	G	A	G	0.22805	-0.0846	0.0467532	0.0538	FALSE	FALSE	FALSE	ieu-b-7	2	27325141	0.0439	482730	0.0537898	Parkinson's disease || id:ieu-b-7	Parkinson's disease	Parkinson's disease || ||	TRUE	igd	2	27102273	0.0468894	0.0467532	1.19e-06	5172	GCST90277270.tsv	Phosphatidylethanolamine (18:1_0:0) levels	2	1	TRUE
rs7776911	A	G	A	G	-0.137228	0.0177	0.840985	0.8579	FALSE	FALSE	FALSE	ieu-b-7	7	50884453	0.0323	468692	0.582599	Parkinson's disease || id:ieu-b-7	Parkinson's disease	Parkinson's disease || ||	TRUE	igd	7	50816756	0.026822	0.840985	3.22e-07	5172	GCST90277270.tsv	Phosphatidylethanolamine (18:1_0:0) levels	2	1	TRUE
rs9826895	A	G	A	G	-0.103052	-0.0164	0.272343	0.2545	FALSE	FALSE	FALSE	ieu-b-7	3	23822938	0.0259	468692	0.527	Parkinson's disease || id:ieu-b-7	Parkinson's disease	Parkinson's disease || ||	TRUE	igd	3	23781447	0.0220214	0.272343	2.95e-06	5172	GCST90277270.tsv	Phosphatidylethanolamine (18:1_0:0) levels	2	1	TRUE
rs1002079	G	C	G	C	-0.142387	0.0598	0.100545	0.1069	FALSE	TRUE	FALSE	ieu-b-7	16	76498997	0.0283	482730	0.0347696	Parkinson's disease || id:ieu-b-7	Parkinson's disease	Parkinson's disease || ||	TRUE	igd	16	76465100	0.0280342	0.100545	3.89e-07	7047	GCST90277242.tsv	Sterol ester (27:1/17:0) levels	2	1	TRUE
rs10241012	G	A	G	A	0.118223	0.0058	0.122733	0.1178	FALSE	FALSE	FALSE	ieu-b-7	7	103975232	0.0348	468692	0.867	Parkinson's disease || id:ieu-b-7	Parkinson's disease	Parkinson's disease || ||	TRUE	igd	7	104334784	0.025873	0.122733	4.98e-06	7047	GCST90277242.tsv	Sterol ester (27:1/17:0) levels	2	1	TRUE
rs10775274	C	T	C	T	0.170395	-0.2142	0.938366	0.9753	FALSE	FALSE	FALSE	ieu-b-7	16	25223796	0.0862	468692	0.0129799	Parkinson's disease || id:ieu-b-7	Parkinson's disease	Parkinson's disease || ||	TRUE	igd	16	25212475	0.0357677	0.938366	1.93e-06	7047	GCST90277242.tsv	Sterol ester (27:1/17:0) levels	2	1	TRUE
rs10881589	T	C	T	C	0.0786601	-0.0364	0.433292	0.3388	FALSE	FALSE	FALSE	ieu-b-7	9	137135457	0.0359	11518	0.3114	Parkinson's disease || id:ieu-b-7	Parkinson's disease	Parkinson's disease || ||	TRUE	igd	9	134243611	0.0176416	0.433292	8.37e-06	7047	GCST90277242.tsv	Sterol ester (27:1/17:0) levels	2	1	TRUE
rs11265455	G	A	G	A	0.119264	4e-04	0.140869	0.1515	FALSE	FALSE	FALSE	ieu-b-7	1	160620151	0.0334	468692	0.9903	Parkinson's disease || id:ieu-b-7	Parkinson's disease	Parkinson's disease || ||	TRUE	igd	1	160650361	0.025622	0.140869	3.3e-06	7047	GCST90277242.tsv	Sterol ester (27:1/17:0) levels	2	1	TRUE
rs113505726	A	G	A	G	-0.192486	-0.0036	0.0418339	0.0425	FALSE	FALSE	FALSE	ieu-b-7	12	54432285	0.0577	468692	0.9504	Parkinson's disease || id:ieu-b-7	Parkinson's disease	Parkinson's disease || ||	TRUE	igd	12	54038501	0.0421794	0.0418339	5.11e-06	7047	GCST90277242.tsv	Sterol ester (27:1/17:0) levels	2	1	TRUE
rs116859210	G	A	G	A	0.351253	0.05	0.0122517	0.0238	FALSE	FALSE	FALSE	ieu-b-7	12	47129520	0.067	482730	0.4555	Parkinson's disease || id:ieu-b-7	Parkinson's disease	Parkinson's disease || ||	TRUE	igd	12	46735737	0.0769236	0.0122517	5.04e-06	7047	GCST90277242.tsv	Sterol ester (27:1/17:0) levels	2	1	TRUE
rs12296850	G	A	G	A	0.173088	0.0728	0.0543108	0.0658	FALSE	FALSE	FALSE	ieu-b-7	12	100820085	0.0439	471013	0.0971494	Parkinson's disease || id:ieu-b-7	Parkinson's disease	Parkinson's disease || ||	TRUE	igd	12	100426307	0.0376135	0.0543108	4.26e-06	7047	GCST90277242.tsv	Sterol ester (27:1/17:0) levels	2	1	TRUE
rs12735602	A	C	A	C	0.0759366	0.0291	0.541073	0.56	FALSE	FALSE	FALSE	ieu-b-7	1	210494069	0.0225	468692	0.1945	Parkinson's disease || id:ieu-b-7	Parkinson's disease	Parkinson's disease || ||	TRUE	igd	1	210320724	0.0170987	0.541073	9.09e-06	7047	GCST90277242.tsv	Sterol ester (27:1/17:0) levels	2	1	TRUE
rs12921107	C	T	C	T	-0.125335	-0.0263	0.141514	0.1736	FALSE	FALSE	FALSE	ieu-b-7	16	342437	0.0227	482730	0.246	Parkinson's disease || id:ieu-b-7	Parkinson's disease	Parkinson's disease || ||	TRUE	igd	16	292437	0.024234	0.141514	2.38e-07	7047	GCST90277242.tsv	Sterol ester (27:1/17:0) levels	2	1	TRUE
rs13125535	G	T	G	T	0.0860677	0.0079	0.598462	0.6078	FALSE	FALSE	FALSE	ieu-b-7	4	12265411	0.0228	468692	0.7289	Parkinson's disease || id:ieu-b-7	Parkinson's disease	Parkinson's disease || ||	TRUE	igd	4	12263787	0.0171841	0.598462	5.61e-07	7047	GCST90277242.tsv	Sterol ester (27:1/17:0) levels	2	1	TRUE
rs146538641	A	G	A	G	0.322968	-0.0123	0.0158061	0.0105	FALSE	FALSE	FALSE	ieu-b-7	11	71022067	0.1345	466555	0.9273	Parkinson's disease || id:ieu-b-7	Parkinson's disease	Parkinson's disease || ||	TRUE	igd	11	71311021	0.0690489	0.0158061	2.96e-06	7047	GCST90277242.tsv	Sterol ester (27:1/17:0) levels	2	1	TRUE
rs17791425	A	G	A	G	0.180099	0.1178	0.0500313	0.0547	FALSE	FALSE	FALSE	ieu-b-7	6	84970341	0.0491	468692	0.0164301	Parkinson's disease || id:ieu-b-7	Parkinson's disease	Parkinson's disease || ||	TRUE	igd	6	84260623	0.0393889	0.0500313	4.9e-06	7047	GCST90277242.tsv	Sterol ester (27:1/17:0) levels	2	1	TRUE
rs1868072	C	T	C	T	-0.082947	0.0083	0.705183	0.7784	FALSE	FALSE	FALSE	ieu-b-7	2	30403706	0.0277	468692	0.7637	Parkinson's disease || id:ieu-b-7	Parkinson's disease	Parkinson's disease || ||	TRUE	igd	2	30180840	0.0186157	0.705183	8.47e-06	7047	GCST90277242.tsv	Sterol ester (27:1/17:0) levels	2	1	TRUE
rs2280696	T	A	T	A	0.203799	-0.0397	0.126228	0.0697	FALSE	TRUE	FALSE	ieu-b-7	12	53512756	0.0364	482730	0.2755	Parkinson's disease || id:ieu-b-7	Parkinson's disease	Parkinson's disease || ||	TRUE	igd	12	53118972	0.0251576	0.126228	6.37e-16	7047	GCST90277242.tsv	Sterol ester (27:1/17:0) levels	2	1	TRUE
rs2358779	A	G	A	G	-0.242808	0.0473	0.971338	0.9561	FALSE	FALSE	FALSE	ieu-b-7	16	31861962	0.048	482730	0.3245	Parkinson's disease || id:ieu-b-7	Parkinson's disease	Parkinson's disease || ||	TRUE	igd	16	31850641	0.0531681	0.971338	5.03e-06	7047	GCST90277242.tsv	Sterol ester (27:1/17:0) levels	2	1	TRUE
rs2382335	C	T	C	T	0.101852	0.0624	0.834553	0.8756	FALSE	FALSE	FALSE	ieu-b-7	9	12243520	0.034	468692	0.0660602	Parkinson's disease || id:ieu-b-7	Parkinson's disease	Parkinson's disease || ||	TRUE	igd	9	12243520	0.0226815	0.834553	7.21e-06	7047	GCST90277242.tsv	Sterol ester (27:1/17:0) levels	2	1	TRUE
rs4246215	T	G	T	G	-0.0845995	0.0053	0.435753	0.3423	FALSE	FALSE	FALSE	ieu-b-7	11	61564299	0.0179	482730	0.768799	Parkinson's disease || id:ieu-b-7	Parkinson's disease	Parkinson's disease || ||	TRUE	igd	11	61796827	0.017008	0.435753	6.7e-07	7047	GCST90277242.tsv	Sterol ester (27:1/17:0) levels	2	1	TRUE
rs429358	C	T	C	T	0.121765	-0.0176	0.189202	0.1335	FALSE	FALSE	FALSE	ieu-b-7	19	45411941	0.0255	482730	0.4903	Parkinson's disease || id:ieu-b-7	Parkinson's disease	Parkinson's disease || ||	TRUE	igd	19	44908684	0.0216407	0.189202	1.91e-08	7047	GCST90277242.tsv	Sterol ester (27:1/17:0) levels	2	1	TRUE
rs72945021	A	T	A	T	-0.0997238	-0.0558	0.183056	0.0986	FALSE	TRUE	FALSE	ieu-b-7	2	212530898	0.0382	468692	0.1444	Parkinson's disease || id:ieu-b-7	Parkinson's disease	Parkinson's disease || ||	TRUE	igd	2	211666173	0.0218321	0.183056	5.01e-06	7047	GCST90277242.tsv	Sterol ester (27:1/17:0) levels	2	1	TRUE
rs77943189	G	A	G	A	0.33595	-0.0234	0.0159565	0.0225	FALSE	FALSE	FALSE	ieu-b-7	6	122605322	0.1057	13655	0.8247	Parkinson's disease || id:ieu-b-7	Parkinson's disease	Parkinson's disease || ||	TRUE	igd	6	122284176	0.0706886	0.0159565	2.05e-06	7047	GCST90277242.tsv	Sterol ester (27:1/17:0) levels	2	1	TRUE
rs79528439	A	T	A	T	-0.131526	-0.0256	0.118366	0.1082	FALSE	TRUE	FALSE	ieu-b-7	15	49001197	0.0306	482730	0.4033	Parkinson's disease || id:ieu-b-7	Parkinson's disease	Parkinson's disease || ||	TRUE	igd	15	48709000	0.0265727	0.118366	7.6e-07	7047	GCST90277242.tsv	Sterol ester (27:1/17:0) levels	2	1	TRUE
rs79568254	A	T	A	T	-0.309836	-0.0725	0.0149096	0.0146	FALSE	TRUE	FALSE	ieu-b-7	4	137569283	0.1001	468692	0.4693	Parkinson's disease || id:ieu-b-7	Parkinson's disease	Parkinson's disease || ||	TRUE	igd	4	136648128	0.0691531	0.0149096	7.56e-06	7047	GCST90277242.tsv	Sterol ester (27:1/17:0) levels	2	1	TRUE
rs9827613	G	A	G	A	-0.0753765	-0.0143	0.461015	0.4373	FALSE	FALSE	FALSE	ieu-b-7	3	11875444	0.0247	466555	0.5613	Parkinson's disease || id:ieu-b-7	Parkinson's disease	Parkinson's disease || ||	TRUE	igd	3	11833970	0.0169197	0.461015	8.51e-06	7047	GCST90277242.tsv	Sterol ester (27:1/17:0) levels	2	1	TRUE
rs10022344	T	C	T	C	0.105672	-0.0797	0.180771	0.0936	FALSE	FALSE	FALSE	ieu-b-7	4	125864319	0.0396	468692	0.0442599	Parkinson's disease || id:ieu-b-7	Parkinson's disease	Parkinson's disease || ||	TRUE	igd	4	124943164	0.0237049	0.180771	8.41e-06	6215	GCST90277260.tsv	Diacylglycerol (16:1_18:1) levels	2	1	TRUE
rs10502551	G	C	G	C	-0.212813	0.0677	0.0508576	0.0505	FALSE	TRUE	FALSE	ieu-b-7	18	28467859	0.0533	468692	0.2039	Parkinson's disease || id:ieu-b-7	Parkinson's disease	Parkinson's disease || ||	TRUE	igd	18	30887893	0.0415968	0.0508576	3.21e-07	6215	GCST90277260.tsv	Diacylglycerol (16:1_18:1) levels	2	1	TRUE
rs11182480	C	T	C	T	0.345205	0.0111	0.0177771	0.0344	FALSE	FALSE	FALSE	ieu-b-7	12	44780362	0.066	468692	0.8662	Parkinson's disease || id:ieu-b-7	Parkinson's disease	Parkinson's disease || ||	TRUE	igd	12	44386579	0.069573	0.0177771	7.16e-07	6215	GCST90277260.tsv	Diacylglycerol (16:1_18:1) levels	2	1	TRUE
rs112122274	G	A	G	A	-0.259929	-0.0476	0.0359716	0.0515	FALSE	FALSE	FALSE	ieu-b-7	9	139149840	0.0687	466555	0.488599	Parkinson's disease || id:ieu-b-7	Parkinson's disease	Parkinson's disease || ||	TRUE	igd	9	136257994	0.0525045	0.0359716	7.58e-07	6215	GCST90277260.tsv	Diacylglycerol (16:1_18:1) levels	2	1	TRUE
rs117771237	A	C	A	C	0.383805	-0.0301	0.0118126	0.0224	FALSE	FALSE	FALSE	ieu-b-7	22	40585882	0.0714	480409	0.6732	Parkinson's disease || id:ieu-b-7	Parkinson's disease	Parkinson's disease || ||	TRUE	igd	22	40189878	0.0853419	0.0118126	7.02e-06	6215	GCST90277260.tsv	Diacylglycerol (16:1_18:1) levels	2	1	TRUE
rs11778314	T	C	T	C	-0.113375	0.0015	0.15754	0.1721	FALSE	FALSE	FALSE	ieu-b-7	8	143833856	0.0251	482730	0.953	Parkinson's disease || id:ieu-b-7	Parkinson's disease	Parkinson's disease || ||	TRUE	igd	8	142752438	0.0242701	0.15754	3.05e-06	6215	GCST90277260.tsv	Diacylglycerol (16:1_18:1) levels	2	1	TRUE
rs12050879	A	G	A	G	-0.277766	0.0475	0.0208889	0.0123	FALSE	FALSE	FALSE	ieu-b-7	15	40275933	0.1503	13311	0.752101	Parkinson's disease || id:ieu-b-7	Parkinson's disease	Parkinson's disease || ||	TRUE	igd	15	39983732	0.0621538	0.0208889	7.99e-06	6215	GCST90277260.tsv	Diacylglycerol (16:1_18:1) levels	2	1	TRUE
rs1260326	C	T	C	T	-0.11192	0.0678	0.650878	0.5801	FALSE	FALSE	FALSE	ieu-b-7	2	27730940	0.0172	482730	8.23797e-05	Parkinson's disease || id:ieu-b-7	Parkinson's disease	Parkinson's disease || ||	TRUE	igd	2	27508073	0.0186705	0.650878	2.15e-09	6215	GCST90277260.tsv	Diacylglycerol (16:1_18:1) levels	2	1	TRUE
rs140283718	A	T	A	T	-0.265886	-0.3823	0.0256515	0.0136	FALSE	TRUE	FALSE	ieu-b-7	19	31176763	0.1727	11518	0.0268999	Parkinson's disease || id:ieu-b-7	Parkinson's disease	Parkinson's disease || ||	TRUE	igd	19	30685856	0.0571052	0.0256515	3.29e-06	6215	GCST90277260.tsv	Diacylglycerol (16:1_18:1) levels	2	1	TRUE
rs143808674	G	A	G	A	-0.186449	0.0287	0.048035	0.0521	FALSE	FALSE	FALSE	ieu-b-7	1	82137339	0.0517	468692	0.579399	Parkinson's disease || id:ieu-b-7	Parkinson's disease	Parkinson's disease || ||	TRUE	igd	1	81671654	0.0419048	0.048035	8.76e-06	6215	GCST90277260.tsv	Diacylglycerol (16:1_18:1) levels	2	1	TRUE
rs147782497	A	C	A	C	0.267025	0.08	0.0242209	0.018	FALSE	FALSE	FALSE	ieu-b-7	18	76112143	0.0876	468692	0.3606	Parkinson's disease || id:ieu-b-7	Parkinson's disease	Parkinson's disease || ||	TRUE	igd	18	78352143	0.0601294	0.0242209	9.11e-06	6215	GCST90277260.tsv	Diacylglycerol (16:1_18:1) levels	2	1	TRUE
rs2182380	G	A	G	A	0.260746	-0.0854	0.03059	0.0418	FALSE	FALSE	FALSE	ieu-b-7	6	43868612	0.0597	470485	0.1522	Parkinson's disease || id:ieu-b-7	Parkinson's disease	Parkinson's disease || ||	TRUE	igd	6	43900875	0.0543597	0.03059	1.65e-06	6215	GCST90277260.tsv	Diacylglycerol (16:1_18:1) levels	2	1	TRUE
rs2524075	T	C	T	C	-0.107183	0.0453	0.208006	0.3017	FALSE	FALSE	FALSE	ieu-b-7	6	31243859	0.0214	480593	0.03434	Parkinson's disease || id:ieu-b-7	Parkinson's disease	Parkinson's disease || ||	TRUE	igd	6	31276082	0.0218188	0.208006	9.22e-07	6215	GCST90277260.tsv	Diacylglycerol (16:1_18:1) levels	2	1	TRUE
rs3829088	C	T	C	T	0.101769	-0.0259	0.202568	0.1473	FALSE	FALSE	FALSE	ieu-b-7	9	23713680	0.0315	468692	0.4113	Parkinson's disease || id:ieu-b-7	Parkinson's disease	Parkinson's disease || ||	TRUE	igd	9	23713682	0.022403	0.202568	5.65e-06	6215	GCST90277260.tsv	Diacylglycerol (16:1_18:1) levels	2	1	TRUE
rs4788788	A	C	A	C	-0.0932329	6e-04	0.238157	0.256	FALSE	FALSE	FALSE	ieu-b-7	16	71339259	0.0194	482730	0.9738	Parkinson's disease || id:ieu-b-7	Parkinson's disease	Parkinson's disease || ||	TRUE	igd	16	71305356	0.0210341	0.238157	9.47e-06	6215	GCST90277260.tsv	Diacylglycerol (16:1_18:1) levels	2	1	TRUE
rs77134026	A	G	A	G	0.257957	0.0149	0.0306174	0.0232	FALSE	FALSE	FALSE	ieu-b-7	7	36534736	0.0836	468692	0.8581	Parkinson's disease || id:ieu-b-7	Parkinson's disease	Parkinson's disease || ||	TRUE	igd	7	36495127	0.055336	0.0306174	3.2e-06	6215	GCST90277260.tsv	Diacylglycerol (16:1_18:1) levels	2	1	TRUE
rs78263224	C	T	C	T	0.205521	-0.048	0.0434622	0.0299	FALSE	FALSE	FALSE	ieu-b-7	19	53464425	0.0749	468692	0.5214	Parkinson's disease || id:ieu-b-7	Parkinson's disease	Parkinson's disease || ||	TRUE	igd	19	52961172	0.0458816	0.0434622	7.61e-06	6215	GCST90277260.tsv	Diacylglycerol (16:1_18:1) levels	2	1	TRUE
rs7910473	T	C	T	C	0.284781	-0.0561	0.977325	0.9832	FALSE	FALSE	FALSE	ieu-b-7	10	64139582	0.0784	482202	0.4744	Parkinson's disease || id:ieu-b-7	Parkinson's disease	Parkinson's disease || ||	TRUE	igd	10	62379823	0.0610289	0.977325	3.13e-06	6215	GCST90277260.tsv	Diacylglycerol (16:1_18:1) levels	2	1	TRUE
rs7955732	T	G	T	G	-0.0886008	-0.0089	0.422862	0.4341	FALSE	FALSE	FALSE	ieu-b-7	12	72724995	0.0226	468692	0.6945	Parkinson's disease || id:ieu-b-7	Parkinson's disease	Parkinson's disease || ||	TRUE	igd	12	72331215	0.0182566	0.422862	1.24e-06	6215	GCST90277260.tsv	Diacylglycerol (16:1_18:1) levels	2	1	TRUE
rs908150	C	T	C	T	0.0807078	-0.0277	0.428483	0.417	FALSE	FALSE	FALSE	ieu-b-7	17	64536433	0.0226	468692	0.2211	Parkinson's disease || id:ieu-b-7	Parkinson's disease	Parkinson's disease || ||	TRUE	igd	17	66540315	0.0182166	0.428483	9.56e-06	6215	GCST90277260.tsv	Diacylglycerol (16:1_18:1) levels	2	1	TRUE
rs964184	C	G	C	G	-0.163958	-0.0568	0.848991	0.8627	FALSE	TRUE	FALSE	ieu-b-7	11	116648917	0.0243	482730	0.0193299	Parkinson's disease || id:ieu-b-7	Parkinson's disease	Parkinson's disease || ||	TRUE	igd	11	116778201	0.0246535	0.848991	3.17e-11	6215	GCST90277260.tsv	Diacylglycerol (16:1_18:1) levels	2	1	TRUE
rs10025139	C	T	C	T	0.0898948	0.0052	0.221672	0.2004	FALSE	FALSE	FALSE	ieu-b-7	4	36313238	0.0227	482730	0.8185	Parkinson's disease || id:ieu-b-7	Parkinson's disease	Parkinson's disease || ||	TRUE	igd	4	36311616	0.0200045	0.221672	7.1e-06	7117	GCST90277253.tsv	Ceramide (d40:1) levels?	2	1	TRUE
rs11064535	A	G	A	G	-0.158727	0.0666	0.0585008	0.0635	FALSE	FALSE	FALSE	ieu-b-7	12	221020	0.0495	466555	0.1789	Parkinson's disease || id:ieu-b-7	Parkinson's disease	Parkinson's disease || ||	TRUE	igd	12	111854	0.0359062	0.0585008	9.98e-06	7117	GCST90277253.tsv	Ceramide (d40:1) levels?	2	1	TRUE
rs114910162	T	C	T	C	0.195321	-0.0125	0.0494759	0.06	FALSE	FALSE	FALSE	ieu-b-7	2	142624932	0.0494	468692	0.8	Parkinson's disease || id:ieu-b-7	Parkinson's disease	Parkinson's disease || ||	TRUE	igd	2	141867363	0.0398544	0.0494759	9.74e-07	7117	GCST90277253.tsv	Ceramide (d40:1) levels?	2	1	TRUE
rs11982486	C	T	C	T	0.0893504	0.0229	0.240523	0.3481	FALSE	FALSE	FALSE	ieu-b-7	7	95055598	0.0188	482730	0.2232	Parkinson's disease || id:ieu-b-7	Parkinson's disease	Parkinson's disease || ||	TRUE	igd	7	95426286	0.0195164	0.240523	4.77e-06	7117	GCST90277253.tsv	Ceramide (d40:1) levels?	2	1	TRUE
rs12366015	G	A	G	A	-0.088126	-0.0453	0.716811	0.7869	FALSE	FALSE	FALSE	ieu-b-7	11	116990851	0.0213	482730	0.0338104	Parkinson's disease || id:ieu-b-7	Parkinson's disease	Parkinson's disease || ||	TRUE	igd	11	117120135	0.0186203	0.716811	2.25e-06	7117	GCST90277253.tsv	Ceramide (d40:1) levels?	2	1	TRUE
rs1260326	C	T	C	T	-0.0994691	0.0678	0.650878	0.5801	FALSE	FALSE	FALSE	ieu-b-7	2	27730940	0.0172	482730	8.23797e-05	Parkinson's disease || id:ieu-b-7	Parkinson's disease	Parkinson's disease || ||	TRUE	igd	2	27508073	0.0175128	0.650878	1.4e-08	7117	GCST90277253.tsv	Ceramide (d40:1) levels?	2	1	TRUE
rs1346910	T	C	T	C	-0.102509	0.0155	0.822875	0.8055	FALSE	FALSE	FALSE	ieu-b-7	9	74075645	0.0241	482730	0.5209	Parkinson's disease || id:ieu-b-7	Parkinson's disease	Parkinson's disease || ||	TRUE	igd	9	71460729	0.0220678	0.822875	3.46e-06	7117	GCST90277253.tsv	Ceramide (d40:1) levels?	2	1	TRUE
rs138172309	A	G	A	G	-0.222969	-0.0887	0.0325781	0.0198	FALSE	FALSE	FALSE	ieu-b-7	12	67888313	0.097	468692	0.3603	Parkinson's disease || id:ieu-b-7	Parkinson's disease	Parkinson's disease || ||	TRUE	igd	12	67494533	0.048335	0.0325781	4.03e-06	7117	GCST90277253.tsv	Ceramide (d40:1) levels?	2	1	TRUE
rs187429064	G	A	G	A	-0.231992	0.1979	0.0535314	0.0149	FALSE	FALSE	FALSE	ieu-b-7	19	19380513	0.0871	477150	0.0231398	Parkinson's disease || id:ieu-b-7	Parkinson's disease	Parkinson's disease || ||	TRUE	igd	19	19269704	0.0379485	0.0535314	1.02e-09	7117	GCST90277253.tsv	Ceramide (d40:1) levels?	2	1	TRUE
rs1917921	T	A	T	A	-0.0852207	-0.0039	0.266854	0.28	FALSE	TRUE	FALSE	ieu-b-7	18	5754634	0.0252	468692	0.8768	Parkinson's disease || id:ieu-b-7	Parkinson's disease	Parkinson's disease || ||	TRUE	igd	18	5754635	0.0191723	0.266854	8.91e-06	7117	GCST90277253.tsv	Ceramide (d40:1) levels?	2	1	TRUE
rs2236124	C	T	C	T	0.127704	-0.0058	0.146373	0.1204	FALSE	FALSE	FALSE	ieu-b-7	20	13106725	0.0265	482730	0.8267	Parkinson's disease || id:ieu-b-7	Parkinson's disease	Parkinson's disease || ||	TRUE	igd	20	13126078	0.0234895	0.146373	5.6e-08	7117	GCST90277253.tsv	Ceramide (d40:1) levels?	2	1	TRUE
rs2462627	A	G	A	G	-0.0882764	-0.0443	0.767744	0.8194	FALSE	FALSE	FALSE	ieu-b-7	7	47410570	0.0289	468692	0.1257	Parkinson's disease || id:ieu-b-7	Parkinson's disease	Parkinson's disease || ||	TRUE	igd	7	47370973	0.0199015	0.767744	9.31e-06	7117	GCST90277253.tsv	Ceramide (d40:1) levels?	2	1	TRUE
rs28505920	A	T	A	T	0.123282	-0.0953	0.171403	0.1731	FALSE	TRUE	FALSE	ieu-b-7	8	119280966	0.0316	468692	0.00259597	Parkinson's disease || id:ieu-b-7	Parkinson's disease	Parkinson's disease || ||	TRUE	igd	8	118268727	0.0223476	0.171403	3.58e-08	7117	GCST90277253.tsv	Ceramide (d40:1) levels?	2	1	TRUE
rs293566	C	T	C	T	-0.0853302	-0.0131	0.46685	0.3315	FALSE	FALSE	FALSE	ieu-b-7	20	31097877	0.0199	482730	0.5087	Parkinson's disease || id:ieu-b-7	Parkinson's disease	Parkinson's disease || ||	TRUE	igd	20	32510074	0.0170331	0.46685	5.58e-07	7117	GCST90277253.tsv	Ceramide (d40:1) levels?	2	1	TRUE
rs2945048	A	T	A	T	0.0875568	0.0157	0.240793	0.1553	FALSE	TRUE	FALSE	ieu-b-7	19	39047104	0.0265	482730	0.555	Parkinson's disease || id:ieu-b-7	Parkinson's disease	Parkinson's disease || ||	TRUE	igd	19	38556464	0.0194908	0.240793	7.16e-06	7117	GCST90277253.tsv	Ceramide (d40:1) levels?	2	1	TRUE
rs364585	G	A	G	A	-0.263295	0.0069	0.66136	0.6256	FALSE	FALSE	FALSE	ieu-b-7	20	12962718	0.0173	482730	0.691399	Parkinson's disease || id:ieu-b-7	Parkinson's disease	Parkinson's disease || ||	TRUE	igd	20	12982070	0.0174402	0.66136	1.02e-50	7117	GCST90277253.tsv	Ceramide (d40:1) levels?	2	1	TRUE
rs4704352	A	G	A	G	0.0886995	0.0015	0.772668	0.7756	FALSE	FALSE	FALSE	ieu-b-7	5	75968518	0.023	482730	0.949	Parkinson's disease || id:ieu-b-7	Parkinson's disease	Parkinson's disease || ||	TRUE	igd	5	76672693	0.0199419	0.772668	8.8e-06	7117	GCST90277253.tsv	Ceramide (d40:1) levels?	2	1	TRUE
rs56143221	A	G	A	G	-0.111051	-0.032	0.144171	0.0912	FALSE	FALSE	FALSE	ieu-b-7	10	75491213	0.042	471013	0.4464	Parkinson's disease || id:ieu-b-7	Parkinson's disease	Parkinson's disease || ||	TRUE	igd	10	73731455	0.0241011	0.144171	4.14e-06	7117	GCST90277253.tsv	Ceramide (d40:1) levels?	2	1	TRUE
rs56406916	A	G	A	G	0.172956	-0.1201	0.0570568	0.0299	FALSE	FALSE	FALSE	ieu-b-7	20	13276190	0.0748	468692	0.1084	Parkinson's disease || id:ieu-b-7	Parkinson's disease	Parkinson's disease || ||	TRUE	igd	20	13295543	0.0374594	0.0570568	3.96e-06	7117	GCST90277253.tsv	Ceramide (d40:1) levels?	2	1	TRUE
rs5767288	A	G	A	G	-0.113343	-0.0067	0.190342	0.2758	FALSE	FALSE	FALSE	ieu-b-7	22	46996254	0.0221	482730	0.7614	Parkinson's disease || id:ieu-b-7	Parkinson's disease	Parkinson's disease || ||	TRUE	igd	22	46600357	0.021519	0.190342	1.42e-07	7117	GCST90277253.tsv	Ceramide (d40:1) levels?	2	1	TRUE
rs58489806	T	C	T	C	-0.178451	-0.0263	0.0756567	0.0857	FALSE	FALSE	FALSE	ieu-b-7	19	19456917	0.032	482730	0.4096	Parkinson's disease || id:ieu-b-7	Parkinson's disease	Parkinson's disease || ||	TRUE	igd	19	19346108	0.0316157	0.0756567	1.72e-08	7117	GCST90277253.tsv	Ceramide (d40:1) levels?	2	1	TRUE
rs58489806	T	C	T	C	-0.178451	-0.0263	0.0756567	0.0857	FALSE	FALSE	FALSE	ieu-b-7	19	19456917	0.032	482730	0.4096	Parkinson's disease || id:ieu-b-7	Parkinson's disease	Parkinson's disease || ||	TRUE	igd	19	19346108	0.0316157	0.0756567	1.72e-08	7117	GCST90277253.tsv	Ceramide (d40:1) levels?	2	2	TRUE
rs6535831	T	G	T	G	0.114287	0.0122	0.860853	0.8799	FALSE	FALSE	FALSE	ieu-b-7	4	152917734	0.0285	482730	0.668299	Parkinson's disease || id:ieu-b-7	Parkinson's disease	Parkinson's disease || ||	TRUE	igd	4	151996582	0.0243928	0.860853	2.85e-06	7117	GCST90277253.tsv	Ceramide (d40:1) levels?	2	1	TRUE
rs7157785	T	G	T	G	0.147618	0.032	0.125459	0.1684	FALSE	FALSE	FALSE	ieu-b-7	14	64235556	0.0225	482730	0.1545	Parkinson's disease || id:ieu-b-7	Parkinson's disease	Parkinson's disease || ||	TRUE	igd	14	63768838	0.0252287	0.125459	5.1e-09	7117	GCST90277253.tsv	Ceramide (d40:1) levels?	2	1	TRUE
rs78573518	G	A	G	A	-0.478565	-0.0635	0.00678459	0.0304	FALSE	FALSE	FALSE	ieu-b-7	2	201244090	0.0695	471013	0.3611	Parkinson's disease || id:ieu-b-7	Parkinson's disease	Parkinson's disease || ||	TRUE	igd	2	200379367	0.108168	0.00678459	9.82e-06	7117	GCST90277253.tsv	Ceramide (d40:1) levels?	2	1	TRUE
rs865934	G	T	G	T	-0.282961	-0.0709	0.0178066	0.0114	FALSE	FALSE	FALSE	ieu-b-7	14	98523595	0.112	468692	0.5265	Parkinson's disease || id:ieu-b-7	Parkinson's disease	Parkinson's disease || ||	TRUE	igd	14	98057258	0.0633695	0.0178066	8.11e-06	7117	GCST90277253.tsv	Ceramide (d40:1) levels?	2	1	TRUE
rs10078182	C	T	C	T	0.267501	-0.0795	0.0218452	0.0793	FALSE	FALSE	FALSE	ieu-b-7	5	118111042	0.0434	468692	0.0668698	Parkinson's disease || id:ieu-b-7	Parkinson's disease	Parkinson's disease || ||	TRUE	igd	5	118775347	0.0586745	0.0218452	5.22e-06	7174	GCST90277240.tsv	Sterol ester (27:1/16:0) levels	2	1	TRUE
rs10078182	C	T	C	T	0.267501	-0.0795	0.0218452	0.0793	FALSE	FALSE	FALSE	ieu-b-7	5	118111042	0.0434	468692	0.0668698	Parkinson's disease || id:ieu-b-7	Parkinson's disease	Parkinson's disease || ||	TRUE	igd	5	118775347	0.0586745	0.0218452	5.22e-06	7174	GCST90277240.tsv	Sterol ester (27:1/16:0) levels	2	2	TRUE
rs10795530	G	A	G	A	-0.0760645	-0.0094	0.579699	0.5476	FALSE	FALSE	FALSE	ieu-b-7	10	7204878	0.024	466555	0.6962	Parkinson's disease || id:ieu-b-7	Parkinson's disease	Parkinson's disease || ||	TRUE	igd	10	7162916	0.0169241	0.579699	7.08e-06	7174	GCST90277240.tsv	Sterol ester (27:1/16:0) levels	2	1	TRUE
rs10841310	T	G	T	G	-0.0959824	0.0087	0.245604	0.2439	FALSE	FALSE	FALSE	ieu-b-7	12	19830896	0.0263	468692	0.741401	Parkinson's disease || id:ieu-b-7	Parkinson's disease	Parkinson's disease || ||	TRUE	igd	12	19677962	0.0194188	0.245604	7.87e-07	7174	GCST90277240.tsv	Sterol ester (27:1/16:0) levels	2	1	TRUE
rs10860778	T	C	T	C	-0.0849918	-0.0258	0.491434	0.4183	FALSE	FALSE	FALSE	ieu-b-7	12	102108585	0.0185	482730	0.1637	Parkinson's disease || id:ieu-b-7	Parkinson's disease	Parkinson's disease || ||	TRUE	igd	12	101714807	0.0167283	0.491434	3.85e-07	7174	GCST90277240.tsv	Sterol ester (27:1/16:0) levels	2	1	TRUE
rs11591147	T	G	T	G	-0.390076	0.0377	0.0332154	0.0179	FALSE	FALSE	FALSE	ieu-b-7	1	55505647	0.0683	482730	0.5802	Parkinson's disease || id:ieu-b-7	Parkinson's disease	Parkinson's disease || ||	TRUE	igd	1	55039974	0.0464416	0.0332154	5.36e-17	7174	GCST90277240.tsv	Sterol ester (27:1/16:0) levels	2	1	TRUE
rs11604424	T	C	T	C	-0.104776	-0.0394	0.752713	0.7876	FALSE	FALSE	FALSE	ieu-b-7	11	116651115	0.0206	482730	0.0562497	Parkinson's disease || id:ieu-b-7	Parkinson's disease	Parkinson's disease || ||	TRUE	igd	11	116780399	0.0192073	0.752713	5.06e-08	7174	GCST90277240.tsv	Sterol ester (27:1/16:0) levels	2	1	TRUE
rs117010856	T	C	T	C	0.750765	0.068	0.00275845	0.0143	FALSE	FALSE	FALSE	ieu-b-7	10	53838961	0.101	468692	0.5007	Parkinson's disease || id:ieu-b-7	Parkinson's disease	Parkinson's disease || ||	TRUE	igd	10	52079201	0.165482	0.00275845	5.8e-06	7174	GCST90277240.tsv	Sterol ester (27:1/16:0) levels	2	1	TRUE
rs11852571	T	C	T	C	-0.0861241	0.0228	0.461626	0.4994	FALSE	FALSE	FALSE	ieu-b-7	15	53750430	0.0224	468692	0.3105	Parkinson's disease || id:ieu-b-7	Parkinson's disease	Parkinson's disease || ||	TRUE	igd	15	53458233	0.0166516	0.461626	2.37e-07	7174	GCST90277240.tsv	Sterol ester (27:1/16:0) levels	2	1	TRUE
rs13085650	C	T	C	T	-0.0870049	-0.0058	0.252312	0.2461	FALSE	FALSE	FALSE	ieu-b-7	3	76949295	0.0265	468692	0.8265	Parkinson's disease || id:ieu-b-7	Parkinson's disease	Parkinson's disease || ||	TRUE	igd	3	76900144	0.0193877	0.252312	7.31e-06	7174	GCST90277240.tsv	Sterol ester (27:1/16:0) levels	2	1	TRUE
rs1336770	G	A	G	A	0.0796407	0.0344	0.585521	0.4645	FALSE	FALSE	FALSE	ieu-b-7	6	124824016	0.0224	468692	0.1253	Parkinson's disease || id:ieu-b-7	Parkinson's disease	Parkinson's disease || ||	TRUE	igd	6	124502870	0.0170558	0.585521	3.07e-06	7174	GCST90277240.tsv	Sterol ester (27:1/16:0) levels	2	1	TRUE
rs1367117	A	G	A	G	0.109442	-0.006	0.284591	0.3107	FALSE	FALSE	FALSE	ieu-b-7	2	21263900	0.0181	482730	0.7388	Parkinson's disease || id:ieu-b-7	Parkinson's disease	Parkinson's disease || ||	TRUE	igd	2	21041028	0.0183824	0.284591	2.74e-09	7174	GCST90277240.tsv	Sterol ester (27:1/16:0) levels	2	1	TRUE
rs138270540	C	A	C	A	0.329844	-0.101	0.0281159	0.0244	FALSE	FALSE	FALSE	ieu-b-7	4	75353427	0.0813	468692	0.2144	Parkinson's disease || id:ieu-b-7	Parkinson's disease	Parkinson's disease || ||	TRUE	igd	4	74487710	0.0507206	0.0281159	8.36e-11	7174	GCST90277240.tsv	Sterol ester (27:1/16:0) levels	2	1	TRUE
rs141836086	T	C	T	C	0.223109	-0.0745	0.0333766	0.0169	FALSE	FALSE	FALSE	ieu-b-7	6	152971269	0.0818	482730	0.3625	Parkinson's disease || id:ieu-b-7	Parkinson's disease	Parkinson's disease || ||	TRUE	igd	6	152650134	0.0463116	0.0333766	1.48e-06	7174	GCST90277240.tsv	Sterol ester (27:1/16:0) levels	2	1	TRUE
rs174550	C	T	C	T	-0.205939	0.003	0.407429	0.3283	FALSE	FALSE	FALSE	ieu-b-7	11	61571478	0.0179	482730	0.8662	Parkinson's disease || id:ieu-b-7	Parkinson's disease	Parkinson's disease || ||	TRUE	igd	11	61804006	0.0168412	0.407429	4.77e-34	7174	GCST90277240.tsv	Sterol ester (27:1/16:0) levels	2	1	TRUE
rs1800961	T	C	T	C	-0.221525	0.1154	0.0524109	0.0299	FALSE	FALSE	FALSE	ieu-b-7	20	43042364	0.05	482730	0.0209098	Parkinson's disease || id:ieu-b-7	Parkinson's disease	Parkinson's disease || ||	TRUE	igd	20	44413724	0.037154	0.0524109	2.6e-09	7174	GCST90277240.tsv	Sterol ester (27:1/16:0) levels	2	1	TRUE
rs2236514	G	C	G	C	-0.0857586	0.0028	0.647094	0.6345	FALSE	TRUE	FALSE	ieu-b-7	9	139572068	0.02	482730	0.8893	Parkinson's disease || id:ieu-b-7	Parkinson's disease	Parkinson's disease || ||	TRUE	igd	9	136677616	0.0177474	0.647094	1.38e-06	7174	GCST90277240.tsv	Sterol ester (27:1/16:0) levels	2	1	TRUE
rs28627829	G	T	G	T	-0.118707	-0.0325	0.134469	0.1265	FALSE	FALSE	FALSE	ieu-b-7	4	165560959	0.0353	468692	0.3577	Parkinson's disease || id:ieu-b-7	Parkinson's disease	Parkinson's disease || ||	TRUE	igd	4	164639807	0.0247376	0.134469	1.63e-06	7174	GCST90277240.tsv	Sterol ester (27:1/16:0) levels	2	1	TRUE
rs3005923	A	G	A	G	-0.286076	0.0527	0.0276041	0.0172	FALSE	FALSE	FALSE	ieu-b-7	1	56801542	0.1687	11518	0.754899	Parkinson's disease || id:ieu-b-7	Parkinson's disease	Parkinson's disease || ||	TRUE	igd	1	56335870	0.0529001	0.0276041	6.58e-08	7174	GCST90277240.tsv	Sterol ester (27:1/16:0) levels	2	1	TRUE
rs3017103	G	A	G	A	0.0943278	-0.0133	0.803552	0.8223	FALSE	FALSE	FALSE	ieu-b-7	11	62174193	0.0288	471013	0.6455	Parkinson's disease || id:ieu-b-7	Parkinson's disease	Parkinson's disease || ||	TRUE	igd	11	62406721	0.0211284	0.803552	8.15e-06	7174	GCST90277240.tsv	Sterol ester (27:1/16:0) levels	2	1	TRUE
rs538047	A	G	A	G	-0.0734591	-0.0019	0.46338	0.5365	FALSE	FALSE	FALSE	ieu-b-7	11	88047189	0.0196	482730	0.9227	Parkinson's disease || id:ieu-b-7	Parkinson's disease	Parkinson's disease || ||	TRUE	igd	11	88314021	0.0165984	0.46338	9.75e-06	7174	GCST90277240.tsv	Sterol ester (27:1/16:0) levels	2	1	TRUE
rs56336136	T	C	T	C	0.130208	-0.0199	0.104466	0.1594	FALSE	FALSE	FALSE	ieu-b-7	19	48727496	0.0308	470485	0.5177	Parkinson's disease || id:ieu-b-7	Parkinson's disease	Parkinson's disease || ||	TRUE	igd	19	48224239	0.0275427	0.104466	2.32e-06	7174	GCST90277240.tsv	Sterol ester (27:1/16:0) levels	2	1	TRUE
rs73115258	C	A	C	A	0.667411	-0.0262	0.00335888	0.013	FALSE	FALSE	FALSE	ieu-b-7	3	3385744	0.1407	11518	0.8524	Parkinson's disease || id:ieu-b-7	Parkinson's disease	Parkinson's disease || ||	TRUE	igd	3	3344060	0.142441	0.00335888	2.84e-06	7174	GCST90277240.tsv	Sterol ester (27:1/16:0) levels	2	1	TRUE
rs7412	T	C	T	C	-0.407448	-0.0109	0.053066	0.0792	FALSE	FALSE	FALSE	ieu-b-7	19	45412079	0.0313	482730	0.7275	Parkinson's disease || id:ieu-b-7	Parkinson's disease	Parkinson's disease || ||	TRUE	igd	19	44908822	0.0369504	0.053066	4.75e-28	7174	GCST90277240.tsv	Sterol ester (27:1/16:0) levels	2	1	TRUE
rs7487904	G	C	G	C	0.109375	-0.0147	0.14734	0.0963	FALSE	TRUE	FALSE	ieu-b-7	12	53624954	0.029	482730	0.612901	Parkinson's disease || id:ieu-b-7	Parkinson's disease	Parkinson's disease || ||	TRUE	igd	12	53231170	0.0236843	0.14734	3.94e-06	7174	GCST90277240.tsv	Sterol ester (27:1/16:0) levels	2	1	TRUE
rs74915447	A	G	A	G	0.246542	-0.0594	0.0377859	0.0288	FALSE	FALSE	FALSE	ieu-b-7	4	73765477	0.072	468692	0.4096	Parkinson's disease || id:ieu-b-7	Parkinson's disease	Parkinson's disease || ||	TRUE	igd	4	72899760	0.0442136	0.0377859	2.55e-08	7174	GCST90277240.tsv	Sterol ester (27:1/16:0) levels	2	1	TRUE
rs7517801	A	G	A	G	-0.255545	-0.0767	0.0224149	0.0551	FALSE	FALSE	FALSE	ieu-b-7	1	154015682	0.0428	482730	0.0733095	Parkinson's disease || id:ieu-b-7	Parkinson's disease	Parkinson's disease || ||	TRUE	igd	1	154043206	0.0566816	0.0224149	6.62e-06	7174	GCST90277240.tsv	Sterol ester (27:1/16:0) levels	2	1	TRUE
rs75708826	G	A	G	A	-0.312739	-0.021	0.0149458	0.0309	FALSE	FALSE	FALSE	ieu-b-7	18	63456359	0.0658	468692	0.749799	Parkinson's disease || id:ieu-b-7	Parkinson's disease	Parkinson's disease || ||	TRUE	igd	18	65789123	0.0691292	0.0149458	6.16e-06	7174	GCST90277240.tsv	Sterol ester (27:1/16:0) levels	2	1	TRUE
rs79146711	T	C	T	C	0.223614	0.0069	0.0451481	0.024	FALSE	FALSE	FALSE	ieu-b-7	4	74290628	0.0845	468692	0.935	Parkinson's disease || id:ieu-b-7	Parkinson's disease	Parkinson's disease || ||	TRUE	igd	4	73424911	0.0408223	0.0451481	4.45e-08	7174	GCST90277240.tsv	Sterol ester (27:1/16:0) levels	2	1	TRUE
rs7932326	A	G	A	G	0.0788357	-0.0161	0.616811	0.5946	FALSE	FALSE	FALSE	ieu-b-7	11	43993024	0.0226	468692	0.4774	Parkinson's disease || id:ieu-b-7	Parkinson's disease	Parkinson's disease || ||	TRUE	igd	11	43971474	0.0171069	0.616811	4.13e-06	7174	GCST90277240.tsv	Sterol ester (27:1/16:0) levels	2	1	TRUE
rs9788072	G	A	G	A	0.169729	-0.0059	0.0562963	0.0756	FALSE	FALSE	FALSE	ieu-b-7	12	4905214	0.0447	468692	0.895	Parkinson's disease || id:ieu-b-7	Parkinson's disease	Parkinson's disease || ||	TRUE	igd	12	4796048	0.0365147	0.0562963	3.41e-06	7174	GCST90277240.tsv	Sterol ester (27:1/16:0) levels	2	1	TRUE
rs9924448	T	C	T	C	-0.084548	0.017	0.557252	0.5237	FALSE	FALSE	FALSE	ieu-b-7	16	73383143	0.0272	13655	0.5329	Parkinson's disease || id:ieu-b-7	Parkinson's disease	Parkinson's disease || ||	TRUE	igd	16	73349244	0.0170407	0.557252	7.15e-07	7174	GCST90277240.tsv	Sterol ester (27:1/16:0) levels	2	1	TRUE
rs10735853	C	T	C	T	-0.0789559	0.0362	0.48218	0.5134	FALSE	FALSE	FALSE	ieu-b-7	12	54318146	0.0196	482730	0.06498	Parkinson's disease || id:ieu-b-7	Parkinson's disease	Parkinson's disease || ||	TRUE	igd	12	53924362	0.0167897	0.48218	2.61e-06	7157	GCST90277244.tsv	Sterol ester (27:1/18:0) levels	2	1	TRUE
rs11130797	A	G	A	G	0.0834853	-0.0296	0.300261	0.2789	FALSE	FALSE	FALSE	ieu-b-7	3	60914079	0.0234	480593	0.2064	Parkinson's disease || id:ieu-b-7	Parkinson's disease	Parkinson's disease || ||	TRUE	igd	3	60928407	0.0181957	0.300261	4.54e-06	7157	GCST90277244.tsv	Sterol ester (27:1/18:0) levels	2	1	TRUE
rs11154240	C	T	C	T	0.0941404	-0.0093	0.782737	0.8023	FALSE	FALSE	FALSE	ieu-b-7	6	124778360	0.0277	468692	0.736801	Parkinson's disease || id:ieu-b-7	Parkinson's disease	Parkinson's disease || ||	TRUE	igd	6	124457214	0.0201755	0.782737	3.12e-06	7157	GCST90277244.tsv	Sterol ester (27:1/18:0) levels	2	1	TRUE
rs113270487	A	G	A	G	0.174924	-0.0126	0.052498	0.0693	FALSE	FALSE	FALSE	ieu-b-7	1	5393123	0.0472	468692	0.7896	Parkinson's disease || id:ieu-b-7	Parkinson's disease	Parkinson's disease || ||	TRUE	igd	1	5333063	0.038294	0.052498	5e-06	7157	GCST90277244.tsv	Sterol ester (27:1/18:0) levels	2	1	TRUE
rs11646327	G	A	G	A	0.0932891	0.03	0.254977	0.2994	FALSE	FALSE	FALSE	ieu-b-7	16	29128438	0.0296	13655	0.3117	Parkinson's disease || id:ieu-b-7	Parkinson's disease	Parkinson's disease || ||	TRUE	igd	16	29117117	0.0192243	0.254977	1.24e-06	7157	GCST90277244.tsv	Sterol ester (27:1/18:0) levels	2	1	TRUE
rs12575187	T	C	T	C	-0.113333	0.0151	0.125715	0.1741	FALSE	FALSE	FALSE	ieu-b-7	11	48198286	0.0223	482730	0.497299	Parkinson's disease || id:ieu-b-7	Parkinson's disease	Parkinson's disease || ||	TRUE	igd	11	48176734	0.0249148	0.125715	5.48e-06	7157	GCST90277244.tsv	Sterol ester (27:1/18:0) levels	2	1	TRUE
rs13405349	T	G	T	G	-0.100598	-0.0417	0.185083	0.1046	FALSE	FALSE	FALSE	ieu-b-7	2	212524248	0.037	468692	0.2599	Parkinson's disease || id:ieu-b-7	Parkinson's disease	Parkinson's disease || ||	TRUE	igd	2	211659523	0.0216248	0.185083	3.35e-06	7157	GCST90277244.tsv	Sterol ester (27:1/18:0) levels	2	1	TRUE
rs134783	C	T	C	T	0.0813707	-0.0433	0.398061	0.3916	FALSE	FALSE	FALSE	ieu-b-7	22	27651715	0.0229	468692	0.0580096	Parkinson's disease || id:ieu-b-7	Parkinson's disease	Parkinson's disease || ||	TRUE	igd	22	27255754	0.0171476	0.398061	2.12e-06	7157	GCST90277244.tsv	Sterol ester (27:1/18:0) levels	2	1	TRUE
rs141162511	T	C	T	C	0.267313	0.1479	0.0197573	0.0102	FALSE	FALSE	FALSE	ieu-b-7	2	173626165	0.1603	11518	0.3562	Parkinson's disease || id:ieu-b-7	Parkinson's disease	Parkinson's disease || ||	TRUE	igd	2	172761437	0.0598999	0.0197573	8.21e-06	7157	GCST90277244.tsv	Sterol ester (27:1/18:0) levels	2	1	TRUE
rs144944992	T	C	T	C	0.494641	-0.0177	0.00943105	0.0131	FALSE	FALSE	FALSE	ieu-b-7	1	164759815	0.1178	466555	0.8808	Parkinson's disease || id:ieu-b-7	Parkinson's disease	Parkinson's disease || ||	TRUE	igd	1	164790578	0.0896755	0.00943105	3.58e-08	7157	GCST90277244.tsv	Sterol ester (27:1/18:0) levels	2	1	TRUE
rs17181296	A	G	A	G	0.121626	-0.0075	0.113762	0.0516	FALSE	FALSE	FALSE	ieu-b-7	6	154438244	0.0579	468692	0.897	Parkinson's disease || id:ieu-b-7	Parkinson's disease	Parkinson's disease || ||	TRUE	igd	6	154117109	0.0270025	0.113762	6.76e-06	7157	GCST90277244.tsv	Sterol ester (27:1/18:0) levels	2	1	TRUE
rs17725246	C	T	C	T	0.0970678	0.0392	0.338836	0.3106	FALSE	FALSE	FALSE	ieu-b-7	7	44581986	0.0232	482730	0.0917297	Parkinson's disease || id:ieu-b-7	Parkinson's disease	Parkinson's disease || ||	TRUE	igd	7	44542387	0.0176788	0.338836	4.14e-08	7157	GCST90277244.tsv	Sterol ester (27:1/18:0) levels	2	1	TRUE
rs2280696	T	A	T	A	0.25386	-0.0397	0.126228	0.0697	FALSE	TRUE	FALSE	ieu-b-7	12	53512756	0.0364	482730	0.2755	Parkinson's disease || id:ieu-b-7	Parkinson's disease	Parkinson's disease || ||	TRUE	igd	12	53118972	0.024949	0.126228	3.69e-24	7157	GCST90277244.tsv	Sterol ester (27:1/18:0) levels	2	1	TRUE
rs30743	C	T	C	T	-0.0951456	-0.0133	0.763317	0.7641	FALSE	FALSE	FALSE	ieu-b-7	5	135332571	0.0276	468692	0.6303	Parkinson's disease || id:ieu-b-7	Parkinson's disease	Parkinson's disease || ||	TRUE	igd	5	135996882	0.0203513	0.763317	2.99e-06	7157	GCST90277244.tsv	Sterol ester (27:1/18:0) levels	2	1	TRUE
rs366590	A	G	A	G	0.08355	0.0048	0.288143	0.3116	FALSE	FALSE	FALSE	ieu-b-7	11	16872440	0.0206	480593	0.8171	Parkinson's disease || id:ieu-b-7	Parkinson's disease	Parkinson's disease || ||	TRUE	igd	11	16850893	0.0186791	0.288143	7.83e-06	7157	GCST90277244.tsv	Sterol ester (27:1/18:0) levels	2	1	TRUE
rs3741298	T	C	T	C	-0.10866	-0.0406	0.765351	0.8018	FALSE	FALSE	FALSE	ieu-b-7	11	116657561	0.0212	482730	0.0556698	Parkinson's disease || id:ieu-b-7	Parkinson's disease	Parkinson's disease || ||	TRUE	igd	11	116786845	0.0196057	0.765351	3.09e-08	7157	GCST90277244.tsv	Sterol ester (27:1/18:0) levels	2	1	TRUE
rs4246215	T	G	T	G	-0.111203	0.0053	0.435753	0.3423	FALSE	FALSE	FALSE	ieu-b-7	11	61564299	0.0179	482730	0.768799	Parkinson's disease || id:ieu-b-7	Parkinson's disease	Parkinson's disease || ||	TRUE	igd	11	61796827	0.0168544	0.435753	4.47e-11	7157	GCST90277244.tsv	Sterol ester (27:1/18:0) levels	2	1	TRUE
rs429358	C	T	C	T	0.133624	-0.0176	0.189202	0.1335	FALSE	FALSE	FALSE	ieu-b-7	19	45411941	0.0255	482730	0.4903	Parkinson's disease || id:ieu-b-7	Parkinson's disease	Parkinson's disease || ||	TRUE	igd	19	44908684	0.0214843	0.189202	5.26e-10	7157	GCST90277244.tsv	Sterol ester (27:1/18:0) levels	2	1	TRUE
rs55721138	T	C	T	C	-0.180948	-0.0659	0.053233	0.0356	FALSE	FALSE	FALSE	ieu-b-7	3	13624799	0.0649	468692	0.31	Parkinson's disease || id:ieu-b-7	Parkinson's disease	Parkinson's disease || ||	TRUE	igd	3	13583299	0.0376118	0.053233	1.53e-06	7157	GCST90277244.tsv	Sterol ester (27:1/18:0) levels	2	1	TRUE
rs56228609	T	C	T	C	-0.10381	-0.0082	0.275513	0.3052	FALSE	FALSE	FALSE	ieu-b-7	16	56987765	0.0183	482730	0.655399	Parkinson's disease || id:ieu-b-7	Parkinson's disease	Parkinson's disease || ||	TRUE	igd	16	56953853	0.0186582	0.275513	2.73e-08	7157	GCST90277244.tsv	Sterol ester (27:1/18:0) levels	2	1	TRUE
rs7425339	A	T	A	T	0.078654	-0.0266	0.623206	0.7154	FALSE	TRUE	FALSE	ieu-b-7	2	163656912	0.0249	468692	0.2844	Parkinson's disease || id:ieu-b-7	Parkinson's disease	Parkinson's disease || ||	TRUE	igd	2	162800402	0.0173871	0.623206	6.17e-06	7157	GCST90277244.tsv	Sterol ester (27:1/18:0) levels	2	1	TRUE
rs10033592	G	T	G	T	-0.0821246	0.014	0.655299	0.6406	FALSE	FALSE	FALSE	ieu-b-7	4	40239404	0.0236	468692	0.5528	Parkinson's disease || id:ieu-b-7	Parkinson's disease	Parkinson's disease || ||	TRUE	igd	4	40237784	0.0176572	0.655299	3.36e-06	7174	GCST90277255.tsv	Ceramide (d42:1) levels	2	1	TRUE
rs10201832	T	A	T	A	0.262126	0.0738	0.0214135	0.0134	FALSE	TRUE	FALSE	ieu-b-7	2	62269298	0.0798	482730	0.3551	Parkinson's disease || id:ieu-b-7	Parkinson's disease	Parkinson's disease || ||	TRUE	igd	2	62042163	0.0584095	0.0214135	7.31e-06	7174	GCST90277255.tsv	Ceramide (d42:1) levels	2	1	TRUE
rs11105228	A	G	A	G	-0.085957	0.0211	0.337067	0.2888	FALSE	FALSE	FALSE	ieu-b-7	12	89653689	0.0248	468692	0.395	Parkinson's disease || id:ieu-b-7	Parkinson's disease	Parkinson's disease || ||	TRUE	igd	12	89259912	0.0176409	0.337067	1.13e-06	7174	GCST90277255.tsv	Ceramide (d42:1) levels	2	1	TRUE
rs11130463	C	A	C	A	0.115441	-0.0311	0.881307	0.8661	FALSE	FALSE	FALSE	ieu-b-7	3	55227014	0.0331	468692	0.347	Parkinson's disease || id:ieu-b-7	Parkinson's disease	Parkinson's disease || ||	TRUE	igd	3	55192986	0.0258876	0.881307	8.35e-06	7174	GCST90277255.tsv	Ceramide (d42:1) levels	2	1	TRUE
rs112631157	T	C	T	C	-0.53841	0.0965	0.00597336	0.0171	FALSE	FALSE	FALSE	ieu-b-7	8	17489841	0.1112	468692	0.3856	Parkinson's disease || id:ieu-b-7	Parkinson's disease	Parkinson's disease || ||	TRUE	igd	8	17632332	0.120018	0.00597336	7.37e-06	7174	GCST90277255.tsv	Ceramide (d42:1) levels	2	1	TRUE
rs114910162	T	C	T	C	0.185799	-0.0125	0.0494759	0.06	FALSE	FALSE	FALSE	ieu-b-7	2	142624932	0.0494	468692	0.8	Parkinson's disease || id:ieu-b-7	Parkinson's disease	Parkinson's disease || ||	TRUE	igd	2	141867363	0.0397446	0.0494759	2.99e-06	7174	GCST90277255.tsv	Ceramide (d42:1) levels	2	1	TRUE
rs117888980	G	T	G	T	-0.29441	-0.2444	0.0185533	0.0198	FALSE	FALSE	FALSE	ieu-b-7	9	109783890	0.0986	466555	0.0131801	Parkinson's disease || id:ieu-b-7	Parkinson's disease	Parkinson's disease || ||	TRUE	igd	9	107021609	0.0636033	0.0185533	3.74e-06	7174	GCST90277255.tsv	Ceramide (d42:1) levels	2	1	TRUE
rs1260326	C	T	C	T	-0.088831	0.0678	0.650878	0.5801	FALSE	FALSE	FALSE	ieu-b-7	2	27730940	0.0172	482730	8.23797e-05	Parkinson's disease || id:ieu-b-7	Parkinson's disease	Parkinson's disease || ||	TRUE	igd	2	27508073	0.017446	0.650878	3.64e-07	7174	GCST90277255.tsv	Ceramide (d42:1) levels	2	1	TRUE
rs186176314	C	T	C	T	0.26929	-0.184	0.0225114	0.0127	FALSE	FALSE	FALSE	ieu-b-7	5	16573109	0.1404	13655	0.1901	Parkinson's disease || id:ieu-b-7	Parkinson's disease	Parkinson's disease || ||	TRUE	igd	5	16573000	0.057719	0.0225114	3.13e-06	7174	GCST90277255.tsv	Ceramide (d42:1) levels	2	1	TRUE
rs2236124	C	T	C	T	0.148192	-0.0058	0.146373	0.1204	FALSE	FALSE	FALSE	ieu-b-7	20	13106725	0.0265	482730	0.8267	Parkinson's disease || id:ieu-b-7	Parkinson's disease	Parkinson's disease || ||	TRUE	igd	20	13126078	0.0233976	0.146373	2.53e-10	7174	GCST90277255.tsv	Ceramide (d42:1) levels	2	1	TRUE
rs28505920	A	T	A	T	0.101162	-0.0953	0.171403	0.1731	FALSE	TRUE	FALSE	ieu-b-7	8	119280966	0.0316	468692	0.00259597	Parkinson's disease || id:ieu-b-7	Parkinson's disease	Parkinson's disease || ||	TRUE	igd	8	118268727	0.0222551	0.171403	5.57e-06	7174	GCST90277255.tsv	Ceramide (d42:1) levels	2	1	TRUE
rs2945048	A	T	A	T	0.0925624	0.0157	0.240793	0.1553	FALSE	TRUE	FALSE	ieu-b-7	19	39047104	0.0265	482730	0.555	Parkinson's disease || id:ieu-b-7	Parkinson's disease	Parkinson's disease || ||	TRUE	igd	19	38556464	0.0194051	0.240793	1.88e-06	7174	GCST90277255.tsv	Ceramide (d42:1) levels	2	1	TRUE
rs364585	G	A	G	A	-0.222717	0.0069	0.66136	0.6256	FALSE	FALSE	FALSE	ieu-b-7	20	12962718	0.0173	482730	0.691399	Parkinson's disease || id:ieu-b-7	Parkinson's disease	Parkinson's disease || ||	TRUE	igd	20	12982070	0.0174419	0.66136	6.11e-37	7174	GCST90277255.tsv	Ceramide (d42:1) levels	2	1	TRUE
rs56368930	C	G	C	G	0.37973	-0.0018	0.012375	0.0135	FALSE	TRUE	FALSE	ieu-b-7	14	33539312	0.1763	11518	0.9917	Parkinson's disease || id:ieu-b-7	Parkinson's disease	Parkinson's disease || ||	TRUE	igd	14	33070106	0.0826758	0.012375	4.44e-06	7174	GCST90277255.tsv	Ceramide (d42:1) levels	2	1	TRUE
rs57099041	T	C	T	C	0.15444	-0.0499	0.0640638	0.0304	FALSE	FALSE	FALSE	ieu-b-7	4	176828525	0.0633	481936	0.43	Parkinson's disease || id:ieu-b-7	Parkinson's disease	Parkinson's disease || ||	TRUE	igd	4	175907374	0.0339572	0.0640638	5.5e-06	7174	GCST90277255.tsv	Ceramide (d42:1) levels	2	1	TRUE
rs6977389	A	G	A	G	-0.0777708	-0.0483	0.560349	0.4586	FALSE	FALSE	FALSE	ieu-b-7	7	95019355	0.0168	482730	0.00398896	Parkinson's disease || id:ieu-b-7	Parkinson's disease	Parkinson's disease || ||	TRUE	igd	7	95390043	0.0168713	0.560349	4.1e-06	7174	GCST90277255.tsv	Ceramide (d42:1) levels	2	1	TRUE
rs7123454	A	C	A	C	-0.110975	-0.0319	0.811496	0.8736	FALSE	FALSE	FALSE	ieu-b-7	11	116704178	0.0258	482730	0.2158	Parkinson's disease || id:ieu-b-7	Parkinson's disease	Parkinson's disease || ||	TRUE	igd	11	116833462	0.021605	0.811496	2.87e-07	7174	GCST90277255.tsv	Ceramide (d42:1) levels	2	1	TRUE
rs7252628	A	G	A	G	0.0841486	-0.0603	0.30308	0.2348	FALSE	FALSE	FALSE	ieu-b-7	19	19069462	0.0372	13655	0.105	Parkinson's disease || id:ieu-b-7	Parkinson's disease	Parkinson's disease || ||	TRUE	igd	19	18958653	0.0190353	0.30308	9.98e-06	7174	GCST90277255.tsv	Ceramide (d42:1) levels	2	1	TRUE
rs72941422	C	T	C	T	0.0837634	0.0208	0.277158	0.2992	FALSE	FALSE	FALSE	ieu-b-7	4	132362364	0.0245	468692	0.3969	Parkinson's disease || id:ieu-b-7	Parkinson's disease	Parkinson's disease || ||	TRUE	igd	4	131441209	0.0185687	0.277158	6.55e-06	7174	GCST90277255.tsv	Ceramide (d42:1) levels	2	1	TRUE
rs72954979	A	G	A	G	-0.20877	-0.1047	0.0338385	0.0382	FALSE	FALSE	FALSE	ieu-b-7	18	68938051	0.0626	468692	0.0942193	Parkinson's disease || id:ieu-b-7	Parkinson's disease	Parkinson's disease || ||	TRUE	igd	18	71270815	0.0466583	0.0338385	7.77e-06	7174	GCST90277255.tsv	Ceramide (d42:1) levels	2	1	TRUE
rs78573518	G	A	G	A	-0.500131	-0.0635	0.00678459	0.0304	FALSE	FALSE	FALSE	ieu-b-7	2	201244090	0.0695	471013	0.3611	Parkinson's disease || id:ieu-b-7	Parkinson's disease	Parkinson's disease || ||	TRUE	igd	2	200379367	0.107554	0.00678459	3.38e-06	7174	GCST90277255.tsv	Ceramide (d42:1) levels	2	1	TRUE
rs7970512	A	C	A	C	-0.211977	-0.0719	0.0349783	0.0188	FALSE	FALSE	FALSE	ieu-b-7	12	67907600	0.1008	468692	0.4753	Parkinson's disease || id:ieu-b-7	Parkinson's disease	Parkinson's disease || ||	TRUE	igd	12	67513820	0.0478469	0.0349783	9.54e-06	7174	GCST90277255.tsv	Ceramide (d42:1) levels	2	1	TRUE
rs80101718	A	G	A	G	0.237464	0.0026	0.0296183	0.0278	FALSE	FALSE	FALSE	ieu-b-7	4	73240747	0.0786	468692	0.9737	Parkinson's disease || id:ieu-b-7	Parkinson's disease	Parkinson's disease || ||	TRUE	igd	4	72375030	0.0509568	0.0296183	3.21e-06	7174	GCST90277255.tsv	Ceramide (d42:1) levels	2	1	TRUE
rs1003966	T	C	T	C	-0.149587	-0.0383	0.0846461	0.1106	FALSE	FALSE	FALSE	ieu-b-7	13	21612159	0.036	468692	0.2873	Parkinson's disease || id:ieu-b-7	Parkinson's disease	Parkinson's disease || ||	TRUE	igd	13	21038020	0.030446	0.0846461	9.16e-07	7113	GCST90277402.tsv	Triacylglycerol (53:3) levels	2	1	TRUE
rs10147474	G	A	G	A	-0.210821	-0.0315	0.0371839	0.0344	FALSE	FALSE	FALSE	ieu-b-7	14	30292648	0.0622	468692	0.6127	Parkinson's disease || id:ieu-b-7	Parkinson's disease	Parkinson's disease || ||	TRUE	igd	14	29823442	0.0448717	0.0371839	2.67e-06	7113	GCST90277402.tsv	Triacylglycerol (53:3) levels	2	1	TRUE
rs111568723	G	A	G	A	0.250079	0.1201	0.025886	0.0526	FALSE	FALSE	FALSE	ieu-b-7	9	135345889	0.0514	468692	0.0194102	Parkinson's disease || id:ieu-b-7	Parkinson's disease	Parkinson's disease || ||	TRUE	igd	9	132470502	0.0545736	0.025886	4.67e-06	7113	GCST90277402.tsv	Triacylglycerol (53:3) levels	2	1	TRUE
rs11584070	G	A	G	A	-0.11436	-0.036	0.137026	0.1194	FALSE	FALSE	FALSE	ieu-b-7	1	150294925	0.0295	480593	0.2215	Parkinson's disease || id:ieu-b-7	Parkinson's disease	Parkinson's disease || ||	TRUE	igd	1	150322476	0.0244019	0.137026	2.83e-06	7113	GCST90277402.tsv	Triacylglycerol (53:3) levels	2	1	TRUE
rs116011373	A	G	A	G	-0.192368	0.0223	0.0487529	0.0266	FALSE	FALSE	FALSE	ieu-b-7	3	87347791	0.0848	468692	0.792399	Parkinson's disease || id:ieu-b-7	Parkinson's disease	Parkinson's disease || ||	TRUE	igd	3	87298641	0.039317	0.0487529	1.02e-06	7113	GCST90277402.tsv	Triacylglycerol (53:3) levels	2	1	TRUE
rs12448223	C	T	C	T	0.0774386	-0.012	0.442647	0.4656	FALSE	FALSE	FALSE	ieu-b-7	16	4154551	0.0219	471013	0.582	Parkinson's disease || id:ieu-b-7	Parkinson's disease	Parkinson's disease || ||	TRUE	igd	16	4104550	0.016736	0.442647	3.77e-06	7113	GCST90277402.tsv	Triacylglycerol (53:3) levels	2	1	TRUE
rs1260326	C	T	C	T	-0.137329	0.0678	0.650878	0.5801	FALSE	FALSE	FALSE	ieu-b-7	2	27730940	0.0172	482730	8.23797e-05	Parkinson's disease || id:ieu-b-7	Parkinson's disease	Parkinson's disease || ||	TRUE	igd	2	27508073	0.0174712	0.650878	4.37e-15	7113	GCST90277402.tsv	Triacylglycerol (53:3) levels	2	1	TRUE
rs12635725	G	A	G	A	0.0806636	-0.0207	0.559537	0.5533	FALSE	FALSE	FALSE	ieu-b-7	3	1937149	0.022	471013	0.3462	Parkinson's disease || id:ieu-b-7	Parkinson's disease	Parkinson's disease || ||	TRUE	igd	3	1895465	0.0167351	0.559537	1.46e-06	7113	GCST90277402.tsv	Triacylglycerol (53:3) levels	2	1	TRUE
rs138622921	C	A	C	A	-0.290779	0.0447	0.0170394	0.014	FALSE	FALSE	FALSE	ieu-b-7	12	26910068	0.113	468876	0.6924	Parkinson's disease || id:ieu-b-7	Parkinson's disease	Parkinson's disease || ||	TRUE	igd	12	26757135	0.064598	0.0170394	6.86e-06	7113	GCST90277402.tsv	Triacylglycerol (53:3) levels	2	1	TRUE
rs139500046	C	A	C	A	-0.381468	0.0441	0.011246	0.0171	FALSE	FALSE	FALSE	ieu-b-7	12	97244448	0.0865	468692	0.61	Parkinson's disease || id:ieu-b-7	Parkinson's disease	Parkinson's disease || ||	TRUE	igd	12	96850670	0.0793512	0.011246	1.56e-06	7113	GCST90277402.tsv	Triacylglycerol (53:3) levels	2	1	TRUE
rs150741556	A	G	A	G	0.257736	-0.0104	0.0262121	0.0124	FALSE	FALSE	FALSE	ieu-b-7	5	83102973	0.1113	468692	0.9257	Parkinson's disease || id:ieu-b-7	Parkinson's disease	Parkinson's disease || ||	TRUE	igd	5	83807154	0.0524739	0.0262121	9.24e-07	7113	GCST90277402.tsv	Triacylglycerol (53:3) levels	2	1	TRUE
rs174560	C	T	C	T	0.104036	0.0019	0.382915	0.2992	FALSE	FALSE	FALSE	ieu-b-7	11	61581764	0.0184	482730	0.9157	Parkinson's disease || id:ieu-b-7	Parkinson's disease	Parkinson's disease || ||	TRUE	igd	11	61814292	0.017314	0.382915	1.96e-09	7113	GCST90277402.tsv	Triacylglycerol (53:3) levels	2	1	TRUE
rs28450659	T	C	T	C	-0.118601	0.039	0.112402	0.1714	FALSE	FALSE	FALSE	ieu-b-7	3	15374050	0.0263	482730	0.1385	Parkinson's disease || id:ieu-b-7	Parkinson's disease	Parkinson's disease || ||	TRUE	igd	3	15332543	0.026313	0.112402	6.66e-06	7113	GCST90277402.tsv	Triacylglycerol (53:3) levels	2	1	TRUE
rs35332062	A	G	A	G	-0.147817	0.0046	0.121986	0.1187	FALSE	FALSE	FALSE	ieu-b-7	7	73012042	0.0272	480593	0.8669	Parkinson's disease || id:ieu-b-7	Parkinson's disease	Parkinson's disease || ||	TRUE	igd	7	73597712	0.0255395	0.121986	7.43e-09	7113	GCST90277402.tsv	Triacylglycerol (53:3) levels	2	1	TRUE
rs3829088	C	T	C	T	0.0924158	-0.0259	0.202568	0.1473	FALSE	FALSE	FALSE	ieu-b-7	9	23713680	0.0315	468692	0.4113	Parkinson's disease || id:ieu-b-7	Parkinson's disease	Parkinson's disease || ||	TRUE	igd	9	23713682	0.0208178	0.202568	9.16e-06	7113	GCST90277402.tsv	Triacylglycerol (53:3) levels	2	1	TRUE
rs501474	G	A	G	A	0.0765802	0.0068	0.424533	0.3658	FALSE	FALSE	FALSE	ieu-b-7	5	6524005	0.0231	468692	0.7676	Parkinson's disease || id:ieu-b-7	Parkinson's disease	Parkinson's disease || ||	TRUE	igd	5	6523892	0.0167847	0.424533	5.14e-06	7113	GCST90277402.tsv	Triacylglycerol (53:3) levels	2	1	TRUE
rs62291574	A	G	A	G	0.0992791	0.0216	0.214452	0.2528	FALSE	FALSE	FALSE	ieu-b-7	4	5005538	0.0299	466555	0.4692	Parkinson's disease || id:ieu-b-7	Parkinson's disease	Parkinson's disease || ||	TRUE	igd	4	5003811	0.0211085	0.214452	2.61e-06	7113	GCST90277402.tsv	Triacylglycerol (53:3) levels	2	1	TRUE
rs6692319	T	C	T	C	-0.0952446	0.0194	0.739761	0.8013	FALSE	FALSE	FALSE	ieu-b-7	1	230284375	0.0253	482730	0.4434	Parkinson's disease || id:ieu-b-7	Parkinson's disease	Parkinson's disease || ||	TRUE	igd	1	230148628	0.018842	0.739761	4.41e-07	7113	GCST90277402.tsv	Triacylglycerol (53:3) levels	2	1	TRUE
rs673548	A	G	A	G	-0.0971403	0.0072	0.272537	0.2192	FALSE	FALSE	FALSE	ieu-b-7	2	21237544	0.0212	480593	0.734199	Parkinson's disease || id:ieu-b-7	Parkinson's disease	Parkinson's disease || ||	TRUE	igd	2	21014672	0.0187057	0.272537	2.12e-07	7113	GCST90277402.tsv	Triacylglycerol (53:3) levels	2	1	TRUE
rs76950187	G	A	G	A	0.14794	-0.0608	0.0744995	0.0478	FALSE	FALSE	FALSE	ieu-b-7	2	129184649	0.0553	468692	0.2721	Parkinson's disease || id:ieu-b-7	Parkinson's disease	Parkinson's disease || ||	TRUE	igd	2	128427075	0.0321381	0.0744995	4.23e-06	7113	GCST90277402.tsv	Triacylglycerol (53:3) levels	2	1	TRUE
rs935833	A	G	A	G	-0.0787484	-0.0153	0.635358	0.6548	FALSE	FALSE	FALSE	ieu-b-7	12	130276381	0.0234	468692	0.513701	Parkinson's disease || id:ieu-b-7	Parkinson's disease	Parkinson's disease || ||	TRUE	igd	12	129791836	0.0175342	0.635358	7.19e-06	7113	GCST90277402.tsv	Triacylglycerol (53:3) levels	2	1	TRUE
rs964184	C	G	C	G	-0.282676	-0.0568	0.848991	0.8627	FALSE	TRUE	FALSE	ieu-b-7	11	116648917	0.0243	482730	0.0193299	Parkinson's disease || id:ieu-b-7	Parkinson's disease	Parkinson's disease || ||	TRUE	igd	11	116778201	0.0230351	0.848991	2.83e-34	7113	GCST90277402.tsv	Triacylglycerol (53:3) levels	2	1	TRUE
rs1003966	T	C	T	C	-0.137863	-0.0383	0.0846461	0.1106	FALSE	FALSE	FALSE	ieu-b-7	13	21612159	0.036	468692	0.2873	Parkinson's disease || id:ieu-b-7	Parkinson's disease	Parkinson's disease || ||	TRUE	igd	13	21038020	0.0303561	0.0846461	5.67e-06	7173	GCST90277397.tsv	Triacylglycerol (52:3) levels	2	1	TRUE
rs1010313	T	C	T	C	0.102985	-0.0237	0.198048	0.1233	FALSE	FALSE	FALSE	ieu-b-7	8	60002542	0.0273	482730	0.3844	Parkinson's disease || id:ieu-b-7	Parkinson's disease	Parkinson's disease || ||	TRUE	igd	8	59089983	0.0207336	0.198048	6.95e-07	7173	GCST90277397.tsv	Triacylglycerol (52:3) levels	2	1	TRUE
rs10105606	A	C	A	C	-0.129273	0	0.278826	0.3359	FALSE	FALSE	FALSE	ieu-b-7	8	19827848	0.0177	482730	0.9999	Parkinson's disease || id:ieu-b-7	Parkinson's disease	Parkinson's disease || ||	TRUE	igd	8	19970337	0.0184745	0.278826	2.84e-12	7173	GCST90277397.tsv	Triacylglycerol (52:3) levels	2	1	TRUE
rs1042034	T	C	T	C	0.109622	0.0053	0.727594	0.7825	FALSE	FALSE	FALSE	ieu-b-7	2	21225281	0.0203	482730	0.7951	Parkinson's disease || id:ieu-b-7	Parkinson's disease	Parkinson's disease || ||	TRUE	igd	2	21002409	0.0185953	0.727594	3.9e-09	7173	GCST90277397.tsv	Triacylglycerol (52:3) levels	2	1	TRUE
rs116011373	A	G	A	G	-0.175832	0.0223	0.0487529	0.0266	FALSE	FALSE	FALSE	ieu-b-7	3	87347791	0.0848	468692	0.792399	Parkinson's disease || id:ieu-b-7	Parkinson's disease	Parkinson's disease || ||	TRUE	igd	3	87298641	0.039172	0.0487529	7.27e-06	7173	GCST90277397.tsv	Triacylglycerol (52:3) levels	2	1	TRUE
rs116843064	A	G	A	G	-0.241488	0.046	0.0259434	0.0223	FALSE	FALSE	FALSE	ieu-b-7	19	8429323	0.0607	482730	0.4484	Parkinson's disease || id:ieu-b-7	Parkinson's disease	Parkinson's disease || ||	TRUE	igd	19	8364439	0.0514229	0.0259434	2.7e-06	7173	GCST90277397.tsv	Triacylglycerol (52:3) levels	2	1	TRUE
rs12365864	G	A	G	A	0.112477	0.0295	0.166329	0.2137	FALSE	FALSE	FALSE	ieu-b-7	11	116489036	0.0273	471013	0.2788	Parkinson's disease || id:ieu-b-7	Parkinson's disease	Parkinson's disease || ||	TRUE	igd	11	116618319	0.0226135	0.166329	6.71e-07	7173	GCST90277397.tsv	Triacylglycerol (52:3) levels	2	1	TRUE
rs1260326	C	T	C	T	-0.1368	0.0678	0.650878	0.5801	FALSE	FALSE	FALSE	ieu-b-7	2	27730940	0.0172	482730	8.23797e-05	Parkinson's disease || id:ieu-b-7	Parkinson's disease	Parkinson's disease || ||	TRUE	igd	2	27508073	0.0173892	0.650878	4.16e-15	7173	GCST90277397.tsv	Triacylglycerol (52:3) levels	2	1	TRUE
rs139701928	T	C	T	C	0.176784	-0.0149	0.0512172	0.027	FALSE	FALSE	FALSE	ieu-b-7	22	33132535	0.0727	468692	0.8374	Parkinson's disease || id:ieu-b-7	Parkinson's disease	Parkinson's disease || ||	TRUE	igd	22	32736549	0.0379478	0.0512172	3.24e-06	7173	GCST90277397.tsv	Triacylglycerol (52:3) levels	2	1	TRUE
rs144072769	C	T	C	T	0.157437	0.1023	0.0681575	0.0271	FALSE	FALSE	FALSE	ieu-b-7	6	155237379	0.1711	11518	0.5499	Parkinson's disease || id:ieu-b-7	Parkinson's disease	Parkinson's disease || ||	TRUE	igd	6	154916245	0.0336003	0.0681575	2.84e-06	7173	GCST90277397.tsv	Triacylglycerol (52:3) levels	2	1	TRUE
rs144313866	A	G	A	G	-0.135371	0.0178	0.0840922	0.0755	FALSE	FALSE	FALSE	ieu-b-7	4	142471794	0.0461	468692	0.6989	Parkinson's disease || id:ieu-b-7	Parkinson's disease	Parkinson's disease || ||	TRUE	igd	4	141550641	0.0304346	0.0840922	8.8e-06	7173	GCST90277397.tsv	Triacylglycerol (52:3) levels	2	1	TRUE
rs147987331	A	T	A	T	-0.260085	-0.0321	0.0227435	0.0236	FALSE	TRUE	FALSE	ieu-b-7	2	104861307	0.0792	468692	0.6853	Parkinson's disease || id:ieu-b-7	Parkinson's disease	Parkinson's disease || ||	TRUE	igd	2	104244849	0.0565266	0.0227435	4.27e-06	7173	GCST90277397.tsv	Triacylglycerol (52:3) levels	2	1	TRUE
rs16913024	A	G	A	G	-0.456636	-0.0601	0.00805917	0.0208	FALSE	FALSE	FALSE	ieu-b-7	10	60822279	0.0768	468692	0.4336	Parkinson's disease || id:ieu-b-7	Parkinson's disease	Parkinson's disease || ||	TRUE	igd	10	59062519	0.10321	0.00805917	9.81e-06	7173	GCST90277397.tsv	Triacylglycerol (52:3) levels	2	1	TRUE
rs174560	C	T	C	T	0.0767875	0.0019	0.382915	0.2992	FALSE	FALSE	FALSE	ieu-b-7	11	61581764	0.0184	482730	0.9157	Parkinson's disease || id:ieu-b-7	Parkinson's disease	Parkinson's disease || ||	TRUE	igd	11	61814292	0.017258	0.382915	8.73e-06	7173	GCST90277397.tsv	Triacylglycerol (52:3) levels	2	1	TRUE
rs1874124	T	C	T	C	0.116492	3e-04	0.151915	0.1593	FALSE	FALSE	FALSE	ieu-b-7	1	220975337	0.0258	482730	0.9903	Parkinson's disease || id:ieu-b-7	Parkinson's disease	Parkinson's disease || ||	TRUE	igd	1	220801995	0.0233916	0.151915	6.5e-07	7173	GCST90277397.tsv	Triacylglycerol (52:3) levels	2	1	TRUE
rs187429064	G	A	G	A	-0.185218	0.1979	0.0535314	0.0149	FALSE	FALSE	FALSE	ieu-b-7	19	19380513	0.0871	477150	0.0231398	Parkinson's disease || id:ieu-b-7	Parkinson's disease	Parkinson's disease || ||	TRUE	igd	19	19269704	0.0378022	0.0535314	9.8e-07	7173	GCST90277397.tsv	Triacylglycerol (52:3) levels	2	1	TRUE
rs2352723	C	T	C	T	-0.113908	0.0269	0.76854	0.8146	FALSE	FALSE	FALSE	ieu-b-7	1	230291868	0.0261	482730	0.3022	Parkinson's disease || id:ieu-b-7	Parkinson's disease	Parkinson's disease || ||	TRUE	igd	1	230156121	0.0195531	0.76854	5.93e-09	7173	GCST90277397.tsv	Triacylglycerol (52:3) levels	2	1	TRUE
rs2803606	T	C	T	C	-0.080897	-0.0343	0.296584	0.267	FALSE	FALSE	FALSE	ieu-b-7	10	113902827	0.0199	482730	0.084351	Parkinson's disease || id:ieu-b-7	Parkinson's disease	Parkinson's disease || ||	TRUE	igd	10	112143069	0.0182184	0.296584	9.11e-06	7173	GCST90277397.tsv	Triacylglycerol (52:3) levels	2	1	TRUE
rs2980888	C	T	C	T	-0.0885517	0.0233	0.743264	0.6841	FALSE	FALSE	FALSE	ieu-b-7	8	126507308	0.0182	482730	0.1991	Parkinson's disease || id:ieu-b-7	Parkinson's disease	Parkinson's disease || ||	TRUE	igd	8	125495066	0.0190756	0.743264	3.51e-06	7173	GCST90277397.tsv	Triacylglycerol (52:3) levels	2	1	TRUE
rs35986054	C	T	C	T	0.0947378	0.0107	0.196235	0.197	FALSE	FALSE	FALSE	ieu-b-7	17	1526343	0.0245	482730	0.6625	Parkinson's disease || id:ieu-b-7	Parkinson's disease	Parkinson's disease || ||	TRUE	igd	17	1623049	0.0213867	0.196235	9.56e-06	7173	GCST90277397.tsv	Triacylglycerol (52:3) levels	2	1	TRUE
rs3846198	C	G	C	G	0.208775	0.4954	0.0345291	0.0243	FALSE	TRUE	FALSE	ieu-b-7	3	188843189	0.2697	9346	0.0662598	Parkinson's disease || id:ieu-b-7	Parkinson's disease	Parkinson's disease || ||	TRUE	igd	3	189125400	0.0463415	0.0345291	6.73e-06	7173	GCST90277397.tsv	Triacylglycerol (52:3) levels	2	1	TRUE
rs55724405	C	T	C	T	-0.0817926	0.007	0.283454	0.33	FALSE	FALSE	FALSE	ieu-b-7	1	8259274	0.0237	468692	0.768399	Parkinson's disease || id:ieu-b-7	Parkinson's disease	Parkinson's disease || ||	TRUE	igd	1	8199214	0.0184632	0.283454	9.56e-06	7173	GCST90277397.tsv	Triacylglycerol (52:3) levels	2	1	TRUE
rs57500102	A	G	A	G	-0.498927	-0.0837	0.00730636	0.0188	FALSE	FALSE	FALSE	ieu-b-7	3	171254035	0.0857	468692	0.3287	Parkinson's disease || id:ieu-b-7	Parkinson's disease	Parkinson's disease || ||	TRUE	igd	3	171536246	0.106893	0.00730636	3.1e-06	7173	GCST90277397.tsv	Triacylglycerol (52:3) levels	2	1	TRUE
rs61702480	A	G	A	G	-0.0835207	-5e-04	0.27475	0.2883	FALSE	FALSE	FALSE	ieu-b-7	14	95684801	0.0295	13655	0.9853	Parkinson's disease || id:ieu-b-7	Parkinson's disease	Parkinson's disease || ||	TRUE	igd	14	95218464	0.0187085	0.27475	8.15e-06	7173	GCST90277397.tsv	Triacylglycerol (52:3) levels	2	1	TRUE
rs6554273	T	C	T	C	0.0748063	0.021	0.466713	0.4417	FALSE	FALSE	FALSE	ieu-b-7	4	56226175	0.0227	468692	0.3545	Parkinson's disease || id:ieu-b-7	Parkinson's disease	Parkinson's disease || ||	TRUE	igd	4	55360008	0.0167908	0.466713	8.5e-06	7173	GCST90277397.tsv	Triacylglycerol (52:3) levels	2	1	TRUE
rs75237020	C	G	C	G	-0.216306	0.0398	0.0346415	0.038	FALSE	TRUE	FALSE	ieu-b-7	17	70173415	0.065	468692	0.5403	Parkinson's disease || id:ieu-b-7	Parkinson's disease	Parkinson's disease || ||	TRUE	igd	17	72177274	0.0473342	0.0346415	4.96e-06	7173	GCST90277397.tsv	Triacylglycerol (52:3) levels	2	1	TRUE
rs79624003	G	A	G	A	-0.159823	0.0058	0.122045	0.1194	FALSE	FALSE	FALSE	ieu-b-7	7	73012785	0.0271	480593	0.831	Parkinson's disease || id:ieu-b-7	Parkinson's disease	Parkinson's disease || ||	TRUE	igd	7	73598455	0.0253611	0.122045	3.11e-10	7173	GCST90277397.tsv	Triacylglycerol (52:3) levels	2	1	TRUE
rs79954170	A	C	A	C	-0.510676	0.0906	0.00813879	0.0149	FALSE	FALSE	FALSE	ieu-b-7	6	49090758	0.0853	482730	0.2881	Parkinson's disease || id:ieu-b-7	Parkinson's disease	Parkinson's disease || ||	TRUE	igd	6	49123122	0.0956229	0.00813879	9.54e-08	7173	GCST90277397.tsv	Triacylglycerol (52:3) levels	2	1	TRUE
rs964184	C	G	C	G	-0.298768	-0.0568	0.848991	0.8627	FALSE	TRUE	FALSE	ieu-b-7	11	116648917	0.0243	482730	0.0193299	Parkinson's disease || id:ieu-b-7	Parkinson's disease	Parkinson's disease || ||	TRUE	igd	11	116778201	0.0229343	0.848991	2.31e-38	7173	GCST90277397.tsv	Triacylglycerol (52:3) levels	2	1	TRUE
rs9997195	C	G	C	G	-0.081012	-0.0031	0.612816	0.6859	FALSE	TRUE	FALSE	ieu-b-7	4	113925710	0.0193	482730	0.8737	Parkinson's disease || id:ieu-b-7	Parkinson's disease	Parkinson's disease || ||	TRUE	igd	4	113004554	0.0172266	0.612816	2.61e-06	7173	GCST90277397.tsv	Triacylglycerol (52:3) levels	2	1	TRUE
rs10040989	A	G	A	G	0.0940332	-0.0323	0.191859	0.1242	FALSE	FALSE	FALSE	ieu-b-7	5	137573725	0.0284	482730	0.2554	Parkinson's disease || id:ieu-b-7	Parkinson's disease	Parkinson's disease || ||	TRUE	igd	5	138238036	0.020892	0.191859	6.86e-06	7174	GCST90277300.tsv	Phosphatidylcholine (18:0_18:2) levels	2	1	TRUE
rs10889352	C	T	C	T	-0.100853	-4e-04	0.262366	0.3247	FALSE	FALSE	FALSE	ieu-b-7	1	63099023	0.018	482730	0.9842	Parkinson's disease || id:ieu-b-7	Parkinson's disease	Parkinson's disease || ||	TRUE	igd	1	62633352	0.018809	0.262366	8.49e-08	7174	GCST90277300.tsv	Phosphatidylcholine (18:0_18:2) levels	2	1	TRUE
rs10890773	A	G	A	G	-0.108913	-0.057	0.860325	0.8554	FALSE	FALSE	FALSE	ieu-b-7	11	107760002	0.032	468692	0.0750101	Parkinson's disease || id:ieu-b-7	Parkinson's disease	Parkinson's disease || ||	TRUE	igd	11	107889276	0.0238047	0.860325	4.83e-06	7174	GCST90277300.tsv	Phosphatidylcholine (18:0_18:2) levels	2	1	TRUE
rs112121830	T	C	T	C	-0.163763	-0.0957	0.0639983	0.0523	FALSE	FALSE	FALSE	ieu-b-7	21	33782989	0.0556	471013	0.0848106	Parkinson's disease || id:ieu-b-7	Parkinson's disease	Parkinson's disease || ||	TRUE	igd	21	32410680	0.0350854	0.0639983	3.1e-06	7174	GCST90277300.tsv	Phosphatidylcholine (18:0_18:2) levels	2	1	TRUE
rs117528775	C	T	C	T	0.600154	0.0464	0.00485169	0.0128	FALSE	FALSE	FALSE	ieu-b-7	18	47175928	0.0903	482730	0.6074	Parkinson's disease || id:ieu-b-7	Parkinson's disease	Parkinson's disease || ||	TRUE	igd	18	49649558	0.125124	0.00485169	1.65e-06	7174	GCST90277300.tsv	Phosphatidylcholine (18:0_18:2) levels	2	1	TRUE
rs12122878	T	C	T	C	-0.0826257	0.0216	0.289378	0.2655	FALSE	FALSE	FALSE	ieu-b-7	1	189896505	0.0304	13655	0.4779	Parkinson's disease || id:ieu-b-7	Parkinson's disease	Parkinson's disease || ||	TRUE	igd	1	189927375	0.0184867	0.289378	7.96e-06	7174	GCST90277300.tsv	Phosphatidylcholine (18:0_18:2) levels	2	1	TRUE
rs12211498	A	G	A	G	-0.129776	0.0542	0.0951588	0.1049	FALSE	FALSE	FALSE	ieu-b-7	6	46746889	0.0304	482730	0.0746603	Parkinson's disease || id:ieu-b-7	Parkinson's disease	Parkinson's disease || ||	TRUE	igd	6	46779152	0.0287656	0.0951588	6.54e-06	7174	GCST90277300.tsv	Phosphatidylcholine (18:0_18:2) levels	2	1	TRUE
rs12620952	A	G	A	G	0.46285	0.0225	0.00711281	0.0257	FALSE	FALSE	FALSE	ieu-b-7	2	5889145	0.0738	468692	0.7603	Parkinson's disease || id:ieu-b-7	Parkinson's disease	Parkinson's disease || ||	TRUE	igd	2	5749013	0.101961	0.00711281	5.72e-06	7174	GCST90277300.tsv	Phosphatidylcholine (18:0_18:2) levels	2	1	TRUE
rs150457719	G	A	G	A	-0.218288	0.0455	0.0344702	0.015	FALSE	FALSE	FALSE	ieu-b-7	1	212421302	0.1023	468692	0.6566	Parkinson's disease || id:ieu-b-7	Parkinson's disease	Parkinson's disease || ||	TRUE	igd	1	212247960	0.0456208	0.0344702	1.74e-06	7174	GCST90277300.tsv	Phosphatidylcholine (18:0_18:2) levels	2	1	TRUE
rs16838403	C	G	C	G	-0.26985	0.0789	0.0191417	0.0277	FALSE	TRUE	FALSE	ieu-b-7	2	207494617	0.0588	482730	0.1796	Parkinson's disease || id:ieu-b-7	Parkinson's disease	Parkinson's disease || ||	TRUE	igd	2	206629893	0.0606477	0.0191417	8.74e-06	7174	GCST90277300.tsv	Phosphatidylcholine (18:0_18:2) levels	2	1	TRUE
rs17231506	T	C	T	C	0.107352	-0.0136	0.27829	0.3134	FALSE	FALSE	FALSE	ieu-b-7	16	56994528	0.0181	482730	0.4516	Parkinson's disease || id:ieu-b-7	Parkinson's disease	Parkinson's disease || ||	TRUE	igd	16	56960616	0.0184986	0.27829	6.78e-09	7174	GCST90277300.tsv	Phosphatidylcholine (18:0_18:2) levels	2	1	TRUE
rs174594	A	C	A	C	-0.247196	-0.0099	0.5815	0.637	FALSE	FALSE	FALSE	ieu-b-7	11	61619829	0.0178	482730	0.5771	Parkinson's disease || id:ieu-b-7	Parkinson's disease	Parkinson's disease || ||	TRUE	igd	11	61852357	0.0167074	0.5815	8.13e-49	7174	GCST90277300.tsv	Phosphatidylcholine (18:0_18:2) levels	2	1	TRUE
rs1800588	T	C	T	C	0.135263	0.0033	0.258046	0.2246	FALSE	FALSE	FALSE	ieu-b-7	15	58723675	0.0212	482730	0.8763	Parkinson's disease || id:ieu-b-7	Parkinson's disease	Parkinson's disease || ||	TRUE	igd	15	58431476	0.0192838	0.258046	2.52e-12	7174	GCST90277300.tsv	Phosphatidylcholine (18:0_18:2) levels	2	1	TRUE
rs2274855	A	G	A	G	-0.105324	0.0129	0.171374	0.1655	FALSE	FALSE	FALSE	ieu-b-7	9	135105944	0.0332	468692	0.697	Parkinson's disease || id:ieu-b-7	Parkinson's disease	Parkinson's disease || ||	TRUE	igd	9	132230557	0.0231448	0.171374	5.43e-06	7174	GCST90277300.tsv	Phosphatidylcholine (18:0_18:2) levels	2	1	TRUE
rs34031934	T	C	T	C	-0.0843335	-0.0179	0.325537	0.3463	FALSE	FALSE	FALSE	ieu-b-7	18	13728479	0.0232	468692	0.4398	Parkinson's disease || id:ieu-b-7	Parkinson's disease	Parkinson's disease || ||	TRUE	igd	18	13728480	0.017482	0.325537	1.43e-06	7174	GCST90277300.tsv	Phosphatidylcholine (18:0_18:2) levels	2	1	TRUE
rs5022521	T	C	T	C	0.0938286	-0.0102	0.797291	0.8594	FALSE	FALSE	FALSE	ieu-b-7	4	111128587	0.0402	13655	0.8	Parkinson's disease || id:ieu-b-7	Parkinson's disease	Parkinson's disease || ||	TRUE	igd	4	110207431	0.0211691	0.797291	9.45e-06	7174	GCST90277300.tsv	Phosphatidylcholine (18:0_18:2) levels	2	1	TRUE
rs55917360	T	C	T	C	-0.173361	-0.0971	0.0733784	0.0629	FALSE	FALSE	FALSE	ieu-b-7	1	211908885	0.0477	468692	0.0417802	Parkinson's disease || id:ieu-b-7	Parkinson's disease	Parkinson's disease || ||	TRUE	igd	1	211735543	0.0321078	0.0733784	6.9e-08	7174	GCST90277300.tsv	Phosphatidylcholine (18:0_18:2) levels	2	1	TRUE
rs564216	C	T	C	T	-0.165154	0.045	0.05498	0.0724	FALSE	FALSE	FALSE	ieu-b-7	11	125965332	0.0375	482730	0.2294	Parkinson's disease || id:ieu-b-7	Parkinson's disease	Parkinson's disease || ||	TRUE	igd	11	126095437	0.0365668	0.05498	6.38e-06	7174	GCST90277300.tsv	Phosphatidylcholine (18:0_18:2) levels	2	1	TRUE
rs62039480	A	G	A	G	0.0956916	-0.0169	0.332015	0.3343	FALSE	FALSE	FALSE	ieu-b-7	16	15137450	0.0183	482730	0.3534	Parkinson's disease || id:ieu-b-7	Parkinson's disease	Parkinson's disease || ||	TRUE	igd	16	15043593	0.0177265	0.332015	6.94e-08	7174	GCST90277300.tsv	Phosphatidylcholine (18:0_18:2) levels	2	1	TRUE
rs62625008	G	A	G	A	-0.199693	-0.0402	0.0980287	0.0869	FALSE	FALSE	FALSE	ieu-b-7	1	95702582	0.0314	482730	0.201	Parkinson's disease || id:ieu-b-7	Parkinson's disease	Parkinson's disease || ||	TRUE	igd	1	95237026	0.0277522	0.0980287	6.84e-13	7174	GCST90277300.tsv	Phosphatidylcholine (18:0_18:2) levels	2	1	TRUE
rs6432738	G	A	G	A	0.0752258	0.0017	0.474428	0.5429	FALSE	FALSE	FALSE	ieu-b-7	2	163775203	0.0207	27693	0.9335	Parkinson's disease || id:ieu-b-7	Parkinson's disease	Parkinson's disease || ||	TRUE	igd	2	162918693	0.0167551	0.474428	7.24e-06	7174	GCST90277300.tsv	Phosphatidylcholine (18:0_18:2) levels	2	1	TRUE
rs675849	C	T	C	T	0.126839	0.0321	0.898752	0.8606	FALSE	FALSE	FALSE	ieu-b-7	9	15298666	0.0251	482730	0.1999	Parkinson's disease || id:ieu-b-7	Parkinson's disease	Parkinson's disease || ||	TRUE	igd	9	15298668	0.0273213	0.898752	3.5e-06	7174	GCST90277300.tsv	Phosphatidylcholine (18:0_18:2) levels	2	1	TRUE
rs6878903	T	G	T	G	0.0875567	-0.036	0.764288	0.8569	FALSE	FALSE	FALSE	ieu-b-7	5	85591115	0.0317	468692	0.2562	Parkinson's disease || id:ieu-b-7	Parkinson's disease	Parkinson's disease || ||	TRUE	igd	5	86295297	0.0195971	0.764288	8.02e-06	7174	GCST90277300.tsv	Phosphatidylcholine (18:0_18:2) levels	2	1	TRUE
rs77008693	A	G	A	G	0.111183	0.0398	0.138776	0.1898	FALSE	FALSE	FALSE	ieu-b-7	17	42832804	0.0222	482730	0.0727595	Parkinson's disease || id:ieu-b-7	Parkinson's disease	Parkinson's disease || ||	TRUE	igd	17	44755436	0.0239184	0.138776	3.4e-06	7174	GCST90277300.tsv	Phosphatidylcholine (18:0_18:2) levels	2	1	TRUE
rs77588674	T	G	T	G	0.100453	0.0345	0.169498	0.1306	FALSE	FALSE	FALSE	ieu-b-7	2	122071404	0.0432	13655	0.4241	Parkinson's disease || id:ieu-b-7	Parkinson's disease	Parkinson's disease || ||	TRUE	igd	2	121313828	0.0226053	0.169498	8.96e-06	7174	GCST90277300.tsv	Phosphatidylcholine (18:0_18:2) levels	2	1	TRUE
rs7932326	A	G	A	G	0.0773405	-0.0161	0.616811	0.5946	FALSE	FALSE	FALSE	ieu-b-7	11	43993024	0.0226	468692	0.4774	Parkinson's disease || id:ieu-b-7	Parkinson's disease	Parkinson's disease || ||	TRUE	igd	11	43971474	0.0171117	0.616811	6.29e-06	7174	GCST90277300.tsv	Phosphatidylcholine (18:0_18:2) levels	2	1	TRUE
rs964184	C	G	C	G	-0.128344	-0.0568	0.848991	0.8627	FALSE	TRUE	FALSE	ieu-b-7	11	116648917	0.0243	482730	0.0193299	Parkinson's disease || id:ieu-b-7	Parkinson's disease	Parkinson's disease || ||	TRUE	igd	11	116778201	0.0231464	0.848991	3.04e-08	7174	GCST90277300.tsv	Phosphatidylcholine (18:0_18:2) levels	2	1	TRUE
rs9987289	G	A	G	A	0.125589	0.0615	0.851774	0.9115	FALSE	FALSE	FALSE	ieu-b-7	8	9183358	0.031	482730	0.0472803	Parkinson's disease || id:ieu-b-7	Parkinson's disease	Parkinson's disease || ||	TRUE	igd	8	9325848	0.023446	0.851774	8.75e-08	7174	GCST90277300.tsv	Phosphatidylcholine (18:0_18:2) levels	2	1	TRUE
rs10058653	T	G	T	G	-0.0888135	-0.0191	0.301664	0.1886	FALSE	FALSE	FALSE	ieu-b-7	5	108938251	0.0246	482730	0.4381	Parkinson's disease || id:ieu-b-7	Parkinson's disease	Parkinson's disease || ||	TRUE	igd	5	109602550	0.0193983	0.301664	4.77e-06	6172	GCST90277409.tsv	Triacylglycerol (56:3) levels	2	1	TRUE
rs10169217	G	A	G	A	-0.0992091	0.0256	0.676036	0.6873	FALSE	FALSE	FALSE	ieu-b-7	2	212875346	0.0237	470219	0.2814	Parkinson's disease || id:ieu-b-7	Parkinson's disease	Parkinson's disease || ||	TRUE	igd	2	212010621	0.0192486	0.676036	2.63e-07	6172	GCST90277409.tsv	Triacylglycerol (56:3) levels	2	1	TRUE
rs11151739	G	A	G	A	0.0856754	0.0053	0.345677	0.2773	FALSE	FALSE	FALSE	ieu-b-7	18	69940328	0.0251	468692	0.8333	Parkinson's disease || id:ieu-b-7	Parkinson's disease	Parkinson's disease || ||	TRUE	igd	18	72273093	0.018767	0.345677	5.08e-06	6172	GCST90277409.tsv	Triacylglycerol (56:3) levels	2	1	TRUE
rs111568723	G	A	G	A	0.287064	0.1201	0.025886	0.0526	FALSE	FALSE	FALSE	ieu-b-7	9	135345889	0.0514	468692	0.0194102	Parkinson's disease || id:ieu-b-7	Parkinson's disease	Parkinson's disease || ||	TRUE	igd	9	132470502	0.0587523	0.025886	1.05e-06	6172	GCST90277409.tsv	Triacylglycerol (56:3) levels	2	1	TRUE
rs116846412	A	G	A	G	-0.244243	-0.0357	0.0321571	0.0445	FALSE	FALSE	FALSE	ieu-b-7	11	78777255	0.0588	468692	0.5429	Parkinson's disease || id:ieu-b-7	Parkinson's disease	Parkinson's disease || ||	TRUE	igd	11	79066210	0.0528736	0.0321571	3.92e-06	6172	GCST90277409.tsv	Triacylglycerol (56:3) levels	2	1	TRUE
rs117786044	A	G	A	G	-0.238375	-0.203	0.0338155	0.0369	FALSE	FALSE	FALSE	ieu-b-7	11	128626911	0.0685	468692	0.00305499	Parkinson's disease || id:ieu-b-7	Parkinson's disease	Parkinson's disease || ||	TRUE	igd	11	128757016	0.0508569	0.0338155	2.83e-06	6172	GCST90277409.tsv	Triacylglycerol (56:3) levels	2	1	TRUE
rs117819583	A	G	A	G	-0.251494	0.047	0.0288158	0.0143	FALSE	FALSE	FALSE	ieu-b-7	16	23278676	0.126	466555	0.709099	Parkinson's disease || id:ieu-b-7	Parkinson's disease	Parkinson's disease || ||	TRUE	igd	16	23267355	0.055128	0.0288158	5.16e-06	6172	GCST90277409.tsv	Triacylglycerol (56:3) levels	2	1	TRUE
rs138845231	G	A	G	A	-0.201544	-0.0926	0.0411322	0.027	FALSE	FALSE	FALSE	ieu-b-7	21	25730899	0.074	468692	0.2108	Parkinson's disease || id:ieu-b-7	Parkinson's disease	Parkinson's disease || ||	TRUE	igd	21	24358586	0.0455668	0.0411322	9.89e-06	6172	GCST90277409.tsv	Triacylglycerol (56:3) levels	2	1	TRUE
rs145737110	T	C	T	C	0.386742	-0.0598	0.0142989	0.0198	FALSE	FALSE	FALSE	ieu-b-7	9	125736014	0.1042	468692	0.5661	Parkinson's disease || id:ieu-b-7	Parkinson's disease	Parkinson's disease || ||	TRUE	igd	9	122973735	0.0844634	0.0142989	4.77e-06	6172	GCST90277409.tsv	Triacylglycerol (56:3) levels	2	1	TRUE
rs149199066	A	G	A	G	0.207797	-0.1331	0.044362	0.017	FALSE	FALSE	FALSE	ieu-b-7	11	65631203	0.085	480593	0.1174	Parkinson's disease || id:ieu-b-7	Parkinson's disease	Parkinson's disease || ||	TRUE	igd	11	65863732	0.0443939	0.044362	2.92e-06	6172	GCST90277409.tsv	Triacylglycerol (56:3) levels	2	1	TRUE
rs1539733	C	T	C	T	0.0984174	0.0084	0.794499	0.7332	FALSE	FALSE	FALSE	ieu-b-7	1	162690246	0.0253	468692	0.7403	Parkinson's disease || id:ieu-b-7	Parkinson's disease	Parkinson's disease || ||	TRUE	igd	1	162720456	0.0219538	0.794499	7.49e-06	6172	GCST90277409.tsv	Triacylglycerol (56:3) levels	2	1	TRUE
rs17162868	G	C	G	C	0.146287	0.0458	0.100433	0.1157	FALSE	TRUE	FALSE	ieu-b-7	1	28217614	0.0338	471013	0.1758	Parkinson's disease || id:ieu-b-7	Parkinson's disease	Parkinson's disease || ||	TRUE	igd	1	27891103	0.0300871	0.100433	1.19e-06	6172	GCST90277409.tsv	Triacylglycerol (56:3) levels	2	1	TRUE
rs174560	C	T	C	T	0.169992	0.0019	0.382915	0.2992	FALSE	FALSE	FALSE	ieu-b-7	11	61581764	0.0184	482730	0.9157	Parkinson's disease || id:ieu-b-7	Parkinson's disease	Parkinson's disease || ||	TRUE	igd	11	61814292	0.0184354	0.382915	3.95e-20	6172	GCST90277409.tsv	Triacylglycerol (56:3) levels	2	1	TRUE
rs17596144	T	C	T	C	0.161914	0.0029	0.151717	0.1574	FALSE	FALSE	FALSE	ieu-b-7	1	220978645	0.0258	482730	0.9095	Parkinson's disease || id:ieu-b-7	Parkinson's disease	Parkinson's disease || ||	TRUE	igd	1	220805303	0.0250548	0.151717	1.11e-10	6172	GCST90277409.tsv	Triacylglycerol (56:3) levels	2	1	TRUE
rs181023072	A	C	A	C	-0.849946	0.1854	0.00248886	0.0154	FALSE	FALSE	FALSE	ieu-b-7	16	63016233	0.0963	468692	0.0541302	Parkinson's disease || id:ieu-b-7	Parkinson's disease	Parkinson's disease || ||	TRUE	igd	16	62982329	0.177513	0.00248886	1.72e-06	6172	GCST90277409.tsv	Triacylglycerol (56:3) levels	2	1	TRUE
rs2980862	C	G	C	G	-0.101363	0.0175	0.74332	0.6827	FALSE	TRUE	FALSE	ieu-b-7	8	126484638	0.0181	482730	0.3329	Parkinson's disease || id:ieu-b-7	Parkinson's disease	Parkinson's disease || ||	TRUE	igd	8	125472396	0.020584	0.74332	8.68e-07	6172	GCST90277409.tsv	Triacylglycerol (56:3) levels	2	1	TRUE
rs4908327	T	C	T	C	-0.126958	0.0283	0.865708	0.8909	FALSE	FALSE	FALSE	ieu-b-7	1	99993077	0.0365	468692	0.4385	Parkinson's disease || id:ieu-b-7	Parkinson's disease	Parkinson's disease || ||	TRUE	igd	1	99527521	0.0266987	0.865708	2.03e-06	6172	GCST90277409.tsv	Triacylglycerol (56:3) levels	2	1	TRUE
rs58355654	A	G	A	G	0.119371	-0.0191	0.129059	0.0926	FALSE	FALSE	FALSE	ieu-b-7	13	23457820	0.0392	468692	0.6264	Parkinson's disease || id:ieu-b-7	Parkinson's disease	Parkinson's disease || ||	TRUE	igd	13	22883681	0.0269707	0.129059	9.76e-06	6172	GCST90277409.tsv	Triacylglycerol (56:3) levels	2	1	TRUE
rs62016118	C	A	C	A	-0.185377	-0.006	0.0507955	0.0588	FALSE	FALSE	FALSE	ieu-b-7	16	6841692	0.049	468692	0.9031	Parkinson's disease || id:ieu-b-7	Parkinson's disease	Parkinson's disease || ||	TRUE	igd	16	6791691	0.0419181	0.0507955	9.92e-06	6172	GCST90277409.tsv	Triacylglycerol (56:3) levels	2	1	TRUE
rs62291572	T	C	T	C	0.107562	0.0271	0.214393	0.2526	FALSE	FALSE	FALSE	ieu-b-7	4	4997927	0.0275	468692	0.3245	Parkinson's disease || id:ieu-b-7	Parkinson's disease	Parkinson's disease || ||	TRUE	igd	4	4996200	0.02254	0.214393	1.86e-06	6172	GCST90277409.tsv	Triacylglycerol (56:3) levels	2	1	TRUE
rs7412	T	C	T	C	0.219564	-0.0109	0.053066	0.0792	FALSE	FALSE	FALSE	ieu-b-7	19	45412079	0.0313	482730	0.7275	Parkinson's disease || id:ieu-b-7	Parkinson's disease	Parkinson's disease || ||	TRUE	igd	19	44908822	0.0399077	0.053066	3.91e-08	6172	GCST90277409.tsv	Triacylglycerol (56:3) levels	2	1	TRUE
rs75008187	A	G	A	G	0.135816	-0.0158	0.127817	0.1149	FALSE	FALSE	FALSE	ieu-b-7	6	65151347	0.0311	482730	0.6106	Parkinson's disease || id:ieu-b-7	Parkinson's disease	Parkinson's disease || ||	TRUE	igd	6	64441454	0.0272009	0.127817	6.1e-07	6172	GCST90277409.tsv	Triacylglycerol (56:3) levels	2	1	TRUE
rs964184	C	G	C	G	-0.237574	-0.0568	0.848991	0.8627	FALSE	TRUE	FALSE	ieu-b-7	11	116648917	0.0243	482730	0.0193299	Parkinson's disease || id:ieu-b-7	Parkinson's disease	Parkinson's disease || ||	TRUE	igd	11	116778201	0.0244849	0.848991	4.19e-22	6172	GCST90277409.tsv	Triacylglycerol (56:3) levels	2	1	TRUE
rs9851701	A	G	A	G	0.119005	0.0275	0.147885	0.1232	FALSE	FALSE	FALSE	ieu-b-7	3	103001109	0.0361	468692	0.4455	Parkinson's disease || id:ieu-b-7	Parkinson's disease	Parkinson's disease || ||	TRUE	igd	3	103282265	0.0256573	0.147885	3.58e-06	6172	GCST90277409.tsv	Triacylglycerol (56:3) levels	2	1	TRUE
rs10069895	C	T	C	T	0.0972163	-0.0363	0.764282	0.8569	FALSE	FALSE	FALSE	ieu-b-7	5	85593102	0.0317	468692	0.2525	Parkinson's disease || id:ieu-b-7	Parkinson's disease	Parkinson's disease || ||	TRUE	igd	5	86297284	0.0195964	0.764282	7.18e-07	7128	GCST90277347.tsv	Phosphatidylethanolamine (18:0_18:2) levels	2	1	TRUE
rs10276778	C	T	C	T	-0.181593	0.0568	0.043993	0.0241	FALSE	FALSE	FALSE	ieu-b-7	7	146691509	0.0764	468692	0.4572	Parkinson's disease || id:ieu-b-7	Parkinson's disease	Parkinson's disease || ||	TRUE	igd	7	146994417	0.0402628	0.043993	6.58e-06	7128	GCST90277347.tsv	Phosphatidylethanolamine (18:0_18:2) levels	2	1	TRUE
rs10468017	T	C	T	C	0.297746	-0.0275	0.337526	0.2836	FALSE	FALSE	FALSE	ieu-b-7	15	58678512	0.0187	482730	0.1418	Parkinson's disease || id:ieu-b-7	Parkinson's disease	Parkinson's disease || ||	TRUE	igd	15	58386313	0.0172007	0.337526	9.03e-66	7128	GCST90277347.tsv	Phosphatidylethanolamine (18:0_18:2) levels	2	1	TRUE
rs111543310	C	T	C	T	0.280285	-0.0029	0.022257	0.0201	FALSE	FALSE	FALSE	ieu-b-7	15	59531818	0.097	468692	0.9761	Parkinson's disease || id:ieu-b-7	Parkinson's disease	Parkinson's disease || ||	TRUE	igd	15	59239619	0.0604114	0.022257	3.55e-06	7128	GCST90277347.tsv	Phosphatidylethanolamine (18:0_18:2) levels	2	1	TRUE
rs112129861	C	G	C	G	0.155975	-0.1083	0.0648212	0.056	FALSE	TRUE	FALSE	ieu-b-7	15	59339649	0.0496	468692	0.0289401	Parkinson's disease || id:ieu-b-7	Parkinson's disease	Parkinson's disease || ||	TRUE	igd	15	59047450	0.0337639	0.0648212	3.91e-06	7128	GCST90277347.tsv	Phosphatidylethanolamine (18:0_18:2) levels	2	1	TRUE
rs117376818	A	G	A	G	0.630354	-0.1243	0.0158097	0.0117	FALSE	FALSE	FALSE	ieu-b-7	15	58798961	0.1669	11518	0.4564	Parkinson's disease || id:ieu-b-7	Parkinson's disease	Parkinson's disease || ||	TRUE	igd	15	58506762	0.0703718	0.0158097	4.16e-19	7128	GCST90277347.tsv	Phosphatidylethanolamine (18:0_18:2) levels	2	1	TRUE
rs117900629	A	G	A	G	-0.213456	0.0216	0.0617708	0.0225	FALSE	FALSE	FALSE	ieu-b-7	11	61972800	0.0758	482730	0.7753	Parkinson's disease || id:ieu-b-7	Parkinson's disease	Parkinson's disease || ||	TRUE	igd	11	62205328	0.0344698	0.0617708	6.25e-10	7128	GCST90277347.tsv	Phosphatidylethanolamine (18:0_18:2) levels	2	1	TRUE
rs1260326	C	T	C	T	-0.121988	0.0678	0.650878	0.5801	FALSE	FALSE	FALSE	ieu-b-7	2	27730940	0.0172	482730	8.23797e-05	Parkinson's disease || id:ieu-b-7	Parkinson's disease	Parkinson's disease || ||	TRUE	igd	2	27508073	0.0173997	0.650878	2.57e-12	7128	GCST90277347.tsv	Phosphatidylethanolamine (18:0_18:2) levels	2	1	TRUE
rs12928099	A	C	A	C	-0.112552	0.0109	0.274439	0.304	FALSE	FALSE	FALSE	ieu-b-7	16	15150505	0.0184	482730	0.5523	Parkinson's disease || id:ieu-b-7	Parkinson's disease	Parkinson's disease || ||	TRUE	igd	16	15056648	0.0185966	0.274439	1.5e-09	7128	GCST90277347.tsv	Phosphatidylethanolamine (18:0_18:2) levels	2	1	TRUE
rs13110318	A	G	A	G	-0.121034	-0.0623	0.113863	0.0941	FALSE	FALSE	FALSE	ieu-b-7	4	38138856	0.0373	470485	0.0949795	Parkinson's disease || id:ieu-b-7	Parkinson's disease	Parkinson's disease || ||	TRUE	igd	4	38137235	0.0261485	0.113863	3.74e-06	7128	GCST90277347.tsv	Phosphatidylethanolamine (18:0_18:2) levels	2	1	TRUE
rs138283783	C	T	C	T	0.351669	-0.1054	0.0266297	0.0121	FALSE	FALSE	FALSE	ieu-b-7	15	58536527	0.136	13655	0.4382	Parkinson's disease || id:ieu-b-7	Parkinson's disease	Parkinson's disease || ||	TRUE	igd	15	58244328	0.0535669	0.0266297	5.56e-11	7128	GCST90277347.tsv	Phosphatidylethanolamine (18:0_18:2) levels	2	1	TRUE
rs141883259	G	A	G	A	0.372523	-0.1478	0.0102326	0.0133	FALSE	FALSE	FALSE	ieu-b-7	5	119396702	0.1013	468692	0.1445	Parkinson's disease || id:ieu-b-7	Parkinson's disease	Parkinson's disease || ||	TRUE	igd	5	120061007	0.0826088	0.0102326	6.59e-06	7128	GCST90277347.tsv	Phosphatidylethanolamine (18:0_18:2) levels	2	1	TRUE
rs149431055	T	C	T	C	-0.243011	-0.0462	0.0248291	0.0428	FALSE	FALSE	FALSE	ieu-b-7	4	116795833	0.0601	468692	0.4424	Parkinson's disease || id:ieu-b-7	Parkinson's disease	Parkinson's disease || ||	TRUE	igd	4	115874677	0.0547244	0.0248291	9.1e-06	7128	GCST90277347.tsv	Phosphatidylethanolamine (18:0_18:2) levels	2	1	TRUE
rs2840005	C	T	C	T	-0.111328	0.0336	0.13271	0.1416	FALSE	FALSE	FALSE	ieu-b-7	19	56314899	0.0317	471013	0.2893	Parkinson's disease || id:ieu-b-7	Parkinson's disease	Parkinson's disease || ||	TRUE	igd	19	55803533	0.02498	0.13271	8.44e-06	7128	GCST90277347.tsv	Phosphatidylethanolamine (18:0_18:2) levels	2	1	TRUE
rs2946493	C	T	C	T	0.105338	0.0273	0.206115	0.1929	FALSE	FALSE	FALSE	ieu-b-7	8	12823671	0.026	482730	0.2939	Parkinson's disease || id:ieu-b-7	Parkinson's disease	Parkinson's disease || ||	TRUE	igd	8	12966162	0.0208291	0.206115	4.35e-07	7128	GCST90277347.tsv	Phosphatidylethanolamine (18:0_18:2) levels	2	1	TRUE
rs34733845	T	C	T	C	0.165054	-0.0554	0.0591948	0.0284	FALSE	FALSE	FALSE	ieu-b-7	12	61255422	0.0714	468692	0.4376	Parkinson's disease || id:ieu-b-7	Parkinson's disease	Parkinson's disease || ||	TRUE	igd	12	60861641	0.0357081	0.0591948	3.86e-06	7128	GCST90277347.tsv	Phosphatidylethanolamine (18:0_18:2) levels	2	1	TRUE
rs4296402	A	G	A	G	0.105692	-0.0101	0.159558	0.1053	FALSE	FALSE	FALSE	ieu-b-7	2	175561291	0.038	468692	0.790999	Parkinson's disease || id:ieu-b-7	Parkinson's disease	Parkinson's disease || ||	TRUE	igd	2	174696563	0.0230234	0.159558	4.49e-06	7128	GCST90277347.tsv	Phosphatidylethanolamine (18:0_18:2) levels	2	1	TRUE
rs62291572	T	C	T	C	0.100166	0.0271	0.214393	0.2526	FALSE	FALSE	FALSE	ieu-b-7	4	4997927	0.0275	468692	0.3245	Parkinson's disease || id:ieu-b-7	Parkinson's disease	Parkinson's disease || ||	TRUE	igd	4	4996200	0.0210358	0.214393	1.96e-06	7128	GCST90277347.tsv	Phosphatidylethanolamine (18:0_18:2) levels	2	1	TRUE
rs62434228	A	G	A	G	0.108606	-0.0169	0.160293	0.0918	FALSE	FALSE	FALSE	ieu-b-7	6	155002491	0.0392	468692	0.6665	Parkinson's disease || id:ieu-b-7	Parkinson's disease	Parkinson's disease || ||	TRUE	igd	6	154681357	0.0229892	0.160293	2.35e-06	7128	GCST90277347.tsv	Phosphatidylethanolamine (18:0_18:2) levels	2	1	TRUE
rs633695	G	A	G	A	0.254709	-0.0232	0.313941	0.3534	FALSE	FALSE	FALSE	ieu-b-7	15	58725839	0.0219	482730	0.2889	Parkinson's disease || id:ieu-b-7	Parkinson's disease	Parkinson's disease || ||	TRUE	igd	15	58433640	0.0179728	0.313941	5.56e-45	7128	GCST90277347.tsv	Phosphatidylethanolamine (18:0_18:2) levels	2	1	TRUE
rs7226158	C	T	C	T	-0.0807882	-0.0194	0.68429	0.6988	FALSE	FALSE	FALSE	ieu-b-7	17	77390725	0.0246	468692	0.4295	Parkinson's disease || id:ieu-b-7	Parkinson's disease	Parkinson's disease || ||	TRUE	igd	17	79394643	0.0178436	0.68429	6.06e-06	7128	GCST90277347.tsv	Phosphatidylethanolamine (18:0_18:2) levels	2	1	TRUE
rs72679383	T	G	T	G	0.286005	-0.0622	0.0215822	0.0158	FALSE	FALSE	FALSE	ieu-b-7	4	101850410	0.1178	13655	0.5972	Parkinson's disease || id:ieu-b-7	Parkinson's disease	Parkinson's disease || ||	TRUE	igd	4	100929253	0.0585195	0.0215822	1.04e-06	7128	GCST90277347.tsv	Phosphatidylethanolamine (18:0_18:2) levels	2	1	TRUE
rs73424597	C	T	C	T	0.354711	-0.0231	0.0350264	0.0324	FALSE	FALSE	FALSE	ieu-b-7	15	58899609	0.0642	468692	0.7188	Parkinson's disease || id:ieu-b-7	Parkinson's disease	Parkinson's disease || ||	TRUE	igd	15	58607410	0.0453423	0.0350264	5.88e-15	7128	GCST90277347.tsv	Phosphatidylethanolamine (18:0_18:2) levels	2	1	TRUE
rs805292	A	G	A	G	0.0850189	0.0052	0.377941	0.3106	FALSE	FALSE	FALSE	ieu-b-7	6	31690009	0.0224	480593	0.8181	Parkinson's disease || id:ieu-b-7	Parkinson's disease	Parkinson's disease || ||	TRUE	igd	6	31722232	0.0174316	0.377941	1.1e-06	7128	GCST90277347.tsv	Phosphatidylethanolamine (18:0_18:2) levels	2	1	TRUE
rs964184	C	G	C	G	-0.154485	-0.0568	0.848991	0.8627	FALSE	TRUE	FALSE	ieu-b-7	11	116648917	0.0243	482730	0.0193299	Parkinson's disease || id:ieu-b-7	Parkinson's disease	Parkinson's disease || ||	TRUE	igd	11	116778201	0.0231622	0.848991	2.75e-11	7128	GCST90277347.tsv	Phosphatidylethanolamine (18:0_18:2) levels	2	1	TRUE
rs10078182	C	T	C	T	0.268326	-0.0795	0.0218452	0.0793	FALSE	FALSE	FALSE	ieu-b-7	5	118111042	0.0434	468692	0.0668698	Parkinson's disease || id:ieu-b-7	Parkinson's disease	Parkinson's disease || ||	TRUE	igd	5	118775347	0.0586987	0.0218452	4.93e-06	7174	GCST90277245.tsv	Sterol ester (27:1/18:1) levels	2	1	TRUE
rs10078182	C	T	C	T	0.268326	-0.0795	0.0218452	0.0793	FALSE	FALSE	FALSE	ieu-b-7	5	118111042	0.0434	468692	0.0668698	Parkinson's disease || id:ieu-b-7	Parkinson's disease	Parkinson's disease || ||	TRUE	igd	5	118775347	0.0586987	0.0218452	4.93e-06	7174	GCST90277245.tsv	Sterol ester (27:1/18:1) levels	2	2	TRUE
rs10404959	C	T	C	T	-0.0788636	0.0115	0.62962	0.6451	FALSE	FALSE	FALSE	ieu-b-7	19	41537538	0.0272	15448	0.671699	Parkinson's disease || id:ieu-b-7	Parkinson's disease	Parkinson's disease || ||	TRUE	igd	19	41031633	0.0173025	0.62962	5.25e-06	7174	GCST90277245.tsv	Sterol ester (27:1/18:1) levels	2	1	TRUE
rs1061808	G	T	G	T	-0.081376	0.0262	0.584134	0.682	FALSE	FALSE	FALSE	ieu-b-7	6	32136547	0.0205	482730	0.2013	Parkinson's disease || id:ieu-b-7	Parkinson's disease	Parkinson's disease || ||	TRUE	igd	6	32168770	0.0168871	0.584134	1.47e-06	7174	GCST90277245.tsv	Sterol ester (27:1/18:1) levels	2	1	TRUE
rs10812660	A	T	A	T	0.0799155	0.0206	0.375095	0.3262	FALSE	TRUE	FALSE	ieu-b-7	9	27742535	0.0293	15976	0.4807	Parkinson's disease || id:ieu-b-7	Parkinson's disease	Parkinson's disease || ||	TRUE	igd	9	27742537	0.0178228	0.375095	7.44e-06	7174	GCST90277245.tsv	Sterol ester (27:1/18:1) levels	2	1	TRUE
rs10841310	T	G	T	G	-0.105591	0.0087	0.245604	0.2439	FALSE	FALSE	FALSE	ieu-b-7	12	19830896	0.0263	468692	0.741401	Parkinson's disease || id:ieu-b-7	Parkinson's disease	Parkinson's disease || ||	TRUE	igd	12	19677962	0.019433	0.245604	5.7e-08	7174	GCST90277245.tsv	Sterol ester (27:1/18:1) levels	2	1	TRUE
rs10860778	T	C	T	C	-0.0815118	-0.0258	0.491434	0.4183	FALSE	FALSE	FALSE	ieu-b-7	12	102108585	0.0185	482730	0.1637	Parkinson's disease || id:ieu-b-7	Parkinson's disease	Parkinson's disease || ||	TRUE	igd	12	101714807	0.0167481	0.491434	1.16e-06	7174	GCST90277245.tsv	Sterol ester (27:1/18:1) levels	2	1	TRUE
rs114483871	T	C	T	C	0.234283	0.0294	0.0380971	0.0226	FALSE	FALSE	FALSE	ieu-b-7	4	73990168	0.0847	468692	0.7281	Parkinson's disease || id:ieu-b-7	Parkinson's disease	Parkinson's disease || ||	TRUE	igd	4	73124451	0.0448943	0.0380971	1.85e-07	7174	GCST90277245.tsv	Sterol ester (27:1/18:1) levels	2	1	TRUE
rs115419570	T	C	T	C	0.295158	-0.0321	0.0203609	0.0206	FALSE	FALSE	FALSE	ieu-b-7	2	157378956	0.0838	469691	0.701699	Parkinson's disease || id:ieu-b-7	Parkinson's disease	Parkinson's disease || ||	TRUE	igd	2	156522444	0.0596798	0.0203609	7.75e-07	7174	GCST90277245.tsv	Sterol ester (27:1/18:1) levels	2	1	TRUE
rs11588501	G	C	G	C	0.242306	-0.0352	0.0244629	0.0205	FALSE	TRUE	FALSE	ieu-b-7	1	56998623	0.0842	468692	0.6758	Parkinson's disease || id:ieu-b-7	Parkinson's disease	Parkinson's disease || ||	TRUE	igd	1	56532951	0.054556	0.0244629	9.06e-06	7174	GCST90277245.tsv	Sterol ester (27:1/18:1) levels	2	1	TRUE
rs11591147	T	G	T	G	-0.298324	0.0377	0.0332154	0.0179	FALSE	FALSE	FALSE	ieu-b-7	1	55505647	0.0683	482730	0.5802	Parkinson's disease || id:ieu-b-7	Parkinson's disease	Parkinson's disease || ||	TRUE	igd	1	55039974	0.046602	0.0332154	1.63e-10	7174	GCST90277245.tsv	Sterol ester (27:1/18:1) levels	2	1	TRUE
rs11687710	C	T	C	T	0.08949	-0.0027	0.25707	0.3118	FALSE	FALSE	FALSE	ieu-b-7	2	21371068	0.0192	482730	0.8865	Parkinson's disease || id:ieu-b-7	Parkinson's disease	Parkinson's disease || ||	TRUE	igd	2	21148196	0.0191687	0.25707	3.09e-06	7174	GCST90277245.tsv	Sterol ester (27:1/18:1) levels	2	1	TRUE
rs117765824	C	G	C	G	0.318268	-0.0262	0.0164037	0.0096	FALSE	TRUE	FALSE	ieu-b-7	18	51485416	0.1452	466555	0.8567	Parkinson's disease || id:ieu-b-7	Parkinson's disease	Parkinson's disease || ||	TRUE	igd	18	53959046	0.0673293	0.0164037	2.32e-06	7174	GCST90277245.tsv	Sterol ester (27:1/18:1) levels	2	1	TRUE
rs12127700	G	A	G	A	0.0790999	0.0195	0.455188	0.4186	FALSE	FALSE	FALSE	ieu-b-7	1	38731439	0.0254	468692	0.4427	Parkinson's disease || id:ieu-b-7	Parkinson's disease	Parkinson's disease || ||	TRUE	igd	1	38265767	0.0178372	0.455188	9.36e-06	7174	GCST90277245.tsv	Sterol ester (27:1/18:1) levels	2	1	TRUE
rs151274583	A	C	A	C	0.288021	0.0261	0.0176455	0.0195	FALSE	FALSE	FALSE	ieu-b-7	9	119712968	0.0867	468692	0.763199	Parkinson's disease || id:ieu-b-7	Parkinson's disease	Parkinson's disease || ||	TRUE	igd	9	116950689	0.0630424	0.0176455	4.99e-06	7174	GCST90277245.tsv	Sterol ester (27:1/18:1) levels	2	1	TRUE
rs1800961	T	C	T	C	-0.21016	0.1154	0.0524109	0.0299	FALSE	FALSE	FALSE	ieu-b-7	20	43042364	0.05	482730	0.0209098	Parkinson's disease || id:ieu-b-7	Parkinson's disease	Parkinson's disease || ||	TRUE	igd	20	44413724	0.037228	0.0524109	1.71e-08	7174	GCST90277245.tsv	Sterol ester (27:1/18:1) levels	2	1	TRUE
rs182695896	C	A	C	A	0.338302	-0.1529	0.025305	0.0161	FALSE	FALSE	FALSE	ieu-b-7	4	74813227	0.1831	11518	0.4036	Parkinson's disease || id:ieu-b-7	Parkinson's disease	Parkinson's disease || ||	TRUE	igd	4	73947510	0.0529583	0.025305	1.78e-10	7174	GCST90277245.tsv	Sterol ester (27:1/18:1) levels	2	1	TRUE
rs41441450	T	C	T	C	-0.383906	-0.0884	0.00982439	0.0134	FALSE	FALSE	FALSE	ieu-b-7	5	86013053	0.1017	468692	0.3848	Parkinson's disease || id:ieu-b-7	Parkinson's disease	Parkinson's disease || ||	TRUE	igd	5	86717236	0.0851981	0.00982439	6.7e-06	7174	GCST90277245.tsv	Sterol ester (27:1/18:1) levels	2	1	TRUE
rs4845593	C	T	C	T	-0.290262	-0.0716	0.0221515	0.0571	FALSE	FALSE	FALSE	ieu-b-7	1	154050499	0.0423	482730	0.0908594	Parkinson's disease || id:ieu-b-7	Parkinson's disease	Parkinson's disease || ||	TRUE	igd	1	154078023	0.0571029	0.0221515	3.8e-07	7174	GCST90277245.tsv	Sterol ester (27:1/18:1) levels	2	1	TRUE
rs4906111	C	T	C	T	-0.245889	0.0697	0.0243056	0.0776	FALSE	FALSE	FALSE	ieu-b-7	14	101859654	0.0421	468692	0.0981997	Parkinson's disease || id:ieu-b-7	Parkinson's disease	Parkinson's disease || ||	TRUE	igd	14	101393317	0.0540683	0.0243056	5.51e-06	7174	GCST90277245.tsv	Sterol ester (27:1/18:1) levels	2	1	TRUE
rs55833830	A	C	A	C	-0.106967	0.0225	0.229208	0.2343	FALSE	FALSE	FALSE	ieu-b-7	17	78927342	0.0267	468692	0.398	Parkinson's disease || id:ieu-b-7	Parkinson's disease	Parkinson's disease || ||	TRUE	igd	17	80953542	0.0197425	0.229208	6.21e-08	7174	GCST90277245.tsv	Sterol ester (27:1/18:1) levels	2	1	TRUE
rs701081	G	A	G	A	-0.0836375	-0.0275	0.603314	0.5864	FALSE	FALSE	FALSE	ieu-b-7	12	125147969	0.0228	468692	0.2273	Parkinson's disease || id:ieu-b-7	Parkinson's disease	Parkinson's disease || ||	TRUE	igd	12	124663423	0.0171434	0.603314	1.09e-06	7174	GCST90277245.tsv	Sterol ester (27:1/18:1) levels	2	1	TRUE
rs73176681	G	A	G	A	0.191002	-0.035	0.0455946	0.0348	FALSE	FALSE	FALSE	ieu-b-7	13	32074965	0.0622	468692	0.5737	Parkinson's disease || id:ieu-b-7	Parkinson's disease	Parkinson's disease || ||	TRUE	igd	13	31500828	0.0404108	0.0455946	2.33e-06	7174	GCST90277245.tsv	Sterol ester (27:1/18:1) levels	2	1	TRUE
rs7412	T	C	T	C	-0.281493	-0.0109	0.053066	0.0792	FALSE	FALSE	FALSE	ieu-b-7	19	45412079	0.0313	482730	0.7275	Parkinson's disease || id:ieu-b-7	Parkinson's disease	Parkinson's disease || ||	TRUE	igd	19	44908822	0.0371564	0.053066	4.01e-14	7174	GCST90277245.tsv	Sterol ester (27:1/18:1) levels	2	1	TRUE
rs7487904	G	C	G	C	0.127935	-0.0147	0.14734	0.0963	FALSE	TRUE	FALSE	ieu-b-7	12	53624954	0.029	482730	0.612901	Parkinson's disease || id:ieu-b-7	Parkinson's disease	Parkinson's disease || ||	TRUE	igd	12	53231170	0.0237069	0.14734	7.01e-08	7174	GCST90277245.tsv	Sterol ester (27:1/18:1) levels	2	1	TRUE
rs74915447	A	G	A	G	0.26344	-0.0594	0.0377859	0.0288	FALSE	FALSE	FALSE	ieu-b-7	4	73765477	0.072	468692	0.4096	Parkinson's disease || id:ieu-b-7	Parkinson's disease	Parkinson's disease || ||	TRUE	igd	4	72899760	0.0442726	0.0377859	2.8e-09	7174	GCST90277245.tsv	Sterol ester (27:1/18:1) levels	2	1	TRUE
rs7804103	A	T	A	T	-0.15897	-0.0267	0.0617451	0.0783	FALSE	TRUE	FALSE	ieu-b-7	7	19980419	0.0333	482730	0.4222	Parkinson's disease || id:ieu-b-7	Parkinson's disease	Parkinson's disease || ||	TRUE	igd	7	19940796	0.0348156	0.0617451	5.05e-06	7174	GCST90277245.tsv	Sterol ester (27:1/18:1) levels	2	1	TRUE
rs7932326	A	G	A	G	0.0772058	-0.0161	0.616811	0.5946	FALSE	FALSE	FALSE	ieu-b-7	11	43993024	0.0226	468692	0.4774	Parkinson's disease || id:ieu-b-7	Parkinson's disease	Parkinson's disease || ||	TRUE	igd	11	43971474	0.0171159	0.616811	6.56e-06	7174	GCST90277245.tsv	Sterol ester (27:1/18:1) levels	2	1	TRUE
rs9924448	T	C	T	C	-0.0773917	0.017	0.557252	0.5237	FALSE	FALSE	FALSE	ieu-b-7	16	73383143	0.0272	13655	0.5329	Parkinson's disease || id:ieu-b-7	Parkinson's disease	Parkinson's disease || ||	TRUE	igd	16	73349244	0.0170761	0.557252	5.93e-06	7174	GCST90277245.tsv	Sterol ester (27:1/18:1) levels	2	1	TRUE
rs10084264	T	G	T	G	0.172089	-0.0264	0.0591184	0.0548	FALSE	FALSE	FALSE	ieu-b-7	2	164415281	0.0511	468692	0.6053	Parkinson's disease || id:ieu-b-7	Parkinson's disease	Parkinson's disease || ||	TRUE	igd	2	163558771	0.0363614	0.0591184	2.26e-06	7071	GCST90277383.tsv	Triacylglycerol (48:2) levels	2	1	TRUE
rs10502551	G	C	G	C	-0.185077	0.0677	0.0508576	0.0505	FALSE	TRUE	FALSE	ieu-b-7	18	28467859	0.0533	468692	0.2039	Parkinson's disease || id:ieu-b-7	Parkinson's disease	Parkinson's disease || ||	TRUE	igd	18	30887893	0.0389123	0.0508576	2.01e-06	7071	GCST90277383.tsv	Triacylglycerol (48:2) levels	2	1	TRUE
rs10861498	A	G	A	G	-0.0879739	0.0105	0.242284	0.1855	FALSE	FALSE	FALSE	ieu-b-7	12	106151792	0.0288	468692	0.7142	Parkinson's disease || id:ieu-b-7	Parkinson's disease	Parkinson's disease || ||	TRUE	igd	12	105758014	0.0192951	0.242284	5.21e-06	7071	GCST90277383.tsv	Triacylglycerol (48:2) levels	2	1	TRUE
rs113777805	C	G	C	G	0.238051	-0.0402	0.0306595	0.0172	FALSE	TRUE	FALSE	ieu-b-7	18	21264623	0.0848	482730	0.635199	Parkinson's disease || id:ieu-b-7	Parkinson's disease	Parkinson's disease || ||	TRUE	igd	18	23684659	0.0497862	0.0306595	1.78e-06	7071	GCST90277383.tsv	Triacylglycerol (48:2) levels	2	1	TRUE
rs117591451	A	G	A	G	-0.360375	0.0241	0.0131306	0.0074	FALSE	FALSE	FALSE	ieu-b-7	8	40225327	0.2269	11518	0.9154	Parkinson's disease || id:ieu-b-7	Parkinson's disease	Parkinson's disease || ||	TRUE	igd	8	40367808	0.0775527	0.0131306	3.43e-06	7071	GCST90277383.tsv	Triacylglycerol (48:2) levels	2	1	TRUE
rs117882070	T	C	T	C	0.299515	-0.0485	0.0176031	0.033	FALSE	FALSE	FALSE	ieu-b-7	19	43685338	0.0818	13655	0.5533	Parkinson's disease || id:ieu-b-7	Parkinson's disease	Parkinson's disease || ||	TRUE	igd	19	43181186	0.0675536	0.0176031	9.4e-06	7071	GCST90277383.tsv	Triacylglycerol (48:2) levels	2	1	TRUE
rs1260326	C	T	C	T	-0.137885	0.0678	0.650878	0.5801	FALSE	FALSE	FALSE	ieu-b-7	2	27730940	0.0172	482730	8.23797e-05	Parkinson's disease || id:ieu-b-7	Parkinson's disease	Parkinson's disease || ||	TRUE	igd	2	27508073	0.0175462	0.650878	4.46e-15	7071	GCST90277383.tsv	Triacylglycerol (48:2) levels	2	1	TRUE
rs13042732	T	C	T	C	-0.179732	-0.0195	0.046356	0.1191	FALSE	FALSE	FALSE	ieu-b-7	20	55155263	0.0368	468692	0.596401	Parkinson's disease || id:ieu-b-7	Parkinson's disease	Parkinson's disease || ||	TRUE	igd	20	56580207	0.0404445	0.046356	8.96e-06	7071	GCST90277383.tsv	Triacylglycerol (48:2) levels	2	1	TRUE
rs138672261	A	G	A	G	0.282267	-0.0799	0.0201897	0.0133	FALSE	FALSE	FALSE	ieu-b-7	8	86379014	0.12	15976	0.5056	Parkinson's disease || id:ieu-b-7	Parkinson's disease	Parkinson's disease || ||	TRUE	igd	8	85466785	0.0629769	0.0201897	7.5e-06	7071	GCST90277383.tsv	Triacylglycerol (48:2) levels	2	1	TRUE
rs173848	T	A	T	A	0.0829363	0.0247	0.662681	0.6797	FALSE	TRUE	FALSE	ieu-b-7	7	30317163	0.0262	468692	0.3454	Parkinson's disease || id:ieu-b-7	Parkinson's disease	Parkinson's disease || ||	TRUE	igd	7	30277547	0.018484	0.662681	7.34e-06	7071	GCST90277383.tsv	Triacylglycerol (48:2) levels	2	1	TRUE
rs1832326	C	A	C	A	0.0832489	0.0139	0.724997	0.7501	FALSE	FALSE	FALSE	ieu-b-7	9	33656917	0.0218	482730	0.524499	Parkinson's disease || id:ieu-b-7	Parkinson's disease	Parkinson's disease || ||	TRUE	igd	9	33656919	0.0187957	0.724997	9.6e-06	7071	GCST90277383.tsv	Triacylglycerol (48:2) levels	2	1	TRUE
rs191616475	G	A	G	A	0.188678	-0.2146	0.0481341	0.0487	FALSE	FALSE	FALSE	ieu-b-7	8	59242606	0.2387	2781	0.3687	Parkinson's disease || id:ieu-b-7	Parkinson's disease	Parkinson's disease || ||	TRUE	igd	8	58330047	0.0387566	0.0481341	1.15e-06	7071	GCST90277383.tsv	Triacylglycerol (48:2) levels	2	1	TRUE
rs2546042	T	C	T	C	-0.0802197	-6e-04	0.532638	0.5444	FALSE	FALSE	FALSE	ieu-b-7	19	35462160	0.0196	482730	0.9761	Parkinson's disease || id:ieu-b-7	Parkinson's disease	Parkinson's disease || ||	TRUE	igd	19	34971256	0.01673	0.532638	1.66e-06	7071	GCST90277383.tsv	Triacylglycerol (48:2) levels	2	1	TRUE
rs3127050	A	G	A	G	0.0885169	0.0183	0.718209	0.7166	FALSE	FALSE	FALSE	ieu-b-7	13	61406737	0.0247	468692	0.459501	Parkinson's disease || id:ieu-b-7	Parkinson's disease	Parkinson's disease || ||	TRUE	igd	13	60832603	0.0185552	0.718209	1.87e-06	7071	GCST90277383.tsv	Triacylglycerol (48:2) levels	2	1	TRUE
rs56082136	T	C	T	C	0.174475	-0.0215	0.0526001	0.0855	FALSE	FALSE	FALSE	ieu-b-7	12	52637176	0.0369	482730	0.5608	Parkinson's disease || id:ieu-b-7	Parkinson's disease	Parkinson's disease || ||	TRUE	igd	12	52243392	0.0385779	0.0526001	6.2e-06	7071	GCST90277383.tsv	Triacylglycerol (48:2) levels	2	1	TRUE
rs6664147	T	C	T	C	-0.0959268	-0.0277	0.19012	0.2156	FALSE	FALSE	FALSE	ieu-b-7	1	227617519	0.0238	482730	0.2448	Parkinson's disease || id:ieu-b-7	Parkinson's disease	Parkinson's disease || ||	TRUE	igd	1	227429818	0.0215573	0.19012	8.72e-06	7071	GCST90277383.tsv	Triacylglycerol (48:2) levels	2	1	TRUE
rs6804331	G	T	G	T	-0.081343	-0.0228	0.337024	0.4046	FALSE	FALSE	FALSE	ieu-b-7	3	103754387	0.0227	468692	0.3153	Parkinson's disease || id:ieu-b-7	Parkinson's disease	Parkinson's disease || ||	TRUE	igd	3	104035543	0.0179395	0.337024	5.87e-06	7071	GCST90277383.tsv	Triacylglycerol (48:2) levels	2	1	TRUE
rs72738698	A	G	A	G	0.101596	0.032	0.179288	0.2099	FALSE	FALSE	FALSE	ieu-b-7	9	82705280	0.0276	468692	0.2452	Parkinson's disease || id:ieu-b-7	Parkinson's disease	Parkinson's disease || ||	TRUE	igd	9	80090365	0.0220537	0.179288	4.16e-06	7071	GCST90277383.tsv	Triacylglycerol (48:2) levels	2	1	TRUE
rs72753379	T	C	T	C	0.20845	-0.023	0.039167	0.0203	FALSE	FALSE	FALSE	ieu-b-7	9	123112954	0.0908	468692	0.8003	Parkinson's disease || id:ieu-b-7	Parkinson's disease	Parkinson's disease || ||	TRUE	igd	9	120350676	0.0451389	0.039167	3.94e-06	7071	GCST90277383.tsv	Triacylglycerol (48:2) levels	2	1	TRUE
rs76422627	T	C	T	C	-0.610325	0.0963	0.00403955	0.0103	FALSE	FALSE	FALSE	ieu-b-7	6	23920539	0.1759	11518	0.584201	Parkinson's disease || id:ieu-b-7	Parkinson's disease	Parkinson's disease || ||	TRUE	igd	6	23920311	0.137107	0.00403955	8.65e-06	7071	GCST90277383.tsv	Triacylglycerol (48:2) levels	2	1	TRUE
rs79152531	C	T	C	T	-0.194281	0.105	0.0602798	0.0267	FALSE	FALSE	FALSE	ieu-b-7	19	56313832	0.0758	469486	0.1658	Parkinson's disease || id:ieu-b-7	Parkinson's disease	Parkinson's disease || ||	TRUE	igd	19	55802466	0.0359655	0.0602798	6.8e-08	7071	GCST90277383.tsv	Triacylglycerol (48:2) levels	2	1	TRUE
rs964184	C	G	C	G	-0.142859	-0.0568	0.848991	0.8627	FALSE	TRUE	FALSE	ieu-b-7	11	116648917	0.0243	482730	0.0193299	Parkinson's disease || id:ieu-b-7	Parkinson's disease	Parkinson's disease || ||	TRUE	igd	11	116778201	0.0233275	0.848991	9.6e-10	7071	GCST90277383.tsv	Triacylglycerol (48:2) levels	2	1	TRUE
rs10095602	T	C	T	C	0.175905	-0.0512	0.0518388	0.046	FALSE	FALSE	FALSE	ieu-b-7	8	54581599	0.0542	468692	0.3443	Parkinson's disease || id:ieu-b-7	Parkinson's disease	Parkinson's disease || ||	TRUE	igd	8	53669039	0.0380231	0.0518388	3.79e-06	7173	GCST90277265.tsv	Phosphatidylcholine (18:0_0:0) levels	2	1	TRUE
rs1018070	A	T	A	T	0.17749	-0.0656	0.0610606	0.0492	FALSE	TRUE	FALSE	ieu-b-7	8	18273627	0.0459	482730	0.1534	Parkinson's disease || id:ieu-b-7	Parkinson's disease	Parkinson's disease || ||	TRUE	igd	8	18416117	0.0354874	0.0610606	5.83e-07	7173	GCST90277265.tsv	Phosphatidylcholine (18:0_0:0) levels	2	1	TRUE
rs1146461	A	G	A	G	-0.0799367	0.0099	0.462843	0.5826	FALSE	FALSE	FALSE	ieu-b-7	1	95408492	0.0228	468692	0.6651	Parkinson's disease || id:ieu-b-7	Parkinson's disease	Parkinson's disease || ||	TRUE	igd	1	94942936	0.0166324	0.462843	1.57e-06	7173	GCST90277265.tsv	Phosphatidylcholine (18:0_0:0) levels	2	1	TRUE
rs11582724	T	C	T	C	-0.0783007	-0.0395	0.575133	0.5602	FALSE	FALSE	FALSE	ieu-b-7	1	201101864	0.0184	482730	0.0317103	Parkinson's disease || id:ieu-b-7	Parkinson's disease	Parkinson's disease || ||	TRUE	igd	1	201132736	0.0170824	0.575133	4.64e-06	7173	GCST90277265.tsv	Phosphatidylcholine (18:0_0:0) levels	2	1	TRUE
rs117140365	C	G	C	G	-0.329048	0.0979	0.016047	0.0239	FALSE	TRUE	FALSE	ieu-b-7	10	76620921	0.0833	468692	0.2397	Parkinson's disease || id:ieu-b-7	Parkinson's disease	Parkinson's disease || ||	TRUE	igd	10	74861163	0.0671658	0.016047	9.83e-07	7173	GCST90277265.tsv	Phosphatidylcholine (18:0_0:0) levels	2	1	TRUE
rs11780085	T	A	T	A	0.45235	-0.2676	0.00810119	0.0128	FALSE	TRUE	FALSE	ieu-b-7	8	11537613	0.134	15448	0.0457804	Parkinson's disease || id:ieu-b-7	Parkinson's disease	Parkinson's disease || ||	TRUE	igd	8	11680104	0.101766	0.00810119	8.92e-06	7173	GCST90277265.tsv	Phosphatidylcholine (18:0_0:0) levels	2	1	TRUE
rs143623180	T	C	T	C	0.158391	-0.0581	0.0630338	0.058	FALSE	FALSE	FALSE	ieu-b-7	1	206954526	0.0496	471013	0.2412	Parkinson's disease || id:ieu-b-7	Parkinson's disease	Parkinson's disease || ||	TRUE	igd	1	206781181	0.0346422	0.0630338	4.9e-06	7173	GCST90277265.tsv	Phosphatidylcholine (18:0_0:0) levels	2	1	TRUE
rs145366219	G	A	G	A	-0.158451	-0.0662	0.0668144	0.109	FALSE	FALSE	FALSE	ieu-b-7	9	33013632	0.0363	468692	0.0679204	Parkinson's disease || id:ieu-b-7	Parkinson's disease	Parkinson's disease || ||	TRUE	igd	9	33013634	0.0337286	0.0668144	2.68e-06	7173	GCST90277265.tsv	Phosphatidylcholine (18:0_0:0) levels	2	1	TRUE
rs56121911	G	A	G	A	0.130541	0.0277	0.096784	0.0722	FALSE	FALSE	FALSE	ieu-b-7	3	45292618	0.033	482730	0.4013	Parkinson's disease || id:ieu-b-7	Parkinson's disease	Parkinson's disease || ||	TRUE	igd	3	45251126	0.0286373	0.096784	5.24e-06	7173	GCST90277265.tsv	Phosphatidylcholine (18:0_0:0) levels	2	1	TRUE
rs59634655	T	G	T	G	-0.107958	-0.0057	0.163331	0.1779	FALSE	FALSE	FALSE	ieu-b-7	16	78491577	0.0293	468692	0.8448	Parkinson's disease || id:ieu-b-7	Parkinson's disease	Parkinson's disease || ||	TRUE	igd	16	78457680	0.0228951	0.163331	2.46e-06	7173	GCST90277265.tsv	Phosphatidylcholine (18:0_0:0) levels	2	1	TRUE
rs7048143	T	C	T	C	-0.0876798	-0.0119	0.246568	0.2247	FALSE	FALSE	FALSE	ieu-b-7	9	94569160	0.0333	13655	0.7199	Parkinson's disease || id:ieu-b-7	Parkinson's disease	Parkinson's disease || ||	TRUE	igd	9	91806878	0.019816	0.246568	9.79e-06	7173	GCST90277265.tsv	Phosphatidylcholine (18:0_0:0) levels	2	1	TRUE
rs73040346	C	T	C	T	-0.216607	-0.0275	0.0311548	0.0478	FALSE	FALSE	FALSE	ieu-b-7	2	179691793	0.0405	482730	0.4978	Parkinson's disease || id:ieu-b-7	Parkinson's disease	Parkinson's disease || ||	TRUE	igd	2	178827066	0.0485558	0.0311548	8.28e-06	7173	GCST90277265.tsv	Phosphatidylcholine (18:0_0:0) levels	2	1	TRUE
rs7529794	T	G	T	G	0.101489	0.025	0.249805	0.2485	FALSE	FALSE	FALSE	ieu-b-7	1	40403370	0.0257	468692	0.3304	Parkinson's disease || id:ieu-b-7	Parkinson's disease	Parkinson's disease || ||	TRUE	igd	1	39937698	0.0193679	0.249805	1.65e-07	7173	GCST90277265.tsv	Phosphatidylcholine (18:0_0:0) levels	2	1	TRUE
rs75668753	G	A	G	A	-0.267713	0.0529	0.0210784	0.0247	FALSE	FALSE	FALSE	ieu-b-7	5	117193293	0.0747	468692	0.4788	Parkinson's disease || id:ieu-b-7	Parkinson's disease	Parkinson's disease || ||	TRUE	igd	5	117857598	0.0591605	0.0210784	6.12e-06	7173	GCST90277265.tsv	Phosphatidylcholine (18:0_0:0) levels	2	1	TRUE
rs76023792	A	T	A	T	0.217376	-0.078	0.0338376	0.0332	FALSE	TRUE	FALSE	ieu-b-7	20	9944898	0.0665	468692	0.2406	Parkinson's disease || id:ieu-b-7	Parkinson's disease	Parkinson's disease || ||	TRUE	igd	20	9964250	0.0470315	0.0338376	3.87e-06	7173	GCST90277265.tsv	Phosphatidylcholine (18:0_0:0) levels	2	1	TRUE
rs76179782	A	C	A	C	0.198559	0.1075	0.0442967	0.1024	FALSE	FALSE	FALSE	ieu-b-7	10	72218069	0.049	14654	0.0282098	Parkinson's disease || id:ieu-b-7	Parkinson's disease	Parkinson's disease || ||	TRUE	igd	10	70458313	0.0438255	0.0442967	5.97e-06	7173	GCST90277265.tsv	Phosphatidylcholine (18:0_0:0) levels	2	1	TRUE
rs76309137	T	C	T	C	-0.351083	0.1374	0.0126828	0.0222	FALSE	FALSE	FALSE	ieu-b-7	7	95202788	0.0796	468692	0.0843102	Parkinson's disease || id:ieu-b-7	Parkinson's disease	Parkinson's disease || ||	TRUE	igd	7	95573476	0.0757448	0.0126828	3.63e-06	7173	GCST90277265.tsv	Phosphatidylcholine (18:0_0:0) levels	2	1	TRUE
rs76530357	T	G	T	G	0.26617	0.0945	0.024507	0.0161	FALSE	FALSE	FALSE	ieu-b-7	3	77057587	0.1441	11518	0.5121	Parkinson's disease || id:ieu-b-7	Parkinson's disease	Parkinson's disease || ||	TRUE	igd	3	77008436	0.0544819	0.024507	1.05e-06	7173	GCST90277265.tsv	Phosphatidylcholine (18:0_0:0) levels	2	1	TRUE
rs77751297	T	G	T	G	0.112682	0.0144	0.164814	0.1568	FALSE	FALSE	FALSE	ieu-b-7	12	96247258	0.0257	482730	0.5755	Parkinson's disease || id:ieu-b-7	Parkinson's disease	Parkinson's disease || ||	TRUE	igd	12	95853480	0.0226153	0.164814	6.41e-07	7173	GCST90277265.tsv	Phosphatidylcholine (18:0_0:0) levels	2	1	TRUE
rs77900286	C	T	C	T	-0.499708	-0.0382	0.00808943	0.0202	FALSE	FALSE	FALSE	ieu-b-7	21	41769458	0.0822	468692	0.6421	Parkinson's disease || id:ieu-b-7	Parkinson's disease	Parkinson's disease || ||	TRUE	igd	21	40397531	0.0973002	0.00808943	2.88e-07	7173	GCST90277265.tsv	Phosphatidylcholine (18:0_0:0) levels	2	1	TRUE
rs78392466	T	A	T	A	-0.20877	0.2168	0.0377498	0.0192	FALSE	TRUE	FALSE	ieu-b-7	6	101530843	0.0864	468692	0.0120801	Parkinson's disease || id:ieu-b-7	Parkinson's disease	Parkinson's disease || ||	TRUE	igd	6	101082967	0.0438669	0.0377498	1.98e-06	7173	GCST90277265.tsv	Phosphatidylcholine (18:0_0:0) levels	2	1	TRUE
rs79713567	T	C	T	C	-0.186585	0.0065	0.0503732	0.0409	FALSE	FALSE	FALSE	ieu-b-7	14	37310796	0.0626	468692	0.9167	Parkinson's disease || id:ieu-b-7	Parkinson's disease	Parkinson's disease || ||	TRUE	igd	14	36841591	0.0407507	0.0503732	4.75e-06	7173	GCST90277265.tsv	Phosphatidylcholine (18:0_0:0) levels	2	1	TRUE
rs797821	C	T	C	T	-0.0754232	-0.0353	0.561139	0.6295	FALSE	FALSE	FALSE	ieu-b-7	7	83590852	0.0224	471013	0.1145	Parkinson's disease || id:ieu-b-7	Parkinson's disease	Parkinson's disease || ||	TRUE	igd	7	83961536	0.0167958	0.561139	7.21e-06	7173	GCST90277265.tsv	Phosphatidylcholine (18:0_0:0) levels	2	1	TRUE
rs10102672	G	C	G	C	0.0864893	-0.0201	0.292518	0.264	FALSE	TRUE	FALSE	ieu-b-7	8	39040785	0.0226	482730	0.3738	Parkinson's disease || id:ieu-b-7	Parkinson's disease	Parkinson's disease || ||	TRUE	igd	8	39183266	0.0183785	0.292518	2.57e-06	7174	GCST90277286.tsv	Phosphatidylcholine (16:0_20:3) levels	2	1	TRUE
rs1168041	C	T	C	T	0.0893207	0.0192	0.733272	0.6818	FALSE	FALSE	FALSE	ieu-b-7	1	62960250	0.0205	27693	0.3494	Parkinson's disease || id:ieu-b-7	Parkinson's disease	Parkinson's disease || ||	TRUE	igd	1	62494579	0.0188147	0.733272	2.1e-06	7174	GCST90277286.tsv	Phosphatidylcholine (16:0_20:3) levels	2	1	TRUE
rs116917626	T	C	T	C	-0.23436	-0.0184	0.0275072	0.0136	FALSE	FALSE	FALSE	ieu-b-7	17	49639325	0.1529	11518	0.9044	Parkinson's disease || id:ieu-b-7	Parkinson's disease	Parkinson's disease || ||	TRUE	igd	17	51561964	0.052485	0.0275072	8.1e-06	7174	GCST90277286.tsv	Phosphatidylcholine (16:0_20:3) levels	2	1	TRUE
rs117372257	T	C	T	C	-0.402071	-0.0709	0.00942872	0.0135	FALSE	FALSE	FALSE	ieu-b-7	9	73630624	0.103	468692	0.490999	Parkinson's disease || id:ieu-b-7	Parkinson's disease	Parkinson's disease || ||	TRUE	igd	9	71015708	0.0882047	0.00942872	5.23e-06	7174	GCST90277286.tsv	Phosphatidylcholine (16:0_20:3) levels	2	1	TRUE
rs1260326	C	T	C	T	-0.0773722	0.0678	0.650878	0.5801	FALSE	FALSE	FALSE	ieu-b-7	2	27730940	0.0172	482730	8.23797e-05	Parkinson's disease || id:ieu-b-7	Parkinson's disease	Parkinson's disease || ||	TRUE	igd	2	27508073	0.017476	0.650878	9.67e-06	7174	GCST90277286.tsv	Phosphatidylcholine (16:0_20:3) levels	2	1	TRUE
rs138705401	T	C	T	C	0.182684	0.0606	0.0471019	0.0468	FALSE	FALSE	FALSE	ieu-b-7	12	44004140	0.0526	468692	0.2489	Parkinson's disease || id:ieu-b-7	Parkinson's disease	Parkinson's disease || ||	TRUE	igd	12	43610337	0.0397879	0.0471019	4.48e-06	7174	GCST90277286.tsv	Phosphatidylcholine (16:0_20:3) levels	2	1	TRUE
rs1410901	T	C	T	C	0.0792456	-0.0133	0.504904	0.457	FALSE	FALSE	FALSE	ieu-b-7	10	92005165	0.0278	13655	0.6336	Parkinson's disease || id:ieu-b-7	Parkinson's disease	Parkinson's disease || ||	TRUE	igd	10	90245408	0.0170117	0.504904	3.24e-06	7174	GCST90277286.tsv	Phosphatidylcholine (16:0_20:3) levels	2	1	TRUE
rs141883259	G	A	G	A	0.379693	-0.1478	0.0102326	0.0133	FALSE	FALSE	FALSE	ieu-b-7	5	119396702	0.1013	468692	0.1445	Parkinson's disease || id:ieu-b-7	Parkinson's disease	Parkinson's disease || ||	TRUE	igd	5	120061007	0.0830362	0.0102326	4.89e-06	7174	GCST90277286.tsv	Phosphatidylcholine (16:0_20:3) levels	2	1	TRUE
rs143838492	A	G	A	G	0.678246	-0.182	0.00332922	0.01	FALSE	FALSE	FALSE	ieu-b-7	5	114228685	0.1536	12776	0.236	Parkinson's disease || id:ieu-b-7	Parkinson's disease	Parkinson's disease || ||	TRUE	igd	5	114892988	0.148723	0.00332922	5.19e-06	7174	GCST90277286.tsv	Phosphatidylcholine (16:0_20:3) levels	2	1	TRUE
rs150057262	G	C	G	C	-0.199959	0.1322	0.0521856	0.0167	FALSE	TRUE	FALSE	ieu-b-7	19	19320825	0.1187	22113	0.2652	Parkinson's disease || id:ieu-b-7	Parkinson's disease	Parkinson's disease || ||	TRUE	igd	19	19210016	0.0386695	0.0521856	2.39e-07	7174	GCST90277286.tsv	Phosphatidylcholine (16:0_20:3) levels	2	1	TRUE
rs2379129	A	C	A	C	-0.0772898	0.0111	0.399474	0.4415	FALSE	FALSE	FALSE	ieu-b-7	20	60885142	0.0191	482730	0.5615	Parkinson's disease || id:ieu-b-7	Parkinson's disease	Parkinson's disease || ||	TRUE	igd	20	62310086	0.0171593	0.399474	6.76e-06	7174	GCST90277286.tsv	Phosphatidylcholine (16:0_20:3) levels	2	1	TRUE
rs319552	C	G	C	G	0.0870744	-0.006	0.254699	0.2815	FALSE	TRUE	FALSE	ieu-b-7	13	93826052	0.0307	13655	0.8461	Parkinson's disease || id:ieu-b-7	Parkinson's disease	Parkinson's disease || ||	TRUE	igd	13	93173799	0.0192573	0.254699	6.23e-06	7174	GCST90277286.tsv	Phosphatidylcholine (16:0_20:3) levels	2	1	TRUE
rs56374730	G	T	G	T	0.083407	0.03	0.296257	0.2575	FALSE	FALSE	FALSE	ieu-b-7	16	15867652	0.0256	468692	0.2405	Parkinson's disease || id:ieu-b-7	Parkinson's disease	Parkinson's disease || ||	TRUE	igd	16	15773795	0.0183846	0.296257	5.8e-06	7174	GCST90277286.tsv	Phosphatidylcholine (16:0_20:3) levels	2	1	TRUE
rs6498540	G	A	G	A	-0.192345	-0.0182	0.334003	0.306	FALSE	FALSE	FALSE	ieu-b-7	16	15130594	0.0184	482730	0.3213	Parkinson's disease || id:ieu-b-7	Parkinson's disease	Parkinson's disease || ||	TRUE	igd	16	15036737	0.017648	0.334003	1.9e-27	7174	GCST90277286.tsv	Phosphatidylcholine (16:0_20:3) levels	2	1	TRUE
rs77419701	C	T	C	T	-0.19988	-0.0323	0.0369942	0.0383	FALSE	FALSE	FALSE	ieu-b-7	13	67532568	0.0608	468692	0.5951	Parkinson's disease || id:ieu-b-7	Parkinson's disease	Parkinson's disease || ||	TRUE	igd	13	66958436	0.0438965	0.0369942	5.36e-06	7174	GCST90277286.tsv	Phosphatidylcholine (16:0_20:3) levels	2	1	TRUE
rs77990460	C	A	C	A	-0.306566	-0.0468	0.0171061	0.0157	FALSE	FALSE	FALSE	ieu-b-7	2	126885556	0.1084	466555	0.666201	Parkinson's disease || id:ieu-b-7	Parkinson's disease	Parkinson's disease || ||	TRUE	igd	2	126127979	0.0673205	0.0171061	5.35e-06	7174	GCST90277286.tsv	Phosphatidylcholine (16:0_20:3) levels	2	1	TRUE
rs968567	T	C	T	C	0.256722	0.0341	0.113005	0.1692	FALSE	FALSE	FALSE	ieu-b-7	11	61595564	0.0224	482730	0.1276	Parkinson's disease || id:ieu-b-7	Parkinson's disease	Parkinson's disease || ||	TRUE	igd	11	61828092	0.0263823	0.113005	3.05e-22	7174	GCST90277286.tsv	Phosphatidylcholine (16:0_20:3) levels	2	1	TRUE
rs1010313	T	C	T	C	0.0965173	-0.0237	0.198048	0.1233	FALSE	FALSE	FALSE	ieu-b-7	8	60002542	0.0273	482730	0.3844	Parkinson's disease || id:ieu-b-7	Parkinson's disease	Parkinson's disease || ||	TRUE	igd	8	59089983	0.0207677	0.198048	3.42e-06	7168	GCST90277396.tsv	Triacylglycerol (52:2) levels	2	1	TRUE
rs10147474	G	A	G	A	-0.216254	-0.0315	0.0371839	0.0344	FALSE	FALSE	FALSE	ieu-b-7	14	30292648	0.0622	468692	0.6127	Parkinson's disease || id:ieu-b-7	Parkinson's disease	Parkinson's disease || ||	TRUE	igd	14	29823442	0.0446704	0.0371839	1.32e-06	7168	GCST90277396.tsv	Triacylglycerol (52:2) levels	2	1	TRUE
rs10169217	G	A	G	A	-0.084128	0.0256	0.676036	0.6873	FALSE	FALSE	FALSE	ieu-b-7	2	212875346	0.0237	470219	0.2814	Parkinson's disease || id:ieu-b-7	Parkinson's disease	Parkinson's disease || ||	TRUE	igd	2	212010621	0.0178815	0.676036	2.59e-06	7168	GCST90277396.tsv	Triacylglycerol (52:2) levels	2	1	TRUE
rs1042034	T	C	T	C	0.0902757	0.0053	0.727594	0.7825	FALSE	FALSE	FALSE	ieu-b-7	2	21225281	0.0203	482730	0.7951	Parkinson's disease || id:ieu-b-7	Parkinson's disease	Parkinson's disease || ||	TRUE	igd	2	21002409	0.0186257	0.727594	1.28e-06	7168	GCST90277396.tsv	Triacylglycerol (52:2) levels	2	1	TRUE
rs11017845	C	T	C	T	-0.17557	0.0336	0.047333	0.0472	FALSE	FALSE	FALSE	ieu-b-7	10	133052453	0.0537	468692	0.531401	Parkinson's disease || id:ieu-b-7	Parkinson's disease	Parkinson's disease || ||	TRUE	igd	10	131254190	0.0396492	0.047333	9.65e-06	7168	GCST90277396.tsv	Triacylglycerol (52:2) levels	2	1	TRUE
rs112122274	G	A	G	A	-0.239151	-0.0476	0.0359716	0.0515	FALSE	FALSE	FALSE	ieu-b-7	9	139149840	0.0687	466555	0.488599	Parkinson's disease || id:ieu-b-7	Parkinson's disease	Parkinson's disease || ||	TRUE	igd	9	136257994	0.0485263	0.0359716	8.47e-07	7168	GCST90277396.tsv	Triacylglycerol (52:2) levels	2	1	TRUE
rs1260326	C	T	C	T	-0.121972	0.0678	0.650878	0.5801	FALSE	FALSE	FALSE	ieu-b-7	2	27730940	0.0172	482730	8.23797e-05	Parkinson's disease || id:ieu-b-7	Parkinson's disease	Parkinson's disease || ||	TRUE	igd	2	27508073	0.0174249	0.650878	2.79e-12	7168	GCST90277396.tsv	Triacylglycerol (52:2) levels	2	1	TRUE
rs144241030	T	C	T	C	0.14987	-0.0337	0.0771647	0.0426	FALSE	FALSE	FALSE	ieu-b-7	1	103708723	0.0661	468692	0.610299	Parkinson's disease || id:ieu-b-7	Parkinson's disease	Parkinson's disease || ||	TRUE	igd	1	103243167	0.0321798	0.0771647	3.26e-06	7168	GCST90277396.tsv	Triacylglycerol (52:2) levels	2	1	TRUE
rs147987331	A	T	A	T	-0.261036	-0.0321	0.0227435	0.0236	FALSE	TRUE	FALSE	ieu-b-7	2	104861307	0.0792	468692	0.6853	Parkinson's disease || id:ieu-b-7	Parkinson's disease	Parkinson's disease || ||	TRUE	igd	2	104244849	0.0565377	0.0227435	3.96e-06	7168	GCST90277396.tsv	Triacylglycerol (52:2) levels	2	1	TRUE
rs150741556	A	G	A	G	0.237833	-0.0104	0.0262121	0.0124	FALSE	FALSE	FALSE	ieu-b-7	5	83102973	0.1113	468692	0.9257	Parkinson's disease || id:ieu-b-7	Parkinson's disease	Parkinson's disease || ||	TRUE	igd	5	83807154	0.0523497	0.0262121	5.63e-06	7168	GCST90277396.tsv	Triacylglycerol (52:2) levels	2	1	TRUE
rs2980888	C	T	C	T	-0.0869602	0.0233	0.743264	0.6841	FALSE	FALSE	FALSE	ieu-b-7	8	126507308	0.0182	482730	0.1991	Parkinson's disease || id:ieu-b-7	Parkinson's disease	Parkinson's disease || ||	TRUE	igd	8	125495066	0.0190914	0.743264	5.32e-06	7168	GCST90277396.tsv	Triacylglycerol (52:2) levels	2	1	TRUE
rs35332062	A	G	A	G	-0.140787	0.0046	0.121986	0.1187	FALSE	FALSE	FALSE	ieu-b-7	7	73012042	0.0272	480593	0.8669	Parkinson's disease || id:ieu-b-7	Parkinson's disease	Parkinson's disease || ||	TRUE	igd	7	73597712	0.0253953	0.121986	3.06e-08	7168	GCST90277396.tsv	Triacylglycerol (52:2) levels	2	1	TRUE
rs501474	G	A	G	A	0.0743921	0.0068	0.424533	0.3658	FALSE	FALSE	FALSE	ieu-b-7	5	6524005	0.0231	468692	0.7676	Parkinson's disease || id:ieu-b-7	Parkinson's disease	Parkinson's disease || ||	TRUE	igd	5	6523892	0.0167262	0.424533	8.81e-06	7168	GCST90277396.tsv	Triacylglycerol (52:2) levels	2	1	TRUE
rs62291572	T	C	T	C	0.095411	0.0271	0.214393	0.2526	FALSE	FALSE	FALSE	ieu-b-7	4	4997927	0.0275	468692	0.3245	Parkinson's disease || id:ieu-b-7	Parkinson's disease	Parkinson's disease || ||	TRUE	igd	4	4996200	0.0210478	0.214393	5.9e-06	7168	GCST90277396.tsv	Triacylglycerol (52:2) levels	2	1	TRUE
rs72753379	T	C	T	C	0.205885	-0.023	0.039167	0.0203	FALSE	FALSE	FALSE	ieu-b-7	9	123112954	0.0908	468692	0.8003	Parkinson's disease || id:ieu-b-7	Parkinson's disease	Parkinson's disease || ||	TRUE	igd	9	120350676	0.0446522	0.039167	4.08e-06	7168	GCST90277396.tsv	Triacylglycerol (52:2) levels	2	1	TRUE
rs74156199	T	C	T	C	-0.256276	0.1008	0.0227082	0.016	FALSE	FALSE	FALSE	ieu-b-7	10	64166505	0.0787	482202	0.2004	Parkinson's disease || id:ieu-b-7	Parkinson's disease	Parkinson's disease || ||	TRUE	igd	10	62406746	0.0562427	0.0227082	5.28e-06	7168	GCST90277396.tsv	Triacylglycerol (52:2) levels	2	1	TRUE
rs76950187	G	A	G	A	0.153932	-0.0608	0.0744995	0.0478	FALSE	FALSE	FALSE	ieu-b-7	2	129184649	0.0553	468692	0.2721	Parkinson's disease || id:ieu-b-7	Parkinson's disease	Parkinson's disease || ||	TRUE	igd	2	128427075	0.032004	0.0744995	1.54e-06	7168	GCST90277396.tsv	Triacylglycerol (52:2) levels	2	1	TRUE
rs78275146	T	C	T	C	0.349563	-0.079	0.0138126	0.0132	FALSE	FALSE	FALSE	ieu-b-7	1	195998089	0.1033	468692	0.4442	Parkinson's disease || id:ieu-b-7	Parkinson's disease	Parkinson's disease || ||	TRUE	igd	1	196028959	0.0752924	0.0138126	3.49e-06	7168	GCST90277396.tsv	Triacylglycerol (52:2) levels	2	1	TRUE
rs79934453	G	A	G	A	-0.643511	0.0928	0.00403955	0.0102	FALSE	FALSE	FALSE	ieu-b-7	6	23919234	0.1769	11518	0.5997	Parkinson's disease || id:ieu-b-7	Parkinson's disease	Parkinson's disease || ||	TRUE	igd	6	23919006	0.136961	0.00403955	2.67e-06	7168	GCST90277396.tsv	Triacylglycerol (52:2) levels	2	1	TRUE
rs79954170	A	C	A	C	-0.442635	0.0906	0.00813879	0.0149	FALSE	FALSE	FALSE	ieu-b-7	6	49090758	0.0853	482730	0.2881	Parkinson's disease || id:ieu-b-7	Parkinson's disease	Parkinson's disease || ||	TRUE	igd	6	49123122	0.0957459	0.00813879	3.85e-06	7168	GCST90277396.tsv	Triacylglycerol (52:2) levels	2	1	TRUE
rs964184	C	G	C	G	-0.248032	-0.0568	0.848991	0.8627	FALSE	TRUE	FALSE	ieu-b-7	11	116648917	0.0243	482730	0.0193299	Parkinson's disease || id:ieu-b-7	Parkinson's disease	Parkinson's disease || ||	TRUE	igd	11	116778201	0.0230353	0.848991	7.83e-27	7168	GCST90277396.tsv	Triacylglycerol (52:2) levels	2	1	TRUE
rs1010313	T	C	T	C	0.0926695	-0.0237	0.198048	0.1233	FALSE	FALSE	FALSE	ieu-b-7	8	60002542	0.0273	482730	0.3844	Parkinson's disease || id:ieu-b-7	Parkinson's disease	Parkinson's disease || ||	TRUE	igd	8	59089983	0.0207675	0.198048	8.23e-06	7172	GCST90277388.tsv	Triacylglycerol (50:2) levels	2	1	TRUE
rs10213073	G	T	G	T	-0.0808847	-0.0155	0.305682	0.2992	FALSE	FALSE	FALSE	ieu-b-7	4	82445334	0.0199	482730	0.4357	Parkinson's disease || id:ieu-b-7	Parkinson's disease	Parkinson's disease || ||	TRUE	igd	4	81524180	0.0182332	0.305682	9.29e-06	7172	GCST90277388.tsv	Triacylglycerol (50:2) levels	2	1	TRUE
rs10861498	A	G	A	G	-0.0845932	0.0105	0.242284	0.1855	FALSE	FALSE	FALSE	ieu-b-7	12	106151792	0.0288	468692	0.7142	Parkinson's disease || id:ieu-b-7	Parkinson's disease	Parkinson's disease || ||	TRUE	igd	12	105758014	0.0191272	0.242284	9.89e-06	7172	GCST90277388.tsv	Triacylglycerol (50:2) levels	2	1	TRUE
rs111430300	G	A	G	A	-0.112376	-0.0248	0.135493	0.193	FALSE	FALSE	FALSE	ieu-b-7	2	36618053	0.0276	471013	0.3686	Parkinson's disease || id:ieu-b-7	Parkinson's disease	Parkinson's disease || ||	TRUE	igd	2	36390910	0.0241624	0.135493	3.36e-06	7172	GCST90277388.tsv	Triacylglycerol (50:2) levels	2	1	TRUE
rs112122274	G	A	G	A	-0.218545	-0.0476	0.0359716	0.0515	FALSE	FALSE	FALSE	ieu-b-7	9	139149840	0.0687	466555	0.488599	Parkinson's disease || id:ieu-b-7	Parkinson's disease	Parkinson's disease || ||	TRUE	igd	9	136257994	0.0485472	0.0359716	6.84e-06	7172	GCST90277388.tsv	Triacylglycerol (50:2) levels	2	1	TRUE
rs1260326	C	T	C	T	-0.139121	0.0678	0.650878	0.5801	FALSE	FALSE	FALSE	ieu-b-7	2	27730940	0.0172	482730	8.23797e-05	Parkinson's disease || id:ieu-b-7	Parkinson's disease	Parkinson's disease || ||	TRUE	igd	2	27508073	0.0174067	0.650878	1.53e-15	7172	GCST90277388.tsv	Triacylglycerol (50:2) levels	2	1	TRUE
rs143838492	A	G	A	G	0.722982	-0.182	0.00332922	0.01	FALSE	FALSE	FALSE	ieu-b-7	5	114228685	0.1536	12776	0.236	Parkinson's disease || id:ieu-b-7	Parkinson's disease	Parkinson's disease || ||	TRUE	igd	5	114892988	0.148483	0.00332922	1.15e-06	7172	GCST90277388.tsv	Triacylglycerol (50:2) levels	2	1	TRUE
rs17704001	T	G	T	G	0.0888706	-0.012	0.226212	0.2501	FALSE	FALSE	FALSE	ieu-b-7	15	93127165	0.0258	468692	0.6427	Parkinson's disease || id:ieu-b-7	Parkinson's disease	Parkinson's disease || ||	TRUE	igd	15	92583935	0.0200281	0.226212	9.24e-06	7172	GCST90277388.tsv	Triacylglycerol (50:2) levels	2	1	TRUE
rs187429064	G	A	G	A	-0.172266	0.1979	0.0535314	0.0149	FALSE	FALSE	FALSE	ieu-b-7	19	19380513	0.0871	477150	0.0231398	Parkinson's disease || id:ieu-b-7	Parkinson's disease	Parkinson's disease || ||	TRUE	igd	19	19269704	0.0378678	0.0535314	5.47e-06	7172	GCST90277388.tsv	Triacylglycerol (50:2) levels	2	1	TRUE
rs4615671	T	C	T	C	0.161589	0.0035	0.0582303	0.0736	FALSE	FALSE	FALSE	ieu-b-7	9	24032281	0.0455	468692	0.9388	Parkinson's disease || id:ieu-b-7	Parkinson's disease	Parkinson's disease || ||	TRUE	igd	9	24032283	0.035964	0.0582303	7.13e-06	7172	GCST90277388.tsv	Triacylglycerol (50:2) levels	2	1	TRUE
rs6033833	G	C	G	C	-0.0784126	0.0219	0.640039	0.7228	FALSE	TRUE	FALSE	ieu-b-7	20	13823319	0.0222	482730	0.3232	Parkinson's disease || id:ieu-b-7	Parkinson's disease	Parkinson's disease || ||	TRUE	igd	20	13842673	0.0170792	0.640039	4.48e-06	7172	GCST90277388.tsv	Triacylglycerol (50:2) levels	2	1	TRUE
rs72753379	T	C	T	C	0.215516	-0.023	0.039167	0.0203	FALSE	FALSE	FALSE	ieu-b-7	9	123112954	0.0908	468692	0.8003	Parkinson's disease || id:ieu-b-7	Parkinson's disease	Parkinson's disease || ||	TRUE	igd	9	120350676	0.0446564	0.039167	1.42e-06	7172	GCST90277388.tsv	Triacylglycerol (50:2) levels	2	1	TRUE
rs78275146	T	C	T	C	0.339525	-0.079	0.0138126	0.0132	FALSE	FALSE	FALSE	ieu-b-7	1	195998089	0.1033	468692	0.4442	Parkinson's disease || id:ieu-b-7	Parkinson's disease	Parkinson's disease || ||	TRUE	igd	1	196028959	0.0752925	0.0138126	6.59e-06	7172	GCST90277388.tsv	Triacylglycerol (50:2) levels	2	1	TRUE
rs7910473	T	C	T	C	0.259939	-0.0561	0.977325	0.9832	FALSE	FALSE	FALSE	ieu-b-7	10	64139582	0.0784	482202	0.4744	Parkinson's disease || id:ieu-b-7	Parkinson's disease	Parkinson's disease || ||	TRUE	igd	10	62379823	0.0563214	0.977325	3.99e-06	7172	GCST90277388.tsv	Triacylglycerol (50:2) levels	2	1	TRUE
rs79416109	G	T	G	T	0.127641	-0.0542	0.104075	0.0657	FALSE	FALSE	FALSE	ieu-b-7	1	103312658	0.0536	468692	0.312	Parkinson's disease || id:ieu-b-7	Parkinson's disease	Parkinson's disease || ||	TRUE	igd	1	102847102	0.0280001	0.104075	5.23e-06	7172	GCST90277388.tsv	Triacylglycerol (50:2) levels	2	1	TRUE
rs79934453	G	A	G	A	-0.643126	0.0928	0.00403955	0.0102	FALSE	FALSE	FALSE	ieu-b-7	6	23919234	0.1769	11518	0.5997	Parkinson's disease || id:ieu-b-7	Parkinson's disease	Parkinson's disease || ||	TRUE	igd	6	23919006	0.136985	0.00403955	2.72e-06	7172	GCST90277388.tsv	Triacylglycerol (50:2) levels	2	1	TRUE
rs964184	C	G	C	G	-0.183837	-0.0568	0.848991	0.8627	FALSE	TRUE	FALSE	ieu-b-7	11	116648917	0.0243	482730	0.0193299	Parkinson's disease || id:ieu-b-7	Parkinson's disease	Parkinson's disease || ||	TRUE	igd	11	116778201	0.023117	0.848991	2.1e-15	7172	GCST90277388.tsv	Triacylglycerol (50:2) levels	2	1	TRUE
rs10105606	A	C	A	C	-0.115785	0	0.278826	0.3359	FALSE	FALSE	FALSE	ieu-b-7	8	19827848	0.0177	482730	0.9999	Parkinson's disease || id:ieu-b-7	Parkinson's disease	Parkinson's disease || ||	TRUE	igd	8	19970337	0.0185403	0.278826	4.47e-10	7146	GCST90277406.tsv	Triacylglycerol (54:5) levels	2	1	TRUE
rs1042034	T	C	T	C	0.0920724	0.0053	0.727594	0.7825	FALSE	FALSE	FALSE	ieu-b-7	2	21225281	0.0203	482730	0.7951	Parkinson's disease || id:ieu-b-7	Parkinson's disease	Parkinson's disease || ||	TRUE	igd	2	21002409	0.0186452	0.727594	8.05e-07	7146	GCST90277406.tsv	Triacylglycerol (54:5) levels	2	1	TRUE
rs10773708	A	G	A	G	-0.0871492	-0.0391	0.682589	0.7071	FALSE	FALSE	FALSE	ieu-b-7	12	130281212	0.0262	466555	0.1357	Parkinson's disease || id:ieu-b-7	Parkinson's disease	Parkinson's disease || ||	TRUE	igd	12	129796667	0.0180616	0.682589	1.43e-06	7146	GCST90277406.tsv	Triacylglycerol (54:5) levels	2	1	TRUE
rs10779836	T	C	T	C	-0.0975114	0.0044	0.77689	0.804	FALSE	FALSE	FALSE	ieu-b-7	1	230303150	0.024	482730	0.855	Parkinson's disease || id:ieu-b-7	Parkinson's disease	Parkinson's disease || ||	TRUE	igd	1	230167404	0.0199647	0.77689	1.06e-06	7146	GCST90277406.tsv	Triacylglycerol (54:5) levels	2	1	TRUE
rs12365864	G	A	G	A	0.112574	0.0295	0.166329	0.2137	FALSE	FALSE	FALSE	ieu-b-7	11	116489036	0.0273	471013	0.2788	Parkinson's disease || id:ieu-b-7	Parkinson's disease	Parkinson's disease || ||	TRUE	igd	11	116618319	0.0226599	0.166329	6.92e-07	7146	GCST90277406.tsv	Triacylglycerol (54:5) levels	2	1	TRUE
rs1260326	C	T	C	T	-0.121773	0.0678	0.650878	0.5801	FALSE	FALSE	FALSE	ieu-b-7	2	27730940	0.0172	482730	8.23797e-05	Parkinson's disease || id:ieu-b-7	Parkinson's disease	Parkinson's disease || ||	TRUE	igd	2	27508073	0.0174496	0.650878	3.24e-12	7146	GCST90277406.tsv	Triacylglycerol (54:5) levels	2	1	TRUE
rs13178172	G	A	G	A	0.0902685	-0.0423	0.73893	0.6761	FALSE	FALSE	FALSE	ieu-b-7	5	117677555	0.0242	468692	0.0805694	Parkinson's disease || id:ieu-b-7	Parkinson's disease	Parkinson's disease || ||	TRUE	igd	5	118341860	0.0187597	0.73893	1.53e-06	7146	GCST90277406.tsv	Triacylglycerol (54:5) levels	2	1	TRUE
rs13234131	G	A	G	A	-0.12236	0.0082	0.120873	0.1193	FALSE	FALSE	FALSE	ieu-b-7	7	73025975	0.0271	480593	0.7635	Parkinson's disease || id:ieu-b-7	Parkinson's disease	Parkinson's disease || ||	TRUE	igd	7	73611645	0.0254615	0.120873	1.57e-06	7146	GCST90277406.tsv	Triacylglycerol (54:5) levels	2	1	TRUE
rs137871178	C	T	C	T	0.297938	0.0016	0.0173158	0.011	FALSE	FALSE	FALSE	ieu-b-7	14	58604730	0.1188	469220	0.989	Parkinson's disease || id:ieu-b-7	Parkinson's disease	Parkinson's disease || ||	TRUE	igd	14	58138012	0.0661012	0.0173158	6.67e-06	7146	GCST90277406.tsv	Triacylglycerol (54:5) levels	2	1	TRUE
rs139245678	T	C	T	C	-0.229748	0.0628	0.0300169	0.031	FALSE	FALSE	FALSE	ieu-b-7	8	16337302	0.0708	468692	0.3749	Parkinson's disease || id:ieu-b-7	Parkinson's disease	Parkinson's disease || ||	TRUE	igd	8	16479793	0.0513857	0.0300169	7.9e-06	7146	GCST90277406.tsv	Triacylglycerol (54:5) levels	2	1	TRUE
rs144072769	C	T	C	T	0.164425	0.1023	0.0681575	0.0271	FALSE	FALSE	FALSE	ieu-b-7	6	155237379	0.1711	11518	0.5499	Parkinson's disease || id:ieu-b-7	Parkinson's disease	Parkinson's disease || ||	TRUE	igd	6	154916245	0.0336223	0.0681575	1.03e-06	7146	GCST90277406.tsv	Triacylglycerol (54:5) levels	2	1	TRUE
rs1456674	C	T	C	T	-0.450597	-0.0518	0.00876191	0.0413	FALSE	FALSE	FALSE	ieu-b-7	3	147880828	0.061	468692	0.3963	Parkinson's disease || id:ieu-b-7	Parkinson's disease	Parkinson's disease || ||	TRUE	igd	3	148163041	0.0949092	0.00876191	2.1e-06	7146	GCST90277406.tsv	Triacylglycerol (54:5) levels	2	1	TRUE
rs147151674	T	A	T	A	0.3569	-0.1025	0.011767	0.0216	FALSE	TRUE	FALSE	ieu-b-7	6	98558213	0.0854	468692	0.2297	Parkinson's disease || id:ieu-b-7	Parkinson's disease	Parkinson's disease || ||	TRUE	igd	6	98110337	0.0785408	0.011767	5.61e-06	7146	GCST90277406.tsv	Triacylglycerol (54:5) levels	2	1	TRUE
rs17160706	C	A	C	A	0.0968038	-0.0013	0.180434	0.1901	FALSE	FALSE	FALSE	ieu-b-7	5	107228762	0.0289	468692	0.9634	Parkinson's disease || id:ieu-b-7	Parkinson's disease	Parkinson's disease || ||	TRUE	igd	5	107893061	0.0216637	0.180434	8e-06	7146	GCST90277406.tsv	Triacylglycerol (54:5) levels	2	1	TRUE
rs17596144	T	C	T	C	0.13011	0.0029	0.151717	0.1574	FALSE	FALSE	FALSE	ieu-b-7	1	220978645	0.0258	482730	0.9095	Parkinson's disease || id:ieu-b-7	Parkinson's disease	Parkinson's disease || ||	TRUE	igd	1	220805303	0.0234147	0.151717	2.84e-08	7146	GCST90277406.tsv	Triacylglycerol (54:5) levels	2	1	TRUE
rs351596	T	C	T	C	-0.252483	0.034	0.974846	0.9379	FALSE	FALSE	FALSE	ieu-b-7	1	4377911	0.0493	468692	0.4902	Parkinson's disease || id:ieu-b-7	Parkinson's disease	Parkinson's disease || ||	TRUE	igd	1	4317851	0.0556941	0.974846	5.89e-06	7146	GCST90277406.tsv	Triacylglycerol (54:5) levels	2	1	TRUE
rs483082	T	G	T	G	0.0920672	-0.0017	0.242295	0.2118	FALSE	FALSE	FALSE	ieu-b-7	19	45416178	0.0219	480593	0.9397	Parkinson's disease || id:ieu-b-7	Parkinson's disease	Parkinson's disease || ||	TRUE	igd	19	44912921	0.01957	0.242295	2.59e-06	7146	GCST90277406.tsv	Triacylglycerol (54:5) levels	2	1	TRUE
rs72671922	G	A	G	A	-0.149503	-0.0471	0.0671086	0.0237	FALSE	FALSE	FALSE	ieu-b-7	14	22262835	0.0819	468692	0.5652	Parkinson's disease || id:ieu-b-7	Parkinson's disease	Parkinson's disease || ||	TRUE	igd	14	21794664	0.0337499	0.0671086	9.57e-06	7146	GCST90277406.tsv	Triacylglycerol (54:5) levels	2	1	TRUE
rs74994260	G	C	G	C	0.190572	-3e-04	0.0479524	0.068	FALSE	TRUE	FALSE	ieu-b-7	19	33638586	0.0348	482730	0.994	Parkinson's disease || id:ieu-b-7	Parkinson's disease	Parkinson's disease || ||	TRUE	igd	19	33147680	0.0393184	0.0479524	1.28e-06	7146	GCST90277406.tsv	Triacylglycerol (54:5) levels	2	1	TRUE
rs79380657	A	G	A	G	-0.261224	0.048	0.0225762	0.0121	FALSE	FALSE	FALSE	ieu-b-7	13	90010897	0.1129	468692	0.671001	Parkinson's disease || id:ieu-b-7	Parkinson's disease	Parkinson's disease || ||	TRUE	igd	13	89358643	0.0576549	0.0225762	5.97e-06	7146	GCST90277406.tsv	Triacylglycerol (54:5) levels	2	1	TRUE
rs9578336	G	C	G	C	0.0971726	0.0078	0.182278	0.1153	FALSE	TRUE	FALSE	ieu-b-7	13	21546513	0.0271	482730	0.7732	Parkinson's disease || id:ieu-b-7	Parkinson's disease	Parkinson's disease || ||	TRUE	igd	13	20972374	0.0216774	0.182278	7.48e-06	7146	GCST90277406.tsv	Triacylglycerol (54:5) levels	2	1	TRUE
rs964184	C	G	C	G	-0.267635	-0.0568	0.848991	0.8627	FALSE	TRUE	FALSE	ieu-b-7	11	116648917	0.0243	482730	0.0193299	Parkinson's disease || id:ieu-b-7	Parkinson's disease	Parkinson's disease || ||	TRUE	igd	11	116778201	0.0230041	0.848991	5.22e-31	7146	GCST90277406.tsv	Triacylglycerol (54:5) levels	2	1	TRUE
rs10105606	A	C	A	C	-0.11177	0	0.278826	0.3359	FALSE	FALSE	FALSE	ieu-b-7	8	19827848	0.0177	482730	0.9999	Parkinson's disease || id:ieu-b-7	Parkinson's disease	Parkinson's disease || ||	TRUE	igd	8	19970337	0.0184925	0.278826	1.58e-09	7172	GCST90277399.tsv	Triacylglycerol (52:5) levels	2	1	TRUE
rs10779836	T	C	T	C	-0.0943102	0.0044	0.77689	0.804	FALSE	FALSE	FALSE	ieu-b-7	1	230303150	0.024	482730	0.855	Parkinson's disease || id:ieu-b-7	Parkinson's disease	Parkinson's disease || ||	TRUE	igd	1	230167404	0.0199436	0.77689	2.3e-06	7172	GCST90277399.tsv	Triacylglycerol (52:5) levels	2	1	TRUE
rs111568723	G	A	G	A	0.240864	0.1201	0.025886	0.0526	FALSE	FALSE	FALSE	ieu-b-7	9	135345889	0.0514	468692	0.0194102	Parkinson's disease || id:ieu-b-7	Parkinson's disease	Parkinson's disease || ||	TRUE	igd	9	132470502	0.054493	0.025886	1e-05	7172	GCST90277399.tsv	Triacylglycerol (52:5) levels	2	1	TRUE
rs113672231	C	G	C	G	0.142108	0.0048	0.0779797	0.118	FALSE	TRUE	FALSE	ieu-b-7	19	33626721	0.0272	482730	0.8589	Parkinson's disease || id:ieu-b-7	Parkinson's disease	Parkinson's disease || ||	TRUE	igd	19	33135815	0.0310946	0.0779797	4.95e-06	7172	GCST90277399.tsv	Triacylglycerol (52:5) levels	2	1	TRUE
rs116497138	T	G	T	G	-0.174469	-0.0525	0.0497938	0.0466	FALSE	FALSE	FALSE	ieu-b-7	3	87229633	0.0609	468692	0.3893	Parkinson's disease || id:ieu-b-7	Parkinson's disease	Parkinson's disease || ||	TRUE	igd	3	87180483	0.0391437	0.0497938	8.43e-06	7172	GCST90277399.tsv	Triacylglycerol (52:5) levels	2	1	TRUE
rs11783556	G	A	G	A	-0.0983944	-0.023	0.200404	0.2156	FALSE	FALSE	FALSE	ieu-b-7	8	714450	0.0274	468692	0.4025	Parkinson's disease || id:ieu-b-7	Parkinson's disease	Parkinson's disease || ||	TRUE	igd	8	764450	0.0210648	0.200404	3.05e-06	7172	GCST90277399.tsv	Triacylglycerol (52:5) levels	2	1	TRUE
rs1260326	C	T	C	T	-0.153998	0.0678	0.650878	0.5801	FALSE	FALSE	FALSE	ieu-b-7	2	27730940	0.0172	482730	8.23797e-05	Parkinson's disease || id:ieu-b-7	Parkinson's disease	Parkinson's disease || ||	TRUE	igd	2	27508073	0.0173861	0.650878	1.01e-18	7172	GCST90277399.tsv	Triacylglycerol (52:5) levels	2	1	TRUE
rs13259370	A	G	A	G	0.093106	-0.0241	0.197492	0.1233	FALSE	FALSE	FALSE	ieu-b-7	8	60002813	0.0273	482730	0.3771	Parkinson's disease || id:ieu-b-7	Parkinson's disease	Parkinson's disease || ||	TRUE	igd	8	59090254	0.020817	0.197492	7.84e-06	7172	GCST90277399.tsv	Triacylglycerol (52:5) levels	2	1	TRUE
rs142146849	C	A	C	A	0.170524	-0.0785	0.0548061	0.0618	FALSE	FALSE	FALSE	ieu-b-7	10	103726221	0.0384	482730	0.0408404	Parkinson's disease || id:ieu-b-7	Parkinson's disease	Parkinson's disease || ||	TRUE	igd	10	101966464	0.0361631	0.0548061	2.46e-06	7172	GCST90277399.tsv	Triacylglycerol (52:5) levels	2	1	TRUE
rs143467207	A	G	A	G	0.177834	-0.1086	0.0489554	0.0361	FALSE	FALSE	FALSE	ieu-b-7	19	17486030	0.0536	482730	0.0427199	Parkinson's disease || id:ieu-b-7	Parkinson's disease	Parkinson's disease || ||	TRUE	igd	19	17375221	0.0396578	0.0489554	7.42e-06	7172	GCST90277399.tsv	Triacylglycerol (52:5) levels	2	1	TRUE
rs144072769	C	T	C	T	0.157442	0.1023	0.0681575	0.0271	FALSE	FALSE	FALSE	ieu-b-7	6	155237379	0.1711	11518	0.5499	Parkinson's disease || id:ieu-b-7	Parkinson's disease	Parkinson's disease || ||	TRUE	igd	6	154916245	0.0336126	0.0681575	2.86e-06	7172	GCST90277399.tsv	Triacylglycerol (52:5) levels	2	1	TRUE
rs17596144	T	C	T	C	0.109946	0.0029	0.151717	0.1574	FALSE	FALSE	FALSE	ieu-b-7	1	220978645	0.0258	482730	0.9095	Parkinson's disease || id:ieu-b-7	Parkinson's disease	Parkinson's disease || ||	TRUE	igd	1	220805303	0.0233729	0.151717	2.6e-06	7172	GCST90277399.tsv	Triacylglycerol (52:5) levels	2	1	TRUE
rs187429064	G	A	G	A	-0.241485	0.1979	0.0535314	0.0149	FALSE	FALSE	FALSE	ieu-b-7	19	19380513	0.0871	477150	0.0231398	Parkinson's disease || id:ieu-b-7	Parkinson's disease	Parkinson's disease || ||	TRUE	igd	19	19269704	0.0377919	0.0535314	1.76e-10	7172	GCST90277399.tsv	Triacylglycerol (52:5) levels	2	1	TRUE
rs190411877	C	T	C	T	0.428494	-0.0544	0.00944852	0.0075	FALSE	FALSE	FALSE	ieu-b-7	10	7913102	0.2094	11518	0.795	Parkinson's disease || id:ieu-b-7	Parkinson's disease	Parkinson's disease || ||	TRUE	igd	10	7871139	0.0880253	0.00944852	1.15e-06	7172	GCST90277399.tsv	Triacylglycerol (52:5) levels	2	1	TRUE
rs33951980	T	C	T	C	-0.113054	0.006	0.121802	0.1208	FALSE	FALSE	FALSE	ieu-b-7	7	73029437	0.0271	480593	0.8239	Parkinson's disease || id:ieu-b-7	Parkinson's disease	Parkinson's disease || ||	TRUE	igd	7	73615107	0.0254036	0.121802	8.7e-06	7172	GCST90277399.tsv	Triacylglycerol (52:5) levels	2	1	TRUE
rs35986054	C	T	C	T	0.100356	0.0107	0.196235	0.197	FALSE	FALSE	FALSE	ieu-b-7	17	1526343	0.0245	482730	0.6625	Parkinson's disease || id:ieu-b-7	Parkinson's disease	Parkinson's disease || ||	TRUE	igd	17	1623049	0.0213931	0.196235	2.77e-06	7172	GCST90277399.tsv	Triacylglycerol (52:5) levels	2	1	TRUE
rs4529433	G	T	G	T	0.0843463	0.0149	0.268195	0.228	FALSE	FALSE	FALSE	ieu-b-7	8	101394418	0.027	468692	0.5806	Parkinson's disease || id:ieu-b-7	Parkinson's disease	Parkinson's disease || ||	TRUE	igd	8	100382190	0.0189868	0.268195	9.02e-06	7172	GCST90277399.tsv	Triacylglycerol (52:5) levels	2	1	TRUE
rs55798552	T	C	T	C	0.118664	0.0095	0.120975	0.1195	FALSE	FALSE	FALSE	ieu-b-7	17	47231161	0.0292	482730	0.744501	Parkinson's disease || id:ieu-b-7	Parkinson's disease	Parkinson's disease || ||	TRUE	igd	17	49153799	0.0252417	0.120975	2.63e-06	7172	GCST90277399.tsv	Triacylglycerol (52:5) levels	2	1	TRUE
rs673548	A	G	A	G	-0.0904263	0.0072	0.272537	0.2192	FALSE	FALSE	FALSE	ieu-b-7	2	21237544	0.0212	480593	0.734199	Parkinson's disease || id:ieu-b-7	Parkinson's disease	Parkinson's disease || ||	TRUE	igd	2	21014672	0.0186236	0.272537	1.22e-06	7172	GCST90277399.tsv	Triacylglycerol (52:5) levels	2	1	TRUE
rs6753694	G	C	G	C	-0.0824042	-0.0197	0.284458	0.2568	FALSE	TRUE	FALSE	ieu-b-7	2	42466280	0.0256	468692	0.4404	Parkinson's disease || id:ieu-b-7	Parkinson's disease	Parkinson's disease || ||	TRUE	igd	2	42239140	0.0184577	0.284458	8.14e-06	7172	GCST90277399.tsv	Triacylglycerol (52:5) levels	2	1	TRUE
rs72900657	A	G	A	G	-0.272772	0.0535	0.0230619	0.0373	FALSE	FALSE	FALSE	ieu-b-7	11	45848147	0.065	468692	0.4101	Parkinson's disease || id:ieu-b-7	Parkinson's disease	Parkinson's disease || ||	TRUE	igd	11	45826596	0.0575789	0.0230619	2.21e-06	7172	GCST90277399.tsv	Triacylglycerol (52:5) levels	2	1	TRUE
rs75560495	G	A	G	A	-0.121166	-0.0201	0.12785	0.1307	FALSE	FALSE	FALSE	ieu-b-7	17	77402735	0.0447	13655	0.6521	Parkinson's disease || id:ieu-b-7	Parkinson's disease	Parkinson's disease || ||	TRUE	igd	17	79406653	0.0267559	0.12785	6.03e-06	7172	GCST90277399.tsv	Triacylglycerol (52:5) levels	2	1	TRUE
rs7996305	T	C	T	C	0.0860301	-2e-04	0.24988	0.3209	FALSE	FALSE	FALSE	ieu-b-7	13	51122510	0.0193	482730	0.9919	Parkinson's disease || id:ieu-b-7	Parkinson's disease	Parkinson's disease || ||	TRUE	igd	13	50548374	0.0192526	0.24988	7.99e-06	7172	GCST90277399.tsv	Triacylglycerol (52:5) levels	2	1	TRUE
rs9344829	T	C	T	C	0.079988	0.0027	0.373208	0.3117	FALSE	FALSE	FALSE	ieu-b-7	6	64887066	0.019	482730	0.8879	Parkinson's disease || id:ieu-b-7	Parkinson's disease	Parkinson's disease || ||	TRUE	igd	6	64177173	0.0172104	0.373208	3.41e-06	7172	GCST90277399.tsv	Triacylglycerol (52:5) levels	2	1	TRUE
rs964184	C	G	C	G	-0.25138	-0.0568	0.848991	0.8627	FALSE	TRUE	FALSE	ieu-b-7	11	116648917	0.0243	482730	0.0193299	Parkinson's disease || id:ieu-b-7	Parkinson's disease	Parkinson's disease || ||	TRUE	igd	11	116778201	0.0230296	0.848991	1.59e-27	7172	GCST90277399.tsv	Triacylglycerol (52:5) levels	2	1	TRUE
rs10105606	A	C	A	C	-0.0972748	0	0.278826	0.3359	FALSE	FALSE	FALSE	ieu-b-7	8	19827848	0.0177	482730	0.9999	Parkinson's disease || id:ieu-b-7	Parkinson's disease	Parkinson's disease || ||	TRUE	igd	8	19970337	0.0185177	0.278826	1.54e-07	7166	GCST90277390.tsv	Triacylglycerol (50:4) levels	2	1	TRUE
rs10502551	G	C	G	C	-0.172253	0.0677	0.0508576	0.0505	FALSE	TRUE	FALSE	ieu-b-7	18	28467859	0.0533	468692	0.2039	Parkinson's disease || id:ieu-b-7	Parkinson's disease	Parkinson's disease || ||	TRUE	igd	18	30887893	0.0385512	0.0508576	8e-06	7166	GCST90277390.tsv	Triacylglycerol (50:4) levels	2	1	TRUE
rs113777805	C	G	C	G	0.22146	-0.0402	0.0306595	0.0172	FALSE	TRUE	FALSE	ieu-b-7	18	21264623	0.0848	482730	0.635199	Parkinson's disease || id:ieu-b-7	Parkinson's disease	Parkinson's disease || ||	TRUE	igd	18	23684659	0.0490156	0.0306595	6.34e-06	7166	GCST90277390.tsv	Triacylglycerol (50:4) levels	2	1	TRUE
rs116497138	T	G	T	G	-0.184148	-0.0525	0.0497938	0.0466	FALSE	FALSE	FALSE	ieu-b-7	3	87229633	0.0609	468692	0.3893	Parkinson's disease || id:ieu-b-7	Parkinson's disease	Parkinson's disease || ||	TRUE	igd	3	87180483	0.0392037	0.0497938	2.68e-06	7166	GCST90277390.tsv	Triacylglycerol (50:4) levels	2	1	TRUE
rs116635711	A	G	A	G	0.229919	-0.0172	0.0278586	0.0253	FALSE	FALSE	FALSE	ieu-b-7	3	151257854	0.0713	468692	0.8096	Parkinson's disease || id:ieu-b-7	Parkinson's disease	Parkinson's disease || ||	TRUE	igd	3	151540066	0.0512399	0.0278586	7.33e-06	7166	GCST90277390.tsv	Triacylglycerol (50:4) levels	2	1	TRUE
rs11783556	G	A	G	A	-0.0996214	-0.023	0.200404	0.2156	FALSE	FALSE	FALSE	ieu-b-7	8	714450	0.0274	468692	0.4025	Parkinson's disease || id:ieu-b-7	Parkinson's disease	Parkinson's disease || ||	TRUE	igd	8	764450	0.0210861	0.200404	2.35e-06	7166	GCST90277390.tsv	Triacylglycerol (50:4) levels	2	1	TRUE
rs12120691	C	T	C	T	-0.118487	-0.0359	0.12345	0.0974	FALSE	FALSE	FALSE	ieu-b-7	1	227215490	0.0312	482730	0.2493	Parkinson's disease || id:ieu-b-7	Parkinson's disease	Parkinson's disease || ||	TRUE	igd	1	227027789	0.02559	0.12345	3.71e-06	7166	GCST90277390.tsv	Triacylglycerol (50:4) levels	2	1	TRUE
rs12335973	C	T	C	T	0.183535	0.0144	0.0481454	0.0904	FALSE	FALSE	FALSE	ieu-b-7	9	135335422	0.0353	482730	0.6834	Parkinson's disease || id:ieu-b-7	Parkinson's disease	Parkinson's disease || ||	TRUE	igd	9	132460035	0.0390044	0.0481454	2.58e-06	7166	GCST90277390.tsv	Triacylglycerol (50:4) levels	2	1	TRUE
rs1260326	C	T	C	T	-0.168895	0.0678	0.650878	0.5801	FALSE	FALSE	FALSE	ieu-b-7	2	27730940	0.0172	482730	8.23797e-05	Parkinson's disease || id:ieu-b-7	Parkinson's disease	Parkinson's disease || ||	TRUE	igd	2	27508073	0.0173839	0.650878	3.53e-22	7166	GCST90277390.tsv	Triacylglycerol (50:4) levels	2	1	TRUE
rs13291244	T	C	T	C	0.176898	-0.0305	0.0479519	0.0441	FALSE	FALSE	FALSE	ieu-b-7	9	85500513	0.059	468692	0.605399	Parkinson's disease || id:ieu-b-7	Parkinson's disease	Parkinson's disease || ||	TRUE	igd	9	82885598	0.0395952	0.0479519	8.02e-06	7166	GCST90277390.tsv	Triacylglycerol (50:4) levels	2	1	TRUE
rs17054866	C	T	C	T	0.116093	-0.0244	0.118708	0.0906	FALSE	FALSE	FALSE	ieu-b-7	5	157201270	0.0387	471013	0.528799	Parkinson's disease || id:ieu-b-7	Parkinson's disease	Parkinson's disease || ||	TRUE	igd	5	157774262	0.0257906	0.118708	6.86e-06	7166	GCST90277390.tsv	Triacylglycerol (50:4) levels	2	1	TRUE
rs1832326	C	A	C	A	0.0855578	0.0139	0.724997	0.7501	FALSE	FALSE	FALSE	ieu-b-7	9	33656917	0.0218	482730	0.524499	Parkinson's disease || id:ieu-b-7	Parkinson's disease	Parkinson's disease || ||	TRUE	igd	9	33656919	0.0186409	0.724997	4.51e-06	7166	GCST90277390.tsv	Triacylglycerol (50:4) levels	2	1	TRUE
rs187429064	G	A	G	A	-0.246624	0.1979	0.0535314	0.0149	FALSE	FALSE	FALSE	ieu-b-7	19	19380513	0.0871	477150	0.0231398	Parkinson's disease || id:ieu-b-7	Parkinson's disease	Parkinson's disease || ||	TRUE	igd	19	19269704	0.0378364	0.0535314	7.59e-11	7166	GCST90277390.tsv	Triacylglycerol (50:4) levels	2	1	TRUE
rs190411877	C	T	C	T	0.41566	-0.0544	0.00944852	0.0075	FALSE	FALSE	FALSE	ieu-b-7	10	7913102	0.2094	11518	0.795	Parkinson's disease || id:ieu-b-7	Parkinson's disease	Parkinson's disease || ||	TRUE	igd	10	7871139	0.0880394	0.00944852	2.38e-06	7166	GCST90277390.tsv	Triacylglycerol (50:4) levels	2	1	TRUE
rs191616475	G	A	G	A	0.185327	-0.2146	0.0481341	0.0487	FALSE	FALSE	FALSE	ieu-b-7	8	59242606	0.2387	2781	0.3687	Parkinson's disease || id:ieu-b-7	Parkinson's disease	Parkinson's disease || ||	TRUE	igd	8	58330047	0.038601	0.0481341	1.61e-06	7166	GCST90277390.tsv	Triacylglycerol (50:4) levels	2	1	TRUE
rs2249682	A	G	A	G	0.0744331	0.02	0.525174	0.5472	FALSE	FALSE	FALSE	ieu-b-7	15	61961353	0.0187	482730	0.2844	Parkinson's disease || id:ieu-b-7	Parkinson's disease	Parkinson's disease || ||	TRUE	igd	15	61669154	0.0166211	0.525174	7.64e-06	7166	GCST90277390.tsv	Triacylglycerol (50:4) levels	2	1	TRUE
rs2546043	G	A	G	A	-0.0761335	-2e-04	0.532636	0.5455	FALSE	FALSE	FALSE	ieu-b-7	19	35462191	0.0196	482730	0.9899	Parkinson's disease || id:ieu-b-7	Parkinson's disease	Parkinson's disease || ||	TRUE	igd	19	34971287	0.0166109	0.532636	4.65e-06	7166	GCST90277390.tsv	Triacylglycerol (50:4) levels	2	1	TRUE
rs4453607	T	C	T	C	-0.240715	-0.0576	0.975511	0.9678	FALSE	FALSE	FALSE	ieu-b-7	18	66790120	0.0642	468692	0.3696	Parkinson's disease || id:ieu-b-7	Parkinson's disease	Parkinson's disease || ||	TRUE	igd	18	69122883	0.0543789	0.975511	9.71e-06	7166	GCST90277390.tsv	Triacylglycerol (50:4) levels	2	1	TRUE
rs55798552	T	C	T	C	0.120711	0.0095	0.120975	0.1195	FALSE	FALSE	FALSE	ieu-b-7	17	47231161	0.0292	482730	0.744501	Parkinson's disease || id:ieu-b-7	Parkinson's disease	Parkinson's disease || ||	TRUE	igd	17	49153799	0.0252724	0.120975	1.82e-06	7166	GCST90277390.tsv	Triacylglycerol (50:4) levels	2	1	TRUE
rs668013	A	G	A	G	0.077874	0.0648	0.545213	0.5063	FALSE	FALSE	FALSE	ieu-b-7	18	77407516	0.0229	468692	0.00466305	Parkinson's disease || id:ieu-b-7	Parkinson's disease	Parkinson's disease || ||	TRUE	igd	18	79647516	0.0169376	0.545213	4.34e-06	7166	GCST90277390.tsv	Triacylglycerol (50:4) levels	2	1	TRUE
rs673548	A	G	A	G	-0.0931538	0.0072	0.272537	0.2192	FALSE	FALSE	FALSE	ieu-b-7	2	21237544	0.0212	480593	0.734199	Parkinson's disease || id:ieu-b-7	Parkinson's disease	Parkinson's disease || ||	TRUE	igd	2	21014672	0.0186426	0.272537	5.96e-07	7166	GCST90277390.tsv	Triacylglycerol (50:4) levels	2	1	TRUE
rs72697234	G	A	G	A	0.20722	-0.0875	0.0356746	0.0413	FALSE	FALSE	FALSE	ieu-b-7	14	93005264	0.0744	14183	0.24	Parkinson's disease || id:ieu-b-7	Parkinson's disease	Parkinson's disease || ||	TRUE	igd	14	92538920	0.0463566	0.0356746	7.93e-06	7166	GCST90277390.tsv	Triacylglycerol (50:4) levels	2	1	TRUE
rs72738698	A	G	A	G	0.105497	0.032	0.179288	0.2099	FALSE	FALSE	FALSE	ieu-b-7	9	82705280	0.0276	468692	0.2452	Parkinson's disease || id:ieu-b-7	Parkinson's disease	Parkinson's disease || ||	TRUE	igd	9	80090365	0.0218727	0.179288	1.44e-06	7166	GCST90277390.tsv	Triacylglycerol (50:4) levels	2	1	TRUE
rs759126	G	A	G	A	-0.213765	-0.0221	0.963563	0.9727	FALSE	FALSE	FALSE	ieu-b-7	9	123046579	0.0732	468692	0.7625	Parkinson's disease || id:ieu-b-7	Parkinson's disease	Parkinson's disease || ||	TRUE	igd	9	120284301	0.0470239	0.963563	5.56e-06	7166	GCST90277390.tsv	Triacylglycerol (50:4) levels	2	1	TRUE
rs79152531	C	T	C	T	-0.176807	0.105	0.0602798	0.0267	FALSE	FALSE	FALSE	ieu-b-7	19	56313832	0.0758	469486	0.1658	Parkinson's disease || id:ieu-b-7	Parkinson's disease	Parkinson's disease || ||	TRUE	igd	19	55802466	0.035712	0.0602798	7.55e-07	7166	GCST90277390.tsv	Triacylglycerol (50:4) levels	2	1	TRUE
rs820903	G	A	G	A	0.140425	0.0146	0.917127	0.8395	FALSE	FALSE	FALSE	ieu-b-7	11	38182666	0.0305	468692	0.6324	Parkinson's disease || id:ieu-b-7	Parkinson's disease	Parkinson's disease || ||	TRUE	igd	11	38161116	0.0313268	0.917127	7.48e-06	7166	GCST90277390.tsv	Triacylglycerol (50:4) levels	2	1	TRUE
rs9344829	T	C	T	C	0.0770375	0.0027	0.373208	0.3117	FALSE	FALSE	FALSE	ieu-b-7	6	64887066	0.019	482730	0.8879	Parkinson's disease || id:ieu-b-7	Parkinson's disease	Parkinson's disease || ||	TRUE	igd	6	64177173	0.017225	0.373208	7.85e-06	7166	GCST90277390.tsv	Triacylglycerol (50:4) levels	2	1	TRUE
rs964184	C	G	C	G	-0.202799	-0.0568	0.848991	0.8627	FALSE	TRUE	FALSE	ieu-b-7	11	116648917	0.0243	482730	0.0193299	Parkinson's disease || id:ieu-b-7	Parkinson's disease	Parkinson's disease || ||	TRUE	igd	11	116778201	0.0230975	0.848991	2.01e-18	7166	GCST90277390.tsv	Triacylglycerol (50:4) levels	2	1	TRUE
rs10105606	A	C	A	C	-0.111559	0	0.278826	0.3359	FALSE	FALSE	FALSE	ieu-b-7	8	19827848	0.0177	482730	0.9999	Parkinson's disease || id:ieu-b-7	Parkinson's disease	Parkinson's disease || ||	TRUE	igd	8	19970337	0.0195926	0.278826	1.29e-08	6479	GCST90277403.tsv	Triacylglycerol (53:4) levels	2	1	TRUE
rs11570257	A	G	A	G	0.315836	0.0537	0.0194517	0.0287	FALSE	FALSE	FALSE	ieu-b-7	20	57876800	0.0757	468692	0.4781	Parkinson's disease || id:ieu-b-7	Parkinson's disease	Parkinson's disease || ||	TRUE	igd	20	59301745	0.0684311	0.0194517	4e-06	6479	GCST90277403.tsv	Triacylglycerol (53:4) levels	2	1	TRUE
rs117829392	C	G	C	G	0.232663	-0.0391	0.0320231	0.0581	FALSE	TRUE	FALSE	ieu-b-7	8	721605	0.0506	468692	0.4387	Parkinson's disease || id:ieu-b-7	Parkinson's disease	Parkinson's disease || ||	TRUE	igd	8	771605	0.0511544	0.0320231	5.5e-06	6479	GCST90277403.tsv	Triacylglycerol (53:4) levels	2	1	TRUE
rs117922651	A	G	A	G	-0.176851	-0.0142	0.0570868	0.1161	FALSE	FALSE	FALSE	ieu-b-7	17	39984746	0.0342	480593	0.6788	Parkinson's disease || id:ieu-b-7	Parkinson's disease	Parkinson's disease || ||	TRUE	igd	17	41828494	0.0386356	0.0570868	4.79e-06	6479	GCST90277403.tsv	Triacylglycerol (53:4) levels	2	1	TRUE
rs1260326	C	T	C	T	-0.135867	0.0678	0.650878	0.5801	FALSE	FALSE	FALSE	ieu-b-7	2	27730940	0.0172	482730	8.23797e-05	Parkinson's disease || id:ieu-b-7	Parkinson's disease	Parkinson's disease || ||	TRUE	igd	2	27508073	0.0182638	0.650878	1.14e-13	6479	GCST90277403.tsv	Triacylglycerol (53:4) levels	2	1	TRUE
rs12635725	G	A	G	A	0.079491	-0.0207	0.559537	0.5533	FALSE	FALSE	FALSE	ieu-b-7	3	1937149	0.022	471013	0.3462	Parkinson's disease || id:ieu-b-7	Parkinson's disease	Parkinson's disease || ||	TRUE	igd	3	1895465	0.0176233	0.559537	6.57e-06	6479	GCST90277403.tsv	Triacylglycerol (53:4) levels	2	1	TRUE
rs13288401	T	C	T	C	-0.23593	-0.0262	0.0315067	0.0566	FALSE	FALSE	FALSE	ieu-b-7	9	1147365	0.053	468692	0.6215	Parkinson's disease || id:ieu-b-7	Parkinson's disease	Parkinson's disease || ||	TRUE	igd	9	1147365	0.0523982	0.0315067	6.82e-06	6479	GCST90277403.tsv	Triacylglycerol (53:4) levels	2	1	TRUE
rs138987797	T	A	T	A	0.776269	0.2293	0.00339087	0.0113	FALSE	TRUE	FALSE	ieu-b-7	3	190274962	0.1121	468692	0.0408197	Parkinson's disease || id:ieu-b-7	Parkinson's disease	Parkinson's disease || ||	TRUE	igd	3	190557173	0.158822	0.00339087	1.04e-06	6479	GCST90277403.tsv	Triacylglycerol (53:4) levels	2	1	TRUE
rs139500046	C	A	C	A	-0.401603	0.0441	0.011246	0.0171	FALSE	FALSE	FALSE	ieu-b-7	12	97244448	0.0865	468692	0.61	Parkinson's disease || id:ieu-b-7	Parkinson's disease	Parkinson's disease || ||	TRUE	igd	12	96850670	0.0834353	0.011246	1.52e-06	6479	GCST90277403.tsv	Triacylglycerol (53:4) levels	2	1	TRUE
rs144500033	T	A	T	A	-0.76464	-0.0682	0.0031171	0.0149	FALSE	TRUE	FALSE	ieu-b-7	4	27063126	0.1086	467813	0.5299	Parkinson's disease || id:ieu-b-7	Parkinson's disease	Parkinson's disease || ||	TRUE	igd	4	27061504	0.17018	0.0031171	7.15e-06	6479	GCST90277403.tsv	Triacylglycerol (53:4) levels	2	1	TRUE
rs17081481	G	A	G	A	0.0865219	0.0207	0.33364	0.3058	FALSE	FALSE	FALSE	ieu-b-7	13	35135179	0.0261	468692	0.4271	Parkinson's disease || id:ieu-b-7	Parkinson's disease	Parkinson's disease || ||	TRUE	igd	13	34561042	0.0192815	0.33364	7.33e-06	6479	GCST90277403.tsv	Triacylglycerol (53:4) levels	2	1	TRUE
rs1949011	A	C	A	C	-0.0871381	-0.0374	0.428846	0.4467	FALSE	FALSE	FALSE	ieu-b-7	2	142499267	0.023	468692	0.104	Parkinson's disease || id:ieu-b-7	Parkinson's disease	Parkinson's disease || ||	TRUE	igd	2	141741698	0.0179217	0.428846	1.19e-06	6479	GCST90277403.tsv	Triacylglycerol (53:4) levels	2	1	TRUE
rs2370511	C	T	C	T	0.116477	-0.0215	0.156852	0.1725	FALSE	FALSE	FALSE	ieu-b-7	12	78783690	0.0297	468692	0.4689	Parkinson's disease || id:ieu-b-7	Parkinson's disease	Parkinson's disease || ||	TRUE	igd	12	78389910	0.0241475	0.156852	1.44e-06	6479	GCST90277403.tsv	Triacylglycerol (53:4) levels	2	1	TRUE
rs338593	C	T	C	T	0.078511	0.0135	0.576782	0.5385	FALSE	FALSE	FALSE	ieu-b-7	19	41704304	0.0222	469691	0.542199	Parkinson's disease || id:ieu-b-7	Parkinson's disease	Parkinson's disease || ||	TRUE	igd	19	41198399	0.0177032	0.576782	9.36e-06	6479	GCST90277403.tsv	Triacylglycerol (53:4) levels	2	1	TRUE
rs351596	T	C	T	C	-0.262183	0.034	0.974846	0.9379	FALSE	FALSE	FALSE	ieu-b-7	1	4377911	0.0493	468692	0.4902	Parkinson's disease || id:ieu-b-7	Parkinson's disease	Parkinson's disease || ||	TRUE	igd	1	4317851	0.0584668	0.974846	7.43e-06	6479	GCST90277403.tsv	Triacylglycerol (53:4) levels	2	1	TRUE
rs35832030	T	G	T	G	0.103787	0.0115	0.196458	0.1969	FALSE	FALSE	FALSE	ieu-b-7	17	1527382	0.0245	482730	0.6385	Parkinson's disease || id:ieu-b-7	Parkinson's disease	Parkinson's disease || ||	TRUE	igd	17	1624088	0.0225618	0.196458	4.3e-06	6479	GCST90277403.tsv	Triacylglycerol (53:4) levels	2	1	TRUE
rs3829088	C	T	C	T	0.0973123	-0.0259	0.202568	0.1473	FALSE	FALSE	FALSE	ieu-b-7	9	23713680	0.0315	468692	0.4113	Parkinson's disease || id:ieu-b-7	Parkinson's disease	Parkinson's disease || ||	TRUE	igd	9	23713682	0.0219688	0.202568	9.59e-06	6479	GCST90277403.tsv	Triacylglycerol (53:4) levels	2	1	TRUE
rs4837740	G	A	G	A	-0.201737	0.0141	0.955424	0.9497	FALSE	FALSE	FALSE	ieu-b-7	9	123018342	0.0555	468692	0.8	Parkinson's disease || id:ieu-b-7	Parkinson's disease	Parkinson's disease || ||	TRUE	igd	9	120256064	0.0446339	0.955424	6.3e-06	6479	GCST90277403.tsv	Triacylglycerol (53:4) levels	2	1	TRUE
rs55672000	A	G	A	G	-0.25547	0.0607	0.0274268	0.0163	FALSE	FALSE	FALSE	ieu-b-7	5	65530641	0.1273	13655	0.6336	Parkinson's disease || id:ieu-b-7	Parkinson's disease	Parkinson's disease || ||	TRUE	igd	5	66234813	0.0568447	0.0274268	7.1e-06	6479	GCST90277403.tsv	Triacylglycerol (53:4) levels	2	1	TRUE
rs62291573	C	T	C	T	0.100284	0.0281	0.214362	0.2528	FALSE	FALSE	FALSE	ieu-b-7	4	5001376	0.0275	468692	0.307	Parkinson's disease || id:ieu-b-7	Parkinson's disease	Parkinson's disease || ||	TRUE	igd	4	4999649	0.0221378	0.214362	6e-06	6479	GCST90277403.tsv	Triacylglycerol (53:4) levels	2	1	TRUE
rs7152096	A	G	A	G	0.103538	-0.0987	0.189938	0.1382	FALSE	FALSE	FALSE	ieu-b-7	14	98259535	0.0433	13655	0.0225201	Parkinson's disease || id:ieu-b-7	Parkinson's disease	Parkinson's disease || ||	TRUE	igd	14	97793198	0.0231453	0.189938	7.83e-06	6479	GCST90277403.tsv	Triacylglycerol (53:4) levels	2	1	TRUE
rs71556711	T	C	T	C	-0.141375	-0.0125	0.0953406	0.0852	FALSE	FALSE	FALSE	ieu-b-7	7	72854549	0.035	480593	0.721	Parkinson's disease || id:ieu-b-7	Parkinson's disease	Parkinson's disease || ||	TRUE	igd	7	73440219	0.0299503	0.0953406	2.4e-06	6479	GCST90277403.tsv	Triacylglycerol (53:4) levels	2	1	TRUE
rs75484590	A	C	A	C	0.420088	0.0295	0.00892735	0.0282	FALSE	FALSE	FALSE	ieu-b-7	1	110201860	0.0601	482730	0.6239	Parkinson's disease || id:ieu-b-7	Parkinson's disease	Parkinson's disease || ||	TRUE	igd	1	109659238	0.093615	0.00892735	7.33e-06	6479	GCST90277403.tsv	Triacylglycerol (53:4) levels	2	1	TRUE
rs7846649	C	T	C	T	0.126045	-0.069	0.190649	0.0912	FALSE	FALSE	FALSE	ieu-b-7	8	60001055	0.0338	482730	0.0412003	Parkinson's disease || id:ieu-b-7	Parkinson's disease	Parkinson's disease || ||	TRUE	igd	8	59088496	0.0222721	0.190649	1.58e-08	6479	GCST90277403.tsv	Triacylglycerol (53:4) levels	2	1	TRUE
rs79235240	A	C	A	C	0.218104	-0.0044	0.0378731	0.071	FALSE	FALSE	FALSE	ieu-b-7	3	42857801	0.0342	482730	0.8983	Parkinson's disease || id:ieu-b-7	Parkinson's disease	Parkinson's disease || ||	TRUE	igd	3	42816309	0.0467453	0.0378731	3.14e-06	6479	GCST90277403.tsv	Triacylglycerol (53:4) levels	2	1	TRUE
rs825692	A	G	A	G	-0.138598	-0.0517	0.109576	0.154	FALSE	FALSE	FALSE	ieu-b-7	16	73590714	0.0398	13655	0.1938	Parkinson's disease || id:ieu-b-7	Parkinson's disease	Parkinson's disease || ||	TRUE	igd	16	73556815	0.0288953	0.109576	1.65e-06	6479	GCST90277403.tsv	Triacylglycerol (53:4) levels	2	1	TRUE
rs964184	C	G	C	G	-0.274267	-0.0568	0.848991	0.8627	FALSE	TRUE	FALSE	ieu-b-7	11	116648917	0.0243	482730	0.0193299	Parkinson's disease || id:ieu-b-7	Parkinson's disease	Parkinson's disease || ||	TRUE	igd	11	116778201	0.0239848	0.848991	5.39e-30	6479	GCST90277403.tsv	Triacylglycerol (53:4) levels	2	1	TRUE
rs10105606	A	C	A	C	-0.0948312	0	0.278826	0.3359	FALSE	FALSE	FALSE	ieu-b-7	8	19827848	0.0177	482730	0.9999	Parkinson's disease || id:ieu-b-7	Parkinson's disease	Parkinson's disease || ||	TRUE	igd	8	19970337	0.0193294	0.278826	9.51e-07	6554	GCST90277400.tsv	Triacylglycerol (52:6) levels	2	1	TRUE
rs1017216	A	G	A	G	0.0813445	0.0206	0.459335	0.4447	FALSE	FALSE	FALSE	ieu-b-7	4	181381842	0.0223	468692	0.3559	Parkinson's disease || id:ieu-b-7	Parkinson's disease	Parkinson's disease || ||	TRUE	igd	4	180460689	0.0173284	0.459335	2.73e-06	6554	GCST90277400.tsv	Triacylglycerol (52:6) levels	2	1	TRUE
rs102274	C	T	C	T	-0.132421	0.0039	0.408673	0.3297	FALSE	FALSE	FALSE	ieu-b-7	11	61557826	0.0179	482730	0.8253	Parkinson's disease || id:ieu-b-7	Parkinson's disease	Parkinson's disease || ||	TRUE	igd	11	61790354	0.0177592	0.408673	1e-13	6554	GCST90277400.tsv	Triacylglycerol (52:6) levels	2	1	TRUE
rs11129761	G	A	G	A	-0.0871392	0.0123	0.364619	0.4406	FALSE	FALSE	FALSE	ieu-b-7	3	37439914	0.0178	482730	0.489	Parkinson's disease || id:ieu-b-7	Parkinson's disease	Parkinson's disease || ||	TRUE	igd	3	37398423	0.0182204	0.364619	1.77e-06	6554	GCST90277400.tsv	Triacylglycerol (52:6) levels	2	1	TRUE
rs112578388	T	C	T	C	-0.576185	0.0236	0.00532962	0.0117	FALSE	FALSE	FALSE	ieu-b-7	13	26460581	0.2043	11518	0.9079	Parkinson's disease || id:ieu-b-7	Parkinson's disease	Parkinson's disease || ||	TRUE	igd	13	25886443	0.126378	0.00532962	5.22e-06	6554	GCST90277400.tsv	Triacylglycerol (52:6) levels	2	1	TRUE
rs114314612	A	C	A	C	0.413234	0.0657	0.00961883	0.0181	FALSE	FALSE	FALSE	ieu-b-7	2	193891775	0.0983	468692	0.504001	Parkinson's disease || id:ieu-b-7	Parkinson's disease	Parkinson's disease || ||	TRUE	igd	2	193027049	0.0918728	0.00961883	6.97e-06	6554	GCST90277400.tsv	Triacylglycerol (52:6) levels	2	1	TRUE
rs117082735	T	C	T	C	-0.264358	0.0186	0.0222986	0.0139	FALSE	FALSE	FALSE	ieu-b-7	9	82482394	0.0981	468692	0.8498	Parkinson's disease || id:ieu-b-7	Parkinson's disease	Parkinson's disease || ||	TRUE	igd	9	79867479	0.0586686	0.0222986	6.72e-06	6554	GCST90277400.tsv	Triacylglycerol (52:6) levels	2	1	TRUE
rs117518401	T	C	T	C	0.112155	-0.031	0.173246	0.1324	FALSE	FALSE	FALSE	ieu-b-7	3	133614605	0.0342	468692	0.3657	Parkinson's disease || id:ieu-b-7	Parkinson's disease	Parkinson's disease || ||	TRUE	igd	3	133895761	0.0234127	0.173246	1.7e-06	6554	GCST90277400.tsv	Triacylglycerol (52:6) levels	2	1	TRUE
rs1260326	C	T	C	T	-0.132332	0.0678	0.650878	0.5801	FALSE	FALSE	FALSE	ieu-b-7	2	27730940	0.0172	482730	8.23797e-05	Parkinson's disease || id:ieu-b-7	Parkinson's disease	Parkinson's disease || ||	TRUE	igd	2	27508073	0.0182059	0.650878	4.04e-13	6554	GCST90277400.tsv	Triacylglycerol (52:6) levels	2	1	TRUE
rs143467207	A	G	A	G	0.184848	-0.1086	0.0489554	0.0361	FALSE	FALSE	FALSE	ieu-b-7	19	17486030	0.0536	482730	0.0427199	Parkinson's disease || id:ieu-b-7	Parkinson's disease	Parkinson's disease || ||	TRUE	igd	19	17375221	0.0416869	0.0489554	9.39e-06	6554	GCST90277400.tsv	Triacylglycerol (52:6) levels	2	1	TRUE
rs182611493	G	A	G	A	-0.275409	0.1375	0.0538013	0.0168	FALSE	FALSE	FALSE	ieu-b-7	19	19458388	0.115	22113	0.2317	Parkinson's disease || id:ieu-b-7	Parkinson's disease	Parkinson's disease || ||	TRUE	igd	19	19347579	0.03997	0.0538013	6.08e-12	6554	GCST90277400.tsv	Triacylglycerol (52:6) levels	2	1	TRUE
rs445925	A	G	A	G	0.157592	0.0041	0.0774371	0.1056	FALSE	FALSE	FALSE	ieu-b-7	19	45415640	0.0274	482730	0.8825	Parkinson's disease || id:ieu-b-7	Parkinson's disease	Parkinson's disease || ||	TRUE	igd	19	44912383	0.0323688	0.0774371	1.15e-06	6554	GCST90277400.tsv	Triacylglycerol (52:6) levels	2	1	TRUE
rs55798552	T	C	T	C	0.119204	0.0095	0.120975	0.1195	FALSE	FALSE	FALSE	ieu-b-7	17	47231161	0.0292	482730	0.744501	Parkinson's disease || id:ieu-b-7	Parkinson's disease	Parkinson's disease || ||	TRUE	igd	17	49153799	0.0263832	0.120975	6.34e-06	6554	GCST90277400.tsv	Triacylglycerol (52:6) levels	2	1	TRUE
rs56257715	A	G	A	G	0.428414	0.0263	0.00928061	0.0136	FALSE	FALSE	FALSE	ieu-b-7	7	70995459	0.1183	466555	0.824	Parkinson's disease || id:ieu-b-7	Parkinson's disease	Parkinson's disease || ||	TRUE	igd	7	71530474	0.0925126	0.00928061	3.7e-06	6554	GCST90277400.tsv	Triacylglycerol (52:6) levels	2	1	TRUE
rs61905503	C	G	C	G	-0.189705	0.0224	0.0498234	0.0868	FALSE	TRUE	FALSE	ieu-b-7	11	89360302	0.0315	482730	0.4767	Parkinson's disease || id:ieu-b-7	Parkinson's disease	Parkinson's disease || ||	TRUE	igd	11	89627134	0.040057	0.0498234	2.23e-06	6554	GCST90277400.tsv	Triacylglycerol (52:6) levels	2	1	TRUE
rs6752909	T	C	T	C	-0.103795	-0.0328	0.825555	0.8279	FALSE	FALSE	FALSE	ieu-b-7	2	45710097	0.0297	468692	0.2693	Parkinson's disease || id:ieu-b-7	Parkinson's disease	Parkinson's disease || ||	TRUE	igd	2	45482958	0.0231098	0.825555	7.19e-06	6554	GCST90277400.tsv	Triacylglycerol (52:6) levels	2	1	TRUE
rs78095833	T	C	T	C	-0.306407	0.1077	0.019903	0.0163	FALSE	FALSE	FALSE	ieu-b-7	1	237542217	0.0979	468692	0.2712	Parkinson's disease || id:ieu-b-7	Parkinson's disease	Parkinson's disease || ||	TRUE	igd	1	237378917	0.06442	0.019903	2.01e-06	6554	GCST90277400.tsv	Triacylglycerol (52:6) levels	2	1	TRUE
rs7815372	G	A	G	A	0.0979638	-0.0107	0.791614	0.7227	FALSE	FALSE	FALSE	ieu-b-7	8	65608460	0.021	482730	0.6088	Parkinson's disease || id:ieu-b-7	Parkinson's disease	Parkinson's disease || ||	TRUE	igd	8	64695903	0.0215417	0.791614	5.52e-06	6554	GCST90277400.tsv	Triacylglycerol (52:6) levels	2	1	TRUE
rs78178542	C	T	C	T	-0.313086	-0.057	0.0195645	0.0217	FALSE	FALSE	FALSE	ieu-b-7	4	179936216	0.0877	468692	0.5153	Parkinson's disease || id:ieu-b-7	Parkinson's disease	Parkinson's disease || ||	TRUE	igd	4	179015062	0.065179	0.0195645	1.59e-06	6554	GCST90277400.tsv	Triacylglycerol (52:6) levels	2	1	TRUE
rs9596433	T	C	T	C	-0.128423	-0.0339	0.123582	0.1504	FALSE	FALSE	FALSE	ieu-b-7	13	51639441	0.0315	468692	0.2824	Parkinson's disease || id:ieu-b-7	Parkinson's disease	Parkinson's disease || ||	TRUE	igd	13	51065305	0.0264698	0.123582	1.25e-06	6554	GCST90277400.tsv	Triacylglycerol (52:6) levels	2	1	TRUE
rs964184	C	G	C	G	-0.203377	-0.0568	0.848991	0.8627	FALSE	TRUE	FALSE	ieu-b-7	11	116648917	0.0243	482730	0.0193299	Parkinson's disease || id:ieu-b-7	Parkinson's disease	Parkinson's disease || ||	TRUE	igd	11	116778201	0.0240826	0.848991	3.7e-17	6554	GCST90277400.tsv	Triacylglycerol (52:6) levels	2	1	TRUE
rs10105606	A	C	A	C	-0.130099	0	0.278826	0.3359	FALSE	FALSE	FALSE	ieu-b-7	8	19827848	0.0177	482730	0.9999	Parkinson's disease || id:ieu-b-7	Parkinson's disease	Parkinson's disease || ||	TRUE	igd	8	19970337	0.0184959	0.278826	2.19e-12	7151	GCST90277412.tsv	Triacylglycerol (56:6) levels	2	1	TRUE
rs10739560	C	T	C	T	-0.219105	0.0111	0.962444	0.9619	FALSE	FALSE	FALSE	ieu-b-7	9	123030844	0.062	468692	0.8585	Parkinson's disease || id:ieu-b-7	Parkinson's disease	Parkinson's disease || ||	TRUE	igd	9	120268566	0.0461244	0.962444	2.07e-06	7151	GCST90277412.tsv	Triacylglycerol (56:6) levels	2	1	TRUE
rs1089588	G	T	G	T	0.083328	-0.0326	0.264232	0.3114	FALSE	FALSE	FALSE	ieu-b-7	7	86292935	0.0213	482730	0.1261	Parkinson's disease || id:ieu-b-7	Parkinson's disease	Parkinson's disease || ||	TRUE	igd	7	86663619	0.0188343	0.264232	9.81e-06	7151	GCST90277412.tsv	Triacylglycerol (56:6) levels	2	1	TRUE
rs114971431	G	A	G	A	0.347935	0.0178	0.0127225	0.0185	FALSE	FALSE	FALSE	ieu-b-7	2	56756418	0.0934	468692	0.8487	Parkinson's disease || id:ieu-b-7	Parkinson's disease	Parkinson's disease || ||	TRUE	igd	2	56529283	0.0757582	0.0127225	4.45e-06	7151	GCST90277412.tsv	Triacylglycerol (56:6) levels	2	1	TRUE
rs115007623	C	T	C	T	0.402198	0.0498	0.00991482	0.0289	FALSE	FALSE	FALSE	ieu-b-7	6	44016412	0.0591	482730	0.3994	Parkinson's disease || id:ieu-b-7	Parkinson's disease	Parkinson's disease || ||	TRUE	igd	6	44048675	0.0887808	0.00991482	5.98e-06	7151	GCST90277412.tsv	Triacylglycerol (56:6) levels	2	1	TRUE
rs1260326	C	T	C	T	-0.117623	0.0678	0.650878	0.5801	FALSE	FALSE	FALSE	ieu-b-7	2	27730940	0.0172	482730	8.23797e-05	Parkinson's disease || id:ieu-b-7	Parkinson's disease	Parkinson's disease || ||	TRUE	igd	2	27508073	0.0174272	0.650878	1.6e-11	7151	GCST90277412.tsv	Triacylglycerol (56:6) levels	2	1	TRUE
rs16996148	T	G	T	G	-0.170903	-0.0222	0.0658412	0.078	FALSE	FALSE	FALSE	ieu-b-7	19	19658472	0.0319	482730	0.4863	Parkinson's disease || id:ieu-b-7	Parkinson's disease	Parkinson's disease || ||	TRUE	igd	19	19547663	0.0333863	0.0658412	3.15e-07	7151	GCST90277412.tsv	Triacylglycerol (56:6) levels	2	1	TRUE
rs174533	A	G	A	G	-0.232626	9e-04	0.408601	0.3308	FALSE	FALSE	FALSE	ieu-b-7	11	61549025	0.0179	482730	0.9586	Parkinson's disease || id:ieu-b-7	Parkinson's disease	Parkinson's disease || ||	TRUE	igd	11	61781553	0.0168483	0.408601	8.17e-43	7151	GCST90277412.tsv	Triacylglycerol (56:6) levels	2	1	TRUE
rs17596144	T	C	T	C	0.111305	0.0029	0.151717	0.1574	FALSE	FALSE	FALSE	ieu-b-7	1	220978645	0.0258	482730	0.9095	Parkinson's disease || id:ieu-b-7	Parkinson's disease	Parkinson's disease || ||	TRUE	igd	1	220805303	0.0234232	0.151717	2.05e-06	7151	GCST90277412.tsv	Triacylglycerol (56:6) levels	2	1	TRUE
rs187032204	C	T	C	T	0.279631	0.0941	0.0189839	0.0168	FALSE	FALSE	FALSE	ieu-b-7	16	82461568	0.0899	468692	0.2952	Parkinson's disease || id:ieu-b-7	Parkinson's disease	Parkinson's disease || ||	TRUE	igd	16	82427963	0.0619712	0.0189839	6.51e-06	7151	GCST90277412.tsv	Triacylglycerol (56:6) levels	2	1	TRUE
rs187429064	G	A	G	A	-0.29671	0.1979	0.0535314	0.0149	FALSE	FALSE	FALSE	ieu-b-7	19	19380513	0.0871	477150	0.0231398	Parkinson's disease || id:ieu-b-7	Parkinson's disease	Parkinson's disease || ||	TRUE	igd	19	19269704	0.0378622	0.0535314	5.28e-15	7151	GCST90277412.tsv	Triacylglycerol (56:6) levels	2	1	TRUE
rs187665388	T	C	T	C	-0.247818	-0.0257	0.0274246	0.0242	FALSE	FALSE	FALSE	ieu-b-7	3	176044593	0.0824	466555	0.7552	Parkinson's disease || id:ieu-b-7	Parkinson's disease	Parkinson's disease || ||	TRUE	igd	3	176326805	0.0520176	0.0274246	1.93e-06	7151	GCST90277412.tsv	Triacylglycerol (56:6) levels	2	1	TRUE
rs197730	G	A	G	A	-0.0865587	0.0151	0.402488	0.4604	FALSE	FALSE	FALSE	ieu-b-7	3	37496725	0.0188	482730	0.4235	Parkinson's disease || id:ieu-b-7	Parkinson's disease	Parkinson's disease || ||	TRUE	igd	3	37455234	0.0169525	0.402488	3.38e-07	7151	GCST90277412.tsv	Triacylglycerol (56:6) levels	2	1	TRUE
rs2954021	G	A	G	A	-0.0804044	0.0131	0.53836	0.5038	FALSE	FALSE	FALSE	ieu-b-7	8	126482077	0.0169	482730	0.4382	Parkinson's disease || id:ieu-b-7	Parkinson's disease	Parkinson's disease || ||	TRUE	igd	8	125469835	0.016767	0.53836	1.66e-06	7151	GCST90277412.tsv	Triacylglycerol (56:6) levels	2	1	TRUE
rs2968430	G	C	G	C	-0.104407	-0.0161	0.154787	0.1264	FALSE	TRUE	FALSE	ieu-b-7	16	85325642	0.0357	468692	0.6519	Parkinson's disease || id:ieu-b-7	Parkinson's disease	Parkinson's disease || ||	TRUE	igd	16	85292036	0.0234244	0.154787	8.42e-06	7151	GCST90277412.tsv	Triacylglycerol (56:6) levels	2	1	TRUE
rs3096698	C	T	C	T	-0.0768465	0.0236	0.631001	0.6779	FALSE	FALSE	FALSE	ieu-b-7	6	32107139	0.0204	480593	0.248	Parkinson's disease || id:ieu-b-7	Parkinson's disease	Parkinson's disease || ||	TRUE	igd	6	32139362	0.0173155	0.631001	9.21e-06	7151	GCST90277412.tsv	Triacylglycerol (56:6) levels	2	1	TRUE
rs33951980	T	C	T	C	-0.128079	0.006	0.121802	0.1208	FALSE	FALSE	FALSE	ieu-b-7	7	73029437	0.0271	480593	0.8239	Parkinson's disease || id:ieu-b-7	Parkinson's disease	Parkinson's disease || ||	TRUE	igd	7	73615107	0.0254221	0.121802	4.81e-07	7151	GCST90277412.tsv	Triacylglycerol (56:6) levels	2	1	TRUE
rs4277987	G	A	G	A	-0.0953009	0.0247	0.240847	0.2232	FALSE	FALSE	FALSE	ieu-b-7	6	169330769	0.0296	466555	0.4048	Parkinson's disease || id:ieu-b-7	Parkinson's disease	Parkinson's disease || ||	TRUE	igd	6	168930674	0.0195663	0.240847	1.14e-06	7151	GCST90277412.tsv	Triacylglycerol (56:6) levels	2	1	TRUE
rs445925	A	G	A	G	0.193761	0.0041	0.0774371	0.1056	FALSE	FALSE	FALSE	ieu-b-7	19	45415640	0.0274	482730	0.8825	Parkinson's disease || id:ieu-b-7	Parkinson's disease	Parkinson's disease || ||	TRUE	igd	19	44912383	0.0310538	0.0774371	4.64e-10	7151	GCST90277412.tsv	Triacylglycerol (56:6) levels	2	1	TRUE
rs56013388	T	C	T	C	-0.379156	-0.0988	0.0102898	0.0149	FALSE	FALSE	FALSE	ieu-b-7	10	76035911	0.1008	468692	0.3273	Parkinson's disease || id:ieu-b-7	Parkinson's disease	Parkinson's disease || ||	TRUE	igd	10	74276153	0.0826741	0.0102898	4.59e-06	7151	GCST90277412.tsv	Triacylglycerol (56:6) levels	2	1	TRUE
rs56296027	C	T	C	T	-0.0879231	0.0022	0.28528	0.2321	FALSE	FALSE	FALSE	ieu-b-7	2	21134011	0.0201	482730	0.9126	Parkinson's disease || id:ieu-b-7	Parkinson's disease	Parkinson's disease || ||	TRUE	igd	2	20934251	0.0183106	0.28528	1.6e-06	7151	GCST90277412.tsv	Triacylglycerol (56:6) levels	2	1	TRUE
rs738409	G	C	G	C	0.178158	-0.0088	0.223876	0.2306	FALSE	TRUE	FALSE	ieu-b-7	22	44324727	0.02	482730	0.661301	Parkinson's disease || id:ieu-b-7	Parkinson's disease	Parkinson's disease || ||	TRUE	igd	22	43928847	0.0199771	0.223876	5.9e-19	7151	GCST90277412.tsv	Triacylglycerol (56:6) levels	2	1	TRUE
rs7846376	A	G	A	G	-0.0797951	0.0085	0.636568	0.6924	FALSE	FALSE	FALSE	ieu-b-7	8	131155443	0.0209	482730	0.6834	Parkinson's disease || id:ieu-b-7	Parkinson's disease	Parkinson's disease || ||	TRUE	igd	8	130143197	0.0175496	0.636568	5.53e-06	7151	GCST90277412.tsv	Triacylglycerol (56:6) levels	2	1	TRUE
rs7863337	T	C	T	C	-0.136865	-0.009	0.0948784	0.0879	FALSE	FALSE	FALSE	ieu-b-7	9	74249202	0.0404	468692	0.8227	Parkinson's disease || id:ieu-b-7	Parkinson's disease	Parkinson's disease || ||	TRUE	igd	9	71634286	0.0295366	0.0948784	3.65e-06	7151	GCST90277412.tsv	Triacylglycerol (56:6) levels	2	1	TRUE
rs9578336	G	C	G	C	0.0999965	0.0078	0.182278	0.1153	FALSE	TRUE	FALSE	ieu-b-7	13	21546513	0.0271	482730	0.7732	Parkinson's disease || id:ieu-b-7	Parkinson's disease	Parkinson's disease || ||	TRUE	igd	13	20972374	0.0216847	0.182278	4.07e-06	7151	GCST90277412.tsv	Triacylglycerol (56:6) levels	2	1	TRUE
rs964184	C	G	C	G	-0.241125	-0.0568	0.848991	0.8627	FALSE	TRUE	FALSE	ieu-b-7	11	116648917	0.0243	482730	0.0193299	Parkinson's disease || id:ieu-b-7	Parkinson's disease	Parkinson's disease || ||	TRUE	igd	11	116778201	0.0230593	0.848991	2.07e-25	7151	GCST90277412.tsv	Triacylglycerol (56:6) levels	2	1	TRUE
rs10105606	A	C	A	C	-0.113372	0	0.278826	0.3359	FALSE	FALSE	FALSE	ieu-b-7	8	19827848	0.0177	482730	0.9999	Parkinson's disease || id:ieu-b-7	Parkinson's disease	Parkinson's disease || ||	TRUE	igd	8	19970337	0.0185179	0.278826	9.69e-10	7162	GCST90277404.tsv	Triacylglycerol (54:3) levels	2	1	TRUE
rs10169217	G	A	G	A	-0.0826003	0.0256	0.676036	0.6873	FALSE	FALSE	FALSE	ieu-b-7	2	212875346	0.0237	470219	0.2814	Parkinson's disease || id:ieu-b-7	Parkinson's disease	Parkinson's disease || ||	TRUE	igd	2	212010621	0.0178881	0.676036	3.95e-06	7162	GCST90277404.tsv	Triacylglycerol (54:3) levels	2	1	TRUE
rs1042034	T	C	T	C	0.0946363	0.0053	0.727594	0.7825	FALSE	FALSE	FALSE	ieu-b-7	2	21225281	0.0203	482730	0.7951	Parkinson's disease || id:ieu-b-7	Parkinson's disease	Parkinson's disease || ||	TRUE	igd	2	21002409	0.018649	0.727594	3.97e-07	7162	GCST90277404.tsv	Triacylglycerol (54:3) levels	2	1	TRUE
rs11068322	C	G	C	G	0.094283	-0.0218	0.192256	0.1181	FALSE	TRUE	FALSE	ieu-b-7	12	117517537	0.0359	468692	0.5447	Parkinson's disease || id:ieu-b-7	Parkinson's disease	Parkinson's disease || ||	TRUE	igd	12	117079732	0.0210691	0.192256	7.76e-06	7162	GCST90277404.tsv	Triacylglycerol (54:3) levels	2	1	TRUE
rs112122274	G	A	G	A	-0.217253	-0.0476	0.0359716	0.0515	FALSE	FALSE	FALSE	ieu-b-7	9	139149840	0.0687	466555	0.488599	Parkinson's disease || id:ieu-b-7	Parkinson's disease	Parkinson's disease || ||	TRUE	igd	9	136257994	0.0485882	0.0359716	7.89e-06	7162	GCST90277404.tsv	Triacylglycerol (54:3) levels	2	1	TRUE
rs112576575	G	A	G	A	-0.407577	-0.0786	0.00957579	0.0201	FALSE	FALSE	FALSE	ieu-b-7	12	20885093	0.0971	469220	0.4183	Parkinson's disease || id:ieu-b-7	Parkinson's disease	Parkinson's disease || ||	TRUE	igd	12	20732159	0.0904715	0.00957579	6.74e-06	7162	GCST90277404.tsv	Triacylglycerol (54:3) levels	2	1	TRUE
rs12365864	G	A	G	A	0.116028	0.0295	0.166329	0.2137	FALSE	FALSE	FALSE	ieu-b-7	11	116489036	0.0273	471013	0.2788	Parkinson's disease || id:ieu-b-7	Parkinson's disease	Parkinson's disease || ||	TRUE	igd	11	116618319	0.0226596	0.166329	3.12e-07	7162	GCST90277404.tsv	Triacylglycerol (54:3) levels	2	1	TRUE
rs1260326	C	T	C	T	-0.0949015	0.0678	0.650878	0.5801	FALSE	FALSE	FALSE	ieu-b-7	2	27730940	0.0172	482730	8.23797e-05	Parkinson's disease || id:ieu-b-7	Parkinson's disease	Parkinson's disease || ||	TRUE	igd	2	27508073	0.0174572	0.650878	5.61e-08	7162	GCST90277404.tsv	Triacylglycerol (54:3) levels	2	1	TRUE
rs13237172	A	G	A	G	-0.171913	0.0784	0.0538588	0.0533	FALSE	FALSE	FALSE	ieu-b-7	7	155164591	0.0533	468692	0.1415	Parkinson's disease || id:ieu-b-7	Parkinson's disease	Parkinson's disease || ||	TRUE	igd	7	155371896	0.0381413	0.0538588	6.67e-06	7162	GCST90277404.tsv	Triacylglycerol (54:3) levels	2	1	TRUE
rs137871178	C	T	C	T	0.350134	0.0016	0.0173158	0.011	FALSE	FALSE	FALSE	ieu-b-7	14	58604730	0.1188	469220	0.989	Parkinson's disease || id:ieu-b-7	Parkinson's disease	Parkinson's disease || ||	TRUE	igd	14	58138012	0.0659741	0.0173158	1.15e-07	7162	GCST90277404.tsv	Triacylglycerol (54:3) levels	2	1	TRUE
rs141116593	G	C	G	C	0.149713	0.093	0.0740121	0.0271	FALSE	TRUE	FALSE	ieu-b-7	6	155201926	0.144	11518	0.5187	Parkinson's disease || id:ieu-b-7	Parkinson's disease	Parkinson's disease || ||	TRUE	igd	6	154880792	0.0320968	0.0740121	3.15e-06	7162	GCST90277404.tsv	Triacylglycerol (54:3) levels	2	1	TRUE
rs144679576	C	T	C	T	-0.373844	0.2153	0.0117654	0.012	FALSE	FALSE	FALSE	ieu-b-7	8	2753891	0.1578	11518	0.1725	Parkinson's disease || id:ieu-b-7	Parkinson's disease	Parkinson's disease || ||	TRUE	igd	8	2896369	0.0801791	0.0117654	3.18e-06	7162	GCST90277404.tsv	Triacylglycerol (54:3) levels	2	1	TRUE
rs147987331	A	T	A	T	-0.252331	-0.0321	0.0227435	0.0236	FALSE	TRUE	FALSE	ieu-b-7	2	104861307	0.0792	468692	0.6853	Parkinson's disease || id:ieu-b-7	Parkinson's disease	Parkinson's disease || ||	TRUE	igd	2	104244849	0.0566191	0.0227435	8.45e-06	7162	GCST90277404.tsv	Triacylglycerol (54:3) levels	2	1	TRUE
rs17333900	T	G	T	G	0.118206	0.0069	0.122961	0.1075	FALSE	FALSE	FALSE	ieu-b-7	10	90435280	0.0311	482730	0.8239	Parkinson's disease || id:ieu-b-7	Parkinson's disease	Parkinson's disease || ||	TRUE	igd	10	88675523	0.0255669	0.122961	3.84e-06	7162	GCST90277404.tsv	Triacylglycerol (54:3) levels	2	1	TRUE
rs174560	C	T	C	T	0.133389	0.0019	0.382915	0.2992	FALSE	FALSE	FALSE	ieu-b-7	11	61581764	0.0184	482730	0.9157	Parkinson's disease || id:ieu-b-7	Parkinson's disease	Parkinson's disease || ||	TRUE	igd	11	61814292	0.0172332	0.382915	1.13e-14	7162	GCST90277404.tsv	Triacylglycerol (54:3) levels	2	1	TRUE
rs2281721	T	C	T	C	-0.0778484	0.0062	0.567165	0.6141	FALSE	FALSE	FALSE	ieu-b-7	1	230297136	0.0174	482730	0.7212	Parkinson's disease || id:ieu-b-7	Parkinson's disease	Parkinson's disease || ||	TRUE	igd	1	230161390	0.0169446	0.567165	4.41e-06	7162	GCST90277404.tsv	Triacylglycerol (54:3) levels	2	1	TRUE
rs2642442	T	C	T	C	-0.117209	-0.0121	0.693358	0.629	FALSE	FALSE	FALSE	ieu-b-7	1	220973563	0.016	482730	0.4515	Parkinson's disease || id:ieu-b-7	Parkinson's disease	Parkinson's disease || ||	TRUE	igd	1	220800221	0.0182472	0.693358	1.42e-10	7162	GCST90277404.tsv	Triacylglycerol (54:3) levels	2	1	TRUE
rs2643912	T	G	T	G	-0.0791407	-0.0018	0.450595	0.4278	FALSE	FALSE	FALSE	ieu-b-7	1	2283842	0.0224	468692	0.9367	Parkinson's disease || id:ieu-b-7	Parkinson's disease	Parkinson's disease || ||	TRUE	igd	1	2352403	0.0168438	0.450595	2.67e-06	7162	GCST90277404.tsv	Triacylglycerol (54:3) levels	2	1	TRUE
rs2980888	C	T	C	T	-0.0875728	0.0233	0.743264	0.6841	FALSE	FALSE	FALSE	ieu-b-7	8	126507308	0.0182	482730	0.1991	Parkinson's disease || id:ieu-b-7	Parkinson's disease	Parkinson's disease || ||	TRUE	igd	8	125495066	0.0190979	0.743264	4.6e-06	7162	GCST90277404.tsv	Triacylglycerol (54:3) levels	2	1	TRUE
rs3812316	G	C	G	C	-0.120224	0.0076	0.120545	0.1192	FALSE	TRUE	FALSE	ieu-b-7	7	73020337	0.0271	480593	0.7796	Parkinson's disease || id:ieu-b-7	Parkinson's disease	Parkinson's disease || ||	TRUE	igd	7	73606007	0.025474	0.120545	2.41e-06	7162	GCST90277404.tsv	Triacylglycerol (54:3) levels	2	1	TRUE
rs3934642	G	C	G	C	-0.125732	0.0338	0.114629	0.1546	FALSE	TRUE	FALSE	ieu-b-7	4	82604736	0.0327	468692	0.3017	Parkinson's disease || id:ieu-b-7	Parkinson's disease	Parkinson's disease || ||	TRUE	igd	4	81683582	0.0267072	0.114629	2.55e-06	7162	GCST90277404.tsv	Triacylglycerol (54:3) levels	2	1	TRUE
rs56252769	C	T	C	T	0.0900779	0.0465	0.229438	0.2667	FALSE	FALSE	FALSE	ieu-b-7	11	65718633	0.0195	482730	0.0170899	Parkinson's disease || id:ieu-b-7	Parkinson's disease	Parkinson's disease || ||	TRUE	igd	11	65951162	0.0200973	0.229438	7.5e-06	7162	GCST90277404.tsv	Triacylglycerol (54:3) levels	2	1	TRUE
rs62291572	T	C	T	C	0.110369	0.0271	0.214393	0.2526	FALSE	FALSE	FALSE	ieu-b-7	4	4997927	0.0275	468692	0.3245	Parkinson's disease || id:ieu-b-7	Parkinson's disease	Parkinson's disease || ||	TRUE	igd	4	4996200	0.0210527	0.214393	1.63e-07	7162	GCST90277404.tsv	Triacylglycerol (54:3) levels	2	1	TRUE
rs72836628	T	C	T	C	-0.0871901	-0.0349	0.296584	0.2661	FALSE	FALSE	FALSE	ieu-b-7	10	113902454	0.0199	482730	0.0784693	Parkinson's disease || id:ieu-b-7	Parkinson's disease	Parkinson's disease || ||	TRUE	igd	10	112142696	0.0182419	0.296584	1.79e-06	7162	GCST90277404.tsv	Triacylglycerol (54:3) levels	2	1	TRUE
rs7638534	T	G	T	G	0.0776849	-0.0079	0.348618	0.3712	FALSE	FALSE	FALSE	ieu-b-7	3	1940190	0.0195	482730	0.6868	Parkinson's disease || id:ieu-b-7	Parkinson's disease	Parkinson's disease || ||	TRUE	igd	3	1898506	0.0174456	0.348618	8.59e-06	7162	GCST90277404.tsv	Triacylglycerol (54:3) levels	2	1	TRUE
rs76950187	G	A	G	A	0.150165	-0.0608	0.0744995	0.0478	FALSE	FALSE	FALSE	ieu-b-7	2	129184649	0.0553	468692	0.2721	Parkinson's disease || id:ieu-b-7	Parkinson's disease	Parkinson's disease || ||	TRUE	igd	2	128427075	0.0320216	0.0744995	2.79e-06	7162	GCST90277404.tsv	Triacylglycerol (54:3) levels	2	1	TRUE
rs78540742	A	T	A	T	0.245933	0.0637	0.0238293	0.0225	FALSE	TRUE	FALSE	ieu-b-7	5	113907305	0.0787	468692	0.4183	Parkinson's disease || id:ieu-b-7	Parkinson's disease	Parkinson's disease || ||	TRUE	igd	5	114571608	0.0551524	0.0238293	8.35e-06	7162	GCST90277404.tsv	Triacylglycerol (54:3) levels	2	1	TRUE
rs9578336	G	C	G	C	0.0982683	0.0078	0.182278	0.1153	FALSE	TRUE	FALSE	ieu-b-7	13	21546513	0.0271	482730	0.7732	Parkinson's disease || id:ieu-b-7	Parkinson's disease	Parkinson's disease || ||	TRUE	igd	13	20972374	0.021667	0.182278	5.84e-06	7162	GCST90277404.tsv	Triacylglycerol (54:3) levels	2	1	TRUE
rs964184	C	G	C	G	-0.285852	-0.0568	0.848991	0.8627	FALSE	TRUE	FALSE	ieu-b-7	11	116648917	0.0243	482730	0.0193299	Parkinson's disease || id:ieu-b-7	Parkinson's disease	Parkinson's disease || ||	TRUE	igd	11	116778201	0.0229895	0.848991	3.91e-35	7162	GCST90277404.tsv	Triacylglycerol (54:3) levels	2	1	TRUE
rs10105606	A	C	A	C	-0.125	0	0.278826	0.3359	FALSE	FALSE	FALSE	ieu-b-7	8	19827848	0.0177	482730	0.9999	Parkinson's disease || id:ieu-b-7	Parkinson's disease	Parkinson's disease || ||	TRUE	igd	8	19970337	0.0184781	0.278826	1.44e-11	7174	GCST90277398.tsv	Triacylglycerol (52:4) levels	2	1	TRUE
rs10773708	A	G	A	G	-0.0815629	-0.0391	0.682589	0.7071	FALSE	FALSE	FALSE	ieu-b-7	12	130281212	0.0262	466555	0.1357	Parkinson's disease || id:ieu-b-7	Parkinson's disease	Parkinson's disease || ||	TRUE	igd	12	129796667	0.0180334	0.682589	6.2e-06	7174	GCST90277398.tsv	Triacylglycerol (52:4) levels	2	1	TRUE
rs10779836	T	C	T	C	-0.116701	0.0044	0.77689	0.804	FALSE	FALSE	FALSE	ieu-b-7	1	230303150	0.024	482730	0.855	Parkinson's disease || id:ieu-b-7	Parkinson's disease	Parkinson's disease || ||	TRUE	igd	1	230167404	0.0199235	0.77689	4.9e-09	7174	GCST90277398.tsv	Triacylglycerol (52:4) levels	2	1	TRUE
rs113672231	C	G	C	G	0.139348	0.0048	0.0779797	0.118	FALSE	TRUE	FALSE	ieu-b-7	19	33626721	0.0272	482730	0.8589	Parkinson's disease || id:ieu-b-7	Parkinson's disease	Parkinson's disease || ||	TRUE	igd	19	33135815	0.031083	0.0779797	7.46e-06	7174	GCST90277398.tsv	Triacylglycerol (52:4) levels	2	1	TRUE
rs116497138	T	G	T	G	-0.182822	-0.0525	0.0497938	0.0466	FALSE	FALSE	FALSE	ieu-b-7	3	87229633	0.0609	468692	0.3893	Parkinson's disease || id:ieu-b-7	Parkinson's disease	Parkinson's disease || ||	TRUE	igd	3	87180483	0.0391179	0.0497938	3.01e-06	7174	GCST90277398.tsv	Triacylglycerol (52:4) levels	2	1	TRUE
rs11783556	G	A	G	A	-0.0953342	-0.023	0.200404	0.2156	FALSE	FALSE	FALSE	ieu-b-7	8	714450	0.0274	468692	0.4025	Parkinson's disease || id:ieu-b-7	Parkinson's disease	Parkinson's disease || ||	TRUE	igd	8	764450	0.0210573	0.200404	6.06e-06	7174	GCST90277398.tsv	Triacylglycerol (52:4) levels	2	1	TRUE
rs12365864	G	A	G	A	0.105362	0.0295	0.166329	0.2137	FALSE	FALSE	FALSE	ieu-b-7	11	116489036	0.0273	471013	0.2788	Parkinson's disease || id:ieu-b-7	Parkinson's disease	Parkinson's disease || ||	TRUE	igd	11	116618319	0.0226145	0.166329	3.23e-06	7174	GCST90277398.tsv	Triacylglycerol (52:4) levels	2	1	TRUE
rs1260326	C	T	C	T	-0.138643	0.0678	0.650878	0.5801	FALSE	FALSE	FALSE	ieu-b-7	2	27730940	0.0172	482730	8.23797e-05	Parkinson's disease || id:ieu-b-7	Parkinson's disease	Parkinson's disease || ||	TRUE	igd	2	27508073	0.0173914	0.650878	1.8e-15	7174	GCST90277398.tsv	Triacylglycerol (52:4) levels	2	1	TRUE
rs13261274	G	A	G	A	-0.074375	-0.0393	0.530811	0.4946	FALSE	FALSE	FALSE	ieu-b-7	8	98238267	0.0222	468692	0.0773695	Parkinson's disease || id:ieu-b-7	Parkinson's disease	Parkinson's disease || ||	TRUE	igd	8	97226039	0.0166274	0.530811	7.82e-06	7174	GCST90277398.tsv	Triacylglycerol (52:4) levels	2	1	TRUE
rs142146849	C	A	C	A	0.159955	-0.0785	0.0548061	0.0618	FALSE	FALSE	FALSE	ieu-b-7	10	103726221	0.0384	482730	0.0408404	Parkinson's disease || id:ieu-b-7	Parkinson's disease	Parkinson's disease || ||	TRUE	igd	10	101966464	0.0361557	0.0548061	9.83e-06	7174	GCST90277398.tsv	Triacylglycerol (52:4) levels	2	1	TRUE
rs144072769	C	T	C	T	0.163433	0.1023	0.0681575	0.0271	FALSE	FALSE	FALSE	ieu-b-7	6	155237379	0.1711	11518	0.5499	Parkinson's disease || id:ieu-b-7	Parkinson's disease	Parkinson's disease || ||	TRUE	igd	6	154916245	0.0335978	0.0681575	1.17e-06	7174	GCST90277398.tsv	Triacylglycerol (52:4) levels	2	1	TRUE
rs187429064	G	A	G	A	-0.206396	0.1979	0.0535314	0.0149	FALSE	FALSE	FALSE	ieu-b-7	19	19380513	0.0871	477150	0.0231398	Parkinson's disease || id:ieu-b-7	Parkinson's disease	Parkinson's disease || ||	TRUE	igd	19	19269704	0.0377875	0.0535314	4.86e-08	7174	GCST90277398.tsv	Triacylglycerol (52:4) levels	2	1	TRUE
rs55798552	T	C	T	C	0.113275	0.0095	0.120975	0.1195	FALSE	FALSE	FALSE	ieu-b-7	17	47231161	0.0292	482730	0.744501	Parkinson's disease || id:ieu-b-7	Parkinson's disease	Parkinson's disease || ||	TRUE	igd	17	49153799	0.0252301	0.120975	7.24e-06	7174	GCST90277398.tsv	Triacylglycerol (52:4) levels	2	1	TRUE
rs56376607	T	C	T	C	-0.220277	-0.0594	0.0295769	0.0825	FALSE	FALSE	FALSE	ieu-b-7	4	100728750	0.043	468692	0.1672	Parkinson's disease || id:ieu-b-7	Parkinson's disease	Parkinson's disease || ||	TRUE	igd	4	99807593	0.0496432	0.0295769	9.24e-06	7174	GCST90277398.tsv	Triacylglycerol (52:4) levels	2	1	TRUE
rs61702480	A	G	A	G	-0.0829576	-5e-04	0.27475	0.2883	FALSE	FALSE	FALSE	ieu-b-7	14	95684801	0.0295	13655	0.9853	Parkinson's disease || id:ieu-b-7	Parkinson's disease	Parkinson's disease || ||	TRUE	igd	14	95218464	0.0187077	0.27475	9.36e-06	7174	GCST90277398.tsv	Triacylglycerol (52:4) levels	2	1	TRUE
rs673548	A	G	A	G	-0.105937	0.0072	0.272537	0.2192	FALSE	FALSE	FALSE	ieu-b-7	2	21237544	0.0212	480593	0.734199	Parkinson's disease || id:ieu-b-7	Parkinson's disease	Parkinson's disease || ||	TRUE	igd	2	21014672	0.0186017	0.272537	1.28e-08	7174	GCST90277398.tsv	Triacylglycerol (52:4) levels	2	1	TRUE
rs72900657	A	G	A	G	-0.260677	0.0535	0.0230619	0.0373	FALSE	FALSE	FALSE	ieu-b-7	11	45848147	0.065	468692	0.4101	Parkinson's disease || id:ieu-b-7	Parkinson's disease	Parkinson's disease || ||	TRUE	igd	11	45826596	0.0575779	0.0230619	6.06e-06	7174	GCST90277398.tsv	Triacylglycerol (52:4) levels	2	1	TRUE
rs76330538	C	T	C	T	0.256964	-0.1214	0.0217848	0.0105	FALSE	FALSE	FALSE	ieu-b-7	2	212926299	0.1733	11518	0.4838	Parkinson's disease || id:ieu-b-7	Parkinson's disease	Parkinson's disease || ||	TRUE	igd	2	212061574	0.0580645	0.0217848	9.76e-06	7174	GCST90277398.tsv	Triacylglycerol (52:4) levels	2	1	TRUE
rs7843195	C	T	C	T	0.098776	-0.0237	0.197497	0.1239	FALSE	FALSE	FALSE	ieu-b-7	8	59995045	0.0272	482730	0.3834	Parkinson's disease || id:ieu-b-7	Parkinson's disease	Parkinson's disease || ||	TRUE	igd	8	59082486	0.0208134	0.197497	2.11e-06	7174	GCST90277398.tsv	Triacylglycerol (52:4) levels	2	1	TRUE
rs79624003	G	A	G	A	-0.141228	0.0058	0.122045	0.1194	FALSE	FALSE	FALSE	ieu-b-7	7	73012785	0.0271	480593	0.831	Parkinson's disease || id:ieu-b-7	Parkinson's disease	Parkinson's disease || ||	TRUE	igd	7	73598455	0.0253734	0.122045	2.7e-08	7174	GCST90277398.tsv	Triacylglycerol (52:4) levels	2	1	TRUE
rs79954170	A	C	A	C	-0.465631	0.0906	0.00813879	0.0149	FALSE	FALSE	FALSE	ieu-b-7	6	49090758	0.0853	482730	0.2881	Parkinson's disease || id:ieu-b-7	Parkinson's disease	Parkinson's disease || ||	TRUE	igd	6	49123122	0.0956588	0.00813879	1.15e-06	7174	GCST90277398.tsv	Triacylglycerol (52:4) levels	2	1	TRUE
rs9344829	T	C	T	C	0.0784327	0.0027	0.373208	0.3117	FALSE	FALSE	FALSE	ieu-b-7	6	64887066	0.019	482730	0.8879	Parkinson's disease || id:ieu-b-7	Parkinson's disease	Parkinson's disease || ||	TRUE	igd	6	64177173	0.0172087	0.373208	5.25e-06	7174	GCST90277398.tsv	Triacylglycerol (52:4) levels	2	1	TRUE
rs964184	C	G	C	G	-0.284469	-0.0568	0.848991	0.8627	FALSE	TRUE	FALSE	ieu-b-7	11	116648917	0.0243	482730	0.0193299	Parkinson's disease || id:ieu-b-7	Parkinson's disease	Parkinson's disease || ||	TRUE	igd	11	116778201	0.0229562	0.848991	6.53e-35	7174	GCST90277398.tsv	Triacylglycerol (52:4) levels	2	1	TRUE
rs10105606	A	C	A	C	-0.100976	0	0.278826	0.3359	FALSE	FALSE	FALSE	ieu-b-7	8	19827848	0.0177	482730	0.9999	Parkinson's disease || id:ieu-b-7	Parkinson's disease	Parkinson's disease || ||	TRUE	igd	8	19970337	0.0185164	0.278826	5.1e-08	7161	GCST90277389.tsv	Triacylglycerol (50:3) levels	2	1	TRUE
rs10502551	G	C	G	C	-0.170458	0.0677	0.0508576	0.0505	FALSE	TRUE	FALSE	ieu-b-7	18	28467859	0.0533	468692	0.2039	Parkinson's disease || id:ieu-b-7	Parkinson's disease	Parkinson's disease || ||	TRUE	igd	18	30887893	0.038525	0.0508576	9.8e-06	7161	GCST90277389.tsv	Triacylglycerol (50:3) levels	2	1	TRUE
rs10741876	G	A	G	A	-0.101324	-0.0508	0.831952	0.7879	FALSE	FALSE	FALSE	ieu-b-7	11	3250208	0.0249	482730	0.0416102	Parkinson's disease || id:ieu-b-7	Parkinson's disease	Parkinson's disease || ||	TRUE	igd	11	3228978	0.0223867	0.831952	6.1e-06	7161	GCST90277389.tsv	Triacylglycerol (50:3) levels	2	1	TRUE
rs111430300	G	A	G	A	-0.110784	-0.0248	0.135493	0.193	FALSE	FALSE	FALSE	ieu-b-7	2	36618053	0.0276	471013	0.3686	Parkinson's disease || id:ieu-b-7	Parkinson's disease	Parkinson's disease || ||	TRUE	igd	2	36390910	0.024174	0.135493	4.66e-06	7161	GCST90277389.tsv	Triacylglycerol (50:3) levels	2	1	TRUE
rs111526079	A	G	A	G	0.121268	-0.0576	0.10498	0.069	FALSE	FALSE	FALSE	ieu-b-7	14	77437466	0.0473	468692	0.2229	Parkinson's disease || id:ieu-b-7	Parkinson's disease	Parkinson's disease || ||	TRUE	igd	14	76971123	0.0273681	0.10498	9.51e-06	7161	GCST90277389.tsv	Triacylglycerol (50:3) levels	2	1	TRUE
rs113777805	C	G	C	G	0.218575	-0.0402	0.0306595	0.0172	FALSE	TRUE	FALSE	ieu-b-7	18	21264623	0.0848	482730	0.635199	Parkinson's disease || id:ieu-b-7	Parkinson's disease	Parkinson's disease || ||	TRUE	igd	18	23684659	0.0489595	0.0306595	8.15e-06	7161	GCST90277389.tsv	Triacylglycerol (50:3) levels	2	1	TRUE
rs116011373	A	G	A	G	-0.185556	0.0223	0.0487529	0.0266	FALSE	FALSE	FALSE	ieu-b-7	3	87347791	0.0848	468692	0.792399	Parkinson's disease || id:ieu-b-7	Parkinson's disease	Parkinson's disease || ||	TRUE	igd	3	87298641	0.0392006	0.0487529	2.25e-06	7161	GCST90277389.tsv	Triacylglycerol (50:3) levels	2	1	TRUE
rs11849573	A	G	A	G	-0.0751189	0.0168	0.487359	0.496	FALSE	FALSE	FALSE	ieu-b-7	14	96033076	0.0191	482730	0.378	Parkinson's disease || id:ieu-b-7	Parkinson's disease	Parkinson's disease || ||	TRUE	igd	14	95566739	0.0165281	0.487359	5.58e-06	7161	GCST90277389.tsv	Triacylglycerol (50:3) levels	2	1	TRUE
rs12120691	C	T	C	T	-0.115348	-0.0359	0.12345	0.0974	FALSE	FALSE	FALSE	ieu-b-7	1	227215490	0.0312	482730	0.2493	Parkinson's disease || id:ieu-b-7	Parkinson's disease	Parkinson's disease || ||	TRUE	igd	1	227027789	0.0255897	0.12345	6.66e-06	7161	GCST90277389.tsv	Triacylglycerol (50:3) levels	2	1	TRUE
rs12344868	A	C	A	C	0.293974	0.1553	0.0170511	0.0232	FALSE	FALSE	FALSE	ieu-b-7	9	133447901	0.0844	468692	0.0658294	Parkinson's disease || id:ieu-b-7	Parkinson's disease	Parkinson's disease || ||	TRUE	igd	9	130572514	0.0663583	0.0170511	9.56e-06	7161	GCST90277389.tsv	Triacylglycerol (50:3) levels	2	1	TRUE
rs1260326	C	T	C	T	-0.159151	0.0678	0.650878	0.5801	FALSE	FALSE	FALSE	ieu-b-7	2	27730940	0.0172	482730	8.23797e-05	Parkinson's disease || id:ieu-b-7	Parkinson's disease	Parkinson's disease || ||	TRUE	igd	2	27508073	0.0173975	0.650878	7.41e-20	7161	GCST90277389.tsv	Triacylglycerol (50:3) levels	2	1	TRUE
rs1366288	T	C	T	C	0.0987252	-0.0212	0.197502	0.1232	FALSE	FALSE	FALSE	ieu-b-7	8	59994519	0.0273	482730	0.4362	Parkinson's disease || id:ieu-b-7	Parkinson's disease	Parkinson's disease || ||	TRUE	igd	8	59081960	0.0208537	0.197502	2.24e-06	7161	GCST90277389.tsv	Triacylglycerol (50:3) levels	2	1	TRUE
rs139499638	C	G	C	G	-0.642863	0.0796	0.00441364	0.0211	FALSE	TRUE	FALSE	ieu-b-7	4	121751160	0.0887	468692	0.3696	Parkinson's disease || id:ieu-b-7	Parkinson's disease	Parkinson's disease || ||	TRUE	igd	4	120830005	0.13608	0.00441364	2.35e-06	7161	GCST90277389.tsv	Triacylglycerol (50:3) levels	2	1	TRUE
rs143838492	A	G	A	G	0.676068	-0.182	0.00332922	0.01	FALSE	FALSE	FALSE	ieu-b-7	5	114228685	0.1536	12776	0.236	Parkinson's disease || id:ieu-b-7	Parkinson's disease	Parkinson's disease || ||	TRUE	igd	5	114892988	0.148443	0.00332922	5.34e-06	7161	GCST90277389.tsv	Triacylglycerol (50:3) levels	2	1	TRUE
rs17704001	T	G	T	G	0.0896252	-0.012	0.226212	0.2501	FALSE	FALSE	FALSE	ieu-b-7	15	93127165	0.0258	468692	0.6427	Parkinson's disease || id:ieu-b-7	Parkinson's disease	Parkinson's disease || ||	TRUE	igd	15	92583935	0.0200223	0.226212	7.71e-06	7161	GCST90277389.tsv	Triacylglycerol (50:3) levels	2	1	TRUE
rs187429064	G	A	G	A	-0.235431	0.1979	0.0535314	0.0149	FALSE	FALSE	FALSE	ieu-b-7	19	19380513	0.0871	477150	0.0231398	Parkinson's disease || id:ieu-b-7	Parkinson's disease	Parkinson's disease || ||	TRUE	igd	19	19269704	0.0378421	0.0535314	5.2e-10	7161	GCST90277389.tsv	Triacylglycerol (50:3) levels	2	1	TRUE
rs35368205	T	C	T	C	-0.102843	-0.031	0.166552	0.1832	FALSE	FALSE	FALSE	ieu-b-7	7	73017657	0.0227	480593	0.172	Parkinson's disease || id:ieu-b-7	Parkinson's disease	Parkinson's disease || ||	TRUE	igd	7	73603327	0.0222938	0.166552	4.03e-06	7161	GCST90277389.tsv	Triacylglycerol (50:3) levels	2	1	TRUE
rs35986054	C	T	C	T	0.095949	0.0107	0.196235	0.197	FALSE	FALSE	FALSE	ieu-b-7	17	1526343	0.0245	482730	0.6625	Parkinson's disease || id:ieu-b-7	Parkinson's disease	Parkinson's disease || ||	TRUE	igd	17	1623049	0.02142	0.196235	7.59e-06	7161	GCST90277389.tsv	Triacylglycerol (50:3) levels	2	1	TRUE
rs673548	A	G	A	G	-0.0985924	0.0072	0.272537	0.2192	FALSE	FALSE	FALSE	ieu-b-7	2	21237544	0.0212	480593	0.734199	Parkinson's disease || id:ieu-b-7	Parkinson's disease	Parkinson's disease || ||	TRUE	igd	2	21014672	0.0186359	0.272537	1.25e-07	7161	GCST90277389.tsv	Triacylglycerol (50:3) levels	2	1	TRUE
rs72697234	G	A	G	A	0.210975	-0.0875	0.0356746	0.0413	FALSE	FALSE	FALSE	ieu-b-7	14	93005264	0.0744	14183	0.24	Parkinson's disease || id:ieu-b-7	Parkinson's disease	Parkinson's disease || ||	TRUE	igd	14	92538920	0.0463836	0.0356746	5.49e-06	7161	GCST90277389.tsv	Triacylglycerol (50:3) levels	2	1	TRUE
rs72738698	A	G	A	G	0.104261	0.032	0.179288	0.2099	FALSE	FALSE	FALSE	ieu-b-7	9	82705280	0.0276	468692	0.2452	Parkinson's disease || id:ieu-b-7	Parkinson's disease	Parkinson's disease || ||	TRUE	igd	9	80090365	0.0218926	0.179288	1.95e-06	7161	GCST90277389.tsv	Triacylglycerol (50:3) levels	2	1	TRUE
rs72753379	T	C	T	C	0.208129	-0.023	0.039167	0.0203	FALSE	FALSE	FALSE	ieu-b-7	9	123112954	0.0908	468692	0.8003	Parkinson's disease || id:ieu-b-7	Parkinson's disease	Parkinson's disease || ||	TRUE	igd	9	120350676	0.0446609	0.039167	3.22e-06	7161	GCST90277389.tsv	Triacylglycerol (50:3) levels	2	1	TRUE
rs79152531	C	T	C	T	-0.161863	0.105	0.0602798	0.0267	FALSE	FALSE	FALSE	ieu-b-7	19	56313832	0.0758	469486	0.1658	Parkinson's disease || id:ieu-b-7	Parkinson's disease	Parkinson's disease || ||	TRUE	igd	19	55802466	0.0357172	0.0602798	5.94e-06	7161	GCST90277389.tsv	Triacylglycerol (50:3) levels	2	1	TRUE
rs79771052	G	A	G	A	0.359433	-0.0053	0.0120378	0.0173	FALSE	FALSE	FALSE	ieu-b-7	3	72482879	0.092	468692	0.9545	Parkinson's disease || id:ieu-b-7	Parkinson's disease	Parkinson's disease || ||	TRUE	igd	3	72433728	0.0808589	0.0120378	8.91e-06	7161	GCST90277389.tsv	Triacylglycerol (50:3) levels	2	1	TRUE
rs79934453	G	A	G	A	-0.636555	0.0928	0.00403955	0.0102	FALSE	FALSE	FALSE	ieu-b-7	6	23919234	0.1769	11518	0.5997	Parkinson's disease || id:ieu-b-7	Parkinson's disease	Parkinson's disease || ||	TRUE	igd	6	23919006	0.136949	0.00403955	3.41e-06	7161	GCST90277389.tsv	Triacylglycerol (50:3) levels	2	1	TRUE
rs79954170	A	C	A	C	-0.440235	0.0906	0.00813879	0.0149	FALSE	FALSE	FALSE	ieu-b-7	6	49090758	0.0853	482730	0.2881	Parkinson's disease || id:ieu-b-7	Parkinson's disease	Parkinson's disease || ||	TRUE	igd	6	49123122	0.0957242	0.00813879	4.32e-06	7161	GCST90277389.tsv	Triacylglycerol (50:3) levels	2	1	TRUE
rs820903	G	A	G	A	0.140364	0.0146	0.917127	0.8395	FALSE	FALSE	FALSE	ieu-b-7	11	38182666	0.0305	468692	0.6324	Parkinson's disease || id:ieu-b-7	Parkinson's disease	Parkinson's disease || ||	TRUE	igd	11	38161116	0.031319	0.917127	7.51e-06	7161	GCST90277389.tsv	Triacylglycerol (50:3) levels	2	1	TRUE
rs9344829	T	C	T	C	0.0800971	0.0027	0.373208	0.3117	FALSE	FALSE	FALSE	ieu-b-7	6	64887066	0.019	482730	0.8879	Parkinson's disease || id:ieu-b-7	Parkinson's disease	Parkinson's disease || ||	TRUE	igd	6	64177173	0.017229	0.373208	3.39e-06	7161	GCST90277389.tsv	Triacylglycerol (50:3) levels	2	1	TRUE
rs964184	C	G	C	G	-0.212747	-0.0568	0.848991	0.8627	FALSE	TRUE	FALSE	ieu-b-7	11	116648917	0.0243	482730	0.0193299	Parkinson's disease || id:ieu-b-7	Parkinson's disease	Parkinson's disease || ||	TRUE	igd	11	116778201	0.02309	0.848991	4.05e-20	7161	GCST90277389.tsv	Triacylglycerol (50:3) levels	2	1	TRUE
rs10105606	A	C	A	C	-0.123972	0	0.278826	0.3359	FALSE	FALSE	FALSE	ieu-b-7	8	19827848	0.0177	482730	0.9999	Parkinson's disease || id:ieu-b-7	Parkinson's disease	Parkinson's disease || ||	TRUE	igd	8	19970337	0.0184983	0.278826	2.21e-11	7165	GCST90277405.tsv	Triacylglycerol (54:4) levels	2	1	TRUE
rs10773708	A	G	A	G	-0.088581	-0.0391	0.682589	0.7071	FALSE	FALSE	FALSE	ieu-b-7	12	130281212	0.0262	466555	0.1357	Parkinson's disease || id:ieu-b-7	Parkinson's disease	Parkinson's disease || ||	TRUE	igd	12	129796667	0.0180508	0.682589	9.43e-07	7165	GCST90277405.tsv	Triacylglycerol (54:4) levels	2	1	TRUE
rs10779833	G	A	G	A	-0.0932713	-0.0068	0.656764	0.7379	FALSE	FALSE	FALSE	ieu-b-7	1	230293037	0.026	27693	0.793299	Parkinson's disease || id:ieu-b-7	Parkinson's disease	Parkinson's disease || ||	TRUE	igd	1	230157290	0.0176097	0.656764	1.21e-07	7165	GCST90277405.tsv	Triacylglycerol (54:4) levels	2	1	TRUE
rs115215688	G	C	G	C	0.168235	0.0048	0.0549221	0.0743	FALSE	TRUE	FALSE	ieu-b-7	19	33639422	0.0334	482730	0.8846	Parkinson's disease || id:ieu-b-7	Parkinson's disease	Parkinson's disease || ||	TRUE	igd	19	33148516	0.0365785	0.0549221	4.31e-06	7165	GCST90277405.tsv	Triacylglycerol (54:4) levels	2	1	TRUE
rs116843064	A	G	A	G	-0.23683	0.046	0.0259434	0.0223	FALSE	FALSE	FALSE	ieu-b-7	19	8429323	0.0607	482730	0.4484	Parkinson's disease || id:ieu-b-7	Parkinson's disease	Parkinson's disease || ||	TRUE	igd	19	8364439	0.0514221	0.0259434	4.18e-06	7165	GCST90277405.tsv	Triacylglycerol (54:4) levels	2	1	TRUE
rs12365864	G	A	G	A	0.121645	0.0295	0.166329	0.2137	FALSE	FALSE	FALSE	ieu-b-7	11	116489036	0.0273	471013	0.2788	Parkinson's disease || id:ieu-b-7	Parkinson's disease	Parkinson's disease || ||	TRUE	igd	11	116618319	0.0226226	0.166329	7.8e-08	7165	GCST90277405.tsv	Triacylglycerol (54:4) levels	2	1	TRUE
rs1260326	C	T	C	T	-0.104794	0.0678	0.650878	0.5801	FALSE	FALSE	FALSE	ieu-b-7	2	27730940	0.0172	482730	8.23797e-05	Parkinson's disease || id:ieu-b-7	Parkinson's disease	Parkinson's disease || ||	TRUE	igd	2	27508073	0.0174374	0.650878	1.95e-09	7165	GCST90277405.tsv	Triacylglycerol (54:4) levels	2	1	TRUE
rs137871178	C	T	C	T	0.33659	0.0016	0.0173158	0.011	FALSE	FALSE	FALSE	ieu-b-7	14	58604730	0.1188	469220	0.989	Parkinson's disease || id:ieu-b-7	Parkinson's disease	Parkinson's disease || ||	TRUE	igd	14	58138012	0.0659436	0.0173158	3.4e-07	7165	GCST90277405.tsv	Triacylglycerol (54:4) levels	2	1	TRUE
rs144072769	C	T	C	T	0.167202	0.1023	0.0681575	0.0271	FALSE	FALSE	FALSE	ieu-b-7	6	155237379	0.1711	11518	0.5499	Parkinson's disease || id:ieu-b-7	Parkinson's disease	Parkinson's disease || ||	TRUE	igd	6	154916245	0.0336177	0.0681575	6.72e-07	7165	GCST90277405.tsv	Triacylglycerol (54:4) levels	2	1	TRUE
rs17160706	C	A	C	A	0.0982064	-0.0013	0.180434	0.1901	FALSE	FALSE	FALSE	ieu-b-7	5	107228762	0.0289	468692	0.9634	Parkinson's disease || id:ieu-b-7	Parkinson's disease	Parkinson's disease || ||	TRUE	igd	5	107893061	0.0216392	0.180434	5.77e-06	7165	GCST90277405.tsv	Triacylglycerol (54:4) levels	2	1	TRUE
rs174604	G	C	G	C	0.0982863	-0.0012	0.371513	0.3653	FALSE	TRUE	FALSE	ieu-b-7	11	61626270	0.0186	482730	0.9484	Parkinson's disease || id:ieu-b-7	Parkinson's disease	Parkinson's disease || ||	TRUE	igd	11	61858798	0.017409	0.371513	1.71e-08	7165	GCST90277405.tsv	Triacylglycerol (54:4) levels	2	1	TRUE
rs2642442	T	C	T	C	-0.12007	-0.0121	0.693358	0.629	FALSE	FALSE	FALSE	ieu-b-7	1	220973563	0.016	482730	0.4515	Parkinson's disease || id:ieu-b-7	Parkinson's disease	Parkinson's disease || ||	TRUE	igd	1	220800221	0.0182274	0.693358	4.79e-11	7165	GCST90277405.tsv	Triacylglycerol (54:4) levels	2	1	TRUE
rs2643912	T	G	T	G	-0.0746231	-0.0018	0.450595	0.4278	FALSE	FALSE	FALSE	ieu-b-7	1	2283842	0.0224	468692	0.9367	Parkinson's disease || id:ieu-b-7	Parkinson's disease	Parkinson's disease || ||	TRUE	igd	1	2352403	0.0168326	0.450595	9.42e-06	7165	GCST90277405.tsv	Triacylglycerol (54:4) levels	2	1	TRUE
rs2941755	C	T	C	T	-0.168901	-0.027	0.942782	0.9157	FALSE	FALSE	FALSE	ieu-b-7	2	80060995	0.0413	468692	0.5127	Parkinson's disease || id:ieu-b-7	Parkinson's disease	Parkinson's disease || ||	TRUE	igd	2	79833869	0.0366879	0.942782	4.22e-06	7165	GCST90277405.tsv	Triacylglycerol (54:4) levels	2	1	TRUE
rs351596	T	C	T	C	-0.246867	0.034	0.974846	0.9379	FALSE	FALSE	FALSE	ieu-b-7	1	4377911	0.0493	468692	0.4902	Parkinson's disease || id:ieu-b-7	Parkinson's disease	Parkinson's disease || ||	TRUE	igd	1	4317851	0.0556969	0.974846	9.46e-06	7165	GCST90277405.tsv	Triacylglycerol (54:4) levels	2	1	TRUE
rs3812316	G	C	G	C	-0.124189	0.0076	0.120545	0.1192	FALSE	TRUE	FALSE	ieu-b-7	7	73020337	0.0271	480593	0.7796	Parkinson's disease || id:ieu-b-7	Parkinson's disease	Parkinson's disease || ||	TRUE	igd	7	73606007	0.0254566	0.120545	1.09e-06	7165	GCST90277405.tsv	Triacylglycerol (54:4) levels	2	1	TRUE
rs438811	T	C	T	C	0.0906244	-0.0132	0.242228	0.2135	FALSE	FALSE	FALSE	ieu-b-7	19	45416741	0.021	482730	0.5283	Parkinson's disease || id:ieu-b-7	Parkinson's disease	Parkinson's disease || ||	TRUE	igd	19	44913484	0.019559	0.242228	3.66e-06	7165	GCST90277405.tsv	Triacylglycerol (54:4) levels	2	1	TRUE
rs61702480	A	G	A	G	-0.0833543	-5e-04	0.27475	0.2883	FALSE	FALSE	FALSE	ieu-b-7	14	95684801	0.0295	13655	0.9853	Parkinson's disease || id:ieu-b-7	Parkinson's disease	Parkinson's disease || ||	TRUE	igd	14	95218464	0.0187211	0.27475	8.61e-06	7165	GCST90277405.tsv	Triacylglycerol (54:4) levels	2	1	TRUE
rs62291573	C	T	C	T	0.0979573	0.0281	0.214362	0.2528	FALSE	FALSE	FALSE	ieu-b-7	4	5001376	0.0275	468692	0.307	Parkinson's disease || id:ieu-b-7	Parkinson's disease	Parkinson's disease || ||	TRUE	igd	4	4999649	0.0210279	0.214362	3.24e-06	7165	GCST90277405.tsv	Triacylglycerol (54:4) levels	2	1	TRUE
rs673548	A	G	A	G	-0.102084	0.0072	0.272537	0.2192	FALSE	FALSE	FALSE	ieu-b-7	2	21237544	0.0212	480593	0.734199	Parkinson's disease || id:ieu-b-7	Parkinson's disease	Parkinson's disease || ||	TRUE	igd	2	21014672	0.0186281	0.272537	4.38e-08	7165	GCST90277405.tsv	Triacylglycerol (54:4) levels	2	1	TRUE
rs72836628	T	C	T	C	-0.0897906	-0.0349	0.296584	0.2661	FALSE	FALSE	FALSE	ieu-b-7	10	113902454	0.0199	482730	0.0784693	Parkinson's disease || id:ieu-b-7	Parkinson's disease	Parkinson's disease || ||	TRUE	igd	10	112142696	0.0182257	0.296584	8.55e-07	7165	GCST90277405.tsv	Triacylglycerol (54:4) levels	2	1	TRUE
rs73022136	T	C	T	C	-0.195934	-0.0167	0.0437724	0.0265	FALSE	FALSE	FALSE	ieu-b-7	6	165994574	0.0838	468692	0.8423	Parkinson's disease || id:ieu-b-7	Parkinson's disease	Parkinson's disease || ||	TRUE	igd	6	165581086	0.0428759	0.0437724	4.96e-06	7165	GCST90277405.tsv	Triacylglycerol (54:4) levels	2	1	TRUE
rs78433420	T	C	T	C	-0.268406	-0.0155	0.0210054	0.0319	FALSE	FALSE	FALSE	ieu-b-7	7	44961805	0.0683	470485	0.8199	Parkinson's disease || id:ieu-b-7	Parkinson's disease	Parkinson's disease || ||	TRUE	igd	7	44922206	0.0590579	0.0210054	5.58e-06	7165	GCST90277405.tsv	Triacylglycerol (54:4) levels	2	1	TRUE
rs964184	C	G	C	G	-0.300507	-0.0568	0.848991	0.8627	FALSE	TRUE	FALSE	ieu-b-7	11	116648917	0.0243	482730	0.0193299	Parkinson's disease || id:ieu-b-7	Parkinson's disease	Parkinson's disease || ||	TRUE	igd	11	116778201	0.02294	0.848991	9.12e-39	7165	GCST90277405.tsv	Triacylglycerol (54:4) levels	2	1	TRUE
rs10120342	G	T	G	T	0.092228	-0.0121	0.208071	0.2812	FALSE	FALSE	FALSE	ieu-b-7	9	26919607	0.0243	471013	0.617701	Parkinson's disease || id:ieu-b-7	Parkinson's disease	Parkinson's disease || ||	TRUE	igd	9	26919609	0.0206905	0.208071	8.42e-06	6956	GCST90277320.tsv	Phosphatidylcholine (O-16:0_18:1) levels	2	1	TRUE
rs11057853	C	T	C	T	-0.0773965	0.0198	0.453524	0.4435	FALSE	FALSE	FALSE	ieu-b-7	12	125329313	0.0229	468692	0.3862	Parkinson's disease || id:ieu-b-7	Parkinson's disease	Parkinson's disease || ||	TRUE	igd	12	124844767	0.017113	0.453524	6.2e-06	6956	GCST90277320.tsv	Phosphatidylcholine (O-16:0_18:1) levels	2	1	TRUE
rs113746682	T	C	T	C	0.273171	0.0536	0.0229674	0.032	FALSE	FALSE	FALSE	ieu-b-7	16	85377751	0.0709	468692	0.4492	Parkinson's disease || id:ieu-b-7	Parkinson's disease	Parkinson's disease || ||	TRUE	igd	16	85344145	0.0592699	0.0229674	4.12e-06	6956	GCST90277320.tsv	Phosphatidylcholine (O-16:0_18:1) levels	2	1	TRUE
rs117449635	A	G	A	G	0.333002	0.0647	0.0151991	0.0204	FALSE	FALSE	FALSE	ieu-b-7	16	71097219	0.1133	15448	0.568	Parkinson's disease || id:ieu-b-7	Parkinson's disease	Parkinson's disease || ||	TRUE	igd	16	71063316	0.072018	0.0151991	3.83e-06	6956	GCST90277320.tsv	Phosphatidylcholine (O-16:0_18:1) levels	2	1	TRUE
rs138038919	T	C	T	C	0.0887231	0.0289	0.248343	0.1979	FALSE	FALSE	FALSE	ieu-b-7	8	119932889	0.0274	471013	0.2915	Parkinson's disease || id:ieu-b-7	Parkinson's disease	Parkinson's disease || ||	TRUE	igd	8	118920650	0.0197438	0.248343	7.1e-06	6956	GCST90277320.tsv	Phosphatidylcholine (O-16:0_18:1) levels	2	1	TRUE
rs17231506	T	C	T	C	0.129371	-0.0136	0.27829	0.3134	FALSE	FALSE	FALSE	ieu-b-7	16	56994528	0.0181	482730	0.4516	Parkinson's disease || id:ieu-b-7	Parkinson's disease	Parkinson's disease || ||	TRUE	igd	16	56960616	0.0187832	0.27829	6.16e-12	6956	GCST90277320.tsv	Phosphatidylcholine (O-16:0_18:1) levels	2	1	TRUE
rs1800588	T	C	T	C	0.119301	0.0033	0.258046	0.2246	FALSE	FALSE	FALSE	ieu-b-7	15	58723675	0.0212	482730	0.8763	Parkinson's disease || id:ieu-b-7	Parkinson's disease	Parkinson's disease || ||	TRUE	igd	15	58431476	0.0196319	0.258046	1.29e-09	6956	GCST90277320.tsv	Phosphatidylcholine (O-16:0_18:1) levels	2	1	TRUE
rs34861396	A	G	A	G	0.0871255	-0.0229	0.299182	0.3624	FALSE	FALSE	FALSE	ieu-b-7	8	31498467	0.0276	13655	0.4057	Parkinson's disease || id:ieu-b-7	Parkinson's disease	Parkinson's disease || ||	TRUE	igd	8	31640951	0.0184973	0.299182	2.52e-06	6956	GCST90277320.tsv	Phosphatidylcholine (O-16:0_18:1) levels	2	1	TRUE
rs6023985	C	T	C	T	-0.326074	0.0796	0.0142944	0.0169	FALSE	FALSE	FALSE	ieu-b-7	20	53876752	0.0963	468692	0.4085	Parkinson's disease || id:ieu-b-7	Parkinson's disease	Parkinson's disease || ||	TRUE	igd	20	55260213	0.073073	0.0142944	8.23e-06	6956	GCST90277320.tsv	Phosphatidylcholine (O-16:0_18:1) levels	2	1	TRUE
rs606587	G	A	G	A	-0.082422	-0.0127	0.373993	0.3252	FALSE	FALSE	FALSE	ieu-b-7	1	230316189	0.0204	482730	0.534	Parkinson's disease || id:ieu-b-7	Parkinson's disease	Parkinson's disease || ||	TRUE	igd	1	230180443	0.0174884	0.373993	2.49e-06	6956	GCST90277320.tsv	Phosphatidylcholine (O-16:0_18:1) levels	2	1	TRUE
rs7260891	A	G	A	G	-0.0793721	0.0269	0.393896	0.4654	FALSE	FALSE	FALSE	ieu-b-7	20	11583988	0.0226	468692	0.2354	Parkinson's disease || id:ieu-b-7	Parkinson's disease	Parkinson's disease || ||	TRUE	igd	20	11603340	0.0173844	0.393896	5.06e-06	6956	GCST90277320.tsv	Phosphatidylcholine (O-16:0_18:1) levels	2	1	TRUE
rs72923423	T	G	T	G	-0.151628	0.0063	0.0736384	0.07	FALSE	FALSE	FALSE	ieu-b-7	11	35066306	0.0396	482730	0.8742	Parkinson's disease || id:ieu-b-7	Parkinson's disease	Parkinson's disease || ||	TRUE	igd	11	35044759	0.0329173	0.0736384	4.17e-06	6956	GCST90277320.tsv	Phosphatidylcholine (O-16:0_18:1) levels	2	1	TRUE
rs73015021	G	A	G	A	-0.137062	0.0176	0.0921263	0.1255	FALSE	FALSE	FALSE	ieu-b-7	19	11192915	0.0253	482730	0.4867	Parkinson's disease || id:ieu-b-7	Parkinson's disease	Parkinson's disease || ||	TRUE	igd	19	11082239	0.0292882	0.0921263	2.92e-06	6956	GCST90277320.tsv	Phosphatidylcholine (O-16:0_18:1) levels	2	1	TRUE
rs7677028	G	C	G	C	0.393339	0.0267	0.0142746	0.0261	FALSE	TRUE	FALSE	ieu-b-7	4	137943535	0.0737	468692	0.717	Parkinson's disease || id:ieu-b-7	Parkinson's disease	Parkinson's disease || ||	TRUE	igd	4	137022381	0.0722099	0.0142746	5.29e-08	6956	GCST90277320.tsv	Phosphatidylcholine (O-16:0_18:1) levels	2	1	TRUE
rs77211823	C	T	C	T	0.189268	-0.0217	0.0490868	0.1021	FALSE	FALSE	FALSE	ieu-b-7	11	12472147	0.0396	468692	0.5841	Parkinson's disease || id:ieu-b-7	Parkinson's disease	Parkinson's disease || ||	TRUE	igd	11	12450600	0.0413681	0.0490868	4.83e-06	6956	GCST90277320.tsv	Phosphatidylcholine (O-16:0_18:1) levels	2	1	TRUE
rs7845596	G	C	G	C	0.154316	-0.0287	0.0768777	0.1329	FALSE	TRUE	FALSE	ieu-b-7	8	2703156	0.0332	468692	0.3876	Parkinson's disease || id:ieu-b-7	Parkinson's disease	Parkinson's disease || ||	TRUE	igd	8	2845634	0.0321283	0.0768777	1.59e-06	6956	GCST90277320.tsv	Phosphatidylcholine (O-16:0_18:1) levels	2	1	TRUE
rs79037957	C	G	C	G	0.218947	8e-04	0.0345202	0.0144	FALSE	TRUE	FALSE	ieu-b-7	16	72831111	0.076	482730	0.9911	Parkinson's disease || id:ieu-b-7	Parkinson's disease	Parkinson's disease || ||	TRUE	igd	16	72797212	0.0476766	0.0345202	4.45e-06	6956	GCST90277320.tsv	Phosphatidylcholine (O-16:0_18:1) levels	2	1	TRUE
rs876968	T	G	T	G	-0.111311	0.0071	0.149993	0.2452	FALSE	FALSE	FALSE	ieu-b-7	2	48778865	0.0223	482730	0.749601	Parkinson's disease || id:ieu-b-7	Parkinson's disease	Parkinson's disease || ||	TRUE	igd	2	48551726	0.0235804	0.149993	2.4e-06	6956	GCST90277320.tsv	Phosphatidylcholine (O-16:0_18:1) levels	2	1	TRUE
rs9538944	A	C	A	C	0.142645	-0.0157	0.081671	0.1428	FALSE	FALSE	FALSE	ieu-b-7	13	61394967	0.0318	468692	0.621999	Parkinson's disease || id:ieu-b-7	Parkinson's disease	Parkinson's disease || ||	TRUE	igd	13	60820833	0.0313965	0.081671	5.62e-06	6956	GCST90277320.tsv	Phosphatidylcholine (O-16:0_18:1) levels	2	1	TRUE
rs9682490	C	T	C	T	-0.0799841	0.0214	0.435353	0.4356	FALSE	FALSE	FALSE	ieu-b-7	3	4990776	0.0226	468692	0.3419	Parkinson's disease || id:ieu-b-7	Parkinson's disease	Parkinson's disease || ||	TRUE	igd	3	4949091	0.0172967	0.435353	3.82e-06	6956	GCST90277320.tsv	Phosphatidylcholine (O-16:0_18:1) levels	2	1	TRUE
rs10138425	G	A	G	A	-0.101911	0.0817	0.164516	0.1601	FALSE	FALSE	FALSE	ieu-b-7	14	100604334	0.0296	470485	0.00582304	Parkinson's disease || id:ieu-b-7	Parkinson's disease	Parkinson's disease || ||	TRUE	igd	14	100137997	0.022903	0.164516	8.73e-06	6874	GCST90277289.tsv	Phosphatidylcholine (16:0_22:4) levels	2	1	TRUE
rs111622683	T	C	T	C	0.123171	0.0044	0.118917	0.0457	FALSE	FALSE	FALSE	ieu-b-7	20	917739	0.0629	468692	0.9437	Parkinson's disease || id:ieu-b-7	Parkinson's disease	Parkinson's disease || ||	TRUE	igd	20	937096	0.0275574	0.118917	7.96e-06	6874	GCST90277289.tsv	Phosphatidylcholine (16:0_22:4) levels	2	1	TRUE
rs114039449	C	G	C	G	0.564586	-0.0462	0.00490223	0.0174	FALSE	TRUE	FALSE	ieu-b-7	4	14338488	0.089	468692	0.6037	Parkinson's disease || id:ieu-b-7	Parkinson's disease	Parkinson's disease || ||	TRUE	igd	4	14336864	0.127057	0.00490223	8.98e-06	6874	GCST90277289.tsv	Phosphatidylcholine (16:0_22:4) levels	2	1	TRUE
rs115448758	C	T	C	T	0.200479	0.1354	0.049232	0.0294	FALSE	FALSE	FALSE	ieu-b-7	4	137274943	0.0744	468692	0.0686294	Parkinson's disease || id:ieu-b-7	Parkinson's disease	Parkinson's disease || ||	TRUE	igd	4	136353788	0.0403944	0.049232	7.11e-07	6874	GCST90277289.tsv	Phosphatidylcholine (16:0_22:4) levels	2	1	TRUE
rs12528390	A	G	A	G	0.18176	0.0215	0.0556979	0.0577	FALSE	FALSE	FALSE	ieu-b-7	6	149273839	0.048	468692	0.653699	Parkinson's disease || id:ieu-b-7	Parkinson's disease	Parkinson's disease || ||	TRUE	igd	6	148952703	0.0374262	0.0556979	1.22e-06	6874	GCST90277289.tsv	Phosphatidylcholine (16:0_22:4) levels	2	1	TRUE
rs1260326	C	T	C	T	-0.0803016	0.0678	0.650878	0.5801	FALSE	FALSE	FALSE	ieu-b-7	2	27730940	0.0172	482730	8.23797e-05	Parkinson's disease || id:ieu-b-7	Parkinson's disease	Parkinson's disease || ||	TRUE	igd	2	27508073	0.0178217	0.650878	6.72e-06	6874	GCST90277289.tsv	Phosphatidylcholine (16:0_22:4) levels	2	1	TRUE
rs1360225	C	T	C	T	0.102262	-0.0258	0.202246	0.1474	FALSE	FALSE	FALSE	ieu-b-7	9	23713148	0.0315	468692	0.4127	Parkinson's disease || id:ieu-b-7	Parkinson's disease	Parkinson's disease || ||	TRUE	igd	9	23713150	0.0213252	0.202246	1.66e-06	6874	GCST90277289.tsv	Phosphatidylcholine (16:0_22:4) levels	2	1	TRUE
rs1393144	A	C	A	C	-0.10381	-0.0362	0.172462	0.1998	FALSE	FALSE	FALSE	ieu-b-7	5	125339876	0.0281	468692	0.1971	Parkinson's disease || id:ieu-b-7	Parkinson's disease	Parkinson's disease || ||	TRUE	igd	5	126004183	0.0224926	0.172462	3.99e-06	6874	GCST90277289.tsv	Phosphatidylcholine (16:0_22:4) levels	2	1	TRUE
rs140028072	T	C	T	C	-0.217304	0.0847	0.0343523	0.0163	FALSE	FALSE	FALSE	ieu-b-7	9	6890384	0.0908	468692	0.3508	Parkinson's disease || id:ieu-b-7	Parkinson's disease	Parkinson's disease || ||	TRUE	igd	9	6890384	0.0474079	0.0343523	4.65e-06	6874	GCST90277289.tsv	Phosphatidylcholine (16:0_22:4) levels	2	1	TRUE
rs148506839	A	T	A	T	-0.232779	0.0921	0.0283845	0.0379	FALSE	TRUE	FALSE	ieu-b-7	8	119128423	0.0665	468692	0.1662	Parkinson's disease || id:ieu-b-7	Parkinson's disease	Parkinson's disease || ||	TRUE	igd	8	118116184	0.0521513	0.0283845	8.18e-06	6874	GCST90277289.tsv	Phosphatidylcholine (16:0_22:4) levels	2	1	TRUE
rs192523409	C	T	C	T	0.276849	-0.1357	0.0249371	0.0124	FALSE	FALSE	FALSE	ieu-b-7	12	108103432	0.1532	11518	0.3757	Parkinson's disease || id:ieu-b-7	Parkinson's disease	Parkinson's disease || ||	TRUE	igd	12	107709655	0.0557175	0.0249371	6.89e-07	6874	GCST90277289.tsv	Phosphatidylcholine (16:0_22:4) levels	2	1	TRUE
rs2236514	G	C	G	C	-0.0919757	0.0028	0.647094	0.6345	FALSE	TRUE	FALSE	ieu-b-7	9	139572068	0.02	482730	0.8893	Parkinson's disease || id:ieu-b-7	Parkinson's disease	Parkinson's disease || ||	TRUE	igd	9	136677616	0.0181342	0.647094	4.04e-07	6874	GCST90277289.tsv	Phosphatidylcholine (16:0_22:4) levels	2	1	TRUE
rs2730612	G	T	G	T	0.0815017	-0.0315	0.595698	0.597	FALSE	FALSE	FALSE	ieu-b-7	7	43911840	0.0181	482730	0.0827999	Parkinson's disease || id:ieu-b-7	Parkinson's disease	Parkinson's disease || ||	TRUE	igd	7	43872241	0.0174187	0.595698	2.94e-06	6874	GCST90277289.tsv	Phosphatidylcholine (16:0_22:4) levels	2	1	TRUE
rs35040911	T	C	T	C	-0.111975	0.0288	0.161378	0.1281	FALSE	FALSE	FALSE	ieu-b-7	5	82890292	0.0284	482730	0.3094	Parkinson's disease || id:ieu-b-7	Parkinson's disease	Parkinson's disease || ||	TRUE	igd	5	83594473	0.0231463	0.161378	1.34e-06	6874	GCST90277289.tsv	Phosphatidylcholine (16:0_22:4) levels	2	1	TRUE
rs3741252	T	C	T	C	0.120583	0.0238	0.133653	0.0677	FALSE	FALSE	FALSE	ieu-b-7	11	61511498	0.0403	482730	0.5549	Parkinson's disease || id:ieu-b-7	Parkinson's disease	Parkinson's disease || ||	TRUE	igd	11	61744026	0.0250589	0.133653	1.53e-06	6874	GCST90277289.tsv	Phosphatidylcholine (16:0_22:4) levels	2	1	TRUE
rs4686798	T	C	T	C	-0.0859462	-0.0093	0.357753	0.3929	FALSE	FALSE	FALSE	ieu-b-7	3	186445436	0.0174	482730	0.5914	Parkinson's disease || id:ieu-b-7	Parkinson's disease	Parkinson's disease || ||	TRUE	igd	3	186727647	0.0175296	0.357753	9.65e-07	6874	GCST90277289.tsv	Phosphatidylcholine (16:0_22:4) levels	2	1	TRUE
rs4693564	C	A	C	A	0.115235	-0.0064	0.83083	0.8632	FALSE	FALSE	FALSE	ieu-b-7	4	84031238	0.0343	468692	0.8513	Parkinson's disease || id:ieu-b-7	Parkinson's disease	Parkinson's disease || ||	TRUE	igd	4	83110085	0.0234575	0.83083	9.19e-07	6874	GCST90277289.tsv	Phosphatidylcholine (16:0_22:4) levels	2	1	TRUE
rs4856561	A	C	A	C	0.211794	0.0335	0.0467112	0.0455	FALSE	FALSE	FALSE	ieu-b-7	3	85147735	0.0525	470014	0.5232	Parkinson's disease || id:ieu-b-7	Parkinson's disease	Parkinson's disease || ||	TRUE	igd	3	85098584	0.0402392	0.0467112	1.46e-07	6874	GCST90277289.tsv	Phosphatidylcholine (16:0_22:4) levels	2	1	TRUE
rs61008604	T	G	T	G	-0.116042	0.0183	0.248766	0.2731	FALSE	FALSE	FALSE	ieu-b-7	2	102268793	0.0251	469691	0.466	Parkinson's disease || id:ieu-b-7	Parkinson's disease	Parkinson's disease || ||	TRUE	igd	2	101652331	0.0198473	0.248766	5.24e-09	6874	GCST90277289.tsv	Phosphatidylcholine (16:0_22:4) levels	2	1	TRUE
rs61979278	C	T	C	T	-0.131161	-0.0334	0.0959946	0.0697	FALSE	FALSE	FALSE	ieu-b-7	14	99299724	0.0469	468692	0.4767	Parkinson's disease || id:ieu-b-7	Parkinson's disease	Parkinson's disease || ||	TRUE	igd	14	98833387	0.0293159	0.0959946	7.79e-06	6874	GCST90277289.tsv	Phosphatidylcholine (16:0_22:4) levels	2	1	TRUE
rs6713301	T	C	T	C	0.421164	-0.031	0.0100183	0.0344	FALSE	FALSE	FALSE	ieu-b-7	2	30585638	0.0633	468692	0.624901	Parkinson's disease || id:ieu-b-7	Parkinson's disease	Parkinson's disease || ||	TRUE	igd	2	30362772	0.0868236	0.0100183	1.25e-06	6874	GCST90277289.tsv	Phosphatidylcholine (16:0_22:4) levels	2	1	TRUE
rs7007401	C	T	C	T	-0.0885966	0.0042	0.282222	0.1996	FALSE	FALSE	FALSE	ieu-b-7	8	85138070	0.0278	468692	0.8798	Parkinson's disease || id:ieu-b-7	Parkinson's disease	Parkinson's disease || ||	TRUE	igd	8	84225835	0.0189382	0.282222	2.95e-06	6874	GCST90277289.tsv	Phosphatidylcholine (16:0_22:4) levels	2	1	TRUE
rs72807394	T	C	T	C	0.110946	0.0177	0.13597	0.1536	FALSE	FALSE	FALSE	ieu-b-7	17	9927490	0.0313	468692	0.5713	Parkinson's disease || id:ieu-b-7	Parkinson's disease	Parkinson's disease || ||	TRUE	igd	17	10024173	0.0246021	0.13597	6.6e-06	6874	GCST90277289.tsv	Phosphatidylcholine (16:0_22:4) levels	2	1	TRUE
rs75679298	T	C	T	C	0.42277	-0.2462	0.00890825	0.0082	FALSE	FALSE	FALSE	ieu-b-7	1	102938389	0.2019	11518	0.2228	Parkinson's disease || id:ieu-b-7	Parkinson's disease	Parkinson's disease || ||	TRUE	igd	1	102472833	0.0951905	0.00890825	9.08e-06	6874	GCST90277289.tsv	Phosphatidylcholine (16:0_22:4) levels	2	1	TRUE
rs77730345	A	G	A	G	0.212688	-0.0632	0.0385651	0.0201	FALSE	FALSE	FALSE	ieu-b-7	16	2402550	0.0845	468692	0.4542	Parkinson's disease || id:ieu-b-7	Parkinson's disease	Parkinson's disease || ||	TRUE	igd	16	2352549	0.0451581	0.0385651	2.53e-06	6874	GCST90277289.tsv	Phosphatidylcholine (16:0_22:4) levels	2	1	TRUE
rs10138449	C	G	C	G	0.117235	-0.0167	0.132508	0.0859	FALSE	TRUE	FALSE	ieu-b-7	14	62013834	0.0346	482730	0.630001	Parkinson's disease || id:ieu-b-7	Parkinson's disease	Parkinson's disease || ||	TRUE	igd	14	61547116	0.02467	0.132508	2.05e-06	7174	GCST90277364.tsv	Phosphatidylinositol (18:0_20:4) levels	2	1	TRUE
rs10423460	G	A	G	A	-0.120436	-0.0311	0.873835	0.9151	FALSE	FALSE	FALSE	ieu-b-7	19	32157702	0.0465	468692	0.504001	Parkinson's disease || id:ieu-b-7	Parkinson's disease	Parkinson's disease || ||	TRUE	igd	19	31666796	0.0258455	0.873835	3.22e-06	7174	GCST90277364.tsv	Phosphatidylinositol (18:0_20:4) levels	2	1	TRUE
rs111265437	A	T	A	T	0.390709	0.0216	0.00996612	0.0215	FALSE	TRUE	FALSE	ieu-b-7	7	28284715	0.0937	468692	0.8174	Parkinson's disease || id:ieu-b-7	Parkinson's disease	Parkinson's disease || ||	TRUE	igd	7	28245096	0.0873769	0.00996612	7.87e-06	7174	GCST90277364.tsv	Phosphatidylinositol (18:0_20:4) levels	2	1	TRUE
rs112944184	T	C	T	C	0.302651	0.0791	0.0174402	0.0256	FALSE	FALSE	FALSE	ieu-b-7	1	239475430	0.0702	468692	0.2598	Parkinson's disease || id:ieu-b-7	Parkinson's disease	Parkinson's disease || ||	TRUE	igd	1	239312130	0.0635045	0.0174402	1.92e-06	7174	GCST90277364.tsv	Phosphatidylinositol (18:0_20:4) levels	2	1	TRUE
rs114051008	C	T	C	T	0.351216	-0.0724	0.0120793	0.024	FALSE	FALSE	FALSE	ieu-b-7	9	72170060	0.0767	468692	0.3453	Parkinson's disease || id:ieu-b-7	Parkinson's disease	Parkinson's disease || ||	TRUE	igd	9	69555144	0.0787725	0.0120793	8.37e-06	7174	GCST90277364.tsv	Phosphatidylinositol (18:0_20:4) levels	2	1	TRUE
rs116730430	T	C	T	C	-0.261288	-0.0149	0.0216621	0.014	FALSE	FALSE	FALSE	ieu-b-7	5	35798168	0.1054	468692	0.8876	Parkinson's disease || id:ieu-b-7	Parkinson's disease	Parkinson's disease || ||	TRUE	igd	5	35798066	0.0581465	0.0216621	7.11e-06	7174	GCST90277364.tsv	Phosphatidylinositol (18:0_20:4) levels	2	1	TRUE
rs11787313	C	G	C	G	-0.0922255	0.0116	0.679967	0.7153	FALSE	TRUE	FALSE	ieu-b-7	8	18260026	0.0191	482730	0.543	Parkinson's disease || id:ieu-b-7	Parkinson's disease	Parkinson's disease || ||	TRUE	igd	8	18402516	0.0177959	0.679967	2.25e-07	7174	GCST90277364.tsv	Phosphatidylinositol (18:0_20:4) levels	2	1	TRUE
rs12213531	T	C	T	C	0.075574	-0.0077	0.507696	0.5833	FALSE	FALSE	FALSE	ieu-b-7	6	156712326	0.0228	468692	0.735301	Parkinson's disease || id:ieu-b-7	Parkinson's disease	Parkinson's disease || ||	TRUE	igd	6	156391192	0.0166258	0.507696	5.56e-06	7174	GCST90277364.tsv	Phosphatidylinositol (18:0_20:4) levels	2	1	TRUE
rs1260326	C	T	C	T	-0.096388	0.0678	0.650878	0.5801	FALSE	FALSE	FALSE	ieu-b-7	2	27730940	0.0172	482730	8.23797e-05	Parkinson's disease || id:ieu-b-7	Parkinson's disease	Parkinson's disease || ||	TRUE	igd	2	27508073	0.0173855	0.650878	3.06e-08	7174	GCST90277364.tsv	Phosphatidylinositol (18:0_20:4) levels	2	1	TRUE
rs13068826	A	G	A	G	-0.0795831	0.0061	0.586799	0.5885	FALSE	FALSE	FALSE	ieu-b-7	3	171113792	0.0204	482730	0.765399	Parkinson's disease || id:ieu-b-7	Parkinson's disease	Parkinson's disease || ||	TRUE	igd	3	171396003	0.0167355	0.586799	2.02e-06	7174	GCST90277364.tsv	Phosphatidylinositol (18:0_20:4) levels	2	1	TRUE
rs144215405	T	C	T	C	-0.307801	0.3859	0.0185831	0.0087	FALSE	FALSE	FALSE	ieu-b-7	19	54439018	0.2396	11518	0.1072	Parkinson's disease || id:ieu-b-7	Parkinson's disease	Parkinson's disease || ||	TRUE	igd	19	53935764	0.06556	0.0185831	2.72e-06	7174	GCST90277364.tsv	Phosphatidylinositol (18:0_20:4) levels	2	1	TRUE
rs174533	A	G	A	G	-0.249094	9e-04	0.408601	0.3308	FALSE	FALSE	FALSE	ieu-b-7	11	61549025	0.0179	482730	0.9586	Parkinson's disease || id:ieu-b-7	Parkinson's disease	Parkinson's disease || ||	TRUE	igd	11	61781553	0.0167668	0.408601	3.4e-49	7174	GCST90277364.tsv	Phosphatidylinositol (18:0_20:4) levels	2	1	TRUE
rs17699030	G	A	G	A	-0.23075	-0.0177	0.0469459	0.038	FALSE	FALSE	FALSE	ieu-b-7	19	11330942	0.0491	482730	0.718399	Parkinson's disease || id:ieu-b-7	Parkinson's disease	Parkinson's disease || ||	TRUE	igd	19	11220266	0.039296	0.0469459	4.48e-09	7174	GCST90277364.tsv	Phosphatidylinositol (18:0_20:4) levels	2	1	TRUE
rs186923696	T	C	T	C	0.275632	-0.1563	0.0199194	0.013	FALSE	FALSE	FALSE	ieu-b-7	5	105341485	0.1091	468692	0.152	Parkinson's disease || id:ieu-b-7	Parkinson's disease	Parkinson's disease || ||	TRUE	igd	5	106005784	0.0623386	0.0199194	9.94e-06	7174	GCST90277364.tsv	Phosphatidylinositol (18:0_20:4) levels	2	1	TRUE
rs187491194	A	G	A	G	-0.206436	-0.0218	0.0355727	0.0233	FALSE	FALSE	FALSE	ieu-b-7	7	80529555	0.0888	468692	0.8059	Parkinson's disease || id:ieu-b-7	Parkinson's disease	Parkinson's disease || ||	TRUE	igd	7	80900239	0.0458594	0.0355727	6.85e-06	7174	GCST90277364.tsv	Phosphatidylinositol (18:0_20:4) levels	2	1	TRUE
rs2149773	T	C	T	C	0.117676	0.0096	0.108783	0.1801	FALSE	FALSE	FALSE	ieu-b-7	13	114890232	0.0296	468692	0.746299	Parkinson's disease || id:ieu-b-7	Parkinson's disease	Parkinson's disease || ||	TRUE	igd	13	114124757	0.0265524	0.108783	9.48e-06	7174	GCST90277364.tsv	Phosphatidylinositol (18:0_20:4) levels	2	1	TRUE
rs2425225	C	T	C	T	0.0780556	0.0405	0.629716	0.6577	FALSE	FALSE	FALSE	ieu-b-7	20	35004828	0.0235	468692	0.0850609	Parkinson's disease || id:ieu-b-7	Parkinson's disease	Parkinson's disease || ||	TRUE	igd	20	36376425	0.0170658	0.629716	4.87e-06	7174	GCST90277364.tsv	Phosphatidylinositol (18:0_20:4) levels	2	1	TRUE
rs3004050	A	G	A	G	0.0816743	-0.0143	0.355657	0.3919	FALSE	FALSE	FALSE	ieu-b-7	6	26761646	0.0187	480593	0.4456	Parkinson's disease || id:ieu-b-7	Parkinson's disease	Parkinson's disease || ||	TRUE	igd	6	26740240	0.0175404	0.355657	3.27e-06	7174	GCST90277364.tsv	Phosphatidylinositol (18:0_20:4) levels	2	1	TRUE
rs35332062	A	G	A	G	-0.128502	0.0046	0.121986	0.1187	FALSE	FALSE	FALSE	ieu-b-7	7	73012042	0.0272	480593	0.8669	Parkinson's disease || id:ieu-b-7	Parkinson's disease	Parkinson's disease || ||	TRUE	igd	7	73597712	0.0253476	0.121986	4.08e-07	7174	GCST90277364.tsv	Phosphatidylinositol (18:0_20:4) levels	2	1	TRUE
rs4629190	C	T	C	T	0.0825397	0.0308	0.486957	0.4922	FALSE	FALSE	FALSE	ieu-b-7	2	69142158	0.0181	482730	0.0893203	Parkinson's disease || id:ieu-b-7	Parkinson's disease	Parkinson's disease || ||	TRUE	igd	2	68915026	0.0165529	0.486957	6.3e-07	7174	GCST90277364.tsv	Phosphatidylinositol (18:0_20:4) levels	2	1	TRUE
rs4912056	T	C	T	C	0.113707	-0.0352	0.151994	0.1873	FALSE	FALSE	FALSE	ieu-b-7	1	19244678	0.0315	466555	0.2646	Parkinson's disease || id:ieu-b-7	Parkinson's disease	Parkinson's disease || ||	TRUE	igd	1	18918184	0.0232474	0.151994	1.02e-06	7174	GCST90277364.tsv	Phosphatidylinositol (18:0_20:4) levels	2	1	TRUE
rs56339947	C	T	C	T	0.18819	0.0309	0.114435	0.0681	FALSE	FALSE	FALSE	ieu-b-7	18	47154779	0.0459	468692	0.5011	Parkinson's disease || id:ieu-b-7	Parkinson's disease	Parkinson's disease || ||	TRUE	igd	18	49628409	0.0265038	0.114435	1.36e-12	7174	GCST90277364.tsv	Phosphatidylinositol (18:0_20:4) levels	2	1	TRUE
rs61872308	C	G	C	G	-0.144399	0.0072	0.0854624	0.1073	FALSE	TRUE	FALSE	ieu-b-7	10	114055948	0.0385	468692	0.8513	Parkinson's disease || id:ieu-b-7	Parkinson's disease	Parkinson's disease || ||	TRUE	igd	10	112296190	0.030725	0.0854624	2.65e-06	7174	GCST90277364.tsv	Phosphatidylinositol (18:0_20:4) levels	2	1	TRUE
rs67945876	C	T	C	T	-0.0942145	0.0253	0.234196	0.2497	FALSE	FALSE	FALSE	ieu-b-7	4	78975931	0.0237	480937	0.2865	Parkinson's disease || id:ieu-b-7	Parkinson's disease	Parkinson's disease || ||	TRUE	igd	4	78054777	0.0198508	0.234196	2.11e-06	7174	GCST90277364.tsv	Phosphatidylinositol (18:0_20:4) levels	2	1	TRUE
rs964184	C	G	C	G	-0.267072	-0.0568	0.848991	0.8627	FALSE	TRUE	FALSE	ieu-b-7	11	116648917	0.0243	482730	0.0193299	Parkinson's disease || id:ieu-b-7	Parkinson's disease	Parkinson's disease || ||	TRUE	igd	11	116778201	0.0229789	0.848991	5.97e-31	7174	GCST90277364.tsv	Phosphatidylinositol (18:0_20:4) levels	2	1	TRUE
rs10425025	A	T	A	T	0.304802	-0.0048	0.0226916	0.0429	FALSE	TRUE	FALSE	ieu-b-7	19	9119821	0.0502	482730	0.9242	Parkinson's disease || id:ieu-b-7	Parkinson's disease	Parkinson's disease || ||	TRUE	igd	19	9009145	0.0664195	0.0226916	4.55e-06	5463	GCST90277381.tsv	Triacylglycerol (48:0) levels	2	1	TRUE
rs117264209	G	C	G	C	-0.331464	0.0421	0.0189929	0.0348	FALSE	TRUE	FALSE	ieu-b-7	9	138884524	0.0636	468692	0.5081	Parkinson's disease || id:ieu-b-7	Parkinson's disease	Parkinson's disease || ||	TRUE	igd	9	135992678	0.0724324	0.0189929	4.84e-06	5463	GCST90277381.tsv	Triacylglycerol (48:0) levels	2	1	TRUE
rs117945317	A	T	A	T	-0.474967	-0.1607	0.00925935	0.0131	FALSE	TRUE	FALSE	ieu-b-7	8	11395772	0.1261	466555	0.2024	Parkinson's disease || id:ieu-b-7	Parkinson's disease	Parkinson's disease || ||	TRUE	igd	8	11538263	0.107385	0.00925935	9.91e-06	5463	GCST90277381.tsv	Triacylglycerol (48:0) levels	2	1	TRUE
rs140828820	G	A	G	A	0.42416	-0.1717	0.0106244	0.0094	FALSE	FALSE	FALSE	ieu-b-7	4	34769093	0.2988	8075	0.565501	Parkinson's disease || id:ieu-b-7	Parkinson's disease	Parkinson's disease || ||	TRUE	igd	4	34767471	0.0948624	0.0106244	7.93e-06	5463	GCST90277381.tsv	Triacylglycerol (48:0) levels	2	1	TRUE
rs222507	T	G	T	G	-0.322724	0.1386	0.979086	0.9663	FALSE	FALSE	FALSE	ieu-b-7	12	102118873	0.084	13655	0.0988303	Parkinson's disease || id:ieu-b-7	Parkinson's disease	Parkinson's disease || ||	TRUE	igd	12	101725095	0.0696589	0.979086	3.68e-06	5463	GCST90277381.tsv	Triacylglycerol (48:0) levels	2	1	TRUE
rs2242104	G	A	G	A	-0.102506	0.0066	0.751566	0.6245	FALSE	FALSE	FALSE	ieu-b-7	9	2640492	0.0232	468692	0.7772	Parkinson's disease || id:ieu-b-7	Parkinson's disease	Parkinson's disease || ||	TRUE	igd	9	2640492	0.0222477	0.751566	4.16e-06	5463	GCST90277381.tsv	Triacylglycerol (48:0) levels	2	1	TRUE
rs4955801	C	T	C	T	-0.10692	0.039	0.784912	0.7521	FALSE	FALSE	FALSE	ieu-b-7	3	178810499	0.0261	468692	0.135	Parkinson's disease || id:ieu-b-7	Parkinson's disease	Parkinson's disease || ||	TRUE	igd	3	179092711	0.0231871	0.784912	4.09e-06	5463	GCST90277381.tsv	Triacylglycerol (48:0) levels	2	1	TRUE
rs60243822	C	A	C	A	0.114112	-0.0669	0.171507	0.1702	FALSE	FALSE	FALSE	ieu-b-7	12	82030834	0.0302	468692	0.0264503	Parkinson's disease || id:ieu-b-7	Parkinson's disease	Parkinson's disease || ||	TRUE	igd	12	81637055	0.025521	0.171507	7.93e-06	5463	GCST90277381.tsv	Triacylglycerol (48:0) levels	2	1	TRUE
rs62235973	A	G	A	G	0.240897	0.0931	0.0372407	0.0636	FALSE	FALSE	FALSE	ieu-b-7	22	37989720	0.0435	481731	0.0325499	Parkinson's disease || id:ieu-b-7	Parkinson's disease	Parkinson's disease || ||	TRUE	igd	22	37593713	0.051151	0.0372407	2.54e-06	5463	GCST90277381.tsv	Triacylglycerol (48:0) levels	2	1	TRUE
rs62348866	A	G	A	G	-0.141277	-0.0294	0.118352	0.134	FALSE	FALSE	FALSE	ieu-b-7	4	187374398	0.0329	468692	0.3712	Parkinson's disease || id:ieu-b-7	Parkinson's disease	Parkinson's disease || ||	TRUE	igd	4	186453244	0.0296961	0.118352	2.01e-06	5463	GCST90277381.tsv	Triacylglycerol (48:0) levels	2	1	TRUE
rs73302224	C	T	C	T	0.517903	-0.1017	0.0074372	0.0091	FALSE	FALSE	FALSE	ieu-b-7	10	49801412	0.1387	24762	0.4634	Parkinson's disease || id:ieu-b-7	Parkinson's disease	Parkinson's disease || ||	TRUE	igd	10	48593367	0.115804	0.0074372	7.88e-06	5463	GCST90277381.tsv	Triacylglycerol (48:0) levels	2	1	TRUE
rs76375876	T	C	T	C	0.295929	-0.022	0.0256501	0.0412	FALSE	FALSE	FALSE	ieu-b-7	19	50027635	0.0555	482202	0.691801	Parkinson's disease || id:ieu-b-7	Parkinson's disease	Parkinson's disease || ||	TRUE	igd	19	49524378	0.0630857	0.0256501	2.78e-06	5463	GCST90277381.tsv	Triacylglycerol (48:0) levels	2	1	TRUE
rs769432	T	C	T	C	0.0909888	-0.0585	0.509405	0.5869	FALSE	FALSE	FALSE	ieu-b-7	17	3324255	0.0175	482730	0.000829392	Parkinson's disease || id:ieu-b-7	Parkinson's disease	Parkinson's disease || ||	TRUE	igd	17	3420961	0.0191377	0.509405	2.04e-06	5463	GCST90277381.tsv	Triacylglycerol (48:0) levels	2	1	TRUE
rs7721676	C	T	C	T	-0.103686	0.0191	0.218108	0.2466	FALSE	FALSE	FALSE	ieu-b-7	5	149083207	0.0255	469220	0.4551	Parkinson's disease || id:ieu-b-7	Parkinson's disease	Parkinson's disease || ||	TRUE	igd	5	149703644	0.023261	0.218108	8.45e-06	5463	GCST90277381.tsv	Triacylglycerol (48:0) levels	2	1	TRUE
rs79159286	G	T	G	T	0.162727	-0.042	0.0800417	0.1369	FALSE	FALSE	FALSE	ieu-b-7	7	31717311	0.0338	468692	0.2145	Parkinson's disease || id:ieu-b-7	Parkinson's disease	Parkinson's disease || ||	TRUE	igd	7	31677697	0.0356791	0.0800417	5.2e-06	5463	GCST90277381.tsv	Triacylglycerol (48:0) levels	2	1	TRUE
rs969816	G	A	G	A	0.133453	0.0459	0.119786	0.0712	FALSE	FALSE	FALSE	ieu-b-7	2	211643761	0.0445	468692	0.3029	Parkinson's disease || id:ieu-b-7	Parkinson's disease	Parkinson's disease || ||	TRUE	igd	2	210779037	0.0300456	0.119786	9.09e-06	5463	GCST90277381.tsv	Triacylglycerol (48:0) levels	2	1	TRUE
rs10145681	G	A	G	A	-0.267488	-0.054	0.976388	0.9685	FALSE	FALSE	FALSE	ieu-b-7	14	69154929	0.0654	468692	0.4091	Parkinson's disease || id:ieu-b-7	Parkinson's disease	Parkinson's disease || ||	TRUE	igd	14	68688212	0.0565865	0.976388	2.32e-06	7174	GCST90277308.tsv	Phosphatidylcholine (18:1_18:1) levels	2	1	TRUE
rs1077834	C	T	C	T	0.0925274	0.0032	0.266328	0.2398	FALSE	FALSE	FALSE	ieu-b-7	15	58723479	0.022	482730	0.8841	Parkinson's disease || id:ieu-b-7	Parkinson's disease	Parkinson's disease || ||	TRUE	igd	15	58431280	0.0192478	0.266328	1.56e-06	7174	GCST90277308.tsv	Phosphatidylcholine (18:1_18:1) levels	2	1	TRUE
rs10779836	T	C	T	C	0.0919518	0.0044	0.77689	0.804	FALSE	FALSE	FALSE	ieu-b-7	1	230303150	0.024	482730	0.855	Parkinson's disease || id:ieu-b-7	Parkinson's disease	Parkinson's disease || ||	TRUE	igd	1	230167404	0.0199508	0.77689	4.12e-06	7174	GCST90277308.tsv	Phosphatidylcholine (18:1_18:1) levels	2	1	TRUE
rs10850057	T	C	T	C	-0.124578	-0.0962	0.100366	0.0805	FALSE	FALSE	FALSE	ieu-b-7	12	112991452	0.0365	482730	0.00834296	Parkinson's disease || id:ieu-b-7	Parkinson's disease	Parkinson's disease || ||	TRUE	igd	12	112553648	0.0279248	0.100366	8.27e-06	7174	GCST90277308.tsv	Phosphatidylcholine (18:1_18:1) levels	2	1	TRUE
rs10889352	C	T	C	T	-0.112327	-4e-04	0.262366	0.3247	FALSE	FALSE	FALSE	ieu-b-7	1	63099023	0.018	482730	0.9842	Parkinson's disease || id:ieu-b-7	Parkinson's disease	Parkinson's disease || ||	TRUE	igd	1	62633352	0.0188425	0.262366	2.61e-09	7174	GCST90277308.tsv	Phosphatidylcholine (18:1_18:1) levels	2	1	TRUE
rs113277188	C	G	C	G	-0.290768	-0.0714	0.0176452	0.0365	FALSE	TRUE	FALSE	ieu-b-7	5	150980747	0.0659	468692	0.2787	Parkinson's disease || id:ieu-b-7	Parkinson's disease	Parkinson's disease || ||	TRUE	igd	5	151601186	0.0655016	0.0176452	9.15e-06	7174	GCST90277308.tsv	Phosphatidylcholine (18:1_18:1) levels	2	1	TRUE
rs136061	G	C	G	C	0.0889544	0.0173	0.262626	0.2449	FALSE	TRUE	FALSE	ieu-b-7	22	47341245	0.0263	468692	0.5114	Parkinson's disease || id:ieu-b-7	Parkinson's disease	Parkinson's disease || ||	TRUE	igd	22	46945349	0.0188504	0.262626	2.41e-06	7174	GCST90277308.tsv	Phosphatidylcholine (18:1_18:1) levels	2	1	TRUE
rs140268092	T	C	T	C	0.582145	-0.1488	0.00466956	0.0117	FALSE	FALSE	FALSE	ieu-b-7	4	29979139	0.1615	13655	0.357	Parkinson's disease || id:ieu-b-7	Parkinson's disease	Parkinson's disease || ||	TRUE	igd	4	29977517	0.128016	0.00466956	5.51e-06	7174	GCST90277308.tsv	Phosphatidylcholine (18:1_18:1) levels	2	1	TRUE
rs144512980	C	T	C	T	0.369969	-0.0428	0.0152105	0.0166	FALSE	FALSE	FALSE	ieu-b-7	6	18685758	0.0943	468692	0.6497	Parkinson's disease || id:ieu-b-7	Parkinson's disease	Parkinson's disease || ||	TRUE	igd	6	18685527	0.0689118	0.0152105	8.17e-08	7174	GCST90277308.tsv	Phosphatidylcholine (18:1_18:1) levels	2	1	TRUE
rs17231506	T	C	T	C	0.10933	-0.0136	0.27829	0.3134	FALSE	FALSE	FALSE	ieu-b-7	16	56994528	0.0181	482730	0.4516	Parkinson's disease || id:ieu-b-7	Parkinson's disease	Parkinson's disease || ||	TRUE	igd	16	56960616	0.0185618	0.27829	4.04e-09	7174	GCST90277308.tsv	Phosphatidylcholine (18:1_18:1) levels	2	1	TRUE
rs174574	C	A	C	A	-0.201919	-0.0066	0.590933	0.6606	FALSE	FALSE	FALSE	ieu-b-7	11	61600342	0.0177	482730	0.7116	Parkinson's disease || id:ieu-b-7	Parkinson's disease	Parkinson's disease || ||	TRUE	igd	11	61832870	0.0168937	0.590933	1.28e-32	7174	GCST90277308.tsv	Phosphatidylcholine (18:1_18:1) levels	2	1	TRUE
rs2000827	A	T	A	T	0.121845	-0.0057	0.893849	0.9113	FALSE	TRUE	FALSE	ieu-b-7	18	47221658	0.0345	482730	0.8688	Parkinson's disease || id:ieu-b-7	Parkinson's disease	Parkinson's disease || ||	TRUE	igd	18	49695288	0.0271448	0.893849	7.27e-06	7174	GCST90277308.tsv	Phosphatidylcholine (18:1_18:1) levels	2	1	TRUE
rs2126263	A	G	A	G	0.111614	0.0682	0.849792	0.9043	FALSE	FALSE	FALSE	ieu-b-7	8	9181611	0.0304	482730	0.0250501	Parkinson's disease || id:ieu-b-7	Parkinson's disease	Parkinson's disease || ||	TRUE	igd	8	9324101	0.023426	0.849792	1.93e-06	7174	GCST90277308.tsv	Phosphatidylcholine (18:1_18:1) levels	2	1	TRUE
rs3741298	T	C	T	C	-0.0894461	-0.0406	0.765351	0.8018	FALSE	FALSE	FALSE	ieu-b-7	11	116657561	0.0212	482730	0.0556698	Parkinson's disease || id:ieu-b-7	Parkinson's disease	Parkinson's disease || ||	TRUE	igd	11	116786845	0.0196136	0.765351	5.19e-06	7174	GCST90277308.tsv	Phosphatidylcholine (18:1_18:1) levels	2	1	TRUE
rs41391244	C	T	C	T	-0.0929218	-0.017	0.219828	0.2542	FALSE	FALSE	FALSE	ieu-b-7	1	111857276	0.0192	482730	0.3744	Parkinson's disease || id:ieu-b-7	Parkinson's disease	Parkinson's disease || ||	TRUE	igd	1	111314654	0.0200901	0.219828	3.8e-06	7174	GCST90277308.tsv	Phosphatidylcholine (18:1_18:1) levels	2	1	TRUE
rs41441450	T	C	T	C	-0.393839	-0.0884	0.00982439	0.0134	FALSE	FALSE	FALSE	ieu-b-7	5	86013053	0.1017	468692	0.3848	Parkinson's disease || id:ieu-b-7	Parkinson's disease	Parkinson's disease || ||	TRUE	igd	5	86717236	0.0852696	0.00982439	3.92e-06	7174	GCST90277308.tsv	Phosphatidylcholine (18:1_18:1) levels	2	1	TRUE
rs4848460	T	C	T	C	0.175394	0.0095	0.0501636	0.0731	FALSE	FALSE	FALSE	ieu-b-7	2	118399351	0.0447	468692	0.8319	Parkinson's disease || id:ieu-b-7	Parkinson's disease	Parkinson's disease || ||	TRUE	igd	2	117641775	0.0384117	0.0501636	5.05e-06	7174	GCST90277308.tsv	Phosphatidylcholine (18:1_18:1) levels	2	1	TRUE
rs56057593	T	C	T	C	-0.227341	0.0567	0.0315323	0.0252	FALSE	FALSE	FALSE	ieu-b-7	2	205444472	0.0765	468692	0.4585	Parkinson's disease || id:ieu-b-7	Parkinson's disease	Parkinson's disease || ||	TRUE	igd	2	204579749	0.0494237	0.0315323	4.3e-06	7174	GCST90277308.tsv	Phosphatidylcholine (18:1_18:1) levels	2	1	TRUE
rs73241068	T	C	T	C	-0.218309	-0.0603	0.0338396	0.0413	FALSE	FALSE	FALSE	ieu-b-7	4	38038158	0.05	482730	0.2282	Parkinson's disease || id:ieu-b-7	Parkinson's disease	Parkinson's disease || ||	TRUE	igd	4	38036537	0.0457382	0.0338396	1.85e-06	7174	GCST90277308.tsv	Phosphatidylcholine (18:1_18:1) levels	2	1	TRUE
rs79008894	T	C	T	C	0.208644	-0.0021	0.039388	0.0498	FALSE	FALSE	FALSE	ieu-b-7	4	141018512	0.0665	13655	0.9753	Parkinson's disease || id:ieu-b-7	Parkinson's disease	Parkinson's disease || ||	TRUE	igd	4	140097358	0.0458999	0.039388	5.56e-06	7174	GCST90277308.tsv	Phosphatidylcholine (18:1_18:1) levels	2	1	TRUE
rs10147474	G	A	G	A	-0.218542	-0.0315	0.0371839	0.0344	FALSE	FALSE	FALSE	ieu-b-7	14	30292648	0.0622	468692	0.6127	Parkinson's disease || id:ieu-b-7	Parkinson's disease	Parkinson's disease || ||	TRUE	igd	14	29823442	0.0454339	0.0371839	1.54e-06	6996	GCST90277401.tsv	Triacylglycerol (53:2) levels	2	1	TRUE
rs111241638	C	T	C	T	-0.22164	0.0513	0.0327416	0.0404	FALSE	FALSE	FALSE	ieu-b-7	3	167830430	0.0615	468692	0.4037	Parkinson's disease || id:ieu-b-7	Parkinson's disease	Parkinson's disease || ||	TRUE	igd	3	168112642	0.0498747	0.0327416	8.97e-06	6996	GCST90277401.tsv	Triacylglycerol (53:2) levels	2	1	TRUE
rs116497138	T	G	T	G	-0.184251	-0.0525	0.0497938	0.0466	FALSE	FALSE	FALSE	ieu-b-7	3	87229633	0.0609	468692	0.3893	Parkinson's disease || id:ieu-b-7	Parkinson's disease	Parkinson's disease || ||	TRUE	igd	3	87180483	0.0397092	0.0497938	3.54e-06	6996	GCST90277401.tsv	Triacylglycerol (53:2) levels	2	1	TRUE
rs11926107	G	A	G	A	-0.0834409	0.0172	0.283612	0.3618	FALSE	FALSE	FALSE	ieu-b-7	3	134714338	0.0232	468692	0.4573	Parkinson's disease || id:ieu-b-7	Parkinson's disease	Parkinson's disease || ||	TRUE	igd	3	134995496	0.0187086	0.283612	8.32e-06	6996	GCST90277401.tsv	Triacylglycerol (53:2) levels	2	1	TRUE
rs1260326	C	T	C	T	-0.118757	0.0678	0.650878	0.5801	FALSE	FALSE	FALSE	ieu-b-7	2	27730940	0.0172	482730	8.23797e-05	Parkinson's disease || id:ieu-b-7	Parkinson's disease	Parkinson's disease || ||	TRUE	igd	2	27508073	0.0176248	0.650878	1.73e-11	6996	GCST90277401.tsv	Triacylglycerol (53:2) levels	2	1	TRUE
rs12635725	G	A	G	A	0.0757724	-0.0207	0.559537	0.5533	FALSE	FALSE	FALSE	ieu-b-7	3	1937149	0.022	471013	0.3462	Parkinson's disease || id:ieu-b-7	Parkinson's disease	Parkinson's disease || ||	TRUE	igd	3	1895465	0.0168954	0.559537	7.41e-06	6996	GCST90277401.tsv	Triacylglycerol (53:2) levels	2	1	TRUE
rs150741556	A	G	A	G	0.234796	-0.0104	0.0262121	0.0124	FALSE	FALSE	FALSE	ieu-b-7	5	83102973	0.1113	468692	0.9257	Parkinson's disease || id:ieu-b-7	Parkinson's disease	Parkinson's disease || ||	TRUE	igd	5	83807154	0.0526839	0.0262121	8.45e-06	6996	GCST90277401.tsv	Triacylglycerol (53:2) levels	2	1	TRUE
rs1570599	G	A	G	A	0.16496	0.0385	0.940598	0.9583	FALSE	FALSE	FALSE	ieu-b-7	1	27445406	0.058	471013	0.5072	Parkinson's disease || id:ieu-b-7	Parkinson's disease	Parkinson's disease || ||	TRUE	igd	1	27118915	0.0366736	0.940598	6.96e-06	6996	GCST90277401.tsv	Triacylglycerol (53:2) levels	2	1	TRUE
rs174556	T	C	T	C	0.0952492	-1e-04	0.3796	0.2911	FALSE	FALSE	FALSE	ieu-b-7	11	61580635	0.0185	482730	0.9976	Parkinson's disease || id:ieu-b-7	Parkinson's disease	Parkinson's disease || ||	TRUE	igd	11	61813163	0.0174739	0.3796	5.17e-08	6996	GCST90277401.tsv	Triacylglycerol (53:2) levels	2	1	TRUE
rs34021847	A	G	A	G	-0.0884326	0.0321	0.320061	0.3388	FALSE	FALSE	FALSE	ieu-b-7	7	2037761	0.0202	482730	0.1114	Parkinson's disease || id:ieu-b-7	Parkinson's disease	Parkinson's disease || ||	TRUE	igd	7	1998126	0.0180819	0.320061	1.03e-06	6996	GCST90277401.tsv	Triacylglycerol (53:2) levels	2	1	TRUE
rs35332062	A	G	A	G	-0.134161	0.0046	0.121986	0.1187	FALSE	FALSE	FALSE	ieu-b-7	7	73012042	0.0272	480593	0.8669	Parkinson's disease || id:ieu-b-7	Parkinson's disease	Parkinson's disease || ||	TRUE	igd	7	73597712	0.0258724	0.121986	2.21e-07	6996	GCST90277401.tsv	Triacylglycerol (53:2) levels	2	1	TRUE
rs390082	G	T	G	T	0.143547	0.0049	0.0773048	0.1061	FALSE	FALSE	FALSE	ieu-b-7	19	45416831	0.0275	482730	0.8578	Parkinson's disease || id:ieu-b-7	Parkinson's disease	Parkinson's disease || ||	TRUE	igd	19	44913574	0.0315701	0.0773048	5.53e-06	6996	GCST90277401.tsv	Triacylglycerol (53:2) levels	2	1	TRUE
rs55870249	G	C	G	C	0.0906331	0.0158	0.225246	0.17	FALSE	TRUE	FALSE	ieu-b-7	3	177221968	0.03	468692	0.599	Parkinson's disease || id:ieu-b-7	Parkinson's disease	Parkinson's disease || ||	TRUE	igd	3	177504180	0.0202815	0.225246	7.99e-06	6996	GCST90277401.tsv	Triacylglycerol (53:2) levels	2	1	TRUE
rs62043594	A	C	A	C	-0.0906082	0.019	0.417786	0.3745	FALSE	FALSE	FALSE	ieu-b-7	15	93697383	0.0231	468692	0.4112	Parkinson's disease || id:ieu-b-7	Parkinson's disease	Parkinson's disease || ||	TRUE	igd	15	93154154	0.0169712	0.417786	9.63e-08	6996	GCST90277401.tsv	Triacylglycerol (53:2) levels	2	1	TRUE
rs62291572	T	C	T	C	0.103281	0.0271	0.214393	0.2526	FALSE	FALSE	FALSE	ieu-b-7	4	4997927	0.0275	468692	0.3245	Parkinson's disease || id:ieu-b-7	Parkinson's disease	Parkinson's disease || ||	TRUE	igd	4	4996200	0.0212489	0.214393	1.2e-06	6996	GCST90277401.tsv	Triacylglycerol (53:2) levels	2	1	TRUE
rs673548	A	G	A	G	-0.0836976	0.0072	0.272537	0.2192	FALSE	FALSE	FALSE	ieu-b-7	2	21237544	0.0212	480593	0.734199	Parkinson's disease || id:ieu-b-7	Parkinson's disease	Parkinson's disease || ||	TRUE	igd	2	21014672	0.0188787	0.272537	9.4e-06	6996	GCST90277401.tsv	Triacylglycerol (53:2) levels	2	1	TRUE
rs72679249	G	A	G	A	0.0917577	0.0121	0.270202	0.3213	FALSE	FALSE	FALSE	ieu-b-7	4	111122162	0.0292	13655	0.6773	Parkinson's disease || id:ieu-b-7	Parkinson's disease	Parkinson's disease || ||	TRUE	igd	4	110201006	0.0193106	0.270202	2.06e-06	6996	GCST90277401.tsv	Triacylglycerol (53:2) levels	2	1	TRUE
rs75573052	T	C	T	C	-0.141517	-0.0391	0.0845389	0.1106	FALSE	FALSE	FALSE	ieu-b-7	13	21612149	0.036	468692	0.2773	Parkinson's disease || id:ieu-b-7	Parkinson's disease	Parkinson's disease || ||	TRUE	igd	13	21038010	0.0309179	0.0845389	4.79e-06	6996	GCST90277401.tsv	Triacylglycerol (53:2) levels	2	1	TRUE
rs76950187	G	A	G	A	0.15721	-0.0608	0.0744995	0.0478	FALSE	FALSE	FALSE	ieu-b-7	2	129184649	0.0553	468692	0.2721	Parkinson's disease || id:ieu-b-7	Parkinson's disease	Parkinson's disease || ||	TRUE	igd	2	128427075	0.0323198	0.0744995	1.17e-06	6996	GCST90277401.tsv	Triacylglycerol (53:2) levels	2	1	TRUE
rs964184	C	G	C	G	-0.23275	-0.0568	0.848991	0.8627	FALSE	TRUE	FALSE	ieu-b-7	11	116648917	0.0243	482730	0.0193299	Parkinson's disease || id:ieu-b-7	Parkinson's disease	Parkinson's disease || ||	TRUE	igd	11	116778201	0.0232957	0.848991	2.38e-23	6996	GCST90277401.tsv	Triacylglycerol (53:2) levels	2	1	TRUE
rs10147474	G	A	G	A	-0.227071	-0.0315	0.0371839	0.0344	FALSE	FALSE	FALSE	ieu-b-7	14	30292648	0.0622	468692	0.6127	Parkinson's disease || id:ieu-b-7	Parkinson's disease	Parkinson's disease || ||	TRUE	igd	14	29823442	0.0447485	0.0371839	3.98e-07	7149	GCST90277393.tsv	Triacylglycerol (51:2) levels	2	1	TRUE
rs112122274	G	A	G	A	-0.221318	-0.0476	0.0359716	0.0515	FALSE	FALSE	FALSE	ieu-b-7	9	139149840	0.0687	466555	0.488599	Parkinson's disease || id:ieu-b-7	Parkinson's disease	Parkinson's disease || ||	TRUE	igd	9	136257994	0.0487195	0.0359716	5.64e-06	7149	GCST90277393.tsv	Triacylglycerol (51:2) levels	2	1	TRUE
rs1260326	C	T	C	T	-0.127915	0.0678	0.650878	0.5801	FALSE	FALSE	FALSE	ieu-b-7	2	27730940	0.0172	482730	8.23797e-05	Parkinson's disease || id:ieu-b-7	Parkinson's disease	Parkinson's disease || ||	TRUE	igd	2	27508073	0.017439	0.650878	2.46e-13	7149	GCST90277393.tsv	Triacylglycerol (51:2) levels	2	1	TRUE
rs139499638	C	G	C	G	-0.616581	0.0796	0.00441364	0.0211	FALSE	TRUE	FALSE	ieu-b-7	4	121751160	0.0887	468692	0.3696	Parkinson's disease || id:ieu-b-7	Parkinson's disease	Parkinson's disease || ||	TRUE	igd	4	120830005	0.136121	0.00441364	6e-06	7149	GCST90277393.tsv	Triacylglycerol (51:2) levels	2	1	TRUE
rs143838492	A	G	A	G	0.681107	-0.182	0.00332922	0.01	FALSE	FALSE	FALSE	ieu-b-7	5	114228685	0.1536	12776	0.236	Parkinson's disease || id:ieu-b-7	Parkinson's disease	Parkinson's disease || ||	TRUE	igd	5	114892988	0.148432	0.00332922	4.53e-06	7149	GCST90277393.tsv	Triacylglycerol (51:2) levels	2	1	TRUE
rs144241030	T	C	T	C	0.147183	-0.0337	0.0771647	0.0426	FALSE	FALSE	FALSE	ieu-b-7	1	103708723	0.0661	468692	0.610299	Parkinson's disease || id:ieu-b-7	Parkinson's disease	Parkinson's disease || ||	TRUE	igd	1	103243167	0.0322356	0.0771647	5.05e-06	7149	GCST90277393.tsv	Triacylglycerol (51:2) levels	2	1	TRUE
rs17282355	T	C	T	C	-0.116484	0.0453	0.118599	0.1331	FALSE	FALSE	FALSE	ieu-b-7	3	134696331	0.0336	468692	0.1774	Parkinson's disease || id:ieu-b-7	Parkinson's disease	Parkinson's disease || ||	TRUE	igd	3	134977489	0.0263523	0.118599	1e-05	7149	GCST90277393.tsv	Triacylglycerol (51:2) levels	2	1	TRUE
rs174556	T	C	T	C	0.0844723	-1e-04	0.3796	0.2911	FALSE	FALSE	FALSE	ieu-b-7	11	61580635	0.0185	482730	0.9976	Parkinson's disease || id:ieu-b-7	Parkinson's disease	Parkinson's disease || ||	TRUE	igd	11	61813163	0.0173098	0.3796	1.08e-06	7149	GCST90277393.tsv	Triacylglycerol (51:2) levels	2	1	TRUE
rs28368829	A	G	A	G	-0.0883798	-0.0039	0.239768	0.3183	FALSE	FALSE	FALSE	ieu-b-7	9	138893579	0.0242	468692	0.8706	Parkinson's disease || id:ieu-b-7	Parkinson's disease	Parkinson's disease || ||	TRUE	igd	9	136001733	0.0197876	0.239768	8.07e-06	7149	GCST90277393.tsv	Triacylglycerol (51:2) levels	2	1	TRUE
rs28437809	G	T	G	T	0.0747373	0.0142	0.515605	0.5228	FALSE	FALSE	FALSE	ieu-b-7	4	183422600	0.0224	468692	0.5254	Parkinson's disease || id:ieu-b-7	Parkinson's disease	Parkinson's disease || ||	TRUE	igd	4	182501447	0.0167547	0.515605	8.29e-06	7149	GCST90277393.tsv	Triacylglycerol (51:2) levels	2	1	TRUE
rs316343	T	C	T	C	-0.0758413	-0.0099	0.468	0.5457	FALSE	FALSE	FALSE	ieu-b-7	6	2840059	0.0228	468692	0.6656	Parkinson's disease || id:ieu-b-7	Parkinson's disease	Parkinson's disease || ||	TRUE	igd	6	2839825	0.0171028	0.468	9.37e-06	7149	GCST90277393.tsv	Triacylglycerol (51:2) levels	2	1	TRUE
rs33951980	T	C	T	C	-0.136158	0.006	0.121802	0.1208	FALSE	FALSE	FALSE	ieu-b-7	7	73029437	0.0271	480593	0.8239	Parkinson's disease || id:ieu-b-7	Parkinson's disease	Parkinson's disease || ||	TRUE	igd	7	73615107	0.0254528	0.121802	9.09e-08	7149	GCST90277393.tsv	Triacylglycerol (51:2) levels	2	1	TRUE
rs4418629	C	T	C	T	0.160313	0.047	0.940598	0.9581	FALSE	FALSE	FALSE	ieu-b-7	1	27427041	0.0581	471013	0.4186	Parkinson's disease || id:ieu-b-7	Parkinson's disease	Parkinson's disease || ||	TRUE	igd	1	27100550	0.0362256	0.940598	9.76e-06	7149	GCST90277393.tsv	Triacylglycerol (51:2) levels	2	1	TRUE
rs62043594	A	C	A	C	-0.0796127	0.019	0.417786	0.3745	FALSE	FALSE	FALSE	ieu-b-7	15	93697383	0.0231	468692	0.4112	Parkinson's disease || id:ieu-b-7	Parkinson's disease	Parkinson's disease || ||	TRUE	igd	15	93154154	0.0167895	0.417786	2.16e-06	7149	GCST90277393.tsv	Triacylglycerol (51:2) levels	2	1	TRUE
rs6721083	C	G	C	G	0.160749	0.01	0.93653	0.9343	FALSE	TRUE	FALSE	ieu-b-7	2	171081652	0.0472	468692	0.8325	Parkinson's disease || id:ieu-b-7	Parkinson's disease	Parkinson's disease || ||	TRUE	igd	2	170225142	0.034997	0.93653	4.43e-06	7149	GCST90277393.tsv	Triacylglycerol (51:2) levels	2	1	TRUE
rs72753379	T	C	T	C	0.20669	-0.023	0.039167	0.0203	FALSE	FALSE	FALSE	ieu-b-7	9	123112954	0.0908	468692	0.8003	Parkinson's disease || id:ieu-b-7	Parkinson's disease	Parkinson's disease || ||	TRUE	igd	9	120350676	0.0447591	0.039167	3.94e-06	7149	GCST90277393.tsv	Triacylglycerol (51:2) levels	2	1	TRUE
rs7412	T	C	T	C	0.167513	-0.0109	0.053066	0.0792	FALSE	FALSE	FALSE	ieu-b-7	19	45412079	0.0313	482730	0.7275	Parkinson's disease || id:ieu-b-7	Parkinson's disease	Parkinson's disease || ||	TRUE	igd	19	44908822	0.0373505	0.053066	7.41e-06	7149	GCST90277393.tsv	Triacylglycerol (51:2) levels	2	1	TRUE
rs75573052	T	C	T	C	-0.134878	-0.0391	0.0845389	0.1106	FALSE	FALSE	FALSE	ieu-b-7	13	21612149	0.036	468692	0.2773	Parkinson's disease || id:ieu-b-7	Parkinson's disease	Parkinson's disease || ||	TRUE	igd	13	21038010	0.0304689	0.0845389	9.7e-06	7149	GCST90277393.tsv	Triacylglycerol (51:2) levels	2	1	TRUE
rs76950187	G	A	G	A	0.163309	-0.0608	0.0744995	0.0478	FALSE	FALSE	FALSE	ieu-b-7	2	129184649	0.0553	468692	0.2721	Parkinson's disease || id:ieu-b-7	Parkinson's disease	Parkinson's disease || ||	TRUE	igd	2	128427075	0.0320783	0.0744995	3.65e-07	7149	GCST90277393.tsv	Triacylglycerol (51:2) levels	2	1	TRUE
rs964184	C	G	C	G	-0.212239	-0.0568	0.848991	0.8627	FALSE	TRUE	FALSE	ieu-b-7	11	116648917	0.0243	482730	0.0193299	Parkinson's disease || id:ieu-b-7	Parkinson's disease	Parkinson's disease || ||	TRUE	igd	11	116778201	0.0231231	0.848991	5.6e-20	7149	GCST90277393.tsv	Triacylglycerol (51:2) levels	2	1	TRUE
rs10147474	G	A	G	A	-0.205161	-0.0315	0.0371839	0.0344	FALSE	FALSE	FALSE	ieu-b-7	14	30292648	0.0622	468692	0.6127	Parkinson's disease || id:ieu-b-7	Parkinson's disease	Parkinson's disease || ||	TRUE	igd	14	29823442	0.0449078	0.0371839	4.99e-06	7119	GCST90277394.tsv	Triacylglycerol (51:3) levels	2	1	TRUE
rs1047974	A	G	A	G	0.143421	0.0542	0.0759694	0.095	FALSE	FALSE	FALSE	ieu-b-7	12	108914596	0.0312	482730	0.0822602	Parkinson's disease || id:ieu-b-7	Parkinson's disease	Parkinson's disease || ||	TRUE	igd	12	108520819	0.0316816	0.0759694	6.08e-06	7119	GCST90277394.tsv	Triacylglycerol (51:3) levels	2	1	TRUE
rs111526079	A	G	A	G	0.125203	-0.0576	0.10498	0.069	FALSE	FALSE	FALSE	ieu-b-7	14	77437466	0.0473	468692	0.2229	Parkinson's disease || id:ieu-b-7	Parkinson's disease	Parkinson's disease || ||	TRUE	igd	14	76971123	0.0274413	0.10498	5.14e-06	7119	GCST90277394.tsv	Triacylglycerol (51:3) levels	2	1	TRUE
rs111568723	G	A	G	A	0.242108	0.1201	0.025886	0.0526	FALSE	FALSE	FALSE	ieu-b-7	9	135345889	0.0514	468692	0.0194102	Parkinson's disease || id:ieu-b-7	Parkinson's disease	Parkinson's disease || ||	TRUE	igd	9	132470502	0.0546607	0.025886	9.58e-06	7119	GCST90277394.tsv	Triacylglycerol (51:3) levels	2	1	TRUE
rs116011373	A	G	A	G	-0.190761	0.0223	0.0487529	0.0266	FALSE	FALSE	FALSE	ieu-b-7	3	87347791	0.0848	468692	0.792399	Parkinson's disease || id:ieu-b-7	Parkinson's disease	Parkinson's disease || ||	TRUE	igd	3	87298641	0.0393736	0.0487529	1.29e-06	7119	GCST90277394.tsv	Triacylglycerol (51:3) levels	2	1	TRUE
rs11728165	T	C	T	C	-0.148292	0.0476	0.0804132	0.1016	FALSE	FALSE	FALSE	ieu-b-7	4	108808018	0.0392	468692	0.2255	Parkinson's disease || id:ieu-b-7	Parkinson's disease	Parkinson's disease || ||	TRUE	igd	4	107886862	0.032163	0.0804132	4.08e-06	7119	GCST90277394.tsv	Triacylglycerol (51:3) levels	2	1	TRUE
rs117428564	T	C	T	C	0.465996	-0.1106	0.00725166	0.0177	FALSE	FALSE	FALSE	ieu-b-7	12	21113599	0.0908	470485	0.2236	Parkinson's disease || id:ieu-b-7	Parkinson's disease	Parkinson's disease || ||	TRUE	igd	12	20960665	0.102359	0.00725166	5.38e-06	7119	GCST90277394.tsv	Triacylglycerol (51:3) levels	2	1	TRUE
rs1260326	C	T	C	T	-0.13791	0.0678	0.650878	0.5801	FALSE	FALSE	FALSE	ieu-b-7	2	27730940	0.0172	482730	8.23797e-05	Parkinson's disease || id:ieu-b-7	Parkinson's disease	Parkinson's disease || ||	TRUE	igd	2	27508073	0.0174639	0.650878	3.28e-15	7119	GCST90277394.tsv	Triacylglycerol (51:3) levels	2	1	TRUE
rs12635725	G	A	G	A	0.0753128	-0.0207	0.559537	0.5533	FALSE	FALSE	FALSE	ieu-b-7	3	1937149	0.022	471013	0.3462	Parkinson's disease || id:ieu-b-7	Parkinson's disease	Parkinson's disease || ||	TRUE	igd	3	1895465	0.0167629	0.559537	7.13e-06	7119	GCST90277394.tsv	Triacylglycerol (51:3) levels	2	1	TRUE
rs138427786	G	A	G	A	0.301941	3e-04	0.0162448	0.0258	FALSE	FALSE	FALSE	ieu-b-7	4	164473300	0.0715	468692	0.9963	Parkinson's disease || id:ieu-b-7	Parkinson's disease	Parkinson's disease || ||	TRUE	igd	4	163552148	0.0665321	0.0162448	5.76e-06	7119	GCST90277394.tsv	Triacylglycerol (51:3) levels	2	1	TRUE
rs139278484	C	A	C	A	0.252416	-0.0445	0.0219235	0.0174	FALSE	FALSE	FALSE	ieu-b-7	3	176741646	0.0912	468692	0.6256	Parkinson's disease || id:ieu-b-7	Parkinson's disease	Parkinson's disease || ||	TRUE	igd	3	177023858	0.0563323	0.0219235	7.54e-06	7119	GCST90277394.tsv	Triacylglycerol (51:3) levels	2	1	TRUE
rs139499638	C	G	C	G	-0.659412	0.0796	0.00441364	0.0211	FALSE	TRUE	FALSE	ieu-b-7	4	121751160	0.0887	468692	0.3696	Parkinson's disease || id:ieu-b-7	Parkinson's disease	Parkinson's disease || ||	TRUE	igd	4	120830005	0.13603	0.00441364	1.28e-06	7119	GCST90277394.tsv	Triacylglycerol (51:3) levels	2	1	TRUE
rs139500046	C	A	C	A	-0.37314	0.0441	0.011246	0.0171	FALSE	FALSE	FALSE	ieu-b-7	12	97244448	0.0865	468692	0.61	Parkinson's disease || id:ieu-b-7	Parkinson's disease	Parkinson's disease || ||	TRUE	igd	12	96850670	0.0798691	0.011246	3.04e-06	7119	GCST90277394.tsv	Triacylglycerol (51:3) levels	2	1	TRUE
rs146131769	G	A	G	A	-0.447929	-0.0101	0.00835449	0.0114	FALSE	FALSE	FALSE	ieu-b-7	6	49461707	0.0917	482730	0.9126	Parkinson's disease || id:ieu-b-7	Parkinson's disease	Parkinson's disease || ||	TRUE	igd	6	49493994	0.0951949	0.00835449	2.58e-06	7119	GCST90277394.tsv	Triacylglycerol (51:3) levels	2	1	TRUE
rs16996148	T	G	T	G	-0.148112	-0.0222	0.0658412	0.078	FALSE	FALSE	FALSE	ieu-b-7	19	19658472	0.0319	482730	0.4863	Parkinson's disease || id:ieu-b-7	Parkinson's disease	Parkinson's disease || ||	TRUE	igd	19	19547663	0.0334981	0.0658412	9.94e-06	7119	GCST90277394.tsv	Triacylglycerol (51:3) levels	2	1	TRUE
rs187429064	G	A	G	A	-0.225594	0.1979	0.0535314	0.0149	FALSE	FALSE	FALSE	ieu-b-7	19	19380513	0.0871	477150	0.0231398	Parkinson's disease || id:ieu-b-7	Parkinson's disease	Parkinson's disease || ||	TRUE	igd	19	19269704	0.038043	0.0535314	3.17e-09	7119	GCST90277394.tsv	Triacylglycerol (51:3) levels	2	1	TRUE
rs35332062	A	G	A	G	-0.150726	0.0046	0.121986	0.1187	FALSE	FALSE	FALSE	ieu-b-7	7	73012042	0.0272	480593	0.8669	Parkinson's disease || id:ieu-b-7	Parkinson's disease	Parkinson's disease || ||	TRUE	igd	7	73597712	0.0254703	0.121986	3.41e-09	7119	GCST90277394.tsv	Triacylglycerol (51:3) levels	2	1	TRUE
rs35397574	G	A	G	A	-0.0799024	0.004	0.483285	0.4675	FALSE	FALSE	FALSE	ieu-b-7	3	148113373	0.0236	469691	0.8657	Parkinson's disease || id:ieu-b-7	Parkinson's disease	Parkinson's disease || ||	TRUE	igd	3	148395586	0.0170196	0.483285	2.72e-06	7119	GCST90277394.tsv	Triacylglycerol (51:3) levels	2	1	TRUE
rs390082	G	T	G	T	0.150707	0.0049	0.0773048	0.1061	FALSE	FALSE	FALSE	ieu-b-7	19	45416831	0.0275	482730	0.8578	Parkinson's disease || id:ieu-b-7	Parkinson's disease	Parkinson's disease || ||	TRUE	igd	19	44913574	0.0313089	0.0773048	1.51e-06	7119	GCST90277394.tsv	Triacylglycerol (51:3) levels	2	1	TRUE
rs6692319	T	C	T	C	-0.0882177	0.0194	0.739761	0.8013	FALSE	FALSE	FALSE	ieu-b-7	1	230284375	0.0253	482730	0.4434	Parkinson's disease || id:ieu-b-7	Parkinson's disease	Parkinson's disease || ||	TRUE	igd	1	230148628	0.0188526	0.739761	2.93e-06	7119	GCST90277394.tsv	Triacylglycerol (51:3) levels	2	1	TRUE
rs673548	A	G	A	G	-0.107098	0.0072	0.272537	0.2192	FALSE	FALSE	FALSE	ieu-b-7	2	21237544	0.0212	480593	0.734199	Parkinson's disease || id:ieu-b-7	Parkinson's disease	Parkinson's disease || ||	TRUE	igd	2	21014672	0.0186743	0.272537	1.01e-08	7119	GCST90277394.tsv	Triacylglycerol (51:3) levels	2	1	TRUE
rs7782961	T	A	T	A	0.0898122	0.0586	0.231896	0.1822	FALSE	TRUE	FALSE	ieu-b-7	7	6335583	0.0264	482730	0.0263003	Parkinson's disease || id:ieu-b-7	Parkinson's disease	Parkinson's disease || ||	TRUE	igd	7	6295952	0.0200585	0.231896	7.66e-06	7119	GCST90277394.tsv	Triacylglycerol (51:3) levels	2	1	TRUE
rs7846649	C	T	C	T	0.0948767	-0.069	0.190649	0.0912	FALSE	FALSE	FALSE	ieu-b-7	8	60001055	0.0338	482730	0.0412003	Parkinson's disease || id:ieu-b-7	Parkinson's disease	Parkinson's disease || ||	TRUE	igd	8	59088496	0.0212506	0.190649	8.14e-06	7119	GCST90277394.tsv	Triacylglycerol (51:3) levels	2	1	TRUE
rs964184	C	G	C	G	-0.249339	-0.0568	0.848991	0.8627	FALSE	TRUE	FALSE	ieu-b-7	11	116648917	0.0243	482730	0.0193299	Parkinson's disease || id:ieu-b-7	Parkinson's disease	Parkinson's disease || ||	TRUE	igd	11	116778201	0.0230918	0.848991	5.67e-27	7119	GCST90277394.tsv	Triacylglycerol (51:3) levels	2	1	TRUE
rs10149017	G	A	G	A	0.0933266	-0.0197	0.796337	0.7585	FALSE	FALSE	FALSE	ieu-b-7	14	95515519	0.0259	468692	0.4467	Parkinson's disease || id:ieu-b-7	Parkinson's disease	Parkinson's disease || ||	TRUE	igd	14	95049182	0.0210548	0.796337	9.44e-06	7148	GCST90277413.tsv	Triacylglycerol (56:7) levels	2	1	TRUE
rs112214356	C	T	C	T	0.163793	-0.0171	0.0608548	0.075	FALSE	FALSE	FALSE	ieu-b-7	3	195923985	0.0358	482730	0.6321	Parkinson's disease || id:ieu-b-7	Parkinson's disease	Parkinson's disease || ||	TRUE	igd	3	196197114	0.0352624	0.0608548	3.46e-06	7148	GCST90277413.tsv	Triacylglycerol (56:7) levels	2	1	TRUE
rs115007623	C	T	C	T	0.403192	0.0498	0.00991482	0.0289	FALSE	FALSE	FALSE	ieu-b-7	6	44016412	0.0591	482730	0.3994	Parkinson's disease || id:ieu-b-7	Parkinson's disease	Parkinson's disease || ||	TRUE	igd	6	44048675	0.0892862	0.00991482	6.41e-06	7148	GCST90277413.tsv	Triacylglycerol (56:7) levels	2	1	TRUE
rs1260326	C	T	C	T	-0.0986077	0.0678	0.650878	0.5801	FALSE	FALSE	FALSE	ieu-b-7	2	27730940	0.0172	482730	8.23797e-05	Parkinson's disease || id:ieu-b-7	Parkinson's disease	Parkinson's disease || ||	TRUE	igd	2	27508073	0.017493	0.650878	1.79e-08	7148	GCST90277413.tsv	Triacylglycerol (56:7) levels	2	1	TRUE
rs148132478	T	C	T	C	-0.736422	0.0659	0.0029219	0.0161	FALSE	FALSE	FALSE	ieu-b-7	14	74767422	0.0939	27693	0.4827	Parkinson's disease || id:ieu-b-7	Parkinson's disease	Parkinson's disease || ||	TRUE	igd	14	74300719	0.163298	0.0029219	6.59e-06	7148	GCST90277413.tsv	Triacylglycerol (56:7) levels	2	1	TRUE
rs150578762	A	G	A	G	0.132623	0.1501	0.0942658	0.0387	FALSE	FALSE	FALSE	ieu-b-7	22	28479956	0.0693	468692	0.0303403	Parkinson's disease || id:ieu-b-7	Parkinson's disease	Parkinson's disease || ||	TRUE	igd	22	28083968	0.0287729	0.0942658	4.11e-06	7148	GCST90277413.tsv	Triacylglycerol (56:7) levels	2	1	TRUE
rs16996148	T	G	T	G	-0.150991	-0.0222	0.0658412	0.078	FALSE	FALSE	FALSE	ieu-b-7	19	19658472	0.0319	482730	0.4863	Parkinson's disease || id:ieu-b-7	Parkinson's disease	Parkinson's disease || ||	TRUE	igd	19	19547663	0.0336169	0.0658412	7.18e-06	7148	GCST90277413.tsv	Triacylglycerol (56:7) levels	2	1	TRUE
rs174554	G	A	G	A	-0.161329	0.0035	0.405862	0.3275	FALSE	FALSE	FALSE	ieu-b-7	11	61579463	0.0179	482730	0.846	Parkinson's disease || id:ieu-b-7	Parkinson's disease	Parkinson's disease || ||	TRUE	igd	11	61811991	0.0169773	0.405862	2.72e-21	7148	GCST90277413.tsv	Triacylglycerol (56:7) levels	2	1	TRUE
rs182611493	G	A	G	A	-0.271402	0.1375	0.0538013	0.0168	FALSE	FALSE	FALSE	ieu-b-7	19	19458388	0.115	22113	0.2317	Parkinson's disease || id:ieu-b-7	Parkinson's disease	Parkinson's disease || ||	TRUE	igd	19	19347579	0.0378675	0.0538013	8.42e-13	7148	GCST90277413.tsv	Triacylglycerol (56:7) levels	2	1	TRUE
rs1883350	C	T	C	T	0.0878854	-0.02	0.39119	0.2923	FALSE	FALSE	FALSE	ieu-b-7	22	44328043	0.0194	482730	0.3038	Parkinson's disease || id:ieu-b-7	Parkinson's disease	Parkinson's disease || ||	TRUE	igd	22	43932163	0.0172118	0.39119	3.37e-07	7148	GCST90277413.tsv	Triacylglycerol (56:7) levels	2	1	TRUE
rs1902483	G	T	G	T	0.0755599	-0.0091	0.505272	0.4389	FALSE	FALSE	FALSE	ieu-b-7	4	155956844	0.0225	468692	0.6877	Parkinson's disease || id:ieu-b-7	Parkinson's disease	Parkinson's disease || ||	TRUE	igd	4	155035692	0.0166313	0.505272	5.63e-06	7148	GCST90277413.tsv	Triacylglycerol (56:7) levels	2	1	TRUE
rs2229738	T	C	T	C	-0.12075	-5e-04	0.155986	0.0754	FALSE	FALSE	FALSE	ieu-b-7	11	68562328	0.0329	482730	0.9887	Parkinson's disease || id:ieu-b-7	Parkinson's disease	Parkinson's disease || ||	TRUE	igd	11	68794860	0.0234888	0.155986	2.81e-07	7148	GCST90277413.tsv	Triacylglycerol (56:7) levels	2	1	TRUE
rs2626606	A	G	A	G	-0.109922	-0.0042	0.862176	0.8568	FALSE	FALSE	FALSE	ieu-b-7	14	97969335	0.0314	468692	0.8942	Parkinson's disease || id:ieu-b-7	Parkinson's disease	Parkinson's disease || ||	TRUE	igd	14	97502998	0.0242311	0.862176	5.8e-06	7148	GCST90277413.tsv	Triacylglycerol (56:7) levels	2	1	TRUE
rs34001747	G	C	G	C	0.358159	0.0843	0.0115523	0.0151	FALSE	TRUE	FALSE	ieu-b-7	17	16863687	0.1063	468692	0.4276	Parkinson's disease || id:ieu-b-7	Parkinson's disease	Parkinson's disease || ||	TRUE	igd	17	16960373	0.0810252	0.0115523	1e-05	7148	GCST90277413.tsv	Triacylglycerol (56:7) levels	2	1	TRUE
rs3916027	A	G	A	G	-0.125596	-0.0036	0.252552	0.2787	FALSE	FALSE	FALSE	ieu-b-7	8	19824868	0.0187	482730	0.8453	Parkinson's disease || id:ieu-b-7	Parkinson's disease	Parkinson's disease || ||	TRUE	igd	8	19967357	0.0191807	0.252552	6.22e-11	7148	GCST90277413.tsv	Triacylglycerol (56:7) levels	2	1	TRUE
rs483082	T	G	T	G	0.105379	-0.0017	0.242295	0.2118	FALSE	FALSE	FALSE	ieu-b-7	19	45416178	0.0219	480593	0.9397	Parkinson's disease || id:ieu-b-7	Parkinson's disease	Parkinson's disease || ||	TRUE	igd	19	44912921	0.0196109	0.242295	7.96e-08	7148	GCST90277413.tsv	Triacylglycerol (56:7) levels	2	1	TRUE
rs513272	C	T	C	T	0.0793456	0.0062	0.563508	0.5667	FALSE	FALSE	FALSE	ieu-b-7	12	129537939	0.0231	468692	0.7886	Parkinson's disease || id:ieu-b-7	Parkinson's disease	Parkinson's disease || ||	TRUE	igd	12	129053394	0.0173639	0.563508	4.97e-06	7148	GCST90277413.tsv	Triacylglycerol (56:7) levels	2	1	TRUE
rs57706029	T	C	T	C	0.0793	0.0265	0.605344	0.6469	FALSE	FALSE	FALSE	ieu-b-7	19	21953161	0.0212	480593	0.2122	Parkinson's disease || id:ieu-b-7	Parkinson's disease	Parkinson's disease || ||	TRUE	igd	19	21770359	0.0171695	0.605344	3.93e-06	7148	GCST90277413.tsv	Triacylglycerol (56:7) levels	2	1	TRUE
rs592586	G	A	G	A	0.0804023	0.0144	0.594684	0.5711	FALSE	FALSE	FALSE	ieu-b-7	1	110193390	0.0191	482730	0.4512	Parkinson's disease || id:ieu-b-7	Parkinson's disease	Parkinson's disease || ||	TRUE	igd	1	109650768	0.0169355	0.594684	2.1e-06	7148	GCST90277413.tsv	Triacylglycerol (56:7) levels	2	1	TRUE
rs62419698	G	C	G	C	-0.172388	0.0016	0.0605311	0.0352	FALSE	TRUE	FALSE	ieu-b-7	6	105911061	0.0729	468692	0.9822	Parkinson's disease || id:ieu-b-7	Parkinson's disease	Parkinson's disease || ||	TRUE	igd	6	105463186	0.0372748	0.0605311	3.81e-06	7148	GCST90277413.tsv	Triacylglycerol (56:7) levels	2	1	TRUE
rs6699175	T	C	T	C	0.123873	-0.0148	0.113593	0.1065	FALSE	FALSE	FALSE	ieu-b-7	1	72514896	0.0393	468692	0.707499	Parkinson's disease || id:ieu-b-7	Parkinson's disease	Parkinson's disease || ||	TRUE	igd	1	72049213	0.0266019	0.113593	3.27e-06	7148	GCST90277413.tsv	Triacylglycerol (56:7) levels	2	1	TRUE
rs6904245	A	G	A	G	0.144843	0.0041	0.0805693	0.1379	FALSE	FALSE	FALSE	ieu-b-7	6	134742161	0.0325	468692	0.899	Parkinson's disease || id:ieu-b-7	Parkinson's disease	Parkinson's disease || ||	TRUE	igd	6	134421023	0.0314827	0.0805693	4.28e-06	7148	GCST90277413.tsv	Triacylglycerol (56:7) levels	2	1	TRUE
rs7002672	A	G	A	G	0.0953041	-0.0173	0.804507	0.751	FALSE	FALSE	FALSE	ieu-b-7	8	65606916	0.0221	482730	0.4343	Parkinson's disease || id:ieu-b-7	Parkinson's disease	Parkinson's disease || ||	TRUE	igd	8	64694359	0.0210967	0.804507	6.36e-06	7148	GCST90277413.tsv	Triacylglycerol (56:7) levels	2	1	TRUE
rs7156531	G	C	G	C	0.122206	0.0415	0.114238	0.1356	FALSE	TRUE	FALSE	ieu-b-7	14	36702807	0.043	13655	0.3344	Parkinson's disease || id:ieu-b-7	Parkinson's disease	Parkinson's disease || ||	TRUE	igd	14	36233601	0.0270606	0.114238	6.4e-06	7148	GCST90277413.tsv	Triacylglycerol (56:7) levels	2	1	TRUE
rs7170012	G	A	G	A	-0.0760781	-0.019	0.578531	0.4919	FALSE	FALSE	FALSE	ieu-b-7	15	60156653	0.0192	482730	0.3227	Parkinson's disease || id:ieu-b-7	Parkinson's disease	Parkinson's disease || ||	TRUE	igd	15	59864454	0.0169215	0.578531	7.03e-06	7148	GCST90277413.tsv	Triacylglycerol (56:7) levels	2	1	TRUE
rs72623355	C	T	C	T	-0.133328	1e-04	0.0969428	0.1041	FALSE	FALSE	FALSE	ieu-b-7	13	55582300	0.0375	468692	0.9976	Parkinson's disease || id:ieu-b-7	Parkinson's disease	Parkinson's disease || ||	TRUE	igd	13	55008165	0.0283623	0.0969428	2.64e-06	7148	GCST90277413.tsv	Triacylglycerol (56:7) levels	2	1	TRUE
rs72767411	A	T	A	T	0.296043	0.0343	0.0165705	0.0236	FALSE	TRUE	FALSE	ieu-b-7	5	56981164	0.0772	468692	0.6566	Parkinson's disease || id:ieu-b-7	Parkinson's disease	Parkinson's disease || ||	TRUE	igd	5	57685337	0.0657998	0.0165705	6.92e-06	7148	GCST90277413.tsv	Triacylglycerol (56:7) levels	2	1	TRUE
rs73095198	A	G	A	G	-0.228054	0.0197	0.028823	0.0361	FALSE	FALSE	FALSE	ieu-b-7	3	72123123	0.0602	468692	0.7435	Parkinson's disease || id:ieu-b-7	Parkinson's disease	Parkinson's disease || ||	TRUE	igd	3	72073972	0.0511926	0.028823	8.52e-06	7148	GCST90277413.tsv	Triacylglycerol (56:7) levels	2	1	TRUE
rs75402627	C	T	C	T	0.155913	0.0786	0.0745801	0.0542	FALSE	FALSE	FALSE	ieu-b-7	9	133239928	0.0506	468692	0.1206	Parkinson's disease || id:ieu-b-7	Parkinson's disease	Parkinson's disease || ||	TRUE	igd	9	130364541	0.0324601	0.0745801	1.59e-06	7148	GCST90277413.tsv	Triacylglycerol (56:7) levels	2	1	TRUE
rs7608044	A	G	A	G	-0.126725	-0.036	0.103711	0.1329	FALSE	FALSE	FALSE	ieu-b-7	2	74232342	0.0299	482730	0.228	Parkinson's disease || id:ieu-b-7	Parkinson's disease	Parkinson's disease || ||	TRUE	igd	2	74005215	0.0282017	0.103711	7.11e-06	7148	GCST90277413.tsv	Triacylglycerol (56:7) levels	2	1	TRUE
rs80329613	A	G	A	G	-0.164479	0.0527	0.0537215	0.0513	FALSE	FALSE	FALSE	ieu-b-7	4	76554752	0.0412	482730	0.2008	Parkinson's disease || id:ieu-b-7	Parkinson's disease	Parkinson's disease || ||	TRUE	igd	4	75629568	0.0369275	0.0537215	8.55e-06	7148	GCST90277413.tsv	Triacylglycerol (56:7) levels	2	1	TRUE
rs964184	C	G	C	G	-0.21606	-0.0568	0.848991	0.8627	FALSE	TRUE	FALSE	ieu-b-7	11	116648917	0.0243	482730	0.0193299	Parkinson's disease || id:ieu-b-7	Parkinson's disease	Parkinson's disease || ||	TRUE	igd	11	116778201	0.0231287	0.848991	1.24e-20	7148	GCST90277413.tsv	Triacylglycerol (56:7) levels	2	1	TRUE
rs10150075	T	C	T	C	-0.191189	-0.0926	0.0530446	0.1004	FALSE	FALSE	FALSE	ieu-b-7	14	73038517	0.038	469486	0.0147798	Parkinson's disease || id:ieu-b-7	Parkinson's disease	Parkinson's disease || ||	TRUE	igd	14	72571809	0.0382426	0.0530446	5.88e-07	7170	GCST90277291.tsv	Phosphatidylcholine (16:0_22:6) levels	2	1	TRUE
rs10498720	C	A	C	A	0.261962	0.0368	0.0294103	0.0316	FALSE	FALSE	FALSE	ieu-b-7	6	24353436	0.06	482730	0.5399	Parkinson's disease || id:ieu-b-7	Parkinson's disease	Parkinson's disease || ||	TRUE	igd	6	24353208	0.0503467	0.0294103	2.01e-07	7170	GCST90277291.tsv	Phosphatidylcholine (16:0_22:6) levels	2	1	TRUE
rs117061362	T	G	T	G	0.214587	-0.1042	0.044898	0.0186	FALSE	FALSE	FALSE	ieu-b-7	15	101736552	0.1029	468692	0.3113	Parkinson's disease || id:ieu-b-7	Parkinson's disease	Parkinson's disease || ||	TRUE	igd	15	101196347	0.0410865	0.044898	1.81e-07	7170	GCST90277291.tsv	Phosphatidylcholine (16:0_22:6) levels	2	1	TRUE
rs117185962	C	A	C	A	-0.268296	0.0552	0.0221893	0.0334	FALSE	FALSE	FALSE	ieu-b-7	10	127746455	0.0656	468692	0.4002	Parkinson's disease || id:ieu-b-7	Parkinson's disease	Parkinson's disease || ||	TRUE	igd	10	126057886	0.0590505	0.0221893	5.62e-06	7170	GCST90277291.tsv	Phosphatidylcholine (16:0_22:6) levels	2	1	TRUE
rs117398583	A	G	A	G	-0.242768	0.1365	0.0316929	0.0167	FALSE	FALSE	FALSE	ieu-b-7	10	126894268	0.099	468692	0.1677	Parkinson's disease || id:ieu-b-7	Parkinson's disease	Parkinson's disease || ||	TRUE	igd	10	125205699	0.0509021	0.0316929	1.88e-06	7170	GCST90277291.tsv	Phosphatidylcholine (16:0_22:6) levels	2	1	TRUE
rs143699848	C	T	C	T	-0.339835	0.0251	0.0128905	0.0178	FALSE	FALSE	FALSE	ieu-b-7	5	82280532	0.0928	468692	0.786901	Parkinson's disease || id:ieu-b-7	Parkinson's disease	Parkinson's disease || ||	TRUE	igd	5	82984713	0.0744975	0.0128905	5.15e-06	7170	GCST90277291.tsv	Phosphatidylcholine (16:0_22:6) levels	2	1	TRUE
rs17173596	A	G	A	G	0.0822015	0.0292	0.303746	0.3613	FALSE	FALSE	FALSE	ieu-b-7	7	150477384	0.019	482730	0.1248	Parkinson's disease || id:ieu-b-7	Parkinson's disease	Parkinson's disease || ||	TRUE	igd	7	150780296	0.0182705	0.303746	6.93e-06	7170	GCST90277291.tsv	Phosphatidylcholine (16:0_22:6) levels	2	1	TRUE
rs174544	A	C	A	C	-0.126716	9e-04	0.379757	0.291	FALSE	FALSE	FALSE	ieu-b-7	11	61567753	0.0185	482730	0.9623	Parkinson's disease || id:ieu-b-7	Parkinson's disease	Parkinson's disease || ||	TRUE	igd	11	61800281	0.0172553	0.379757	2.3e-13	7170	GCST90277291.tsv	Phosphatidylcholine (16:0_22:6) levels	2	1	TRUE
rs1935135	C	T	C	T	0.0825672	-0.0415	0.286753	0.3211	FALSE	FALSE	FALSE	ieu-b-7	13	108328177	0.0258	466555	0.1074	Parkinson's disease || id:ieu-b-7	Parkinson's disease	Parkinson's disease || ||	TRUE	igd	13	107675829	0.018287	0.286753	6.42e-06	7170	GCST90277291.tsv	Phosphatidylcholine (16:0_22:6) levels	2	1	TRUE
rs2075083	T	G	T	G	0.0810713	-0.011	0.581063	0.4939	FALSE	FALSE	FALSE	ieu-b-7	7	17719956	0.0261	13655	0.673	Parkinson's disease || id:ieu-b-7	Parkinson's disease	Parkinson's disease || ||	TRUE	igd	7	17680332	0.0167994	0.581063	1.42e-06	7170	GCST90277291.tsv	Phosphatidylcholine (16:0_22:6) levels	2	1	TRUE
rs3775850	A	G	A	G	-0.095713	-0.0607	0.204242	0.1759	FALSE	FALSE	FALSE	ieu-b-7	4	120451018	0.0238	482730	0.01085	Parkinson's disease || id:ieu-b-7	Parkinson's disease	Parkinson's disease || ||	TRUE	igd	4	119529863	0.0207689	0.204242	4.12e-06	7170	GCST90277291.tsv	Phosphatidylcholine (16:0_22:6) levels	2	1	TRUE
rs4937784	T	C	T	C	-0.119375	0.046	0.135939	0.164	FALSE	FALSE	FALSE	ieu-b-7	11	133371608	0.0308	468692	0.1355	Parkinson's disease || id:ieu-b-7	Parkinson's disease	Parkinson's disease || ||	TRUE	igd	11	133501713	0.0248294	0.135939	1.56e-06	7170	GCST90277291.tsv	Phosphatidylcholine (16:0_22:6) levels	2	1	TRUE
rs57634784	T	C	T	C	-0.0873597	-0.0199	0.330952	0.3853	FALSE	FALSE	FALSE	ieu-b-7	2	159095326	0.0191	482730	0.2966	Parkinson's disease || id:ieu-b-7	Parkinson's disease	Parkinson's disease || ||	TRUE	igd	2	158238814	0.0175855	0.330952	6.93e-07	7170	GCST90277291.tsv	Phosphatidylcholine (16:0_22:6) levels	2	1	TRUE
rs61900787	C	T	C	T	0.0785995	0.025	0.414617	0.3138	FALSE	FALSE	FALSE	ieu-b-7	11	42676239	0.024	468692	0.298	Parkinson's disease || id:ieu-b-7	Parkinson's disease	Parkinson's disease || ||	TRUE	igd	11	42654689	0.0168943	0.414617	3.34e-06	7170	GCST90277291.tsv	Phosphatidylcholine (16:0_22:6) levels	2	1	TRUE
rs6864719	G	A	G	A	-0.170655	0.0359	0.948657	0.9003	FALSE	FALSE	FALSE	ieu-b-7	5	53945116	0.0378	468692	0.3418	Parkinson's disease || id:ieu-b-7	Parkinson's disease	Parkinson's disease || ||	TRUE	igd	5	54649287	0.0382198	0.948657	8.12e-06	7170	GCST90277291.tsv	Phosphatidylcholine (16:0_22:6) levels	2	1	TRUE
rs73188528	A	G	A	G	0.0982658	-0.0272	0.200375	0.1984	FALSE	FALSE	FALSE	ieu-b-7	7	106036159	0.0313	468692	0.3849	Parkinson's disease || id:ieu-b-7	Parkinson's disease	Parkinson's disease || ||	TRUE	igd	7	106395713	0.022037	0.200375	8.35e-06	7170	GCST90277291.tsv	Phosphatidylcholine (16:0_22:6) levels	2	1	TRUE
rs74883996	T	C	T	C	0.382146	-0.1435	0.011103	0.0143	FALSE	FALSE	FALSE	ieu-b-7	16	24985091	0.1102	468692	0.1929	Parkinson's disease || id:ieu-b-7	Parkinson's disease	Parkinson's disease || ||	TRUE	igd	16	24973770	0.0842415	0.011103	5.82e-06	7170	GCST90277291.tsv	Phosphatidylcholine (16:0_22:6) levels	2	1	TRUE
rs76218130	C	A	C	A	0.248793	0.058	0.0244524	0.0514	FALSE	FALSE	FALSE	ieu-b-7	4	11831038	0.0533	468692	0.2771	Parkinson's disease || id:ieu-b-7	Parkinson's disease	Parkinson's disease || ||	TRUE	igd	4	11829414	0.0558475	0.0244524	8.52e-06	7170	GCST90277291.tsv	Phosphatidylcholine (16:0_22:6) levels	2	1	TRUE
rs76744655	C	T	C	T	-0.247162	0.0253	0.0255301	0.04	FALSE	FALSE	FALSE	ieu-b-7	20	56165533	0.0622	468692	0.684	Parkinson's disease || id:ieu-b-7	Parkinson's disease	Parkinson's disease || ||	TRUE	igd	20	57590477	0.0552194	0.0255301	7.72e-06	7170	GCST90277291.tsv	Phosphatidylcholine (16:0_22:6) levels	2	1	TRUE
rs77304558	C	T	C	T	-0.914876	-0.2311	0.00212241	0.0179	FALSE	FALSE	FALSE	ieu-b-7	5	152497971	0.092	467813	0.0120301	Parkinson's disease || id:ieu-b-7	Parkinson's disease	Parkinson's disease || ||	TRUE	igd	5	153118411	0.196123	0.00212241	3.14e-06	7170	GCST90277291.tsv	Phosphatidylcholine (16:0_22:6) levels	2	1	TRUE
rs77456635	A	G	A	G	-0.23863	-0.0132	0.02424	0.0309	FALSE	FALSE	FALSE	ieu-b-7	15	65158047	0.0511	482730	0.7967	Parkinson's disease || id:ieu-b-7	Parkinson's disease	Parkinson's disease || ||	TRUE	igd	15	64865848	0.0535987	0.02424	8.62e-06	7170	GCST90277291.tsv	Phosphatidylcholine (16:0_22:6) levels	2	1	TRUE
rs79508872	A	C	A	C	-0.275754	0.0369	0.020161	0.0453	FALSE	FALSE	FALSE	ieu-b-7	14	78826629	0.0559	468692	0.5086	Parkinson's disease || id:ieu-b-7	Parkinson's disease	Parkinson's disease || ||	TRUE	igd	14	78360286	0.0598458	0.020161	4.14e-06	7170	GCST90277291.tsv	Phosphatidylcholine (16:0_22:6) levels	2	1	TRUE
rs964184	C	G	C	G	-0.122296	-0.0568	0.848991	0.8627	FALSE	TRUE	FALSE	ieu-b-7	11	116648917	0.0243	482730	0.0193299	Parkinson's disease || id:ieu-b-7	Parkinson's disease	Parkinson's disease || ||	TRUE	igd	11	116778201	0.0231941	0.848991	1.38e-07	7170	GCST90277291.tsv	Phosphatidylcholine (16:0_22:6) levels	2	1	TRUE
rs10150075	T	C	T	C	-0.186342	-0.0926	0.0530446	0.1004	FALSE	FALSE	FALSE	ieu-b-7	14	73038517	0.038	469486	0.0147798	Parkinson's disease || id:ieu-b-7	Parkinson's disease	Parkinson's disease || ||	TRUE	igd	14	72571809	0.0387578	0.0530446	1.56e-06	7004	GCST90277307.tsv	Phosphatidylcholine (18:0_22:6) levels	2	1	TRUE
rs10503355	T	G	T	G	-0.1924	-0.1328	0.0419607	0.0288	FALSE	FALSE	FALSE	ieu-b-7	8	5953596	0.0677	468692	0.0497898	Parkinson's disease || id:ieu-b-7	Parkinson's disease	Parkinson's disease || ||	TRUE	igd	8	6096074	0.0422775	0.0419607	5.43e-06	7004	GCST90277307.tsv	Phosphatidylcholine (18:0_22:6) levels	2	1	TRUE
rs11045913	G	A	G	A	-0.0803798	-0.0141	0.646697	0.5643	FALSE	FALSE	FALSE	ieu-b-7	12	21416413	0.0217	27693	0.516901	Parkinson's disease || id:ieu-b-7	Parkinson's disease	Parkinson's disease || ||	TRUE	igd	12	21263479	0.0179126	0.646697	7.32e-06	7004	GCST90277307.tsv	Phosphatidylcholine (18:0_22:6) levels	2	1	TRUE
rs117061362	T	G	T	G	0.189457	-0.1042	0.044898	0.0186	FALSE	FALSE	FALSE	ieu-b-7	15	101736552	0.1029	468692	0.3113	Parkinson's disease || id:ieu-b-7	Parkinson's disease	Parkinson's disease || ||	TRUE	igd	15	101196347	0.0415212	0.044898	5.13e-06	7004	GCST90277307.tsv	Phosphatidylcholine (18:0_22:6) levels	2	1	TRUE
rs11792256	G	T	G	T	-0.132598	0.0064	0.103047	0.132	FALSE	FALSE	FALSE	ieu-b-7	9	874977	0.0334	468692	0.8477	Parkinson's disease || id:ieu-b-7	Parkinson's disease	Parkinson's disease || ||	TRUE	igd	9	874977	0.0277047	0.103047	1.73e-06	7004	GCST90277307.tsv	Phosphatidylcholine (18:0_22:6) levels	2	1	TRUE
rs12050889	A	T	A	T	-0.0827827	0.0349	0.295832	0.3604	FALSE	TRUE	FALSE	ieu-b-7	15	62497951	0.0197	482730	0.0757897	Parkinson's disease || id:ieu-b-7	Parkinson's disease	Parkinson's disease || ||	TRUE	igd	15	62205752	0.0186069	0.295832	8.75e-06	7004	GCST90277307.tsv	Phosphatidylcholine (18:0_22:6) levels	2	1	TRUE
rs139606388	T	C	T	C	-0.24407	-0.05	0.0291319	0.0194	FALSE	FALSE	FALSE	ieu-b-7	5	134186864	0.0687	482730	0.4668	Parkinson's disease || id:ieu-b-7	Parkinson's disease	Parkinson's disease || ||	TRUE	igd	5	134851174	0.0499228	0.0291319	1.04e-06	7004	GCST90277307.tsv	Phosphatidylcholine (18:0_22:6) levels	2	1	TRUE
rs174530	G	A	G	A	-0.167131	0.0018	0.414119	0.3559	FALSE	FALSE	FALSE	ieu-b-7	11	61546592	0.0179	482730	0.9209	Parkinson's disease || id:ieu-b-7	Parkinson's disease	Parkinson's disease || ||	TRUE	igd	11	61779120	0.017116	0.414119	2.21e-22	7004	GCST90277307.tsv	Phosphatidylcholine (18:0_22:6) levels	2	1	TRUE
rs2067613	C	T	C	T	-0.0895605	-0.0167	0.706892	0.6628	FALSE	FALSE	FALSE	ieu-b-7	3	175907342	0.0272	13655	0.5378	Parkinson's disease || id:ieu-b-7	Parkinson's disease	Parkinson's disease || ||	TRUE	igd	3	176189554	0.018682	0.706892	1.67e-06	7004	GCST90277307.tsv	Phosphatidylcholine (18:0_22:6) levels	2	1	TRUE
rs2426606	T	C	T	C	0.0858671	-0.0232	0.720584	0.7301	FALSE	FALSE	FALSE	ieu-b-7	20	54872859	0.0251	468692	0.3549	Parkinson's disease || id:ieu-b-7	Parkinson's disease	Parkinson's disease || ||	TRUE	igd	20	56297803	0.0190303	0.720584	6.52e-06	7004	GCST90277307.tsv	Phosphatidylcholine (18:0_22:6) levels	2	1	TRUE
rs3110235	T	G	T	G	0.0948981	0.0051	0.207469	0.205	FALSE	FALSE	FALSE	ieu-b-7	5	38486412	0.0211	482730	0.809	Parkinson's disease || id:ieu-b-7	Parkinson's disease	Parkinson's disease || ||	TRUE	igd	5	38486310	0.0208479	0.207469	5.4e-06	7004	GCST90277307.tsv	Phosphatidylcholine (18:0_22:6) levels	2	1	TRUE
rs3779874	T	C	T	C	0.101309	0.0157	0.827616	0.7419	FALSE	FALSE	FALSE	ieu-b-7	8	65523104	0.02	482730	0.4319	Parkinson's disease || id:ieu-b-7	Parkinson's disease	Parkinson's disease || ||	TRUE	igd	8	64610547	0.0223858	0.827616	6.12e-06	7004	GCST90277307.tsv	Phosphatidylcholine (18:0_22:6) levels	2	1	TRUE
rs4240624	A	G	A	G	0.106347	0.0611	0.851776	0.9115	FALSE	FALSE	FALSE	ieu-b-7	8	9184231	0.031	482730	0.0488799	Parkinson's disease || id:ieu-b-7	Parkinson's disease	Parkinson's disease || ||	TRUE	igd	8	9326721	0.0238242	0.851776	8.17e-06	7004	GCST90277307.tsv	Phosphatidylcholine (18:0_22:6) levels	2	1	TRUE
rs4987173	A	G	A	G	0.102216	0.041	0.393394	0.456	FALSE	FALSE	FALSE	ieu-b-7	6	42931224	0.0168	482730	0.0144401	Parkinson's disease || id:ieu-b-7	Parkinson's disease	Parkinson's disease || ||	TRUE	igd	6	42963486	0.0172817	0.393394	3.48e-09	7004	GCST90277307.tsv	Phosphatidylcholine (18:0_22:6) levels	2	1	TRUE
rs59179192	A	G	A	G	0.111439	-0.0208	0.180542	0.1111	FALSE	FALSE	FALSE	ieu-b-7	17	18083954	0.0269	482730	0.4406	Parkinson's disease || id:ieu-b-7	Parkinson's disease	Parkinson's disease || ||	TRUE	igd	17	18180640	0.0218276	0.180542	3.38e-07	7004	GCST90277307.tsv	Phosphatidylcholine (18:0_22:6) levels	2	1	TRUE
rs6030870	G	C	G	C	-0.148104	0.0032	0.0747054	0.0733	FALSE	TRUE	FALSE	ieu-b-7	20	42073806	0.0438	468692	0.9412	Parkinson's disease || id:ieu-b-7	Parkinson's disease	Parkinson's disease || ||	TRUE	igd	20	43445166	0.032651	0.0747054	5.83e-06	7004	GCST90277307.tsv	Phosphatidylcholine (18:0_22:6) levels	2	1	TRUE
rs61900787	C	T	C	T	0.0786755	0.025	0.414617	0.3138	FALSE	FALSE	FALSE	ieu-b-7	11	42676239	0.024	468692	0.298	Parkinson's disease || id:ieu-b-7	Parkinson's disease	Parkinson's disease || ||	TRUE	igd	11	42654689	0.0171113	0.414617	4.34e-06	7004	GCST90277307.tsv	Phosphatidylcholine (18:0_22:6) levels	2	1	TRUE
rs62345669	A	G	A	G	-0.472208	0.0247	0.00798403	0.0231	FALSE	FALSE	FALSE	ieu-b-7	4	148397526	0.0934	466555	0.7915	Parkinson's disease || id:ieu-b-7	Parkinson's disease	Parkinson's disease || ||	TRUE	igd	4	147476374	0.0999636	0.00798403	2.36e-06	7004	GCST90277307.tsv	Phosphatidylcholine (18:0_22:6) levels	2	1	TRUE
rs7539908	C	T	C	T	0.0984192	0.0237	0.178136	0.2147	FALSE	FALSE	FALSE	ieu-b-7	1	54177279	0.0243	482730	0.3305	Parkinson's disease || id:ieu-b-7	Parkinson's disease	Parkinson's disease || ||	TRUE	igd	1	53711606	0.0220982	0.178136	8.56e-06	7004	GCST90277307.tsv	Phosphatidylcholine (18:0_22:6) levels	2	1	TRUE
rs7974440	A	G	A	G	-0.116279	-0.0227	0.137326	0.14	FALSE	FALSE	FALSE	ieu-b-7	12	59412802	0.0348	466555	0.5149	Parkinson's disease || id:ieu-b-7	Parkinson's disease	Parkinson's disease || ||	TRUE	igd	12	59019021	0.024707	0.137326	2.57e-06	7004	GCST90277307.tsv	Phosphatidylcholine (18:0_22:6) levels	2	1	TRUE
rs9719746	T	C	T	C	-0.250043	-0.01	0.02478	0.0261	FALSE	FALSE	FALSE	ieu-b-7	7	155085588	0.0722	468692	0.8899	Parkinson's disease || id:ieu-b-7	Parkinson's disease	Parkinson's disease || ||	TRUE	igd	7	155293878	0.0554291	0.02478	6.55e-06	7004	GCST90277307.tsv	Phosphatidylcholine (18:0_22:6) levels	2	1	TRUE
rs10150075	T	C	T	C	-0.204513	-0.0926	0.0530446	0.1004	FALSE	FALSE	FALSE	ieu-b-7	14	73038517	0.038	469486	0.0147798	Parkinson's disease || id:ieu-b-7	Parkinson's disease	Parkinson's disease || ||	TRUE	igd	14	72571809	0.0382124	0.0530446	8.96e-08	7173	GCST90277252.tsv	Sterol ester (27:1/22:6) levels	2	1	TRUE
rs111751059	T	C	T	C	-0.164286	-0.0341	0.0551538	0.0789	FALSE	FALSE	FALSE	ieu-b-7	14	20478934	0.0411	470485	0.4067	Parkinson's disease || id:ieu-b-7	Parkinson's disease	Parkinson's disease || ||	TRUE	igd	14	20010775	0.0365775	0.0551538	7.18e-06	7173	GCST90277252.tsv	Sterol ester (27:1/22:6) levels	2	1	TRUE
rs113651041	T	C	T	C	0.0762603	5e-04	0.384505	0.4014	FALSE	FALSE	FALSE	ieu-b-7	3	185260229	0.018	482730	0.9768	Parkinson's disease || id:ieu-b-7	Parkinson's disease	Parkinson's disease || ||	TRUE	igd	3	185542441	0.0172504	0.384505	9.97e-06	7173	GCST90277252.tsv	Sterol ester (27:1/22:6) levels	2	1	TRUE
rs115647337	T	G	T	G	-0.198006	0.0735	0.0411956	0.0206	FALSE	FALSE	FALSE	ieu-b-7	4	92257245	0.0859	468692	0.3921	Parkinson's disease || id:ieu-b-7	Parkinson's disease	Parkinson's disease || ||	TRUE	igd	4	91336094	0.0425017	0.0411956	3.24e-06	7173	GCST90277252.tsv	Sterol ester (27:1/22:6) levels	2	1	TRUE
rs11591147	T	G	T	G	-0.23804	0.0377	0.0332154	0.0179	FALSE	FALSE	FALSE	ieu-b-7	1	55505647	0.0683	482730	0.5802	Parkinson's disease || id:ieu-b-7	Parkinson's disease	Parkinson's disease || ||	TRUE	igd	1	55039974	0.0468733	0.0332154	3.9e-07	7173	GCST90277252.tsv	Sterol ester (27:1/22:6) levels	2	1	TRUE
rs11633878	A	G	A	G	-0.0974961	0.0373	0.71883	0.6994	FALSE	FALSE	FALSE	ieu-b-7	15	93782603	0.0274	468692	0.1729	Parkinson's disease || id:ieu-b-7	Parkinson's disease	Parkinson's disease || ||	TRUE	igd	15	93239374	0.0204823	0.71883	1.97e-06	7173	GCST90277252.tsv	Sterol ester (27:1/22:6) levels	2	1	TRUE
rs116794590	C	T	C	T	-0.248117	-0.0571	0.0255064	0.0342	FALSE	FALSE	FALSE	ieu-b-7	4	13025959	0.0639	468692	0.3715	Parkinson's disease || id:ieu-b-7	Parkinson's disease	Parkinson's disease || ||	TRUE	igd	4	13024335	0.0532874	0.0255064	3.28e-06	7173	GCST90277252.tsv	Sterol ester (27:1/22:6) levels	2	1	TRUE
rs11696517	A	G	A	G	-0.101203	-0.0113	0.160445	0.1141	FALSE	FALSE	FALSE	ieu-b-7	20	55700755	0.0357	468692	0.751799	Parkinson's disease || id:ieu-b-7	Parkinson's disease	Parkinson's disease || ||	TRUE	igd	20	57125699	0.0226743	0.160445	8.19e-06	7173	GCST90277252.tsv	Sterol ester (27:1/22:6) levels	2	1	TRUE
rs117061362	T	G	T	G	0.19914	-0.1042	0.044898	0.0186	FALSE	FALSE	FALSE	ieu-b-7	15	101736552	0.1029	468692	0.3113	Parkinson's disease || id:ieu-b-7	Parkinson's disease	Parkinson's disease || ||	TRUE	igd	15	101196347	0.0410573	0.044898	1.26e-06	7173	GCST90277252.tsv	Sterol ester (27:1/22:6) levels	2	1	TRUE
rs149229417	A	C	A	C	0.318052	0.0619	0.0171037	0.0269	FALSE	FALSE	FALSE	ieu-b-7	3	68715206	0.0757	468692	0.4134	Parkinson's disease || id:ieu-b-7	Parkinson's disease	Parkinson's disease || ||	TRUE	igd	3	68666055	0.0659503	0.0171037	1.44e-06	7173	GCST90277252.tsv	Sterol ester (27:1/22:6) levels	2	1	TRUE
rs17110517	T	C	T	C	-0.174936	0.0306	0.0609657	0.0524	FALSE	FALSE	FALSE	ieu-b-7	1	54834840	0.0536	468692	0.5681	Parkinson's disease || id:ieu-b-7	Parkinson's disease	Parkinson's disease || ||	TRUE	igd	1	54369167	0.0353871	0.0609657	7.85e-07	7173	GCST90277252.tsv	Sterol ester (27:1/22:6) levels	2	1	TRUE
rs174554	G	A	G	A	-0.200968	0.0035	0.405862	0.3275	FALSE	FALSE	FALSE	ieu-b-7	11	61579463	0.0179	482730	0.846	Parkinson's disease || id:ieu-b-7	Parkinson's disease	Parkinson's disease || ||	TRUE	igd	11	61811991	0.0168825	0.405862	2.26e-32	7173	GCST90277252.tsv	Sterol ester (27:1/22:6) levels	2	1	TRUE
rs2075083	T	G	T	G	0.0744784	-0.011	0.581063	0.4939	FALSE	FALSE	FALSE	ieu-b-7	7	17719956	0.0261	13655	0.673	Parkinson's disease || id:ieu-b-7	Parkinson's disease	Parkinson's disease || ||	TRUE	igd	7	17680332	0.0168003	0.581063	9.42e-06	7173	GCST90277252.tsv	Sterol ester (27:1/22:6) levels	2	1	TRUE
rs2229738	T	C	T	C	-0.113593	-5e-04	0.155986	0.0754	FALSE	FALSE	FALSE	ieu-b-7	11	68562328	0.0329	482730	0.9887	Parkinson's disease || id:ieu-b-7	Parkinson's disease	Parkinson's disease || ||	TRUE	igd	11	68794860	0.0234368	0.155986	1.28e-06	7173	GCST90277252.tsv	Sterol ester (27:1/22:6) levels	2	1	TRUE
rs4072727	C	T	C	T	-0.0925712	-0.0164	0.385293	0.2906	FALSE	FALSE	FALSE	ieu-b-7	18	45565555	0.025	468692	0.5117	Parkinson's disease || id:ieu-b-7	Parkinson's disease	Parkinson's disease || ||	TRUE	igd	18	48039184	0.0171626	0.385293	7.11e-08	7173	GCST90277252.tsv	Sterol ester (27:1/22:6) levels	2	1	TRUE
rs72657952	G	C	G	C	0.244788	6e-04	0.0242887	0.0248	FALSE	TRUE	FALSE	ieu-b-7	4	88822167	0.0744	471013	0.9939	Parkinson's disease || id:ieu-b-7	Parkinson's disease	Parkinson's disease || ||	TRUE	igd	4	87901015	0.0548043	0.0242887	8.06e-06	7173	GCST90277252.tsv	Sterol ester (27:1/22:6) levels	2	1	TRUE
rs72852391	T	C	T	C	0.213123	0.1172	0.03913	0.0275	FALSE	FALSE	FALSE	ieu-b-7	17	76962777	0.078	468692	0.133	Parkinson's disease || id:ieu-b-7	Parkinson's disease	Parkinson's disease || ||	TRUE	igd	17	78966695	0.0449662	0.03913	2.18e-06	7173	GCST90277252.tsv	Sterol ester (27:1/22:6) levels	2	1	TRUE
rs73769662	A	G	A	G	-0.129994	0.0231	0.0888306	0.1313	FALSE	FALSE	FALSE	ieu-b-7	6	120367239	0.0328	468692	0.4813	Parkinson's disease || id:ieu-b-7	Parkinson's disease	Parkinson's disease || ||	TRUE	igd	6	120046093	0.0293089	0.0888306	9.33e-06	7173	GCST90277252.tsv	Sterol ester (27:1/22:6) levels	2	1	TRUE
rs7412	T	C	T	C	-0.268679	-0.0109	0.053066	0.0792	FALSE	FALSE	FALSE	ieu-b-7	19	45412079	0.0313	482730	0.7275	Parkinson's disease || id:ieu-b-7	Parkinson's disease	Parkinson's disease || ||	TRUE	igd	19	44908822	0.0371984	0.053066	5.61e-13	7173	GCST90277252.tsv	Sterol ester (27:1/22:6) levels	2	1	TRUE
rs75101588	C	T	C	T	0.25893	-0.0075	0.029961	0.1034	FALSE	FALSE	FALSE	ieu-b-7	6	24387361	0.0371	482730	0.8403	Parkinson's disease || id:ieu-b-7	Parkinson's disease	Parkinson's disease || ||	TRUE	igd	6	24387133	0.0499479	0.029961	2.23e-07	7173	GCST90277252.tsv	Sterol ester (27:1/22:6) levels	2	1	TRUE
rs77456635	A	G	A	G	-0.268171	-0.0132	0.02424	0.0309	FALSE	FALSE	FALSE	ieu-b-7	15	65158047	0.0511	482730	0.7967	Parkinson's disease || id:ieu-b-7	Parkinson's disease	Parkinson's disease || ||	TRUE	igd	15	64865848	0.0535673	0.02424	5.68e-07	7173	GCST90277252.tsv	Sterol ester (27:1/22:6) levels	2	1	TRUE
rs77708260	A	G	A	G	0.245305	-0.1539	0.0245264	0.014	FALSE	FALSE	FALSE	ieu-b-7	1	119892600	0.1017	468692	0.1302	Parkinson's disease || id:ieu-b-7	Parkinson's disease	Parkinson's disease || ||	TRUE	igd	1	119349977	0.0547022	0.0245264	7.41e-06	7173	GCST90277252.tsv	Sterol ester (27:1/22:6) levels	2	1	TRUE
rs9559135	G	A	G	A	0.0855016	-0.0402	0.284133	0.3112	FALSE	FALSE	FALSE	ieu-b-7	13	108329616	0.0243	468692	0.0987006	Parkinson's disease || id:ieu-b-7	Parkinson's disease	Parkinson's disease || ||	TRUE	igd	13	107677268	0.0183359	0.284133	3.17e-06	7173	GCST90277252.tsv	Sterol ester (27:1/22:6) levels	2	1	TRUE
rs112421492	T	A	T	A	-0.97076	0.1026	0.00236045	0.0068	FALSE	TRUE	FALSE	ieu-b-7	13	24612849	0.2306	10639	0.656401	Parkinson's disease || id:ieu-b-7	Parkinson's disease	Parkinson's disease || ||	TRUE	igd	13	24038710	0.196679	0.00236045	8.22e-07	5237	GCST90277395.tsv	Triacylglycerol (51:4) levels	2	1	TRUE
rs11782705	C	T	C	T	-0.200105	0.0194	0.059029	0.0891	FALSE	FALSE	FALSE	ieu-b-7	8	4490943	0.0415	468692	0.639699	Parkinson's disease || id:ieu-b-7	Parkinson's disease	Parkinson's disease || ||	TRUE	igd	8	4633421	0.0420688	0.059029	2.02e-06	5237	GCST90277395.tsv	Triacylglycerol (51:4) levels	2	1	TRUE
rs1260326	C	T	C	T	-0.134885	0.0678	0.650878	0.5801	FALSE	FALSE	FALSE	ieu-b-7	2	27730940	0.0172	482730	8.23797e-05	Parkinson's disease || id:ieu-b-7	Parkinson's disease	Parkinson's disease || ||	TRUE	igd	2	27508073	0.020271	0.650878	3.13e-11	5237	GCST90277395.tsv	Triacylglycerol (51:4) levels	2	1	TRUE
rs149992851	G	A	G	A	0.337939	0.1259	0.0198046	0.0135	FALSE	FALSE	FALSE	ieu-b-7	3	55303104	0.1018	468692	0.2162	Parkinson's disease || id:ieu-b-7	Parkinson's disease	Parkinson's disease || ||	TRUE	igd	3	55269076	0.0694541	0.0198046	1.17e-06	5237	GCST90277395.tsv	Triacylglycerol (51:4) levels	2	1	TRUE
rs17514333	G	A	G	A	0.110439	-0.0085	0.20917	0.1797	FALSE	FALSE	FALSE	ieu-b-7	13	106591917	0.0293	468692	0.7724	Parkinson's disease || id:ieu-b-7	Parkinson's disease	Parkinson's disease || ||	TRUE	igd	13	105939568	0.0237505	0.20917	3.41e-06	5237	GCST90277395.tsv	Triacylglycerol (51:4) levels	2	1	TRUE
rs182295482	C	T	C	T	-0.546713	-0.2966	0.00784914	0.0119	FALSE	FALSE	FALSE	ieu-b-7	10	72951464	0.1354	466555	0.0284898	Parkinson's disease || id:ieu-b-7	Parkinson's disease	Parkinson's disease || ||	TRUE	igd	10	71191707	0.119116	0.00784914	4.54e-06	5237	GCST90277395.tsv	Triacylglycerol (51:4) levels	2	1	TRUE
rs2151252	C	G	C	G	0.100564	-0.0239	0.249819	0.2253	FALSE	TRUE	FALSE	ieu-b-7	1	170351200	0.0261	471013	0.3612	Parkinson's disease || id:ieu-b-7	Parkinson's disease	Parkinson's disease || ||	TRUE	igd	1	170382059	0.0223738	0.249819	7.12e-06	5237	GCST90277395.tsv	Triacylglycerol (51:4) levels	2	1	TRUE
rs2322642	C	T	C	T	0.107887	-0.0179	0.794396	0.7186	FALSE	FALSE	FALSE	ieu-b-7	6	165149054	0.0217	482730	0.4091	Parkinson's disease || id:ieu-b-7	Parkinson's disease	Parkinson's disease || ||	TRUE	igd	6	164728021	0.0240891	0.794396	7.67e-06	5237	GCST90277395.tsv	Triacylglycerol (51:4) levels	2	1	TRUE
rs438811	T	C	T	C	0.114923	-0.0132	0.242228	0.2135	FALSE	FALSE	FALSE	ieu-b-7	19	45416741	0.021	482730	0.5283	Parkinson's disease || id:ieu-b-7	Parkinson's disease	Parkinson's disease || ||	TRUE	igd	19	44913484	0.022853	0.242228	5.09e-07	5237	GCST90277395.tsv	Triacylglycerol (51:4) levels	2	1	TRUE
rs62002515	C	T	C	T	-0.328213	-0.0625	0.0192936	0.0691	FALSE	FALSE	FALSE	ieu-b-7	15	59296838	0.0402	481731	0.1196	Parkinson's disease || id:ieu-b-7	Parkinson's disease	Parkinson's disease || ||	TRUE	igd	15	59004639	0.0706375	0.0192936	3.46e-06	5237	GCST90277395.tsv	Triacylglycerol (51:4) levels	2	1	TRUE
rs62111901	A	G	A	G	-0.125008	-0.0245	0.17131	0.1155	FALSE	FALSE	FALSE	ieu-b-7	19	13900669	0.0372	468692	0.51	Parkinson's disease || id:ieu-b-7	Parkinson's disease	Parkinson's disease || ||	TRUE	igd	19	13789855	0.0265564	0.17131	2.57e-06	5237	GCST90277395.tsv	Triacylglycerol (51:4) levels	2	1	TRUE
rs62291572	T	C	T	C	0.119119	0.0271	0.214393	0.2526	FALSE	FALSE	FALSE	ieu-b-7	4	4997927	0.0275	468692	0.3245	Parkinson's disease || id:ieu-b-7	Parkinson's disease	Parkinson's disease || ||	TRUE	igd	4	4996200	0.0243696	0.214393	1.05e-06	5237	GCST90277395.tsv	Triacylglycerol (51:4) levels	2	1	TRUE
rs7112577	G	C	G	C	-0.189611	0.0466	0.0583929	0.0436	FALSE	TRUE	FALSE	ieu-b-7	11	117044603	0.0475	482730	0.3268	Parkinson's disease || id:ieu-b-7	Parkinson's disease	Parkinson's disease || ||	TRUE	igd	11	117173887	0.0422328	0.0583929	7.28e-06	5237	GCST90277395.tsv	Triacylglycerol (51:4) levels	2	1	TRUE
rs71605604	T	C	T	C	0.26171	-0.0112	0.030057	0.0412	FALSE	FALSE	FALSE	ieu-b-7	4	87457201	0.0487	482730	0.8178	Parkinson's disease || id:ieu-b-7	Parkinson's disease	Parkinson's disease || ||	TRUE	igd	4	86536048	0.0567978	0.030057	4.16e-06	5237	GCST90277395.tsv	Triacylglycerol (51:4) levels	2	1	TRUE
rs76308170	C	T	C	T	0.163195	-0.0924	0.0775199	0.1006	FALSE	FALSE	FALSE	ieu-b-7	3	187987160	0.0384	468692	0.016	Parkinson's disease || id:ieu-b-7	Parkinson's disease	Parkinson's disease || ||	TRUE	igd	3	188269372	0.0361408	0.0775199	6.45e-06	5237	GCST90277395.tsv	Triacylglycerol (51:4) levels	2	1	TRUE
rs78327363	A	G	A	G	-0.133737	-0.0268	0.134116	0.1872	FALSE	FALSE	FALSE	ieu-b-7	19	33726473	0.037	13655	0.4691	Parkinson's disease || id:ieu-b-7	Parkinson's disease	Parkinson's disease || ||	TRUE	igd	19	33235567	0.029593	0.134116	6.34e-06	5237	GCST90277395.tsv	Triacylglycerol (51:4) levels	2	1	TRUE
rs964184	C	G	C	G	-0.240257	-0.0568	0.848991	0.8627	FALSE	TRUE	FALSE	ieu-b-7	11	116648917	0.0243	482730	0.0193299	Parkinson's disease || id:ieu-b-7	Parkinson's disease	Parkinson's disease || ||	TRUE	igd	11	116778201	0.0262015	0.848991	6.65e-20	5237	GCST90277395.tsv	Triacylglycerol (51:4) levels	2	1	TRUE
rs966039	G	A	G	A	-0.12679	0.036	0.164013	0.2373	FALSE	FALSE	FALSE	ieu-b-7	3	66829256	0.0269	27693	0.1811	Parkinson's disease || id:ieu-b-7	Parkinson's disease	Parkinson's disease || ||	TRUE	igd	3	66778832	0.0266931	0.164013	2.09e-06	5237	GCST90277395.tsv	Triacylglycerol (51:4) levels	2	1	TRUE
rs10160784	C	T	C	T	-0.10964	-0.016	0.232378	0.1669	FALSE	FALSE	FALSE	ieu-b-7	11	75456055	0.0282	471013	0.5706	Parkinson's disease || id:ieu-b-7	Parkinson's disease	Parkinson's disease || ||	TRUE	igd	11	75745010	0.0198798	0.232378	3.61e-08	7135	GCST90277285.tsv	Phosphatidylcholine (16:0_20:2) levels	2	1	TRUE
rs113130033	G	A	G	A	-0.196643	0.0414	0.0429959	0.0641	FALSE	FALSE	FALSE	ieu-b-7	14	90186309	0.0477	468692	0.3849	Parkinson's disease || id:ieu-b-7	Parkinson's disease	Parkinson's disease || ||	TRUE	igd	14	89719965	0.0410836	0.0429959	1.73e-06	7135	GCST90277285.tsv	Phosphatidylcholine (16:0_20:2) levels	2	1	TRUE
rs113550786	G	A	G	A	0.393108	0.0648	0.012264	0.0279	FALSE	FALSE	FALSE	ieu-b-7	16	13984366	0.0955	13655	0.4974	Parkinson's disease || id:ieu-b-7	Parkinson's disease	Parkinson's disease || ||	TRUE	igd	16	13890509	0.0827386	0.012264	2.06e-06	7135	GCST90277285.tsv	Phosphatidylcholine (16:0_20:2) levels	2	1	TRUE
rs1168041	C	T	C	T	0.0926305	0.0192	0.733272	0.6818	FALSE	FALSE	FALSE	ieu-b-7	1	62960250	0.0205	27693	0.3494	Parkinson's disease || id:ieu-b-7	Parkinson's disease	Parkinson's disease || ||	TRUE	igd	1	62494579	0.0188647	0.733272	9.29e-07	7135	GCST90277285.tsv	Phosphatidylcholine (16:0_20:2) levels	2	1	TRUE
rs1260326	C	T	C	T	-0.0971522	0.0678	0.650878	0.5801	FALSE	FALSE	FALSE	ieu-b-7	2	27730940	0.0172	482730	8.23797e-05	Parkinson's disease || id:ieu-b-7	Parkinson's disease	Parkinson's disease || ||	TRUE	igd	2	27508073	0.0175127	0.650878	3e-08	7135	GCST90277285.tsv	Phosphatidylcholine (16:0_20:2) levels	2	1	TRUE
rs12700446	T	C	T	C	0.308637	-0.0472	0.0161409	0.0341	FALSE	FALSE	FALSE	ieu-b-7	7	23571744	0.055	482730	0.3909	Parkinson's disease || id:ieu-b-7	Parkinson's disease	Parkinson's disease || ||	TRUE	igd	7	23532125	0.0673953	0.0161409	4.73e-06	7135	GCST90277285.tsv	Phosphatidylcholine (16:0_20:2) levels	2	1	TRUE
rs12761749	C	T	C	T	-0.104921	-0.0116	0.149893	0.2858	FALSE	FALSE	FALSE	ieu-b-7	10	92054484	0.0249	468692	0.640801	Parkinson's disease || id:ieu-b-7	Parkinson's disease	Parkinson's disease || ||	TRUE	igd	10	90294727	0.0237287	0.149893	9.93e-06	7135	GCST90277285.tsv	Phosphatidylcholine (16:0_20:2) levels	2	1	TRUE
rs138597	A	G	A	G	0.0813706	0.0095	0.708661	0.7183	FALSE	FALSE	FALSE	ieu-b-7	22	44968530	0.0246	468692	0.6997	Parkinson's disease || id:ieu-b-7	Parkinson's disease	Parkinson's disease || ||	TRUE	igd	22	44572650	0.0183924	0.708661	9.82e-06	7135	GCST90277285.tsv	Phosphatidylcholine (16:0_20:2) levels	2	1	TRUE
rs142392117	C	T	C	T	-0.276717	0.0217	0.021616	0.0166	FALSE	FALSE	FALSE	ieu-b-7	4	177549092	0.091	468692	0.8112	Parkinson's disease || id:ieu-b-7	Parkinson's disease	Parkinson's disease || ||	TRUE	igd	4	176627941	0.0572957	0.021616	1.4e-06	7135	GCST90277285.tsv	Phosphatidylcholine (16:0_20:2) levels	2	1	TRUE
rs148069564	A	T	A	T	-0.777176	0.1061	0.00298714	0.0256	FALSE	TRUE	FALSE	ieu-b-7	10	53552112	0.0769	467813	0.1675	Parkinson's disease || id:ieu-b-7	Parkinson's disease	Parkinson's disease || ||	TRUE	igd	10	51792352	0.166917	0.00298714	3.28e-06	7135	GCST90277285.tsv	Phosphatidylcholine (16:0_20:2) levels	2	1	TRUE
rs150057262	G	C	G	C	-0.202374	0.1322	0.0521856	0.0167	FALSE	TRUE	FALSE	ieu-b-7	19	19320825	0.1187	22113	0.2652	Parkinson's disease || id:ieu-b-7	Parkinson's disease	Parkinson's disease || ||	TRUE	igd	19	19210016	0.0387137	0.0521856	1.77e-07	7135	GCST90277285.tsv	Phosphatidylcholine (16:0_20:2) levels	2	1	TRUE
rs17128436	C	G	C	G	0.309185	-1e-04	0.0156578	0.032	FALSE	TRUE	FALSE	ieu-b-7	11	124016865	0.0496	482730	0.9979	Parkinson's disease || id:ieu-b-7	Parkinson's disease	Parkinson's disease || ||	TRUE	igd	11	124146158	0.0688884	0.0156578	7.29e-06	7135	GCST90277285.tsv	Phosphatidylcholine (16:0_20:2) levels	2	1	TRUE
rs174592	G	A	G	A	0.261677	0.0068	0.418474	0.3585	FALSE	FALSE	FALSE	ieu-b-7	11	61618608	0.0178	482730	0.7009	Parkinson's disease || id:ieu-b-7	Parkinson's disease	Parkinson's disease || ||	TRUE	igd	11	61851136	0.0167661	0.418474	4.96e-54	7135	GCST90277285.tsv	Phosphatidylcholine (16:0_20:2) levels	2	1	TRUE
rs1800588	T	C	T	C	0.10685	0.0033	0.258046	0.2246	FALSE	FALSE	FALSE	ieu-b-7	15	58723675	0.0212	482730	0.8763	Parkinson's disease || id:ieu-b-7	Parkinson's disease	Parkinson's disease || ||	TRUE	igd	15	58431476	0.0194158	0.258046	3.85e-08	7135	GCST90277285.tsv	Phosphatidylcholine (16:0_20:2) levels	2	1	TRUE
rs1815763	A	G	A	G	-0.366271	-0.0019	0.0112427	0.022	FALSE	FALSE	FALSE	ieu-b-7	11	66842737	0.0615	482730	0.9759	Parkinson's disease || id:ieu-b-7	Parkinson's disease	Parkinson's disease || ||	TRUE	igd	11	67075266	0.079701	0.0112427	4.39e-06	7135	GCST90277285.tsv	Phosphatidylcholine (16:0_20:2) levels	2	1	TRUE
rs2236514	G	C	G	C	-0.0906553	0.0028	0.647094	0.6345	FALSE	TRUE	FALSE	ieu-b-7	9	139572068	0.02	482730	0.8893	Parkinson's disease || id:ieu-b-7	Parkinson's disease	Parkinson's disease || ||	TRUE	igd	9	136677616	0.0178429	0.647094	3.85e-07	7135	GCST90277285.tsv	Phosphatidylcholine (16:0_20:2) levels	2	1	TRUE
rs2276399	A	G	A	G	-0.0982312	-0.0338	0.203462	0.1198	FALSE	FALSE	FALSE	ieu-b-7	12	52705269	0.0281	482730	0.2281	Parkinson's disease || id:ieu-b-7	Parkinson's disease	Parkinson's disease || ||	TRUE	igd	12	52311485	0.0209179	0.203462	2.7e-06	7135	GCST90277285.tsv	Phosphatidylcholine (16:0_20:2) levels	2	1	TRUE
rs2317091	A	T	A	T	0.218183	-0.0311	0.040317	0.0374	FALSE	TRUE	FALSE	ieu-b-7	11	62960760	0.0496	482730	0.5313	Parkinson's disease || id:ieu-b-7	Parkinson's disease	Parkinson's disease || ||	TRUE	igd	11	63193288	0.0430466	0.040317	4.11e-07	7135	GCST90277285.tsv	Phosphatidylcholine (16:0_20:2) levels	2	1	TRUE
rs3132935	G	A	G	A	-0.0969975	0.0375	0.176559	0.1789	FALSE	FALSE	FALSE	ieu-b-7	6	32171075	0.0257	480593	0.1441	Parkinson's disease || id:ieu-b-7	Parkinson's disease	Parkinson's disease || ||	TRUE	igd	6	32203298	0.0216811	0.176559	7.8e-06	7135	GCST90277285.tsv	Phosphatidylcholine (16:0_20:2) levels	2	1	TRUE
rs34516410	T	G	T	G	-0.114191	-0.0042	0.133361	0.1902	FALSE	FALSE	FALSE	ieu-b-7	6	100416334	0.0284	468692	0.8839	Parkinson's disease || id:ieu-b-7	Parkinson's disease	Parkinson's disease || ||	TRUE	igd	6	99968458	0.0247887	0.133361	4.16e-06	7135	GCST90277285.tsv	Phosphatidylcholine (16:0_20:2) levels	2	1	TRUE
rs62081852	T	C	T	C	0.389035	0.1315	0.0176631	0.0238	FALSE	FALSE	FALSE	ieu-b-7	18	24382696	0.0807	468692	0.1035	Parkinson's disease || id:ieu-b-7	Parkinson's disease	Parkinson's disease || ||	TRUE	igd	18	26802732	0.0676723	0.0176631	9.35e-09	7135	GCST90277285.tsv	Phosphatidylcholine (16:0_20:2) levels	2	1	TRUE
rs72800299	A	T	A	T	-0.0849344	-0.0381	0.273838	0.2376	FALSE	TRUE	FALSE	ieu-b-7	10	67154976	0.0266	468692	0.1519	Parkinson's disease || id:ieu-b-7	Parkinson's disease	Parkinson's disease || ||	TRUE	igd	10	65395218	0.0185386	0.273838	4.69e-06	7135	GCST90277285.tsv	Phosphatidylcholine (16:0_20:2) levels	2	1	TRUE
rs76711488	A	G	A	G	-0.259612	-0.1208	0.0233365	0.0378	FALSE	FALSE	FALSE	ieu-b-7	18	8971801	0.0608	468692	0.0469905	Parkinson's disease || id:ieu-b-7	Parkinson's disease	Parkinson's disease || ||	TRUE	igd	18	8971803	0.055991	0.0233365	3.6e-06	7135	GCST90277285.tsv	Phosphatidylcholine (16:0_20:2) levels	2	1	TRUE
rs78230994	A	G	A	G	0.594643	-0.0449	0.00553207	0.0208	FALSE	FALSE	FALSE	ieu-b-7	4	26560197	0.0892	468692	0.6144	Parkinson's disease || id:ieu-b-7	Parkinson's disease	Parkinson's disease || ||	TRUE	igd	4	26558575	0.122564	0.00553207	1.25e-06	7135	GCST90277285.tsv	Phosphatidylcholine (16:0_20:2) levels	2	1	TRUE
rs78774884	A	G	A	G	-0.285276	0.0274	0.0203108	0.0384	FALSE	FALSE	FALSE	ieu-b-7	2	56424306	0.0584	468692	0.6388	Parkinson's disease || id:ieu-b-7	Parkinson's disease	Parkinson's disease || ||	TRUE	igd	2	56197171	0.0600581	0.0203108	2.07e-06	7135	GCST90277285.tsv	Phosphatidylcholine (16:0_20:2) levels	2	1	TRUE
rs79718024	G	A	G	A	-0.112541	0.0065	0.154606	0.1303	FALSE	FALSE	FALSE	ieu-b-7	11	107440345	0.0346	469486	0.8506	Parkinson's disease || id:ieu-b-7	Parkinson's disease	Parkinson's disease || ||	TRUE	igd	11	107569619	0.0235272	0.154606	1.76e-06	7135	GCST90277285.tsv	Phosphatidylcholine (16:0_20:2) levels	2	1	TRUE
rs10169217	G	A	G	A	-0.10376	0.0256	0.676036	0.6873	FALSE	FALSE	FALSE	ieu-b-7	2	212875346	0.0237	470219	0.2814	Parkinson's disease || id:ieu-b-7	Parkinson's disease	Parkinson's disease || ||	TRUE	igd	2	212010621	0.0203464	0.676036	3.51e-07	5490	GCST90277411.tsv	Triacylglycerol (56:5) levels	2	1	TRUE
rs11623520	A	G	A	G	-0.092125	-0.0147	0.65007	0.7052	FALSE	FALSE	FALSE	ieu-b-7	14	95749101	0.0248	468692	0.5524	Parkinson's disease || id:ieu-b-7	Parkinson's disease	Parkinson's disease || ||	TRUE	igd	14	95282764	0.0199626	0.65007	4.02e-06	5490	GCST90277411.tsv	Triacylglycerol (56:5) levels	2	1	TRUE
rs12193589	A	G	A	G	0.0907972	0.006	0.450066	0.4839	FALSE	FALSE	FALSE	ieu-b-7	6	164360807	0.0288	13655	0.8339	Parkinson's disease || id:ieu-b-7	Parkinson's disease	Parkinson's disease || ||	TRUE	igd	6	163939775	0.020198	0.450066	7.08e-06	5490	GCST90277411.tsv	Triacylglycerol (56:5) levels	2	1	TRUE
rs1441764	T	C	T	C	-0.13322	0.007	0.28049	0.335	FALSE	FALSE	FALSE	ieu-b-7	8	19863024	0.0182	482730	0.699	Parkinson's disease || id:ieu-b-7	Parkinson's disease	Parkinson's disease || ||	TRUE	igd	8	20005513	0.0212071	0.28049	3.6e-10	5490	GCST90277411.tsv	Triacylglycerol (56:5) levels	2	1	TRUE
rs1472230	A	G	A	G	0.0877828	0.0364	0.421695	0.5094	FALSE	FALSE	FALSE	ieu-b-7	11	4675056	0.0179	482730	0.0423399	Parkinson's disease || id:ieu-b-7	Parkinson's disease	Parkinson's disease || ||	TRUE	igd	11	4653826	0.0194621	0.421695	6.6e-06	5490	GCST90277411.tsv	Triacylglycerol (56:5) levels	2	1	TRUE
rs149473233	A	G	A	G	0.698784	-0.1187	0.00516568	0.0156	FALSE	FALSE	FALSE	ieu-b-7	3	6221580	0.0964	468692	0.2185	Parkinson's disease || id:ieu-b-7	Parkinson's disease	Parkinson's disease || ||	TRUE	igd	3	6179893	0.148643	0.00516568	2.64e-06	5490	GCST90277411.tsv	Triacylglycerol (56:5) levels	2	1	TRUE
rs182009884	C	G	C	G	-0.237337	-0.153	0.0352418	0.0136	FALSE	TRUE	FALSE	ieu-b-7	1	182692823	0.1799	11518	0.3952	Parkinson's disease || id:ieu-b-7	Parkinson's disease	Parkinson's disease || ||	TRUE	igd	1	182723688	0.0519342	0.0352418	4.98e-06	5490	GCST90277411.tsv	Triacylglycerol (56:5) levels	2	1	TRUE
rs34527930	T	C	T	C	-0.12705	-0.016	0.137637	0.1726	FALSE	FALSE	FALSE	ieu-b-7	9	117026296	0.0279	480593	0.5646	Parkinson's disease || id:ieu-b-7	Parkinson's disease	Parkinson's disease || ||	TRUE	igd	9	114264016	0.0279378	0.137637	5.54e-06	5490	GCST90277411.tsv	Triacylglycerol (56:5) levels	2	1	TRUE
rs390082	G	T	G	T	0.178179	0.0049	0.0773048	0.1061	FALSE	FALSE	FALSE	ieu-b-7	19	45416831	0.0275	482730	0.8578	Parkinson's disease || id:ieu-b-7	Parkinson's disease	Parkinson's disease || ||	TRUE	igd	19	44913574	0.0348086	0.0773048	3.18e-07	5490	GCST90277411.tsv	Triacylglycerol (56:5) levels	2	1	TRUE
rs4073968	T	C	T	C	-0.101926	0.0257	0.233511	0.2737	FALSE	FALSE	FALSE	ieu-b-7	4	38491835	0.0264	468692	0.3296	Parkinson's disease || id:ieu-b-7	Parkinson's disease	Parkinson's disease || ||	TRUE	igd	4	38490214	0.0230531	0.233511	9.99e-06	5490	GCST90277411.tsv	Triacylglycerol (56:5) levels	2	1	TRUE
rs4608457	T	C	T	C	-0.218281	-0.2053	0.0452902	0.016	FALSE	FALSE	FALSE	ieu-b-7	19	20217169	0.1175	466555	0.0805193	Parkinson's disease || id:ieu-b-7	Parkinson's disease	Parkinson's disease || ||	TRUE	igd	19	20106360	0.0472806	0.0452902	3.98e-06	5490	GCST90277411.tsv	Triacylglycerol (56:5) levels	2	1	TRUE
rs60102597	C	T	C	T	0.120641	0.0615	0.153702	0.2165	FALSE	FALSE	FALSE	ieu-b-7	17	76151697	0.0242	482730	0.0109001	Parkinson's disease || id:ieu-b-7	Parkinson's disease	Parkinson's disease || ||	TRUE	igd	17	78155616	0.0267727	0.153702	6.74e-06	5490	GCST90277411.tsv	Triacylglycerol (56:5) levels	2	1	TRUE
rs61960432	G	A	G	A	-0.150644	0.0102	0.114755	0.0987	FALSE	FALSE	FALSE	ieu-b-7	13	84556360	0.0381	468692	0.788401	Parkinson's disease || id:ieu-b-7	Parkinson's disease	Parkinson's disease || ||	TRUE	igd	13	83982225	0.0305209	0.114755	8.22e-07	5490	GCST90277411.tsv	Triacylglycerol (56:5) levels	2	1	TRUE
rs73125566	C	A	C	A	0.105037	0.0121	0.277618	0.1542	FALSE	FALSE	FALSE	ieu-b-7	4	32592638	0.0336	468692	0.7188	Parkinson's disease || id:ieu-b-7	Parkinson's disease	Parkinson's disease || ||	TRUE	igd	4	32591016	0.0223552	0.277618	2.68e-06	5490	GCST90277411.tsv	Triacylglycerol (56:5) levels	2	1	TRUE
rs738408	T	C	T	C	0.145068	-0.0094	0.223877	0.2307	FALSE	FALSE	FALSE	ieu-b-7	22	44324730	0.02	482730	0.639599	Parkinson's disease || id:ieu-b-7	Parkinson's disease	Parkinson's disease || ||	TRUE	igd	22	43928850	0.0226557	0.223877	1.65e-10	5490	GCST90277411.tsv	Triacylglycerol (56:5) levels	2	1	TRUE
rs75768973	T	C	T	C	-0.325432	0.0854	0.0178216	0.0315	FALSE	FALSE	FALSE	ieu-b-7	6	110099385	0.0525	482730	0.1038	Parkinson's disease || id:ieu-b-7	Parkinson's disease	Parkinson's disease || ||	TRUE	igd	6	109778182	0.0735363	0.0178216	9.8e-06	5490	GCST90277411.tsv	Triacylglycerol (56:5) levels	2	1	TRUE
rs78081886	A	G	A	G	0.358398	-0.0073	0.0154409	0.0203	FALSE	FALSE	FALSE	ieu-b-7	4	27696057	0.0956	466555	0.9393	Parkinson's disease || id:ieu-b-7	Parkinson's disease	Parkinson's disease || ||	TRUE	igd	4	27694435	0.0771925	0.0154409	3.52e-06	5490	GCST90277411.tsv	Triacylglycerol (56:5) levels	2	1	TRUE
rs964184	C	G	C	G	-0.210098	-0.0568	0.848991	0.8627	FALSE	TRUE	FALSE	ieu-b-7	11	116648917	0.0243	482730	0.0193299	Parkinson's disease || id:ieu-b-7	Parkinson's disease	Parkinson's disease || ||	TRUE	igd	11	116778201	0.0257895	0.848991	4.58e-16	5490	GCST90277411.tsv	Triacylglycerol (56:5) levels	2	1	TRUE
rs97384	C	T	C	T	0.153666	-0.0075	0.580289	0.6342	FALSE	FALSE	FALSE	ieu-b-7	11	61624181	0.0198	27693	0.703399	Parkinson's disease || id:ieu-b-7	Parkinson's disease	Parkinson's disease || ||	TRUE	igd	11	61856709	0.0194623	0.580289	3.45e-15	5490	GCST90277411.tsv	Triacylglycerol (56:5) levels	2	1	TRUE
rs9997979	T	C	T	C	0.285081	0.0188	0.0244777	0.0481	FALSE	FALSE	FALSE	ieu-b-7	4	100445359	0.0435	482730	0.666201	Parkinson's disease || id:ieu-b-7	Parkinson's disease	Parkinson's disease || ||	TRUE	igd	4	99524202	0.0620547	0.0244777	4.44e-06	5490	GCST90277411.tsv	Triacylglycerol (56:5) levels	2	1	TRUE
rs10169217	G	A	G	A	-0.094886	0.0256	0.676036	0.6873	FALSE	FALSE	FALSE	ieu-b-7	2	212875346	0.0237	470219	0.2814	Parkinson's disease || id:ieu-b-7	Parkinson's disease	Parkinson's disease || ||	TRUE	igd	2	212010621	0.019719	0.676036	1.53e-06	5820	GCST90277410.tsv	Triacylglycerol (56:4) levels	2	1	TRUE
rs10430989	A	G	A	G	-0.116252	-0.0744	0.202465	0.1101	FALSE	FALSE	FALSE	ieu-b-7	11	43564232	0.0378	468692	0.0490399	Parkinson's disease || id:ieu-b-7	Parkinson's disease	Parkinson's disease || ||	TRUE	igd	11	43542682	0.0233567	0.202465	6.63e-07	5820	GCST90277410.tsv	Triacylglycerol (56:4) levels	2	1	TRUE
rs10966037	T	A	T	A	0.109403	-0.0261	0.202295	0.1471	FALSE	TRUE	FALSE	ieu-b-7	9	23714475	0.0315	468692	0.4085	Parkinson's disease || id:ieu-b-7	Parkinson's disease	Parkinson's disease || ||	TRUE	igd	9	23714477	0.0229618	0.202295	1.94e-06	5820	GCST90277410.tsv	Triacylglycerol (56:4) levels	2	1	TRUE
rs12448223	C	T	C	T	0.0816725	-0.012	0.442647	0.4656	FALSE	FALSE	FALSE	ieu-b-7	16	4154551	0.0219	471013	0.582	Parkinson's disease || id:ieu-b-7	Parkinson's disease	Parkinson's disease || ||	TRUE	igd	16	4104550	0.0184744	0.442647	1e-05	5820	GCST90277410.tsv	Triacylglycerol (56:4) levels	2	1	TRUE
rs141116593	G	C	G	C	0.160893	0.093	0.0740121	0.0271	FALSE	TRUE	FALSE	ieu-b-7	6	155201926	0.144	11518	0.5187	Parkinson's disease || id:ieu-b-7	Parkinson's disease	Parkinson's disease || ||	TRUE	igd	6	154880792	0.0351597	0.0740121	4.83e-06	5820	GCST90277410.tsv	Triacylglycerol (56:4) levels	2	1	TRUE
rs174592	G	A	G	A	0.135582	0.0068	0.418474	0.3585	FALSE	FALSE	FALSE	ieu-b-7	11	61618608	0.0178	482730	0.7009	Parkinson's disease || id:ieu-b-7	Parkinson's disease	Parkinson's disease || ||	TRUE	igd	11	61851136	0.0187148	0.418474	4.89e-13	5820	GCST90277410.tsv	Triacylglycerol (56:4) levels	2	1	TRUE
rs1883350	C	T	C	T	0.0988596	-0.02	0.39119	0.2923	FALSE	FALSE	FALSE	ieu-b-7	22	44328043	0.0194	482730	0.3038	Parkinson's disease || id:ieu-b-7	Parkinson's disease	Parkinson's disease || ||	TRUE	igd	22	43932163	0.0190324	0.39119	2.12e-07	5820	GCST90277410.tsv	Triacylglycerol (56:4) levels	2	1	TRUE
rs2978946	G	T	G	T	0.0854234	0.0022	0.551158	0.473	FALSE	FALSE	FALSE	ieu-b-7	8	6623598	0.028	13655	0.9386	Parkinson's disease || id:ieu-b-7	Parkinson's disease	Parkinson's disease || ||	TRUE	igd	8	6766077	0.0190019	0.551158	7.07e-06	5820	GCST90277410.tsv	Triacylglycerol (56:4) levels	2	1	TRUE
rs36094040	C	T	C	T	-0.0926925	0.0029	0.348202	0.4038	FALSE	FALSE	FALSE	ieu-b-7	12	72824963	0.0233	468692	0.9009	Parkinson's disease || id:ieu-b-7	Parkinson's disease	Parkinson's disease || ||	TRUE	igd	12	72431183	0.0197275	0.348202	2.67e-06	5820	GCST90277410.tsv	Triacylglycerol (56:4) levels	2	1	TRUE
rs390082	G	T	G	T	0.172897	0.0049	0.0773048	0.1061	FALSE	FALSE	FALSE	ieu-b-7	19	45416831	0.0275	482730	0.8578	Parkinson's disease || id:ieu-b-7	Parkinson's disease	Parkinson's disease || ||	TRUE	igd	19	44913574	0.0344305	0.0773048	5.27e-07	5820	GCST90277410.tsv	Triacylglycerol (56:4) levels	2	1	TRUE
rs61942065	T	C	T	C	0.109187	0.0188	0.216428	0.1776	FALSE	FALSE	FALSE	ieu-b-7	12	130279271	0.029	468692	0.5163	Parkinson's disease || id:ieu-b-7	Parkinson's disease	Parkinson's disease || ||	TRUE	igd	12	129794726	0.0224222	0.216428	1.15e-06	5820	GCST90277410.tsv	Triacylglycerol (56:4) levels	2	1	TRUE
rs62291572	T	C	T	C	0.109774	0.0271	0.214393	0.2526	FALSE	FALSE	FALSE	ieu-b-7	4	4997927	0.0275	468692	0.3245	Parkinson's disease || id:ieu-b-7	Parkinson's disease	Parkinson's disease || ||	TRUE	igd	4	4996200	0.0231608	0.214393	2.19e-06	5820	GCST90277410.tsv	Triacylglycerol (56:4) levels	2	1	TRUE
rs62475137	A	G	A	G	0.192432	0.0058	0.0520622	0.0784	FALSE	FALSE	FALSE	ieu-b-7	7	115333007	0.0507	466555	0.9095	Parkinson's disease || id:ieu-b-7	Parkinson's disease	Parkinson's disease || ||	TRUE	igd	7	115692953	0.0434845	0.0520622	9.8e-06	5820	GCST90277410.tsv	Triacylglycerol (56:4) levels	2	1	TRUE
rs73082153	T	C	T	C	-0.391347	0.0319	0.0130161	0.0133	FALSE	FALSE	FALSE	ieu-b-7	20	964283	0.1306	466555	0.8068	Parkinson's disease || id:ieu-b-7	Parkinson's disease	Parkinson's disease || ||	TRUE	igd	20	983640	0.0858652	0.0130161	5.27e-06	5820	GCST90277410.tsv	Triacylglycerol (56:4) levels	2	1	TRUE
rs75533654	C	A	C	A	-0.336488	0.0427	0.0153526	0.0301	FALSE	FALSE	FALSE	ieu-b-7	4	143096232	0.0729	468692	0.5577	Parkinson's disease || id:ieu-b-7	Parkinson's disease	Parkinson's disease || ||	TRUE	igd	4	142175079	0.0760758	0.0153526	9.9e-06	5820	GCST90277410.tsv	Triacylglycerol (56:4) levels	2	1	TRUE
rs964184	C	G	C	G	-0.241533	-0.0568	0.848991	0.8627	FALSE	TRUE	FALSE	ieu-b-7	11	116648917	0.0243	482730	0.0193299	Parkinson's disease || id:ieu-b-7	Parkinson's disease	Parkinson's disease || ||	TRUE	igd	11	116778201	0.0253327	0.848991	2.14e-21	5820	GCST90277410.tsv	Triacylglycerol (56:4) levels	2	1	TRUE
rs10169217	G	A	G	A	-0.0982652	0.0256	0.676036	0.6873	FALSE	FALSE	FALSE	ieu-b-7	2	212875346	0.0237	470219	0.2814	Parkinson's disease || id:ieu-b-7	Parkinson's disease	Parkinson's disease || ||	TRUE	igd	2	212010621	0.0182234	0.676036	7.18e-08	6884	GCST90277261.tsv	Diacylglycerol (18:1_18:1) levels	2	1	TRUE
rs1060743	G	A	G	A	-0.0834703	0.0092	0.291405	0.3011	FALSE	FALSE	FALSE	ieu-b-7	2	127826533	0.0182	482730	0.6124	Parkinson's disease || id:ieu-b-7	Parkinson's disease	Parkinson's disease || ||	TRUE	igd	2	127068957	0.0187728	0.291405	8.86e-06	6884	GCST90277261.tsv	Diacylglycerol (18:1_18:1) levels	2	1	TRUE
rs116011373	A	G	A	G	-0.186075	0.0223	0.0487529	0.0266	FALSE	FALSE	FALSE	ieu-b-7	3	87347791	0.0848	468692	0.792399	Parkinson's disease || id:ieu-b-7	Parkinson's disease	Parkinson's disease || ||	TRUE	igd	3	87298641	0.0398387	0.0487529	3.06e-06	6884	GCST90277261.tsv	Diacylglycerol (18:1_18:1) levels	2	1	TRUE
rs116796527	T	C	T	C	-0.337288	0.1784	0.0143341	0.013	FALSE	FALSE	FALSE	ieu-b-7	4	63210698	0.109	468692	0.1017	Parkinson's disease || id:ieu-b-7	Parkinson's disease	Parkinson's disease || ||	TRUE	igd	4	62344980	0.0717999	0.0143341	2.68e-06	6884	GCST90277261.tsv	Diacylglycerol (18:1_18:1) levels	2	1	TRUE
rs12365864	G	A	G	A	0.104994	0.0295	0.166329	0.2137	FALSE	FALSE	FALSE	ieu-b-7	11	116489036	0.0273	471013	0.2788	Parkinson's disease || id:ieu-b-7	Parkinson's disease	Parkinson's disease || ||	TRUE	igd	11	116618319	0.0230951	0.166329	5.55e-06	6884	GCST90277261.tsv	Diacylglycerol (18:1_18:1) levels	2	1	TRUE
rs1260326	C	T	C	T	-0.122667	0.0678	0.650878	0.5801	FALSE	FALSE	FALSE	ieu-b-7	2	27730940	0.0172	482730	8.23797e-05	Parkinson's disease || id:ieu-b-7	Parkinson's disease	Parkinson's disease || ||	TRUE	igd	2	27508073	0.0177922	0.650878	5.88e-12	6884	GCST90277261.tsv	Diacylglycerol (18:1_18:1) levels	2	1	TRUE
rs137871178	C	T	C	T	0.299295	0.0016	0.0173158	0.011	FALSE	FALSE	FALSE	ieu-b-7	14	58604730	0.1188	469220	0.989	Parkinson's disease || id:ieu-b-7	Parkinson's disease	Parkinson's disease || ||	TRUE	igd	14	58138012	0.0671464	0.0173158	8.42e-06	6884	GCST90277261.tsv	Diacylglycerol (18:1_18:1) levels	2	1	TRUE
rs139500046	C	A	C	A	-0.392874	0.0441	0.011246	0.0171	FALSE	FALSE	FALSE	ieu-b-7	12	97244448	0.0865	468692	0.61	Parkinson's disease || id:ieu-b-7	Parkinson's disease	Parkinson's disease || ||	TRUE	igd	12	96850670	0.0806545	0.011246	1.13e-06	6884	GCST90277261.tsv	Diacylglycerol (18:1_18:1) levels	2	1	TRUE
rs147782497	A	C	A	C	0.258536	0.08	0.0242209	0.018	FALSE	FALSE	FALSE	ieu-b-7	18	76112143	0.0876	468692	0.3606	Parkinson's disease || id:ieu-b-7	Parkinson's disease	Parkinson's disease || ||	TRUE	igd	18	78352143	0.0564599	0.0242209	4.75e-06	6884	GCST90277261.tsv	Diacylglycerol (18:1_18:1) levels	2	1	TRUE
rs17596144	T	C	T	C	0.130967	0.0029	0.151717	0.1574	FALSE	FALSE	FALSE	ieu-b-7	1	220978645	0.0258	482730	0.9095	Parkinson's disease || id:ieu-b-7	Parkinson's disease	Parkinson's disease || ||	TRUE	igd	1	220805303	0.0238742	0.151717	4.26e-08	6884	GCST90277261.tsv	Diacylglycerol (18:1_18:1) levels	2	1	TRUE
rs268	G	A	G	A	0.281466	-0.0159	0.0226757	0.0174	FALSE	FALSE	FALSE	ieu-b-7	8	19813529	0.0669	482730	0.8123	Parkinson's disease || id:ieu-b-7	Parkinson's disease	Parkinson's disease || ||	TRUE	igd	8	19956018	0.0580317	0.0226757	1.26e-06	6884	GCST90277261.tsv	Diacylglycerol (18:1_18:1) levels	2	1	TRUE
rs2954021	G	A	G	A	-0.0758322	0.0131	0.53836	0.5038	FALSE	FALSE	FALSE	ieu-b-7	8	126482077	0.0169	482730	0.4382	Parkinson's disease || id:ieu-b-7	Parkinson's disease	Parkinson's disease || ||	TRUE	igd	8	125469835	0.0170724	0.53836	9.05e-06	6884	GCST90277261.tsv	Diacylglycerol (18:1_18:1) levels	2	1	TRUE
rs35332062	A	G	A	G	-0.143787	0.0046	0.121986	0.1187	FALSE	FALSE	FALSE	ieu-b-7	7	73012042	0.0272	480593	0.8669	Parkinson's disease || id:ieu-b-7	Parkinson's disease	Parkinson's disease || ||	TRUE	igd	7	73597712	0.025949	0.121986	3.11e-08	6884	GCST90277261.tsv	Diacylglycerol (18:1_18:1) levels	2	1	TRUE
rs36094040	C	T	C	T	-0.0828741	0.0029	0.348202	0.4038	FALSE	FALSE	FALSE	ieu-b-7	12	72824963	0.0233	468692	0.9009	Parkinson's disease || id:ieu-b-7	Parkinson's disease	Parkinson's disease || ||	TRUE	igd	12	72431183	0.0181348	0.348202	4.96e-06	6884	GCST90277261.tsv	Diacylglycerol (18:1_18:1) levels	2	1	TRUE
rs62046299	C	T	C	T	0.36387	-0.0209	0.016456	0.0574	FALSE	FALSE	FALSE	ieu-b-7	16	82043340	0.0518	468692	0.6868	Parkinson's disease || id:ieu-b-7	Parkinson's disease	Parkinson's disease || ||	TRUE	igd	16	82009735	0.0722036	0.016456	4.78e-07	6884	GCST90277261.tsv	Diacylglycerol (18:1_18:1) levels	2	1	TRUE
rs62291573	C	T	C	T	0.106679	0.0281	0.214362	0.2528	FALSE	FALSE	FALSE	ieu-b-7	4	5001376	0.0275	468692	0.307	Parkinson's disease || id:ieu-b-7	Parkinson's disease	Parkinson's disease || ||	TRUE	igd	4	4999649	0.0214718	0.214362	6.91e-07	6884	GCST90277261.tsv	Diacylglycerol (18:1_18:1) levels	2	1	TRUE
rs673548	A	G	A	G	-0.10387	0.0072	0.272537	0.2192	FALSE	FALSE	FALSE	ieu-b-7	2	21237544	0.0212	480593	0.734199	Parkinson's disease || id:ieu-b-7	Parkinson's disease	Parkinson's disease || ||	TRUE	igd	2	21014672	0.0190302	0.272537	4.97e-08	6884	GCST90277261.tsv	Diacylglycerol (18:1_18:1) levels	2	1	TRUE
rs76950187	G	A	G	A	0.159728	-0.0608	0.0744995	0.0478	FALSE	FALSE	FALSE	ieu-b-7	2	129184649	0.0553	468692	0.2721	Parkinson's disease || id:ieu-b-7	Parkinson's disease	Parkinson's disease || ||	TRUE	igd	2	128427075	0.0325695	0.0744995	9.58e-07	6884	GCST90277261.tsv	Diacylglycerol (18:1_18:1) levels	2	1	TRUE
rs7782961	T	A	T	A	0.0946344	0.0586	0.231896	0.1822	FALSE	TRUE	FALSE	ieu-b-7	7	6335583	0.0264	482730	0.0263003	Parkinson's disease || id:ieu-b-7	Parkinson's disease	Parkinson's disease || ||	TRUE	igd	7	6295952	0.0203859	0.231896	3.51e-06	6884	GCST90277261.tsv	Diacylglycerol (18:1_18:1) levels	2	1	TRUE
rs964184	C	G	C	G	-0.263829	-0.0568	0.848991	0.8627	FALSE	TRUE	FALSE	ieu-b-7	11	116648917	0.0243	482730	0.0193299	Parkinson's disease || id:ieu-b-7	Parkinson's disease	Parkinson's disease || ||	TRUE	igd	11	116778201	0.0234323	0.848991	3.74e-29	6884	GCST90277261.tsv	Diacylglycerol (18:1_18:1) levels	2	1	TRUE
rs9865586	G	A	G	A	-0.106769	0.004	0.16497	0.1234	FALSE	FALSE	FALSE	ieu-b-7	3	131734843	0.0272	482730	0.8839	Parkinson's disease || id:ieu-b-7	Parkinson's disease	Parkinson's disease || ||	TRUE	igd	3	132015999	0.0225922	0.16497	2.33e-06	6884	GCST90277261.tsv	Diacylglycerol (18:1_18:1) levels	2	1	TRUE
rs10187082	G	C	G	C	-0.52672	-0.0283	0.00665618	0.0247	FALSE	TRUE	FALSE	ieu-b-7	2	141519001	0.0751	468692	0.706401	Parkinson's disease || id:ieu-b-7	Parkinson's disease	Parkinson's disease || ||	TRUE	igd	2	140761432	0.114598	0.00665618	4.4e-06	5609	GCST90277352.tsv	Phosphatidylethanolamine (O-16:1_22:5) levels	2	1	TRUE
rs111698799	T	C	T	C	-0.391115	0.0199	0.0117204	0.0195	FALSE	FALSE	FALSE	ieu-b-7	10	111275755	0.0845	468692	0.8134	Parkinson's disease || id:ieu-b-7	Parkinson's disease	Parkinson's disease || ||	TRUE	igd	10	109515997	0.0859587	0.0117204	5.47e-06	5609	GCST90277352.tsv	Phosphatidylethanolamine (O-16:1_22:5) levels	2	1	TRUE
rs115002881	T	G	T	G	0.243456	-0.1676	0.0307534	0.0126	FALSE	FALSE	FALSE	ieu-b-7	2	62499087	0.1752	11518	0.3388	Parkinson's disease || id:ieu-b-7	Parkinson's disease	Parkinson's disease || ||	TRUE	igd	2	62271952	0.0549132	0.0307534	9.44e-06	5609	GCST90277352.tsv	Phosphatidylethanolamine (O-16:1_22:5) levels	2	1	TRUE
rs115536895	A	G	A	G	0.271288	-0.1718	0.027043	0.0178	FALSE	FALSE	FALSE	ieu-b-7	3	192927733	0.0776	482730	0.0268497	Parkinson's disease || id:ieu-b-7	Parkinson's disease	Parkinson's disease || ||	TRUE	igd	3	193209944	0.0599217	0.027043	6.09e-06	5609	GCST90277352.tsv	Phosphatidylethanolamine (O-16:1_22:5) levels	2	1	TRUE
rs116250572	C	G	C	G	0.578697	-0.1017	0.00540762	0.0153	FALSE	TRUE	FALSE	ieu-b-7	5	106903533	0.1063	468692	0.3387	Parkinson's disease || id:ieu-b-7	Parkinson's disease	Parkinson's disease || ||	TRUE	igd	5	107567832	0.128533	0.00540762	6.85e-06	5609	GCST90277352.tsv	Phosphatidylethanolamine (O-16:1_22:5) levels	2	1	TRUE
rs116937344	A	G	A	G	-0.313164	0.0907	0.019529	0.0302	FALSE	FALSE	FALSE	ieu-b-7	19	41721138	0.0688	471013	0.1878	Parkinson's disease || id:ieu-b-7	Parkinson's disease	Parkinson's disease || ||	TRUE	igd	19	41215233	0.0697957	0.019529	7.36e-06	5609	GCST90277352.tsv	Phosphatidylethanolamine (O-16:1_22:5) levels	2	1	TRUE
rs150942220	C	G	C	G	0.181113	-0.0439	0.0621244	0.0634	FALSE	TRUE	FALSE	ieu-b-7	5	32055367	0.0601	13655	0.465	Parkinson's disease || id:ieu-b-7	Parkinson's disease	Parkinson's disease || ||	TRUE	igd	5	32055261	0.0408915	0.0621244	9.64e-06	5609	GCST90277352.tsv	Phosphatidylethanolamine (O-16:1_22:5) levels	2	1	TRUE
rs190716231	C	G	C	G	-0.308736	-0.1234	0.0212161	0.0158	FALSE	TRUE	FALSE	ieu-b-7	7	132783436	0.0954	468692	0.1959	Parkinson's disease || id:ieu-b-7	Parkinson's disease	Parkinson's disease || ||	TRUE	igd	7	133098676	0.0668654	0.0212161	3.97e-06	5609	GCST90277352.tsv	Phosphatidylethanolamine (O-16:1_22:5) levels	2	1	TRUE
rs2940919	G	A	G	A	0.13301	0.029	0.114994	0.1904	FALSE	FALSE	FALSE	ieu-b-7	5	42470730	0.0272	471013	0.287	Parkinson's disease || id:ieu-b-7	Parkinson's disease	Parkinson's disease || ||	TRUE	igd	5	42470628	0.0291638	0.114994	5.21e-06	5609	GCST90277352.tsv	Phosphatidylethanolamine (O-16:1_22:5) levels	2	1	TRUE
rs41264497	G	A	G	A	-0.634267	-0.0592	0.00574483	0.0143	FALSE	FALSE	FALSE	ieu-b-7	1	40090422	0.1004	468692	0.5553	Parkinson's disease || id:ieu-b-7	Parkinson's disease	Parkinson's disease || ||	TRUE	igd	1	39624750	0.12691	0.00574483	5.96e-07	5609	GCST90277352.tsv	Phosphatidylethanolamine (O-16:1_22:5) levels	2	1	TRUE
rs4974228	C	T	C	T	0.154243	-0.012	0.0921252	0.1149	FALSE	FALSE	FALSE	ieu-b-7	3	60763597	0.033	480593	0.7165	Parkinson's disease || id:ieu-b-7	Parkinson's disease	Parkinson's disease || ||	TRUE	igd	3	60777864	0.0326843	0.0921252	2.43e-06	5609	GCST90277352.tsv	Phosphatidylethanolamine (O-16:1_22:5) levels	2	1	TRUE
rs55892660	T	C	T	C	-0.11975	0.0029	0.148133	0.1612	FALSE	FALSE	FALSE	ieu-b-7	1	98835679	0.0306	468692	0.9234	Parkinson's disease || id:ieu-b-7	Parkinson's disease	Parkinson's disease || ||	TRUE	igd	1	98370123	0.026633	0.148133	7.05e-06	5609	GCST90277352.tsv	Phosphatidylethanolamine (O-16:1_22:5) levels	2	1	TRUE
rs7028232	T	C	T	C	0.093425	-0.0199	0.373598	0.3052	FALSE	FALSE	FALSE	ieu-b-7	9	117017793	0.0245	470219	0.417	Parkinson's disease || id:ieu-b-7	Parkinson's disease	Parkinson's disease || ||	TRUE	igd	9	114255513	0.0199698	0.373598	2.95e-06	5609	GCST90277352.tsv	Phosphatidylethanolamine (O-16:1_22:5) levels	2	1	TRUE
rs72993205	G	A	G	A	0.310632	-0.0549	0.0235707	0.0319	FALSE	FALSE	FALSE	ieu-b-7	2	230490365	0.0698	468692	0.4319	Parkinson's disease || id:ieu-b-7	Parkinson's disease	Parkinson's disease || ||	TRUE	igd	2	229625649	0.0680313	0.0235707	5.07e-06	5609	GCST90277352.tsv	Phosphatidylethanolamine (O-16:1_22:5) levels	2	1	TRUE
rs73199626	C	T	C	T	-0.104327	-0.0374	0.208833	0.1665	FALSE	FALSE	FALSE	ieu-b-7	3	190888563	0.0313	468692	0.2318	Parkinson's disease || id:ieu-b-7	Parkinson's disease	Parkinson's disease || ||	TRUE	igd	3	191170774	0.0230842	0.208833	6.31e-06	5609	GCST90277352.tsv	Phosphatidylethanolamine (O-16:1_22:5) levels	2	1	TRUE
rs76268189	T	C	T	C	0.322674	-0.069	0.0190754	0.0417	FALSE	FALSE	FALSE	ieu-b-7	8	63895236	0.0609	468692	0.2573	Parkinson's disease || id:ieu-b-7	Parkinson's disease	Parkinson's disease || ||	TRUE	igd	8	62982677	0.0722236	0.0190754	8.04e-06	5609	GCST90277352.tsv	Phosphatidylethanolamine (O-16:1_22:5) levels	2	1	TRUE
rs7761485	C	T	C	T	-0.0873034	0.0126	0.384783	0.393	FALSE	FALSE	FALSE	ieu-b-7	6	86113968	0.0224	470485	0.5748	Parkinson's disease || id:ieu-b-7	Parkinson's disease	Parkinson's disease || ||	TRUE	igd	6	85404250	0.0196527	0.384783	9.05e-06	5609	GCST90277352.tsv	Phosphatidylethanolamine (O-16:1_22:5) levels	2	1	TRUE
rs10192465	C	G	C	G	-0.0862614	-0.0465	0.720915	0.7872	FALSE	TRUE	FALSE	ieu-b-7	2	57758855	0.0355	13655	0.1902	Parkinson's disease || id:ieu-b-7	Parkinson's disease	Parkinson's disease || ||	TRUE	igd	2	57531720	0.0189517	0.720915	5.41e-06	7174	GCST90277368.tsv	Sphingomyelin (d32:1) levels	2	1	TRUE
rs10468017	T	C	T	C	0.0834858	-0.0275	0.337526	0.2836	FALSE	FALSE	FALSE	ieu-b-7	15	58678512	0.0187	482730	0.1418	Parkinson's disease || id:ieu-b-7	Parkinson's disease	Parkinson's disease || ||	TRUE	igd	15	58386313	0.0174783	0.337526	1.82e-06	7174	GCST90277368.tsv	Sphingomyelin (d32:1) levels	2	1	TRUE
rs10968815	G	A	G	A	0.130007	0.0123	0.0921717	0.0571	FALSE	FALSE	FALSE	ieu-b-7	9	28896198	0.0537	466555	0.8191	Parkinson's disease || id:ieu-b-7	Parkinson's disease	Parkinson's disease || ||	TRUE	igd	9	28896200	0.0292319	0.0921717	8.82e-06	7174	GCST90277368.tsv	Sphingomyelin (d32:1) levels	2	1	TRUE
rs10975312	A	G	A	G	0.245869	0	0.0312139	0.0205	FALSE	FALSE	FALSE	ieu-b-7	9	5837780	0.0829	468692	0.9998	Parkinson's disease || id:ieu-b-7	Parkinson's disease	Parkinson's disease || ||	TRUE	igd	9	5837780	0.0486959	0.0312139	4.55e-07	7174	GCST90277368.tsv	Sphingomyelin (d32:1) levels	2	1	TRUE
rs11591147	T	G	T	G	-0.233201	0.0377	0.0332154	0.0179	FALSE	FALSE	FALSE	ieu-b-7	1	55505647	0.0683	482730	0.5802	Parkinson's disease || id:ieu-b-7	Parkinson's disease	Parkinson's disease || ||	TRUE	igd	1	55039974	0.0465043	0.0332154	5.44e-07	7174	GCST90277368.tsv	Sphingomyelin (d32:1) levels	2	1	TRUE
rs1218344	C	A	C	A	0.0995719	-0.0139	0.170497	0.1516	FALSE	FALSE	FALSE	ieu-b-7	10	14311683	0.0309	468692	0.653	Parkinson's disease || id:ieu-b-7	Parkinson's disease	Parkinson's disease || ||	TRUE	igd	10	14269684	0.0222721	0.170497	7.92e-06	7174	GCST90277368.tsv	Sphingomyelin (d32:1) levels	2	1	TRUE
rs12192157	T	C	T	C	0.0789385	-0.0364	0.465185	0.5526	FALSE	FALSE	FALSE	ieu-b-7	6	169720903	0.0229	468692	0.1118	Parkinson's disease || id:ieu-b-7	Parkinson's disease	Parkinson's disease || ||	TRUE	igd	6	169320808	0.0168319	0.465185	2.78e-06	7174	GCST90277368.tsv	Sphingomyelin (d32:1) levels	2	1	TRUE
rs12622488	T	C	T	C	-0.119584	0.0058	0.113459	0.1788	FALSE	FALSE	FALSE	ieu-b-7	2	47443962	0.0252	482730	0.8166	Parkinson's disease || id:ieu-b-7	Parkinson's disease	Parkinson's disease || ||	TRUE	igd	2	47216823	0.0261826	0.113459	5.02e-06	7174	GCST90277368.tsv	Sphingomyelin (d32:1) levels	2	1	TRUE
rs16851199	G	A	G	A	-0.18771	-0.0627	0.042777	0.0253	FALSE	FALSE	FALSE	ieu-b-7	1	230379953	0.0805	468692	0.4356	Parkinson's disease || id:ieu-b-7	Parkinson's disease	Parkinson's disease || ||	TRUE	igd	1	230244207	0.0423333	0.042777	9.37e-06	7174	GCST90277368.tsv	Sphingomyelin (d32:1) levels	2	1	TRUE
rs217184	C	T	C	T	-0.0955211	0.0418	0.227964	0.1976	FALSE	FALSE	FALSE	ieu-b-7	16	72105965	0.0227	480593	0.0658704	Parkinson's disease || id:ieu-b-7	Parkinson's disease	Parkinson's disease || ||	TRUE	igd	16	72072066	0.0198318	0.227964	1.49e-06	7174	GCST90277368.tsv	Sphingomyelin (d32:1) levels	2	1	TRUE
rs2553631	T	A	T	A	-0.150728	-0.0742	0.0699329	0.0458	FALSE	TRUE	FALSE	ieu-b-7	2	125121775	0.0546	468692	0.1741	Parkinson's disease || id:ieu-b-7	Parkinson's disease	Parkinson's disease || ||	TRUE	igd	2	124364198	0.0327478	0.0699329	4.24e-06	7174	GCST90277368.tsv	Sphingomyelin (d32:1) levels	2	1	TRUE
rs2604631	A	G	A	G	-0.0896432	-0.0296	0.753569	0.6727	FALSE	FALSE	FALSE	ieu-b-7	4	61803239	0.0236	468692	0.2115	Parkinson's disease || id:ieu-b-7	Parkinson's disease	Parkinson's disease || ||	TRUE	igd	4	60937521	0.0194307	0.753569	4.03e-06	7174	GCST90277368.tsv	Sphingomyelin (d32:1) levels	2	1	TRUE
rs364585	G	A	G	A	-0.10997	0.0069	0.66136	0.6256	FALSE	FALSE	FALSE	ieu-b-7	20	12962718	0.0173	482730	0.691399	Parkinson's disease || id:ieu-b-7	Parkinson's disease	Parkinson's disease || ||	TRUE	igd	20	12982070	0.0175637	0.66136	4.03e-10	7174	GCST90277368.tsv	Sphingomyelin (d32:1) levels	2	1	TRUE
rs3741111	G	A	G	A	0.0815591	5e-04	0.482808	0.5	FALSE	FALSE	FALSE	ieu-b-7	11	123947295	0.0195	482730	0.9802	Parkinson's disease || id:ieu-b-7	Parkinson's disease	Parkinson's disease || ||	TRUE	igd	11	124076588	0.0166717	0.482808	1.02e-06	7174	GCST90277368.tsv	Sphingomyelin (d32:1) levels	2	1	TRUE
rs58001441	A	G	A	G	-0.103635	-0.0273	0.165084	0.1244	FALSE	FALSE	FALSE	ieu-b-7	9	6764828	0.0338	468692	0.4205	Parkinson's disease || id:ieu-b-7	Parkinson's disease	Parkinson's disease || ||	TRUE	igd	9	6764828	0.0225084	0.165084	4.21e-06	7174	GCST90277368.tsv	Sphingomyelin (d32:1) levels	2	1	TRUE
rs61927425	T	C	T	C	-0.221193	-0.2152	0.0329346	0.0158	FALSE	FALSE	FALSE	ieu-b-7	12	80115934	0.155	459260	0.1651	Parkinson's disease || id:ieu-b-7	Parkinson's disease	Parkinson's disease || ||	TRUE	igd	12	79722154	0.0486496	0.0329346	5.53e-06	7174	GCST90277368.tsv	Sphingomyelin (d32:1) levels	2	1	TRUE
rs61977690	G	C	G	C	0.281524	0.0196	0.0201035	0.0307	FALSE	TRUE	FALSE	ieu-b-7	14	23289292	0.0607	482202	0.747001	Parkinson's disease || id:ieu-b-7	Parkinson's disease	Parkinson's disease || ||	TRUE	igd	14	22820083	0.0626157	0.0201035	7.03e-06	7174	GCST90277368.tsv	Sphingomyelin (d32:1) levels	2	1	TRUE
rs6444176	T	C	T	C	0.18035	-0.0982	0.0519949	0.0279	FALSE	FALSE	FALSE	ieu-b-7	3	186586060	0.0639	482730	0.1246	Parkinson's disease || id:ieu-b-7	Parkinson's disease	Parkinson's disease || ||	TRUE	igd	3	186868271	0.0375449	0.0519949	1.59e-06	7174	GCST90277368.tsv	Sphingomyelin (d32:1) levels	2	1	TRUE
rs7157785	T	G	T	G	0.513407	0.032	0.125459	0.1684	FALSE	FALSE	FALSE	ieu-b-7	14	64235556	0.0225	482730	0.1545	Parkinson's disease || id:ieu-b-7	Parkinson's disease	Parkinson's disease || ||	TRUE	igd	14	63768838	0.0244241	0.125459	3.08e-95	7174	GCST90277368.tsv	Sphingomyelin (d32:1) levels	2	1	TRUE
rs7247433	A	C	A	C	-0.0800499	-0.0163	0.394421	0.4107	FALSE	FALSE	FALSE	ieu-b-7	19	19795560	0.0239	27693	0.494899	Parkinson's disease || id:ieu-b-7	Parkinson's disease	Parkinson's disease || ||	TRUE	igd	19	19684751	0.0173869	0.394421	4.21e-06	7174	GCST90277368.tsv	Sphingomyelin (d32:1) levels	2	1	TRUE
rs72649550	C	G	C	G	0.0815323	0.0568	0.332226	0.1977	FALSE	TRUE	FALSE	ieu-b-7	15	94154562	0.0287	468692	0.0476596	Parkinson's disease || id:ieu-b-7	Parkinson's disease	Parkinson's disease || ||	TRUE	igd	15	93611333	0.0178038	0.332226	4.73e-06	7174	GCST90277368.tsv	Sphingomyelin (d32:1) levels	2	1	TRUE
rs72837884	T	C	T	C	-0.174827	0.0109	0.0745917	0.0459	FALSE	FALSE	FALSE	ieu-b-7	17	5297472	0.042	482730	0.7952	Parkinson's disease || id:ieu-b-7	Parkinson's disease	Parkinson's disease || ||	TRUE	igd	17	5394152	0.0311838	0.0745917	2.14e-08	7174	GCST90277368.tsv	Sphingomyelin (d32:1) levels	2	1	TRUE
rs75418091	T	C	T	C	0.405782	-0.0224	0.0118986	0.0122	FALSE	FALSE	FALSE	ieu-b-7	4	4503361	0.1147	468692	0.8449	Parkinson's disease || id:ieu-b-7	Parkinson's disease	Parkinson's disease || ||	TRUE	igd	4	4501634	0.0791558	0.0118986	3.03e-07	7174	GCST90277368.tsv	Sphingomyelin (d32:1) levels	2	1	TRUE
rs75679663	A	C	A	C	-0.256138	-0.1346	0.0257881	0.0129	FALSE	FALSE	FALSE	ieu-b-7	17	4667972	0.0972	27693	0.1662	Parkinson's disease || id:ieu-b-7	Parkinson's disease	Parkinson's disease || ||	TRUE	igd	17	4764677	0.0536771	0.0257881	1.86e-06	7174	GCST90277368.tsv	Sphingomyelin (d32:1) levels	2	1	TRUE
rs76596580	T	C	T	C	0.118912	0.0026	0.11506	0.1229	FALSE	FALSE	FALSE	ieu-b-7	21	36362909	0.0355	468692	0.9409	Parkinson's disease || id:ieu-b-7	Parkinson's disease	Parkinson's disease || ||	TRUE	igd	21	34990612	0.0264257	0.11506	6.91e-06	7174	GCST90277368.tsv	Sphingomyelin (d32:1) levels	2	1	TRUE
rs8017356	G	A	G	A	-0.347663	0.0787	0.986281	0.9653	FALSE	FALSE	FALSE	ieu-b-7	14	65581781	0.0482	482730	0.1024	Parkinson's disease || id:ieu-b-7	Parkinson's disease	Parkinson's disease || ||	TRUE	igd	14	65115063	0.0717451	0.986281	1.29e-06	7174	GCST90277368.tsv	Sphingomyelin (d32:1) levels	2	1	TRUE
rs10201921	A	G	A	G	0.156844	0.0012	0.0596423	0.0744	FALSE	FALSE	FALSE	ieu-b-7	2	137916795	0.0332	482730	0.9711	Parkinson's disease || id:ieu-b-7	Parkinson's disease	Parkinson's disease || ||	TRUE	igd	2	137159225	0.0351341	0.0596423	8.15e-06	7165	GCST90277294.tsv	Phosphatidylcholine (16:1_18:2) levels	2	1	TRUE
rs10890773	A	G	A	G	-0.109095	-0.057	0.860325	0.8554	FALSE	FALSE	FALSE	ieu-b-7	11	107760002	0.032	468692	0.0750101	Parkinson's disease || id:ieu-b-7	Parkinson's disease	Parkinson's disease || ||	TRUE	igd	11	107889276	0.023841	0.860325	4.82e-06	7165	GCST90277294.tsv	Phosphatidylcholine (16:1_18:2) levels	2	1	TRUE
rs11602429	G	A	G	A	0.112349	0.0275	0.13202	0.1312	FALSE	FALSE	FALSE	ieu-b-7	11	92131209	0.033	468692	0.4037	Parkinson's disease || id:ieu-b-7	Parkinson's disease	Parkinson's disease || ||	TRUE	igd	11	92398043	0.024701	0.13202	5.49e-06	7165	GCST90277294.tsv	Phosphatidylcholine (16:1_18:2) levels	2	1	TRUE
rs12031139	G	T	G	T	0.0744697	0.0125	0.488929	0.4817	FALSE	FALSE	FALSE	ieu-b-7	1	213841635	0.0229	468692	0.5846	Parkinson's disease || id:ieu-b-7	Parkinson's disease	Parkinson's disease || ||	TRUE	igd	1	213668292	0.0166744	0.488929	8.07e-06	7165	GCST90277294.tsv	Phosphatidylcholine (16:1_18:2) levels	2	1	TRUE
rs1260326	C	T	C	T	-0.0984695	0.0678	0.650878	0.5801	FALSE	FALSE	FALSE	ieu-b-7	2	27730940	0.0172	482730	8.23797e-05	Parkinson's disease || id:ieu-b-7	Parkinson's disease	Parkinson's disease || ||	TRUE	igd	2	27508073	0.0174281	0.650878	1.66e-08	7165	GCST90277294.tsv	Phosphatidylcholine (16:1_18:2) levels	2	1	TRUE
rs13150924	A	G	A	G	-0.120642	0.0106	0.130232	0.1762	FALSE	FALSE	FALSE	ieu-b-7	4	170198810	0.0299	468692	0.7229	Parkinson's disease || id:ieu-b-7	Parkinson's disease	Parkinson's disease || ||	TRUE	igd	4	169277659	0.0249624	0.130232	1.37e-06	7165	GCST90277294.tsv	Phosphatidylcholine (16:1_18:2) levels	2	1	TRUE
rs150057262	G	C	G	C	-0.196637	0.1322	0.0521856	0.0167	FALSE	TRUE	FALSE	ieu-b-7	19	19320825	0.1187	22113	0.2652	Parkinson's disease || id:ieu-b-7	Parkinson's disease	Parkinson's disease || ||	TRUE	igd	19	19210016	0.038592	0.0521856	3.57e-07	7165	GCST90277294.tsv	Phosphatidylcholine (16:1_18:2) levels	2	1	TRUE
rs174574	C	A	C	A	-0.365719	-0.0066	0.590933	0.6606	FALSE	FALSE	FALSE	ieu-b-7	11	61600342	0.0177	482730	0.7116	Parkinson's disease || id:ieu-b-7	Parkinson's disease	Parkinson's disease || ||	TRUE	igd	11	61832870	0.0164961	0.590933	2.11e-105	7165	GCST90277294.tsv	Phosphatidylcholine (16:1_18:2) levels	2	1	TRUE
rs1800588	T	C	T	C	0.115653	0.0033	0.258046	0.2246	FALSE	FALSE	FALSE	ieu-b-7	15	58723675	0.0212	482730	0.8763	Parkinson's disease || id:ieu-b-7	Parkinson's disease	Parkinson's disease || ||	TRUE	igd	15	58431476	0.0193118	0.258046	2.21e-09	7165	GCST90277294.tsv	Phosphatidylcholine (16:1_18:2) levels	2	1	TRUE
rs184289628	G	T	G	T	0.283579	-0.1152	0.0181655	0.0103	FALSE	FALSE	FALSE	ieu-b-7	6	139906689	0.1227	468692	0.348	Parkinson's disease || id:ieu-b-7	Parkinson's disease	Parkinson's disease || ||	TRUE	igd	6	139585552	0.0622992	0.0181655	5.4e-06	7165	GCST90277294.tsv	Phosphatidylcholine (16:1_18:2) levels	2	1	TRUE
rs216958	G	A	G	A	-0.0794976	-0.0224	0.616837	0.6349	FALSE	FALSE	FALSE	ieu-b-7	16	60234998	0.0234	468692	0.3403	Parkinson's disease || id:ieu-b-7	Parkinson's disease	Parkinson's disease || ||	TRUE	igd	16	60201094	0.0173141	0.616837	4.47e-06	7165	GCST90277294.tsv	Phosphatidylcholine (16:1_18:2) levels	2	1	TRUE
rs56156922	C	T	C	T	0.113979	-0.0146	0.278673	0.3141	FALSE	FALSE	FALSE	ieu-b-7	16	56987369	0.0182	482730	0.4217	Parkinson's disease || id:ieu-b-7	Parkinson's disease	Parkinson's disease || ||	TRUE	igd	16	56953457	0.0185424	0.278673	8.3e-10	7165	GCST90277294.tsv	Phosphatidylcholine (16:1_18:2) levels	2	1	TRUE
rs603424	A	G	A	G	-0.161319	-0.0069	0.121331	0.1978	FALSE	FALSE	FALSE	ieu-b-7	10	102075479	0.0249	482730	0.781399	Parkinson's disease || id:ieu-b-7	Parkinson's disease	Parkinson's disease || ||	TRUE	igd	10	100315722	0.0259236	0.121331	5.15e-10	7165	GCST90277294.tsv	Phosphatidylcholine (16:1_18:2) levels	2	1	TRUE
rs62104079	G	C	G	C	0.103927	-0.0047	0.232084	0.228	FALSE	TRUE	FALSE	ieu-b-7	18	69340133	0.028	468692	0.8678	Parkinson's disease || id:ieu-b-7	Parkinson's disease	Parkinson's disease || ||	TRUE	igd	18	71672897	0.0200825	0.232084	2.34e-07	7165	GCST90277294.tsv	Phosphatidylcholine (16:1_18:2) levels	2	1	TRUE
rs6876235	C	T	C	T	0.131068	-0.0954	0.904944	0.9403	FALSE	FALSE	FALSE	ieu-b-7	5	85599796	0.0466	468692	0.0406097	Parkinson's disease || id:ieu-b-7	Parkinson's disease	Parkinson's disease || ||	TRUE	igd	5	86303978	0.0283608	0.904944	3.88e-06	7165	GCST90277294.tsv	Phosphatidylcholine (16:1_18:2) levels	2	1	TRUE
rs7036554	C	T	C	T	0.0780918	0.0036	0.350278	0.3677	FALSE	FALSE	FALSE	ieu-b-7	9	14382620	0.0236	468692	0.8803	Parkinson's disease || id:ieu-b-7	Parkinson's disease	Parkinson's disease || ||	TRUE	igd	9	14382621	0.0175888	0.350278	9.12e-06	7165	GCST90277294.tsv	Phosphatidylcholine (16:1_18:2) levels	2	1	TRUE
rs7783799	G	T	G	T	0.0860349	-0.0089	0.307726	0.2744	FALSE	FALSE	FALSE	ieu-b-7	7	6573087	0.0271	27693	0.742299	Parkinson's disease || id:ieu-b-7	Parkinson's disease	Parkinson's disease || ||	TRUE	igd	7	6533456	0.0183014	0.307726	2.63e-06	7165	GCST90277294.tsv	Phosphatidylcholine (16:1_18:2) levels	2	1	TRUE
rs77949981	G	T	G	T	-0.275254	0.0064	0.0196893	0.053	FALSE	FALSE	FALSE	ieu-b-7	7	10951151	0.046	482730	0.8888	Parkinson's disease || id:ieu-b-7	Parkinson's disease	Parkinson's disease || ||	TRUE	igd	7	10911524	0.0608761	0.0196893	6.23e-06	7165	GCST90277294.tsv	Phosphatidylcholine (16:1_18:2) levels	2	1	TRUE
rs78575494	A	G	A	G	0.207344	0.006	0.0367713	0.0581	FALSE	FALSE	FALSE	ieu-b-7	20	995440	0.0501	468692	0.9054	Parkinson's disease || id:ieu-b-7	Parkinson's disease	Parkinson's disease || ||	TRUE	igd	20	1014797	0.0463423	0.0367713	7.79e-06	7165	GCST90277294.tsv	Phosphatidylcholine (16:1_18:2) levels	2	1	TRUE
rs7936002	G	A	G	A	-0.115471	0.0527	0.257197	0.2304	FALSE	FALSE	FALSE	ieu-b-7	11	62219029	0.0325	15976	0.1053	Parkinson's disease || id:ieu-b-7	Parkinson's disease	Parkinson's disease || ||	TRUE	igd	11	62451557	0.0196301	0.257197	4.22e-09	7165	GCST90277294.tsv	Phosphatidylcholine (16:1_18:2) levels	2	1	TRUE
rs9480322	C	T	C	T	-0.219767	-0.1555	0.03717	0.0244	FALSE	FALSE	FALSE	ieu-b-7	6	156704765	0.0803	468692	0.0527594	Parkinson's disease || id:ieu-b-7	Parkinson's disease	Parkinson's disease || ||	TRUE	igd	6	156383631	0.0445259	0.03717	8.16e-07	7165	GCST90277294.tsv	Phosphatidylcholine (16:1_18:2) levels	2	1	TRUE
rs9839380	G	A	G	A	0.0960439	0.0213	0.334818	0.2953	FALSE	FALSE	FALSE	ieu-b-7	3	26891616	0.0244	468692	0.3818	Parkinson's disease || id:ieu-b-7	Parkinson's disease	Parkinson's disease || ||	TRUE	igd	3	26850125	0.0177407	0.334818	6.37e-08	7165	GCST90277294.tsv	Phosphatidylcholine (16:1_18:2) levels	2	1	TRUE
rs10206976	T	G	T	G	0.090542	6e-04	0.26809	0.1764	FALSE	FALSE	FALSE	ieu-b-7	2	211614638	0.0248	482730	0.9797	Parkinson's disease || id:ieu-b-7	Parkinson's disease	Parkinson's disease || ||	TRUE	igd	2	210749914	0.0189828	0.26809	1.88e-06	7150	GCST90277375.tsv	Sphingomyelin (d38:2) levels	2	1	TRUE
rs113118892	T	C	T	C	0.382904	0.0796	0.0122563	0.0123	FALSE	FALSE	FALSE	ieu-b-7	15	59566385	0.1687	11518	0.637101	Parkinson's disease || id:ieu-b-7	Parkinson's disease	Parkinson's disease || ||	TRUE	igd	15	59274186	0.079689	0.0122563	1.58e-06	7150	GCST90277375.tsv	Sphingomyelin (d38:2) levels	2	1	TRUE
rs114483871	T	C	T	C	0.220284	0.0294	0.0380971	0.0226	FALSE	FALSE	FALSE	ieu-b-7	4	73990168	0.0847	468692	0.7281	Parkinson's disease || id:ieu-b-7	Parkinson's disease	Parkinson's disease || ||	TRUE	igd	4	73124451	0.0448797	0.0380971	9.38e-07	7150	GCST90277375.tsv	Sphingomyelin (d38:2) levels	2	1	TRUE
rs114717988	A	T	A	T	0.197478	0.026	0.0457462	0.0497	FALSE	TRUE	FALSE	ieu-b-7	6	48755681	0.0505	471013	0.6064	Parkinson's disease || id:ieu-b-7	Parkinson's disease	Parkinson's disease || ||	TRUE	igd	6	48788044	0.0396221	0.0457462	6.37e-07	7150	GCST90277375.tsv	Sphingomyelin (d38:2) levels	2	1	TRUE
rs11591147	T	G	T	G	-0.218522	0.0377	0.0332154	0.0179	FALSE	FALSE	FALSE	ieu-b-7	1	55505647	0.0683	482730	0.5802	Parkinson's disease || id:ieu-b-7	Parkinson's disease	Parkinson's disease || ||	TRUE	igd	1	55039974	0.0466381	0.0332154	2.84e-06	7150	GCST90277375.tsv	Sphingomyelin (d38:2) levels	2	1	TRUE
rs116411822	G	A	G	A	-0.420338	0.365	0.00814783	0.008	FALSE	FALSE	FALSE	ieu-b-7	2	46721260	0.1956	11518	0.0620197	Parkinson's disease || id:ieu-b-7	Parkinson's disease	Parkinson's disease || ||	TRUE	igd	2	46494121	0.0936523	0.00814783	7.29e-06	7150	GCST90277375.tsv	Sphingomyelin (d38:2) levels	2	1	TRUE
rs1169306	T	C	T	C	-0.120665	-0.0026	0.359634	0.3643	FALSE	FALSE	FALSE	ieu-b-7	12	121438311	0.0175	482730	0.8826	Parkinson's disease || id:ieu-b-7	Parkinson's disease	Parkinson's disease || ||	TRUE	igd	12	121000508	0.0173769	0.359634	4.14e-12	7150	GCST90277375.tsv	Sphingomyelin (d38:2) levels	2	1	TRUE
rs12462619	C	T	C	T	-0.130653	-0.0203	0.261292	0.1888	FALSE	FALSE	FALSE	ieu-b-7	19	8671982	0.0268	480593	0.4489	Parkinson's disease || id:ieu-b-7	Parkinson's disease	Parkinson's disease || ||	TRUE	igd	19	8607097	0.0193125	0.261292	1.44e-11	7150	GCST90277375.tsv	Sphingomyelin (d38:2) levels	2	1	TRUE
rs139150589	T	C	T	C	0.521434	-0.1807	0.00770862	0.0073	FALSE	FALSE	FALSE	ieu-b-7	10	72219604	0.2038	12312	0.3752	Parkinson's disease || id:ieu-b-7	Parkinson's disease	Parkinson's disease || ||	TRUE	igd	10	70459848	0.0999629	0.00770862	1.87e-07	7150	GCST90277375.tsv	Sphingomyelin (d38:2) levels	2	1	TRUE
rs142551539	T	C	T	C	0.544998	-0.141	0.00512643	0.0128	FALSE	FALSE	FALSE	ieu-b-7	21	31363389	0.1114	469486	0.2057	Parkinson's disease || id:ieu-b-7	Parkinson's disease	Parkinson's disease || ||	TRUE	igd	21	29991071	0.121634	0.00512643	7.56e-06	7150	GCST90277375.tsv	Sphingomyelin (d38:2) levels	2	1	TRUE
rs146723536	A	G	A	G	-0.256161	0.1804	0.0219139	0.0137	FALSE	FALSE	FALSE	ieu-b-7	16	12241416	0.1334	13655	0.1763	Parkinson's disease || id:ieu-b-7	Parkinson's disease	Parkinson's disease || ||	TRUE	igd	16	12147559	0.0574611	0.0219139	8.4e-06	7150	GCST90277375.tsv	Sphingomyelin (d38:2) levels	2	1	TRUE
rs148683988	G	C	G	C	0.338994	-0.0429	0.0144123	0.0305	FALSE	TRUE	FALSE	ieu-b-7	22	49018037	0.0718	468692	0.550201	Parkinson's disease || id:ieu-b-7	Parkinson's disease	Parkinson's disease || ||	TRUE	igd	22	48622225	0.0734911	0.0144123	4.04e-06	7150	GCST90277375.tsv	Sphingomyelin (d38:2) levels	2	1	TRUE
rs17276940	T	C	T	C	-0.245388	-0.0488	0.0335231	0.0215	FALSE	FALSE	FALSE	ieu-b-7	14	20486115	0.0848	469486	0.5648	Parkinson's disease || id:ieu-b-7	Parkinson's disease	Parkinson's disease || ||	TRUE	igd	14	20017956	0.0460553	0.0335231	1.02e-07	7150	GCST90277375.tsv	Sphingomyelin (d38:2) levels	2	1	TRUE
rs174556	T	C	T	C	-0.144338	-1e-04	0.3796	0.2911	FALSE	FALSE	FALSE	ieu-b-7	11	61580635	0.0185	482730	0.9976	Parkinson's disease || id:ieu-b-7	Parkinson's disease	Parkinson's disease || ||	TRUE	igd	11	61813163	0.0172281	0.3796	6.46e-17	7150	GCST90277375.tsv	Sphingomyelin (d38:2) levels	2	1	TRUE
rs182695896	C	A	C	A	0.325778	-0.1529	0.025305	0.0161	FALSE	FALSE	FALSE	ieu-b-7	4	74813227	0.1831	11518	0.4036	Parkinson's disease || id:ieu-b-7	Parkinson's disease	Parkinson's disease || ||	TRUE	igd	4	73947510	0.0530383	0.025305	8.57e-10	7150	GCST90277375.tsv	Sphingomyelin (d38:2) levels	2	1	TRUE
rs250507	C	T	C	T	-0.108714	-0.0033	0.228796	0.138	FALSE	FALSE	FALSE	ieu-b-7	19	8333061	0.029	482730	0.9097	Parkinson's disease || id:ieu-b-7	Parkinson's disease	Parkinson's disease || ||	TRUE	igd	19	8268177	0.0201903	0.228796	7.49e-08	7150	GCST90277375.tsv	Sphingomyelin (d38:2) levels	2	1	TRUE
rs3936109	G	A	G	A	-0.103573	-0.0166	0.179675	0.2064	FALSE	FALSE	FALSE	ieu-b-7	3	184341438	0.028	468692	0.5543	Parkinson's disease || id:ieu-b-7	Parkinson's disease	Parkinson's disease || ||	TRUE	igd	3	184623650	0.0220623	0.179675	2.72e-06	7150	GCST90277375.tsv	Sphingomyelin (d38:2) levels	2	1	TRUE
rs581080	C	G	C	G	0.115176	0.0305	0.856198	0.81	FALSE	TRUE	FALSE	ieu-b-7	9	15305378	0.0215	482730	0.1567	Parkinson's disease || id:ieu-b-7	Parkinson's disease	Parkinson's disease || ||	TRUE	igd	9	15305380	0.0236918	0.856198	1.19e-06	7150	GCST90277375.tsv	Sphingomyelin (d38:2) levels	2	1	TRUE
rs61751862	C	G	C	G	0.230157	0.0925	0.0305294	0.0144	FALSE	TRUE	FALSE	ieu-b-7	19	49132867	0.0922	25556	0.3157	Parkinson's disease || id:ieu-b-7	Parkinson's disease	Parkinson's disease || ||	TRUE	igd	19	48629610	0.0480522	0.0305294	1.7e-06	7150	GCST90277375.tsv	Sphingomyelin (d38:2) levels	2	1	TRUE
rs657315	T	C	T	C	0.0816785	0.0221	0.283674	0.208	FALSE	FALSE	FALSE	ieu-b-7	11	69332712	0.0207	482730	0.2859	Parkinson's disease || id:ieu-b-7	Parkinson's disease	Parkinson's disease || ||	TRUE	igd	11	69517944	0.0183591	0.283674	8.75e-06	7150	GCST90277375.tsv	Sphingomyelin (d38:2) levels	2	1	TRUE
rs672959	G	A	G	A	-0.45904	-0.1076	0.007866	0.0155	FALSE	FALSE	FALSE	ieu-b-7	10	14460294	0.1039	468692	0.3004	Parkinson's disease || id:ieu-b-7	Parkinson's disease	Parkinson's disease || ||	TRUE	igd	10	14418295	0.100179	0.007866	4.67e-06	7150	GCST90277375.tsv	Sphingomyelin (d38:2) levels	2	1	TRUE
rs7248003	T	C	T	C	0.151735	0.0055	0.720882	0.6989	FALSE	FALSE	FALSE	ieu-b-7	19	8301048	0.0257	27693	0.8317	Parkinson's disease || id:ieu-b-7	Parkinson's disease	Parkinson's disease || ||	TRUE	igd	19	8236164	0.0190774	0.720882	2.09e-15	7150	GCST90277375.tsv	Sphingomyelin (d38:2) levels	2	1	TRUE
rs72794954	T	C	T	C	-0.490012	-0.0513	0.00715315	0.0203	FALSE	FALSE	FALSE	ieu-b-7	16	76376559	0.0922	26899	0.5779	Parkinson's disease || id:ieu-b-7	Parkinson's disease	Parkinson's disease || ||	TRUE	igd	16	76342662	0.104862	0.00715315	3.02e-06	7150	GCST90277375.tsv	Sphingomyelin (d38:2) levels	2	1	TRUE
rs72839716	A	G	A	G	-0.107706	-0.0135	0.158722	0.1562	FALSE	FALSE	FALSE	ieu-b-7	10	124592971	0.0273	482730	0.6226	Parkinson's disease || id:ieu-b-7	Parkinson's disease	Parkinson's disease || ||	TRUE	igd	10	122833455	0.0228717	0.158722	2.53e-06	7150	GCST90277375.tsv	Sphingomyelin (d38:2) levels	2	1	TRUE
rs75038600	C	G	C	G	0.725538	0.0144	0.00310102	0.0254	FALSE	TRUE	FALSE	ieu-b-7	12	12494616	0.078	468692	0.854	Parkinson's disease || id:ieu-b-7	Parkinson's disease	Parkinson's disease || ||	TRUE	igd	12	12341682	0.16009	0.00310102	5.94e-06	7150	GCST90277375.tsv	Sphingomyelin (d38:2) levels	2	1	TRUE
rs75098294	G	A	G	A	0.526591	-0.1218	0.00617136	0.0195	FALSE	FALSE	FALSE	ieu-b-7	13	63562778	0.0934	468692	0.1921	Parkinson's disease || id:ieu-b-7	Parkinson's disease	Parkinson's disease || ||	TRUE	igd	13	62988645	0.107134	0.00617136	9.06e-07	7150	GCST90277375.tsv	Sphingomyelin (d38:2) levels	2	1	TRUE
rs77645768	A	G	A	G	0.268378	-0.0569	0.0255539	0.0259	FALSE	FALSE	FALSE	ieu-b-7	4	73668828	0.0775	468692	0.4631	Parkinson's disease || id:ieu-b-7	Parkinson's disease	Parkinson's disease || ||	TRUE	igd	4	72803111	0.0537818	0.0255539	6.16e-07	7150	GCST90277375.tsv	Sphingomyelin (d38:2) levels	2	1	TRUE
rs10225730	T	G	T	G	-0.237965	0.0494	0.0296052	0.0408	FALSE	FALSE	FALSE	ieu-b-7	7	17687722	0.0563	468692	0.3805	Parkinson's disease || id:ieu-b-7	Parkinson's disease	Parkinson's disease || ||	TRUE	igd	7	17648098	0.0537672	0.0296052	9.76e-06	6140	GCST90277332.tsv	Phosphatidylcholine (O-17:0_15:0) levels	2	1	TRUE
rs112686420	G	A	G	A	0.470255	0.0825	0.0093849	0.0138	FALSE	FALSE	FALSE	ieu-b-7	13	43476873	0.1632	11518	0.612999	Parkinson's disease || id:ieu-b-7	Parkinson's disease	Parkinson's disease || ||	TRUE	igd	13	42902737	0.0988805	0.0093849	2.02e-06	6140	GCST90277332.tsv	Phosphatidylcholine (O-17:0_15:0) levels	2	1	TRUE
rs115940031	G	A	G	A	-0.282009	-0.0335	0.0237445	0.0142	FALSE	FALSE	FALSE	ieu-b-7	2	198237067	0.1189	465249	0.7784	Parkinson's disease || id:ieu-b-7	Parkinson's disease	Parkinson's disease || ||	TRUE	igd	2	197372343	0.0620602	0.0237445	5.62e-06	6140	GCST90277332.tsv	Phosphatidylcholine (O-17:0_15:0) levels	2	1	TRUE
rs116984749	G	A	G	A	0.242849	0.04	0.0274766	0.0344	FALSE	FALSE	FALSE	ieu-b-7	16	48380043	0.0659	469220	0.5439	Parkinson's disease || id:ieu-b-7	Parkinson's disease	Parkinson's disease || ||	TRUE	igd	16	48346132	0.0548894	0.0274766	9.83e-06	6140	GCST90277332.tsv	Phosphatidylcholine (O-17:0_15:0) levels	2	1	TRUE
rs118067598	T	C	T	C	-0.260534	-0.0354	0.0270883	0.0182	FALSE	FALSE	FALSE	ieu-b-7	12	42810387	0.0892	468692	0.6909	Parkinson's disease || id:ieu-b-7	Parkinson's disease	Parkinson's disease || ||	TRUE	igd	12	42416585	0.0572897	0.0270883	5.52e-06	6140	GCST90277332.tsv	Phosphatidylcholine (O-17:0_15:0) levels	2	1	TRUE
rs139939351	G	T	G	T	0.739283	-0.0692	0.00425312	0.0121	FALSE	FALSE	FALSE	ieu-b-7	22	50360292	0.1197	27693	0.5628	Parkinson's disease || id:ieu-b-7	Parkinson's disease	Parkinson's disease || ||	TRUE	igd	22	49966644	0.159502	0.00425312	3.64e-06	6140	GCST90277332.tsv	Phosphatidylcholine (O-17:0_15:0) levels	2	1	TRUE
rs141417792	G	T	G	T	0.266492	-0.1531	0.0237902	0.0205	FALSE	FALSE	FALSE	ieu-b-7	11	114709398	0.0821	468692	0.0621198	Parkinson's disease || id:ieu-b-7	Parkinson's disease	Parkinson's disease || ||	TRUE	igd	11	114838676	0.059726	0.0237902	8.26e-06	6140	GCST90277332.tsv	Phosphatidylcholine (O-17:0_15:0) levels	2	1	TRUE
rs144941484	T	C	T	C	0.592212	-0.2628	0.00591567	0.011	FALSE	FALSE	FALSE	ieu-b-7	2	159777515	0.1662	11518	0.1139	Parkinson's disease || id:ieu-b-7	Parkinson's disease	Parkinson's disease || ||	TRUE	igd	2	158921003	0.122181	0.00591567	1.28e-06	6140	GCST90277332.tsv	Phosphatidylcholine (O-17:0_15:0) levels	2	1	TRUE
rs145150348	A	G	A	G	0.336709	0.0311	0.0172613	0.029	FALSE	FALSE	FALSE	ieu-b-7	1	62587401	0.0703	468692	0.6579	Parkinson's disease || id:ieu-b-7	Parkinson's disease	Parkinson's disease || ||	TRUE	igd	1	62121729	0.0689047	0.0172613	1.05e-06	6140	GCST90277332.tsv	Phosphatidylcholine (O-17:0_15:0) levels	2	1	TRUE
rs146967253	T	C	T	C	0.28502	0.0021	0.0261198	0.0253	FALSE	FALSE	FALSE	ieu-b-7	7	80798733	0.0822	468692	0.9795	Parkinson's disease || id:ieu-b-7	Parkinson's disease	Parkinson's disease || ||	TRUE	igd	7	81169417	0.0599655	0.0261198	2.05e-06	6140	GCST90277332.tsv	Phosphatidylcholine (O-17:0_15:0) levels	2	1	TRUE
rs417916	T	C	T	C	-0.08793	-0.0314	0.439806	0.4671	FALSE	FALSE	FALSE	ieu-b-7	7	41314465	0.0237	468692	0.184	Parkinson's disease || id:ieu-b-7	Parkinson's disease	Parkinson's disease || ||	TRUE	igd	7	41274867	0.0188327	0.439806	3.09e-06	6140	GCST90277332.tsv	Phosphatidylcholine (O-17:0_15:0) levels	2	1	TRUE
rs4949186	C	T	C	T	-0.0971389	-0.0046	0.699608	0.5795	FALSE	FALSE	FALSE	ieu-b-7	1	31402148	0.0229	468692	0.8423	Parkinson's disease || id:ieu-b-7	Parkinson's disease	Parkinson's disease || ||	TRUE	igd	1	30929301	0.0196033	0.699608	7.41e-07	6140	GCST90277332.tsv	Phosphatidylcholine (O-17:0_15:0) levels	2	1	TRUE
rs7204112	G	A	G	A	0.237636	-0.0365	0.0316123	0.0511	FALSE	FALSE	FALSE	ieu-b-7	16	86972212	0.0527	468692	0.4888	Parkinson's disease || id:ieu-b-7	Parkinson's disease	Parkinson's disease || ||	TRUE	igd	16	86938606	0.0525951	0.0316123	6.35e-06	6140	GCST90277332.tsv	Phosphatidylcholine (O-17:0_15:0) levels	2	1	TRUE
rs72967793	T	A	T	A	-0.180364	0.0354	0.0601447	0.0719	FALSE	TRUE	FALSE	ieu-b-7	11	95673269	0.0469	468692	0.4499	Parkinson's disease || id:ieu-b-7	Parkinson's disease	Parkinson's disease || ||	TRUE	igd	11	95940105	0.0385779	0.0601447	2.99e-06	6140	GCST90277332.tsv	Phosphatidylcholine (O-17:0_15:0) levels	2	1	TRUE
rs74648736	T	A	T	A	-0.328285	0.0995	0.0220035	0.0294	FALSE	TRUE	FALSE	ieu-b-7	3	173447304	0.0752	468692	0.1857	Parkinson's disease || id:ieu-b-7	Parkinson's disease	Parkinson's disease || ||	TRUE	igd	3	173729514	0.0717171	0.0220035	4.79e-06	6140	GCST90277332.tsv	Phosphatidylcholine (O-17:0_15:0) levels	2	1	TRUE
rs748301	G	A	G	A	-0.0838615	0.0034	0.608462	0.5725	FALSE	FALSE	FALSE	ieu-b-7	6	23380768	0.0233	468692	0.8834	Parkinson's disease || id:ieu-b-7	Parkinson's disease	Parkinson's disease || ||	TRUE	igd	6	23380540	0.0187117	0.608462	7.53e-06	6140	GCST90277332.tsv	Phosphatidylcholine (O-17:0_15:0) levels	2	1	TRUE
rs76913081	T	G	T	G	-0.170511	-0.0494	0.0613076	0.1067	FALSE	FALSE	FALSE	ieu-b-7	3	104374119	0.037	468692	0.1826	Parkinson's disease || id:ieu-b-7	Parkinson's disease	Parkinson's disease || ||	TRUE	igd	3	104655275	0.0378023	0.0613076	6.58e-06	6140	GCST90277332.tsv	Phosphatidylcholine (O-17:0_15:0) levels	2	1	TRUE
rs102274	C	T	C	T	-0.174355	0.0039	0.408673	0.3297	FALSE	FALSE	FALSE	ieu-b-7	11	61557826	0.0179	482730	0.8253	Parkinson's disease || id:ieu-b-7	Parkinson's disease	Parkinson's disease || ||	TRUE	igd	11	61790354	0.0170799	0.408673	2.66e-24	7049	GCST90277317.tsv	Phosphatidylcholine (18:2_20:4) levels	2	1	TRUE
rs1033155	G	A	G	A	-0.0968274	-0.0014	0.398271	0.4272	FALSE	FALSE	FALSE	ieu-b-7	15	89653764	0.0201	482730	0.946	Parkinson's disease || id:ieu-b-7	Parkinson's disease	Parkinson's disease || ||	TRUE	igd	15	89110533	0.0173549	0.398271	2.5e-08	7049	GCST90277317.tsv	Phosphatidylcholine (18:2_20:4) levels	2	1	TRUE
rs10446372	C	T	C	T	-0.0768428	-0.0228	0.436965	0.441	FALSE	FALSE	FALSE	ieu-b-7	3	76924329	0.023	468692	0.32	Parkinson's disease || id:ieu-b-7	Parkinson's disease	Parkinson's disease || ||	TRUE	igd	3	76875178	0.0169859	0.436965	6.17e-06	7049	GCST90277317.tsv	Phosphatidylcholine (18:2_20:4) levels	2	1	TRUE
rs1077834	C	T	C	T	0.122699	0.0032	0.266328	0.2398	FALSE	FALSE	FALSE	ieu-b-7	15	58723479	0.022	482730	0.8841	Parkinson's disease || id:ieu-b-7	Parkinson's disease	Parkinson's disease || ||	TRUE	igd	15	58431280	0.0193968	0.266328	2.67e-10	7049	GCST90277317.tsv	Phosphatidylcholine (18:2_20:4) levels	2	1	TRUE
rs114076093	T	C	T	C	-0.306826	-0.1137	0.015881	0.0206	FALSE	FALSE	FALSE	ieu-b-7	1	202906314	0.092	468692	0.2161	Parkinson's disease || id:ieu-b-7	Parkinson's disease	Parkinson's disease || ||	TRUE	igd	1	202937186	0.0686856	0.015881	8.05e-06	7049	GCST90277317.tsv	Phosphatidylcholine (18:2_20:4) levels	2	1	TRUE
rs117352906	T	C	T	C	0.431938	0.0481	0.00882403	0.0217	FALSE	FALSE	FALSE	ieu-b-7	7	18645710	0.0856	468692	0.5739	Parkinson's disease || id:ieu-b-7	Parkinson's disease	Parkinson's disease || ||	TRUE	igd	7	18606087	0.0930027	0.00882403	3.47e-06	7049	GCST90277317.tsv	Phosphatidylcholine (18:2_20:4) levels	2	1	TRUE
rs117919959	C	G	C	G	-0.35769	0.0157	0.0123314	0.0173	FALSE	TRUE	FALSE	ieu-b-7	6	104482984	0.094	468692	0.8669	Parkinson's disease || id:ieu-b-7	Parkinson's disease	Parkinson's disease || ||	TRUE	igd	6	104035109	0.0804309	0.0123314	8.83e-06	7049	GCST90277317.tsv	Phosphatidylcholine (18:2_20:4) levels	2	1	TRUE
rs138145567	C	G	C	G	-0.303815	-0.1138	0.0232348	0.0229	FALSE	TRUE	FALSE	ieu-b-7	7	153605557	0.0825	468692	0.1676	Parkinson's disease || id:ieu-b-7	Parkinson's disease	Parkinson's disease || ||	TRUE	igd	7	153908472	0.0574061	0.0232348	1.24e-07	7049	GCST90277317.tsv	Phosphatidylcholine (18:2_20:4) levels	2	1	TRUE
rs1601935	T	G	T	G	-0.0816115	0.0328	0.611241	0.6588	FALSE	FALSE	FALSE	ieu-b-7	15	58671765	0.0186	482730	0.0777106	Parkinson's disease || id:ieu-b-7	Parkinson's disease	Parkinson's disease || ||	TRUE	igd	15	58379566	0.0172644	0.611241	2.32e-06	7049	GCST90277317.tsv	Phosphatidylcholine (18:2_20:4) levels	2	1	TRUE
rs2419125	A	G	A	G	-0.0823332	-0.004	0.704088	0.7382	FALSE	FALSE	FALSE	ieu-b-7	1	168644806	0.0257	468692	0.8774	Parkinson's disease || id:ieu-b-7	Parkinson's disease	Parkinson's disease || ||	TRUE	igd	1	168675568	0.0184904	0.704088	8.59e-06	7049	GCST90277317.tsv	Phosphatidylcholine (18:2_20:4) levels	2	1	TRUE
rs248968	C	T	C	T	0.08047	-0.0178	0.523475	0.4447	FALSE	FALSE	FALSE	ieu-b-7	19	19871104	0.0225	468692	0.4309	Parkinson's disease || id:ieu-b-7	Parkinson's disease	Parkinson's disease || ||	TRUE	igd	19	19760295	0.0170424	0.523475	2.38e-06	7049	GCST90277317.tsv	Phosphatidylcholine (18:2_20:4) levels	2	1	TRUE
rs2973222	T	C	T	C	0.0793326	0.0287	0.505597	0.5604	FALSE	FALSE	FALSE	ieu-b-7	4	37586427	0.0273	13655	0.2935	Parkinson's disease || id:ieu-b-7	Parkinson's disease	Parkinson's disease || ||	TRUE	igd	4	37584805	0.017064	0.505597	3.39e-06	7049	GCST90277317.tsv	Phosphatidylcholine (18:2_20:4) levels	2	1	TRUE
rs34689885	T	A	T	A	0.0955554	-0.0038	0.279294	0.2526	FALSE	TRUE	FALSE	ieu-b-7	3	137847400	0.0213	482730	0.8585	Parkinson's disease || id:ieu-b-7	Parkinson's disease	Parkinson's disease || ||	TRUE	igd	3	138128558	0.0187901	0.279294	3.76e-07	7049	GCST90277317.tsv	Phosphatidylcholine (18:2_20:4) levels	2	1	TRUE
rs4695858	G	A	G	A	0.217044	0.0544	0.032041	0.0352	FALSE	FALSE	FALSE	ieu-b-7	4	174503007	0.066	468692	0.4099	Parkinson's disease || id:ieu-b-7	Parkinson's disease	Parkinson's disease || ||	TRUE	igd	4	173581856	0.0490926	0.032041	9.96e-06	7049	GCST90277317.tsv	Phosphatidylcholine (18:2_20:4) levels	2	1	TRUE
rs55942656	T	G	T	G	-0.0769461	0.0015	0.439903	0.3253	FALSE	FALSE	FALSE	ieu-b-7	19	8149687	0.0209	27693	0.9434	Parkinson's disease || id:ieu-b-7	Parkinson's disease	Parkinson's disease || ||	TRUE	igd	19	8084803	0.0170971	0.439903	6.88e-06	7049	GCST90277317.tsv	Phosphatidylcholine (18:2_20:4) levels	2	1	TRUE
rs62482552	A	G	A	G	-0.08192	-0.0169	0.608092	0.5593	FALSE	FALSE	FALSE	ieu-b-7	7	100522355	0.0198	27693	0.3945	Parkinson's disease || id:ieu-b-7	Parkinson's disease	Parkinson's disease || ||	TRUE	igd	7	100924735	0.0174764	0.608092	2.81e-06	7049	GCST90277317.tsv	Phosphatidylcholine (18:2_20:4) levels	2	1	TRUE
rs673335	C	T	C	T	-0.0974675	-0.0097	0.24549	0.1695	FALSE	FALSE	FALSE	ieu-b-7	11	75450576	0.0281	471013	0.7302	Parkinson's disease || id:ieu-b-7	Parkinson's disease	Parkinson's disease || ||	TRUE	igd	11	75739531	0.0196733	0.24549	7.43e-07	7049	GCST90277317.tsv	Phosphatidylcholine (18:2_20:4) levels	2	1	TRUE
rs712265	A	G	A	G	-0.0742349	0.0339	0.50169	0.5841	FALSE	FALSE	FALSE	ieu-b-7	17	18008447	0.0171	482730	0.0470999	Parkinson's disease || id:ieu-b-7	Parkinson's disease	Parkinson's disease || ||	TRUE	igd	17	18105133	0.0167637	0.50169	9.65e-06	7049	GCST90277317.tsv	Phosphatidylcholine (18:2_20:4) levels	2	1	TRUE
rs72830074	T	G	T	G	-0.181143	0.0225	0.0513407	0.0541	FALSE	FALSE	FALSE	ieu-b-7	2	68318824	0.043	482730	0.6009	Parkinson's disease || id:ieu-b-7	Parkinson's disease	Parkinson's disease || ||	TRUE	igd	2	68091692	0.0390323	0.0513407	3.53e-06	7049	GCST90277317.tsv	Phosphatidylcholine (18:2_20:4) levels	2	1	TRUE
rs75528309	T	C	T	C	0.203225	-0.3047	0.0475258	0.0226	FALSE	FALSE	FALSE	ieu-b-7	16	23560759	0.134	10212	0.0229599	Parkinson's disease || id:ieu-b-7	Parkinson's disease	Parkinson's disease || ||	TRUE	igd	16	23549438	0.0425503	0.0475258	1.82e-06	7049	GCST90277317.tsv	Phosphatidylcholine (18:2_20:4) levels	2	1	TRUE
rs76780983	G	T	G	T	0.234868	-0.0144	0.0304814	0.0232	FALSE	FALSE	FALSE	ieu-b-7	11	43381968	0.0804	468692	0.8575	Parkinson's disease || id:ieu-b-7	Parkinson's disease	Parkinson's disease || ||	TRUE	igd	11	43360418	0.0494858	0.0304814	2.11e-06	7049	GCST90277317.tsv	Phosphatidylcholine (18:2_20:4) levels	2	1	TRUE
rs77985607	A	G	A	G	-0.173411	-0.0607	0.0562892	0.0439	FALSE	FALSE	FALSE	ieu-b-7	4	7396389	0.0559	468692	0.2773	Parkinson's disease || id:ieu-b-7	Parkinson's disease	Parkinson's disease || ||	TRUE	igd	4	7394662	0.0376523	0.0562892	4.18e-06	7049	GCST90277317.tsv	Phosphatidylcholine (18:2_20:4) levels	2	1	TRUE
rs79450037	A	G	A	G	-0.220745	-0.046	0.0390603	0.0285	FALSE	FALSE	FALSE	ieu-b-7	16	81400617	0.0682	468692	0.5004	Parkinson's disease || id:ieu-b-7	Parkinson's disease	Parkinson's disease || ||	TRUE	igd	16	81367012	0.0446263	0.0390603	7.72e-07	7049	GCST90277317.tsv	Phosphatidylcholine (18:2_20:4) levels	2	1	TRUE
rs8131052	T	C	T	C	-0.139987	-0.0459	0.093612	0.0845	FALSE	FALSE	FALSE	ieu-b-7	21	19557045	0.0403	468692	0.2546	Parkinson's disease || id:ieu-b-7	Parkinson's disease	Parkinson's disease || ||	TRUE	igd	21	18184728	0.0288532	0.093612	1.25e-06	7049	GCST90277317.tsv	Phosphatidylcholine (18:2_20:4) levels	2	1	TRUE
rs836912	T	C	T	C	-0.0836678	3e-04	0.342695	0.3375	FALSE	FALSE	FALSE	ieu-b-7	19	20213231	0.0346	11518	0.9921	Parkinson's disease || id:ieu-b-7	Parkinson's disease	Parkinson's disease || ||	TRUE	igd	19	20102422	0.0179311	0.342695	3.12e-06	7049	GCST90277317.tsv	Phosphatidylcholine (18:2_20:4) levels	2	1	TRUE
rs9889746	C	T	C	T	0.146334	0.0791	0.0729778	0.1317	FALSE	FALSE	FALSE	ieu-b-7	17	42672663	0.0299	480593	0.00813804	Parkinson's disease || id:ieu-b-7	Parkinson's disease	Parkinson's disease || ||	TRUE	igd	17	44595295	0.0324644	0.0729778	6.66e-06	7049	GCST90277317.tsv	Phosphatidylcholine (18:2_20:4) levels	2	1	TRUE
rs102274	C	T	C	T	-0.372594	0.0039	0.408673	0.3297	FALSE	FALSE	FALSE	ieu-b-7	11	61557826	0.0179	482730	0.8253	Parkinson's disease || id:ieu-b-7	Parkinson's disease	Parkinson's disease || ||	TRUE	igd	11	61790354	0.0165009	0.408673	4.34e-109	7173	GCST90277288.tsv	Phosphatidylcholine (16:0_20:5) levels	2	1	TRUE
rs10936925	T	G	T	G	0.0785529	0.0503	0.339972	0.2997	FALSE	FALSE	FALSE	ieu-b-7	3	176733158	0.0242	468692	0.0371903	Parkinson's disease || id:ieu-b-7	Parkinson's disease	Parkinson's disease || ||	TRUE	igd	3	177015370	0.0176694	0.339972	8.89e-06	7173	GCST90277288.tsv	Phosphatidylcholine (16:0_20:5) levels	2	1	TRUE
rs113394924	G	T	G	T	0.140717	0.0622	0.0873313	0.0344	FALSE	FALSE	FALSE	ieu-b-7	11	62082293	0.0588	482730	0.2907	Parkinson's disease || id:ieu-b-7	Parkinson's disease	Parkinson's disease || ||	TRUE	igd	11	62314821	0.0297431	0.0873313	2.28e-06	7173	GCST90277288.tsv	Phosphatidylcholine (16:0_20:5) levels	2	1	TRUE
rs137945273	T	C	T	C	-0.203844	0.0238	0.0367827	0.0173	FALSE	FALSE	FALSE	ieu-b-7	14	71737548	0.1913	11518	0.9012	Parkinson's disease || id:ieu-b-7	Parkinson's disease	Parkinson's disease || ||	TRUE	igd	14	71270831	0.045397	0.0367827	7.22e-06	7173	GCST90277288.tsv	Phosphatidylcholine (16:0_20:5) levels	2	1	TRUE
rs146489454	T	C	T	C	-0.216901	-0.0365	0.0314191	0.0134	FALSE	FALSE	FALSE	ieu-b-7	5	114760381	0.1111	468692	0.7426	Parkinson's disease || id:ieu-b-7	Parkinson's disease	Parkinson's disease || ||	TRUE	igd	5	115424684	0.0489032	0.0314191	9.32e-06	7173	GCST90277288.tsv	Phosphatidylcholine (16:0_20:5) levels	2	1	TRUE
rs1481977	G	A	G	A	0.109098	-0.0094	0.860983	0.8487	FALSE	FALSE	FALSE	ieu-b-7	11	103469398	0.0313	469691	0.762801	Parkinson's disease || id:ieu-b-7	Parkinson's disease	Parkinson's disease || ||	TRUE	igd	11	103598670	0.0243652	0.860983	7.66e-06	7173	GCST90277288.tsv	Phosphatidylcholine (16:0_20:5) levels	2	1	TRUE
rs2041149	G	A	G	A	-0.0787484	-0.0327	0.477283	0.3959	FALSE	FALSE	FALSE	ieu-b-7	12	102110105	0.0186	482730	0.0793195	Parkinson's disease || id:ieu-b-7	Parkinson's disease	Parkinson's disease || ||	TRUE	igd	12	101716327	0.016776	0.477283	2.73e-06	7173	GCST90277288.tsv	Phosphatidylcholine (16:0_20:5) levels	2	1	TRUE
rs2733412	C	T	C	T	-0.0955445	0.0221	0.188502	0.1974	FALSE	FALSE	FALSE	ieu-b-7	3	114147043	0.0238	482730	0.3534	Parkinson's disease || id:ieu-b-7	Parkinson's disease	Parkinson's disease || ||	TRUE	igd	3	114428196	0.0214714	0.188502	8.72e-06	7173	GCST90277288.tsv	Phosphatidylcholine (16:0_20:5) levels	2	1	TRUE
rs28569162	G	A	G	A	0.11531	0.0315	0.131263	0.1773	FALSE	FALSE	FALSE	ieu-b-7	11	87686616	0.0287	468692	0.2723	Parkinson's disease || id:ieu-b-7	Parkinson's disease	Parkinson's disease || ||	TRUE	igd	11	87975724	0.0251662	0.131263	4.68e-06	7173	GCST90277288.tsv	Phosphatidylcholine (16:0_20:5) levels	2	1	TRUE
rs3018617	G	A	G	A	-0.0934777	-0.0321	0.301508	0.3216	FALSE	FALSE	FALSE	ieu-b-7	11	62202934	0.0328	13839	0.3283	Parkinson's disease || id:ieu-b-7	Parkinson's disease	Parkinson's disease || ||	TRUE	igd	11	62435462	0.0188348	0.301508	7.08e-07	7173	GCST90277288.tsv	Phosphatidylcholine (16:0_20:5) levels	2	1	TRUE
rs34822092	A	T	A	T	-0.283216	-0.0678	0.0225232	0.0335	FALSE	TRUE	FALSE	ieu-b-7	2	52350739	0.0641	468692	0.29	Parkinson's disease || id:ieu-b-7	Parkinson's disease	Parkinson's disease || ||	TRUE	igd	2	52123601	0.0563876	0.0225232	5.21e-07	7173	GCST90277288.tsv	Phosphatidylcholine (16:0_20:5) levels	2	1	TRUE
rs3796575	T	C	T	C	-0.0916324	0.0051	0.227876	0.3114	FALSE	FALSE	FALSE	ieu-b-7	4	156721739	0.0242	468692	0.8338	Parkinson's disease || id:ieu-b-7	Parkinson's disease	Parkinson's disease || ||	TRUE	igd	4	155800587	0.0202993	0.227876	6.46e-06	7173	GCST90277288.tsv	Phosphatidylcholine (16:0_20:5) levels	2	1	TRUE
rs3936196	A	G	A	G	-0.0774065	-0.0112	0.608507	0.5982	FALSE	FALSE	FALSE	ieu-b-7	2	240818046	0.029	13655	0.6999	Parkinson's disease || id:ieu-b-7	Parkinson's disease	Parkinson's disease || ||	TRUE	igd	2	239878629	0.0174458	0.608507	9.25e-06	7173	GCST90277288.tsv	Phosphatidylcholine (16:0_20:5) levels	2	1	TRUE
rs4908782	T	C	T	C	-0.0796633	-0.012	0.354184	0.311	FALSE	FALSE	FALSE	ieu-b-7	1	8888114	0.024	471013	0.617	Parkinson's disease || id:ieu-b-7	Parkinson's disease	Parkinson's disease || ||	TRUE	igd	1	8828055	0.0174655	0.354184	5.17e-06	7173	GCST90277288.tsv	Phosphatidylcholine (16:0_20:5) levels	2	1	TRUE
rs531117	T	C	T	C	-0.0884288	-0.0142	0.232379	0.1666	FALSE	FALSE	FALSE	ieu-b-7	11	75456134	0.0283	471013	0.615399	Parkinson's disease || id:ieu-b-7	Parkinson's disease	Parkinson's disease || ||	TRUE	igd	11	75745089	0.0198724	0.232379	8.73e-06	7173	GCST90277288.tsv	Phosphatidylcholine (16:0_20:5) levels	2	1	TRUE
rs59839417	A	G	A	G	-0.0991331	0.0232	0.205699	0.2145	FALSE	FALSE	FALSE	ieu-b-7	3	39290911	0.0213	482730	0.2775	Parkinson's disease || id:ieu-b-7	Parkinson's disease	Parkinson's disease || ||	TRUE	igd	3	39249420	0.0208492	0.205699	2.02e-06	7173	GCST90277288.tsv	Phosphatidylcholine (16:0_20:5) levels	2	1	TRUE
rs61653779	C	T	C	T	0.273719	0.0522	0.0200537	0.0261	FALSE	FALSE	FALSE	ieu-b-7	16	20580226	0.0554	482730	0.3459	Parkinson's disease || id:ieu-b-7	Parkinson's disease	Parkinson's disease || ||	TRUE	igd	16	20568904	0.0604227	0.0200537	5.99e-06	7173	GCST90277288.tsv	Phosphatidylcholine (16:0_20:5) levels	2	1	TRUE
rs62025936	G	A	G	A	0.120588	-0.0269	0.164905	0.1605	FALSE	FALSE	FALSE	ieu-b-7	16	10528036	0.0304	468692	0.3755	Parkinson's disease || id:ieu-b-7	Parkinson's disease	Parkinson's disease || ||	TRUE	igd	16	10434179	0.0227471	0.164905	1.18e-07	7173	GCST90277288.tsv	Phosphatidylcholine (16:0_20:5) levels	2	1	TRUE
rs74754540	A	G	A	G	-0.188951	0.0279	0.0491712	0.0268	FALSE	FALSE	FALSE	ieu-b-7	11	61716357	0.0682	471013	0.6826	Parkinson's disease || id:ieu-b-7	Parkinson's disease	Parkinson's disease || ||	TRUE	igd	11	61948885	0.0388569	0.0491712	1.18e-06	7173	GCST90277288.tsv	Phosphatidylcholine (16:0_20:5) levels	2	1	TRUE
rs7780677	A	C	A	C	-0.0861957	-0.0217	0.409033	0.3275	FALSE	FALSE	FALSE	ieu-b-7	7	132378493	0.0238	468692	0.3625	Parkinson's disease || id:ieu-b-7	Parkinson's disease	Parkinson's disease || ||	TRUE	igd	7	132693734	0.0170406	0.409033	4.33e-07	7173	GCST90277288.tsv	Phosphatidylcholine (16:0_20:5) levels	2	1	TRUE
rs7947954	C	T	C	T	0.107838	0.0294	0.154687	0.1206	FALSE	FALSE	FALSE	ieu-b-7	11	42678748	0.0344	468692	0.3915	Parkinson's disease || id:ieu-b-7	Parkinson's disease	Parkinson's disease || ||	TRUE	igd	11	42657198	0.0230016	0.154687	2.8e-06	7173	GCST90277288.tsv	Phosphatidylcholine (16:0_20:5) levels	2	1	TRUE
rs80083325	A	G	A	G	-0.214431	0.0354	0.0347716	0.0517	FALSE	FALSE	FALSE	ieu-b-7	14	104863663	0.0583	468692	0.5438	Parkinson's disease || id:ieu-b-7	Parkinson's disease	Parkinson's disease || ||	TRUE	igd	14	104397326	0.04818	0.0347716	8.69e-06	7173	GCST90277288.tsv	Phosphatidylcholine (16:0_20:5) levels	2	1	TRUE
rs102275	C	T	C	T	-0.285172	0.0091	0.410377	0.3398	FALSE	FALSE	FALSE	ieu-b-7	11	61557803	0.0178	482730	0.6106	Parkinson's disease || id:ieu-b-7	Parkinson's disease	Parkinson's disease || ||	TRUE	igd	11	61790331	0.0171351	0.410377	5.38e-61	6805	GCST90277306.tsv	Phosphatidylcholine (18:0_22:5) levels	2	1	TRUE
rs11178277	G	A	G	A	-0.0771304	0.0309	0.472285	0.3922	FALSE	FALSE	FALSE	ieu-b-7	12	70935636	0.0227	468692	0.1734	Parkinson's disease || id:ieu-b-7	Parkinson's disease	Parkinson's disease || ||	TRUE	igd	12	70541856	0.0170873	0.472285	6.47e-06	6805	GCST90277306.tsv	Phosphatidylcholine (18:0_22:5) levels	2	1	TRUE
rs113847854	T	C	T	C	0.231382	0.0897	0.0302758	0.0288	FALSE	FALSE	FALSE	ieu-b-7	8	69931239	0.0687	468692	0.1921	Parkinson's disease || id:ieu-b-7	Parkinson's disease	Parkinson's disease || ||	TRUE	igd	8	69019004	0.0493868	0.0302758	2.85e-06	6805	GCST90277306.tsv	Phosphatidylcholine (18:0_22:5) levels	2	1	TRUE
rs115247383	T	C	T	C	-0.20269	0.0374	0.0485701	0.0304	FALSE	FALSE	FALSE	ieu-b-7	3	148000061	0.0774	468692	0.6293	Parkinson's disease || id:ieu-b-7	Parkinson's disease	Parkinson's disease || ||	TRUE	igd	3	148282274	0.0424515	0.0485701	1.84e-06	6805	GCST90277306.tsv	Phosphatidylcholine (18:0_22:5) levels	2	1	TRUE
rs117135394	T	C	T	C	0.492072	0.132	0.00742645	0.0085	FALSE	FALSE	FALSE	ieu-b-7	18	51681083	0.1865	11518	0.4791	Parkinson's disease || id:ieu-b-7	Parkinson's disease	Parkinson's disease || ||	TRUE	igd	18	54154713	0.102035	0.00742645	1.45e-06	6805	GCST90277306.tsv	Phosphatidylcholine (18:0_22:5) levels	2	1	TRUE
rs1220131	A	T	A	T	0.108182	0.0675	0.200223	0.2434	FALSE	TRUE	FALSE	ieu-b-7	2	158567777	0.0262	468692	0.00999402	Parkinson's disease || id:ieu-b-7	Parkinson's disease	Parkinson's disease || ||	TRUE	igd	2	157711265	0.0214051	0.200223	4.43e-07	6805	GCST90277306.tsv	Phosphatidylcholine (18:0_22:5) levels	2	1	TRUE
rs1260326	C	T	C	T	-0.101199	0.0678	0.650878	0.5801	FALSE	FALSE	FALSE	ieu-b-7	2	27730940	0.0172	482730	8.23797e-05	Parkinson's disease || id:ieu-b-7	Parkinson's disease	Parkinson's disease || ||	TRUE	igd	2	27508073	0.0179027	0.650878	1.64e-08	6805	GCST90277306.tsv	Phosphatidylcholine (18:0_22:5) levels	2	1	TRUE
rs13182955	C	T	C	T	0.0784249	1e-04	0.378429	0.3503	FALSE	FALSE	FALSE	ieu-b-7	5	51399812	0.0193	482730	0.9972	Parkinson's disease || id:ieu-b-7	Parkinson's disease	Parkinson's disease || ||	TRUE	igd	5	52103978	0.0176833	0.378429	9.35e-06	6805	GCST90277306.tsv	Phosphatidylcholine (18:0_22:5) levels	2	1	TRUE
rs1465411	G	A	G	A	0.079001	-0.0294	0.505704	0.6666	FALSE	FALSE	FALSE	ieu-b-7	5	169582395	0.0238	468692	0.2174	Parkinson's disease || id:ieu-b-7	Parkinson's disease	Parkinson's disease || ||	TRUE	igd	5	170155391	0.0170591	0.505704	3.7e-06	6805	GCST90277306.tsv	Phosphatidylcholine (18:0_22:5) levels	2	1	TRUE
rs183410044	C	T	C	T	-0.329201	-0.0137	0.0159435	0.0167	FALSE	FALSE	FALSE	ieu-b-7	7	54838823	0.1001	466555	0.8914	Parkinson's disease || id:ieu-b-7	Parkinson's disease	Parkinson's disease || ||	TRUE	igd	7	54771130	0.0690524	0.0159435	1.9e-06	6805	GCST90277306.tsv	Phosphatidylcholine (18:0_22:5) levels	2	1	TRUE
rs2236514	G	C	G	C	-0.0885172	0.0028	0.647094	0.6345	FALSE	TRUE	FALSE	ieu-b-7	9	139572068	0.02	482730	0.8893	Parkinson's disease || id:ieu-b-7	Parkinson's disease	Parkinson's disease || ||	TRUE	igd	9	136677616	0.0182625	0.647094	1.28e-06	6805	GCST90277306.tsv	Phosphatidylcholine (18:0_22:5) levels	2	1	TRUE
rs2304401	C	T	C	T	-0.226506	0.0365	0.967501	0.9442	FALSE	FALSE	FALSE	ieu-b-7	2	11761309	0.0676	13655	0.5895	Parkinson's disease || id:ieu-b-7	Parkinson's disease	Parkinson's disease || ||	TRUE	igd	2	11621183	0.0505107	0.967501	7.43e-06	6805	GCST90277306.tsv	Phosphatidylcholine (18:0_22:5) levels	2	1	TRUE
rs2613167	T	G	T	G	0.0829165	0.0759	0.373104	0.3532	FALSE	FALSE	FALSE	ieu-b-7	4	30162762	0.0284	13655	0.00759504	Parkinson's disease || id:ieu-b-7	Parkinson's disease	Parkinson's disease || ||	TRUE	igd	4	30161140	0.0181813	0.373104	5.19e-06	6805	GCST90277306.tsv	Phosphatidylcholine (18:0_22:5) levels	2	1	TRUE
rs2797620	T	C	T	C	-0.0857829	-0.0139	0.332583	0.3702	FALSE	FALSE	FALSE	ieu-b-7	1	95441292	0.0233	468692	0.550399	Parkinson's disease || id:ieu-b-7	Parkinson's disease	Parkinson's disease || ||	TRUE	igd	1	94975736	0.0180919	0.332583	2.16e-06	6805	GCST90277306.tsv	Phosphatidylcholine (18:0_22:5) levels	2	1	TRUE
rs34833702	T	C	T	C	0.197071	0.0116	0.0521215	0.0547	FALSE	FALSE	FALSE	ieu-b-7	1	218371380	0.0499	470219	0.8161	Parkinson's disease || id:ieu-b-7	Parkinson's disease	Parkinson's disease || ||	TRUE	igd	1	218198038	0.0389961	0.0521215	4.44e-07	6805	GCST90277306.tsv	Phosphatidylcholine (18:0_22:5) levels	2	1	TRUE
rs41352345	T	A	T	A	-0.127346	-0.0085	0.0982892	0.1545	FALSE	TRUE	FALSE	ieu-b-7	11	88215757	0.0312	468692	0.785599	Parkinson's disease || id:ieu-b-7	Parkinson's disease	Parkinson's disease || ||	TRUE	igd	11	88482589	0.0286921	0.0982892	9.19e-06	6805	GCST90277306.tsv	Phosphatidylcholine (18:0_22:5) levels	2	1	TRUE
rs4240624	A	G	A	G	0.120711	0.0611	0.851776	0.9115	FALSE	FALSE	FALSE	ieu-b-7	8	9184231	0.031	482730	0.0488799	Parkinson's disease || id:ieu-b-7	Parkinson's disease	Parkinson's disease || ||	TRUE	igd	8	9326721	0.0240274	0.851776	5.19e-07	6805	GCST90277306.tsv	Phosphatidylcholine (18:0_22:5) levels	2	1	TRUE
rs4925145	G	A	G	A	-0.104713	0.0188	0.813964	0.8876	FALSE	FALSE	FALSE	ieu-b-7	17	18098018	0.0268	482730	0.4836	Parkinson's disease || id:ieu-b-7	Parkinson's disease	Parkinson's disease || ||	TRUE	igd	17	18194704	0.0218788	0.813964	1.74e-06	6805	GCST90277306.tsv	Phosphatidylcholine (18:0_22:5) levels	2	1	TRUE
rs55982271	C	A	C	A	-0.245485	-0.217	0.0240145	0.0159	FALSE	FALSE	FALSE	ieu-b-7	15	70962597	0.0959	468692	0.0236799	Parkinson's disease || id:ieu-b-7	Parkinson's disease	Parkinson's disease || ||	TRUE	igd	15	70670258	0.055313	0.0240145	9.21e-06	6805	GCST90277306.tsv	Phosphatidylcholine (18:0_22:5) levels	2	1	TRUE
rs58967664	C	T	C	T	0.153448	-0.0251	0.0689047	0.0506	FALSE	FALSE	FALSE	ieu-b-7	8	95005265	0.0545	468692	0.6445	Parkinson's disease || id:ieu-b-7	Parkinson's disease	Parkinson's disease || ||	TRUE	igd	8	93993037	0.0345567	0.0689047	9.11e-06	6805	GCST90277306.tsv	Phosphatidylcholine (18:0_22:5) levels	2	1	TRUE
rs611701	T	C	T	C	-0.097167	-0.0074	0.213534	0.159	FALSE	FALSE	FALSE	ieu-b-7	1	230324173	0.0274	482730	0.7863	Parkinson's disease || id:ieu-b-7	Parkinson's disease	Parkinson's disease || ||	TRUE	igd	1	230188427	0.0206986	0.213534	2.72e-06	6805	GCST90277306.tsv	Phosphatidylcholine (18:0_22:5) levels	2	1	TRUE
rs7146460	T	C	T	C	-0.0956012	-0.0604	0.22284	0.1728	FALSE	FALSE	FALSE	ieu-b-7	14	101361878	0.0386	13655	0.1174	Parkinson's disease || id:ieu-b-7	Parkinson's disease	Parkinson's disease || ||	TRUE	igd	14	100895541	0.0215114	0.22284	8.96e-06	6805	GCST90277306.tsv	Phosphatidylcholine (18:0_22:5) levels	2	1	TRUE
rs7968201	T	G	T	G	0.0999887	-0.022	0.215059	0.2766	FALSE	FALSE	FALSE	ieu-b-7	12	93932155	0.025	468692	0.3784	Parkinson's disease || id:ieu-b-7	Parkinson's disease	Parkinson's disease || ||	TRUE	igd	12	93538379	0.0210104	0.215059	1.98e-06	6805	GCST90277306.tsv	Phosphatidylcholine (18:0_22:5) levels	2	1	TRUE
rs9374192	C	T	C	T	-0.101613	0.0253	0.271727	0.1576	FALSE	FALSE	FALSE	ieu-b-7	6	110994696	0.0267	482730	0.3423	Parkinson's disease || id:ieu-b-7	Parkinson's disease	Parkinson's disease || ||	TRUE	igd	6	110673493	0.0194073	0.271727	1.69e-07	6805	GCST90277306.tsv	Phosphatidylcholine (18:0_22:5) levels	2	1	TRUE
rs9918362	C	T	C	T	0.0818121	-0.005	0.458079	0.4383	FALSE	FALSE	FALSE	ieu-b-7	6	10999650	0.0169	482730	0.766999	Parkinson's disease || id:ieu-b-7	Parkinson's disease	Parkinson's disease || ||	TRUE	igd	6	10999417	0.0172794	0.458079	2.24e-06	6805	GCST90277306.tsv	Phosphatidylcholine (18:0_22:5) levels	2	1	TRUE
rs102275	C	T	C	T	-0.419506	0.0091	0.410377	0.3398	FALSE	FALSE	FALSE	ieu-b-7	11	61557803	0.0178	482730	0.6106	Parkinson's disease || id:ieu-b-7	Parkinson's disease	Parkinson's disease || ||	TRUE	igd	11	61790331	0.0164553	0.410377	3.3e-137	7121	GCST90277305.tsv	Phosphatidylcholine (18:0_20:5) levels	2	1	TRUE
rs1076708	G	A	G	A	-0.0756118	0.0237	0.427476	0.4091	FALSE	FALSE	FALSE	ieu-b-7	1	210567430	0.0227	468692	0.2962	Parkinson's disease || id:ieu-b-7	Parkinson's disease	Parkinson's disease || ||	TRUE	igd	1	210394086	0.0170989	0.427476	9.92e-06	7121	GCST90277305.tsv	Phosphatidylcholine (18:0_20:5) levels	2	1	TRUE
rs12487951	C	T	C	T	-0.228018	0.0272	0.0277912	0.0517	FALSE	FALSE	FALSE	ieu-b-7	3	169023088	0.0507	470485	0.591701	Parkinson's disease || id:ieu-b-7	Parkinson's disease	Parkinson's disease || ||	TRUE	igd	3	169305300	0.0513692	0.0277912	9.17e-06	7121	GCST90277305.tsv	Phosphatidylcholine (18:0_20:5) levels	2	1	TRUE
rs12656795	C	G	C	G	-0.0793501	0.0092	0.3874	0.3606	FALSE	TRUE	FALSE	ieu-b-7	5	113118963	0.0247	468692	0.7089	Parkinson's disease || id:ieu-b-7	Parkinson's disease	Parkinson's disease || ||	TRUE	igd	5	113783266	0.0177811	0.3874	8.21e-06	7121	GCST90277305.tsv	Phosphatidylcholine (18:0_20:5) levels	2	1	TRUE
rs145259113	C	T	C	T	-0.527556	0.1383	0.00551559	0.011	FALSE	FALSE	FALSE	ieu-b-7	7	147203871	0.116	468692	0.2331	Parkinson's disease || id:ieu-b-7	Parkinson's disease	Parkinson's disease || ||	TRUE	igd	7	147506779	0.117553	0.00551559	7.3e-06	7121	GCST90277305.tsv	Phosphatidylcholine (18:0_20:5) levels	2	1	TRUE
rs146438407	T	C	T	C	-0.441042	-0.0272	0.00856565	0.0172	FALSE	FALSE	FALSE	ieu-b-7	10	118295604	0.1076	468692	0.8008	Parkinson's disease || id:ieu-b-7	Parkinson's disease	Parkinson's disease || ||	TRUE	igd	10	116536092	0.0975247	0.00856565	6.21e-06	7121	GCST90277305.tsv	Phosphatidylcholine (18:0_20:5) levels	2	1	TRUE
rs147051683	G	C	G	C	0.235305	0.0213	0.0334504	0.021	FALSE	TRUE	FALSE	ieu-b-7	1	170103711	0.0725	482730	0.768799	Parkinson's disease || id:ieu-b-7	Parkinson's disease	Parkinson's disease || ||	TRUE	igd	1	170134570	0.0466541	0.0334504	4.68e-07	7121	GCST90277305.tsv	Phosphatidylcholine (18:0_20:5) levels	2	1	TRUE
rs187698886	T	G	T	G	-0.200162	-0.0677	0.0368899	0.0228	FALSE	FALSE	FALSE	ieu-b-7	6	68265460	0.1781	11518	0.7039	Parkinson's disease || id:ieu-b-7	Parkinson's disease	Parkinson's disease || ||	TRUE	igd	6	67555567	0.045079	0.0368899	9.12e-06	7121	GCST90277305.tsv	Phosphatidylcholine (18:0_20:5) levels	2	1	TRUE
rs2023988	T	C	T	C	-0.0768354	0.0071	0.435469	0.4355	FALSE	FALSE	FALSE	ieu-b-7	7	71314281	0.0264	13655	0.788099	Parkinson's disease || id:ieu-b-7	Parkinson's disease	Parkinson's disease || ||	TRUE	igd	7	71849296	0.0169984	0.435469	6.28e-06	7121	GCST90277305.tsv	Phosphatidylcholine (18:0_20:5) levels	2	1	TRUE
rs2054498	G	A	G	A	-0.0781128	-0.0237	0.537843	0.5372	FALSE	FALSE	FALSE	ieu-b-7	4	37393708	0.0223	468692	0.2875	Parkinson's disease || id:ieu-b-7	Parkinson's disease	Parkinson's disease || ||	TRUE	igd	4	37392086	0.0166556	0.537843	2.78e-06	7121	GCST90277305.tsv	Phosphatidylcholine (18:0_20:5) levels	2	1	TRUE
rs2431163	A	G	A	G	0.263778	0.0368	0.0266504	0.0206	FALSE	FALSE	FALSE	ieu-b-7	5	174320519	0.1551	11518	0.8126	Parkinson's disease || id:ieu-b-7	Parkinson's disease	Parkinson's disease || ||	TRUE	igd	5	174893516	0.0562692	0.0266504	2.81e-06	7121	GCST90277305.tsv	Phosphatidylcholine (18:0_20:5) levels	2	1	TRUE
rs3019200	A	C	A	C	-0.108226	0.0031	0.803119	0.8097	FALSE	FALSE	FALSE	ieu-b-7	11	61249383	0.024	482730	0.896	Parkinson's disease || id:ieu-b-7	Parkinson's disease	Parkinson's disease || ||	TRUE	igd	11	61481911	0.0214697	0.803119	4.74e-07	7121	GCST90277305.tsv	Phosphatidylcholine (18:0_20:5) levels	2	1	TRUE
rs35226034	G	A	G	A	-0.202272	-0.0395	0.0399378	0.0358	FALSE	FALSE	FALSE	ieu-b-7	3	139698994	0.0621	468692	0.5247	Parkinson's disease || id:ieu-b-7	Parkinson's disease	Parkinson's disease || ||	TRUE	igd	3	139980152	0.042981	0.0399378	2.57e-06	7121	GCST90277305.tsv	Phosphatidylcholine (18:0_20:5) levels	2	1	TRUE
rs4908782	T	C	T	C	-0.0778686	-0.012	0.354184	0.311	FALSE	FALSE	FALSE	ieu-b-7	1	8888114	0.024	471013	0.617	Parkinson's disease || id:ieu-b-7	Parkinson's disease	Parkinson's disease || ||	TRUE	igd	1	8828055	0.0175205	0.354184	8.94e-06	7121	GCST90277305.tsv	Phosphatidylcholine (18:0_20:5) levels	2	1	TRUE
rs508049	T	C	T	C	-0.141112	-0.0146	0.0979671	0.0561	FALSE	FALSE	FALSE	ieu-b-7	11	68675497	0.043	482730	0.7338	Parkinson's disease || id:ieu-b-7	Parkinson's disease	Parkinson's disease || ||	TRUE	igd	11	68908029	0.0288698	0.0979671	1.04e-06	7121	GCST90277305.tsv	Phosphatidylcholine (18:0_20:5) levels	2	1	TRUE
rs61653779	C	T	C	T	0.275648	0.0522	0.0200537	0.0261	FALSE	FALSE	FALSE	ieu-b-7	16	20580226	0.0554	482730	0.3459	Parkinson's disease || id:ieu-b-7	Parkinson's disease	Parkinson's disease || ||	TRUE	igd	16	20568904	0.0603919	0.0200537	5.09e-06	7121	GCST90277305.tsv	Phosphatidylcholine (18:0_20:5) levels	2	1	TRUE
rs62025936	G	A	G	A	0.123448	-0.0269	0.164905	0.1605	FALSE	FALSE	FALSE	ieu-b-7	16	10528036	0.0304	468692	0.3755	Parkinson's disease || id:ieu-b-7	Parkinson's disease	Parkinson's disease || ||	TRUE	igd	16	10434179	0.0227916	0.164905	6.27e-08	7121	GCST90277305.tsv	Phosphatidylcholine (18:0_20:5) levels	2	1	TRUE
rs71629271	C	T	C	T	0.167981	-0.0435	0.0634921	0.0545	FALSE	FALSE	FALSE	ieu-b-7	3	175813416	0.056	468692	0.4368	Parkinson's disease || id:ieu-b-7	Parkinson's disease	Parkinson's disease || ||	TRUE	igd	3	176095628	0.0359228	0.0634921	2.97e-06	7121	GCST90277305.tsv	Phosphatidylcholine (18:0_20:5) levels	2	1	TRUE
rs7780677	A	C	A	C	-0.0806159	-0.0217	0.409033	0.3275	FALSE	FALSE	FALSE	ieu-b-7	7	132378493	0.0238	468692	0.3625	Parkinson's disease || id:ieu-b-7	Parkinson's disease	Parkinson's disease || ||	TRUE	igd	7	132693734	0.017116	0.409033	2.52e-06	7121	GCST90277305.tsv	Phosphatidylcholine (18:0_20:5) levels	2	1	TRUE
rs7936002	G	A	G	A	0.110547	0.0527	0.257197	0.2304	FALSE	FALSE	FALSE	ieu-b-7	11	62219029	0.0325	15976	0.1053	Parkinson's disease || id:ieu-b-7	Parkinson's disease	Parkinson's disease || ||	TRUE	igd	11	62451557	0.019742	0.257197	2.22e-08	7121	GCST90277305.tsv	Phosphatidylcholine (18:0_20:5) levels	2	1	TRUE
rs80116939	A	G	A	G	-0.764821	0.0151	0.00353246	0.0144	FALSE	FALSE	FALSE	ieu-b-7	15	94899887	0.1145	466555	0.8948	Parkinson's disease || id:ieu-b-7	Parkinson's disease	Parkinson's disease || ||	TRUE	igd	15	94356658	0.156222	0.00353246	1e-06	7121	GCST90277305.tsv	Phosphatidylcholine (18:0_20:5) levels	2	1	TRUE
rs9380073	T	C	T	C	0.119196	0.028	0.123106	0.2446	FALSE	FALSE	FALSE	ieu-b-7	6	11062150	0.0199	482730	0.1592	Parkinson's disease || id:ieu-b-7	Parkinson's disease	Parkinson's disease || ||	TRUE	igd	6	11061917	0.0253633	0.123106	2.65e-06	7121	GCST90277305.tsv	Phosphatidylcholine (18:0_20:5) levels	2	1	TRUE
rs9587408	C	T	C	T	0.0919964	0.0177	0.218684	0.2686	FALSE	FALSE	FALSE	ieu-b-7	13	108248045	0.0238	471013	0.457	Parkinson's disease || id:ieu-b-7	Parkinson's disease	Parkinson's disease || ||	TRUE	igd	13	107595697	0.0201124	0.218684	4.86e-06	7121	GCST90277305.tsv	Phosphatidylcholine (18:0_20:5) levels	2	1	TRUE
rs102275	C	T	C	T	-0.159446	0.0091	0.410377	0.3398	FALSE	FALSE	FALSE	ieu-b-7	11	61557803	0.0178	482730	0.6106	Parkinson's disease || id:ieu-b-7	Parkinson's disease	Parkinson's disease || ||	TRUE	igd	11	61790331	0.0196487	0.410377	5.95e-16	5403	GCST90277415.tsv	Triacylglycerol (58:7) levels	2	1	TRUE
rs111473971	A	G	A	G	0.137662	0.0157	0.120696	0.1089	FALSE	FALSE	FALSE	ieu-b-7	19	21834849	0.0467	13655	0.7363	Parkinson's disease || id:ieu-b-7	Parkinson's disease	Parkinson's disease || ||	TRUE	igd	19	21652047	0.0301588	0.120696	5.11e-06	5403	GCST90277415.tsv	Triacylglycerol (58:7) levels	2	1	TRUE
rs117926062	T	G	T	G	-0.454315	-0.0718	0.00880125	0.0195	FALSE	FALSE	FALSE	ieu-b-7	6	139251654	0.087	468692	0.4087	Parkinson's disease || id:ieu-b-7	Parkinson's disease	Parkinson's disease || ||	TRUE	igd	6	138930517	0.101433	0.00880125	7.65e-06	5403	GCST90277415.tsv	Triacylglycerol (58:7) levels	2	1	TRUE
rs1258712	T	G	T	G	0.179876	-0.0777	0.931291	0.9262	FALSE	FALSE	FALSE	ieu-b-7	12	31466550	0.0437	468692	0.0755997	Parkinson's disease || id:ieu-b-7	Parkinson's disease	Parkinson's disease || ||	TRUE	igd	12	31313616	0.0390006	0.931291	4.08e-06	5403	GCST90277415.tsv	Triacylglycerol (58:7) levels	2	1	TRUE
rs1260326	C	T	C	T	-0.119307	0.0678	0.650878	0.5801	FALSE	FALSE	FALSE	ieu-b-7	2	27730940	0.0172	482730	8.23797e-05	Parkinson's disease || id:ieu-b-7	Parkinson's disease	Parkinson's disease || ||	TRUE	igd	2	27508073	0.020014	0.650878	2.66e-09	5403	GCST90277415.tsv	Triacylglycerol (58:7) levels	2	1	TRUE
rs12700064	A	G	A	G	0.158017	0.0134	0.900243	0.9255	FALSE	FALSE	FALSE	ieu-b-7	7	19656705	0.0556	13655	0.8096	Parkinson's disease || id:ieu-b-7	Parkinson's disease	Parkinson's disease || ||	TRUE	igd	7	19617082	0.0332937	0.900243	2.12e-06	5403	GCST90277415.tsv	Triacylglycerol (58:7) levels	2	1	TRUE
rs141765432	T	G	T	G	-0.262605	0.0104	0.0353416	0.0119	FALSE	FALSE	FALSE	ieu-b-7	14	76982471	0.1375	466555	0.9399	Parkinson's disease || id:ieu-b-7	Parkinson's disease	Parkinson's disease || ||	TRUE	igd	14	76516128	0.0532405	0.0353416	8.36e-07	5403	GCST90277415.tsv	Triacylglycerol (58:7) levels	2	1	TRUE
rs150578762	A	G	A	G	0.155108	0.1501	0.0942658	0.0387	FALSE	FALSE	FALSE	ieu-b-7	22	28479956	0.0693	468692	0.0303403	Parkinson's disease || id:ieu-b-7	Parkinson's disease	Parkinson's disease || ||	TRUE	igd	22	28083968	0.0329203	0.0942658	2.52e-06	5403	GCST90277415.tsv	Triacylglycerol (58:7) levels	2	1	TRUE
rs187429064	G	A	G	A	-0.215689	0.1979	0.0535314	0.0149	FALSE	FALSE	FALSE	ieu-b-7	19	19380513	0.0871	477150	0.0231398	Parkinson's disease || id:ieu-b-7	Parkinson's disease	Parkinson's disease || ||	TRUE	igd	19	19269704	0.0449055	0.0535314	1.6e-06	5403	GCST90277415.tsv	Triacylglycerol (58:7) levels	2	1	TRUE
rs1883350	C	T	C	T	0.114462	-0.02	0.39119	0.2923	FALSE	FALSE	FALSE	ieu-b-7	22	44328043	0.0194	482730	0.3038	Parkinson's disease || id:ieu-b-7	Parkinson's disease	Parkinson's disease || ||	TRUE	igd	22	43932163	0.019659	0.39119	6.13e-09	5403	GCST90277415.tsv	Triacylglycerol (58:7) levels	2	1	TRUE
rs2072019	A	G	A	G	0.108108	0.0278	0.195241	0.2732	FALSE	FALSE	FALSE	ieu-b-7	6	112460541	0.0205	480593	0.1751	Parkinson's disease || id:ieu-b-7	Parkinson's disease	Parkinson's disease || ||	TRUE	igd	6	112139339	0.0241647	0.195241	7.83e-06	5403	GCST90277415.tsv	Triacylglycerol (58:7) levels	2	1	TRUE
rs3011337	G	A	G	A	0.099104	0.0091	0.673295	0.6515	FALSE	FALSE	FALSE	ieu-b-7	10	122533793	0.0234	468692	0.698101	Parkinson's disease || id:ieu-b-7	Parkinson's disease	Parkinson's disease || ||	TRUE	igd	10	120774281	0.0207589	0.673295	1.85e-06	5403	GCST90277415.tsv	Triacylglycerol (58:7) levels	2	1	TRUE
rs371927	A	G	A	G	-0.177294	0.0311	0.914919	0.8923	FALSE	FALSE	FALSE	ieu-b-7	20	43263036	0.0373	468692	0.405	Parkinson's disease || id:ieu-b-7	Parkinson's disease	Parkinson's disease || ||	TRUE	igd	20	44634395	0.0368155	0.914919	1.5e-06	5403	GCST90277415.tsv	Triacylglycerol (58:7) levels	2	1	TRUE
rs445925	A	G	A	G	0.220749	0.0041	0.0774371	0.1056	FALSE	FALSE	FALSE	ieu-b-7	19	45415640	0.0274	482730	0.8825	Parkinson's disease || id:ieu-b-7	Parkinson's disease	Parkinson's disease || ||	TRUE	igd	19	44912383	0.0354449	0.0774371	5.08e-10	5403	GCST90277415.tsv	Triacylglycerol (58:7) levels	2	1	TRUE
rs592586	G	A	G	A	0.0911776	0.0144	0.594684	0.5711	FALSE	FALSE	FALSE	ieu-b-7	1	110193390	0.0191	482730	0.4512	Parkinson's disease || id:ieu-b-7	Parkinson's disease	Parkinson's disease || ||	TRUE	igd	1	109650768	0.0194751	0.594684	2.91e-06	5403	GCST90277415.tsv	Triacylglycerol (58:7) levels	2	1	TRUE
rs62209231	C	T	C	T	0.0879061	-0.0292	0.353942	0.2605	FALSE	FALSE	FALSE	ieu-b-7	20	13823888	0.0224	482730	0.1935	Parkinson's disease || id:ieu-b-7	Parkinson's disease	Parkinson's disease || ||	TRUE	igd	20	13843242	0.0197898	0.353942	9.08e-06	5403	GCST90277415.tsv	Triacylglycerol (58:7) levels	2	1	TRUE
rs964184	C	G	C	G	-0.210452	-0.0568	0.848991	0.8627	FALSE	TRUE	FALSE	ieu-b-7	11	116648917	0.0243	482730	0.0193299	Parkinson's disease || id:ieu-b-7	Parkinson's disease	Parkinson's disease || ||	TRUE	igd	11	116778201	0.026272	0.848991	1.38e-15	5403	GCST90277415.tsv	Triacylglycerol (58:7) levels	2	1	TRUE
rs10234951	G	T	G	T	-0.14881	0.0475	0.0800466	0.1188	FALSE	FALSE	FALSE	ieu-b-7	7	94048534	0.037	466555	0.1994	Parkinson's disease || id:ieu-b-7	Parkinson's disease	Parkinson's disease || ||	TRUE	igd	7	94419222	0.0310612	0.0800466	1.69e-06	7172	GCST90277354.tsv	Phosphatidylethanolamine (O-18:1_20:4) levels	2	1	TRUE
rs10520189	A	G	A	G	0.121619	0.017	0.113683	0.0591	FALSE	FALSE	FALSE	ieu-b-7	4	171641235	0.0564	468692	0.7637	Parkinson's disease || id:ieu-b-7	Parkinson's disease	Parkinson's disease || ||	TRUE	igd	4	170720084	0.0271427	0.113683	7.55e-06	7172	GCST90277354.tsv	Phosphatidylethanolamine (O-18:1_20:4) levels	2	1	TRUE
rs10756627	C	T	C	T	0.0749564	-0.0073	0.550997	0.5124	FALSE	FALSE	FALSE	ieu-b-7	9	14928594	0.0226	468692	0.7473	Parkinson's disease || id:ieu-b-7	Parkinson's disease	Parkinson's disease || ||	TRUE	igd	9	14928596	0.0167793	0.550997	8.04e-06	7172	GCST90277354.tsv	Phosphatidylethanolamine (O-18:1_20:4) levels	2	1	TRUE
rs11062287	A	G	A	G	0.254733	-0.0177	0.0338808	0.0359	FALSE	FALSE	FALSE	ieu-b-7	12	2739704	0.0757	468692	0.8147	Parkinson's disease || id:ieu-b-7	Parkinson's disease	Parkinson's disease || ||	TRUE	igd	12	2630538	0.0504092	0.0338808	4.45e-07	7172	GCST90277354.tsv	Phosphatidylethanolamine (O-18:1_20:4) levels	2	1	TRUE
rs113913626	T	C	T	C	-0.224605	0.1932	0.0323389	0.0185	FALSE	FALSE	FALSE	ieu-b-7	12	76649394	0.0881	468692	0.0283798	Parkinson's disease || id:ieu-b-7	Parkinson's disease	Parkinson's disease || ||	TRUE	igd	12	76255614	0.0482363	0.0323389	3.27e-06	7172	GCST90277354.tsv	Phosphatidylethanolamine (O-18:1_20:4) levels	2	1	TRUE
rs117002537	T	C	T	C	0.291064	-0.1799	0.0180886	0.0176	FALSE	FALSE	FALSE	ieu-b-7	9	133819302	0.092	468692	0.0506302	Parkinson's disease || id:ieu-b-7	Parkinson's disease	Parkinson's disease || ||	TRUE	igd	9	130943915	0.0653375	0.0180886	8.52e-06	7172	GCST90277354.tsv	Phosphatidylethanolamine (O-18:1_20:4) levels	2	1	TRUE
rs11725298	C	T	C	T	0.255926	0.0585	0.022275	0.0206	FALSE	FALSE	FALSE	ieu-b-7	4	53583422	0.0874	468692	0.5033	Parkinson's disease || id:ieu-b-7	Parkinson's disease	Parkinson's disease || ||	TRUE	igd	4	52717255	0.0567129	0.022275	6.5e-06	7172	GCST90277354.tsv	Phosphatidylethanolamine (O-18:1_20:4) levels	2	1	TRUE
rs117565387	T	C	T	C	0.174908	0.1059	0.0531751	0.0274	FALSE	FALSE	FALSE	ieu-b-7	16	5974671	0.0691	468692	0.1255	Parkinson's disease || id:ieu-b-7	Parkinson's disease	Parkinson's disease || ||	TRUE	igd	16	5924670	0.0376776	0.0531751	3.51e-06	7172	GCST90277354.tsv	Phosphatidylethanolamine (O-18:1_20:4) levels	2	1	TRUE
rs1203148	G	A	G	A	0.090722	0.0507	0.239568	0.2105	FALSE	FALSE	FALSE	ieu-b-7	1	35968899	0.0272	468692	0.0623993	Parkinson's disease || id:ieu-b-7	Parkinson's disease	Parkinson's disease || ||	TRUE	igd	1	35503298	0.0202207	0.239568	7.34e-06	7172	GCST90277354.tsv	Phosphatidylethanolamine (O-18:1_20:4) levels	2	1	TRUE
rs141622900	A	G	A	G	0.249592	0.0172	0.0303278	0.0558	FALSE	FALSE	FALSE	ieu-b-7	19	45426792	0.0376	482730	0.648	Parkinson's disease || id:ieu-b-7	Parkinson's disease	Parkinson's disease || ||	TRUE	igd	19	44923535	0.0501224	0.0303278	6.52e-07	7172	GCST90277354.tsv	Phosphatidylethanolamine (O-18:1_20:4) levels	2	1	TRUE
rs1456608	G	T	G	T	-0.0873606	0.0184	0.754604	0.7621	FALSE	FALSE	FALSE	ieu-b-7	18	41852099	0.0263	468692	0.4853	Parkinson's disease || id:ieu-b-7	Parkinson's disease	Parkinson's disease || ||	TRUE	igd	18	44272134	0.019276	0.754604	5.93e-06	7172	GCST90277354.tsv	Phosphatidylethanolamine (O-18:1_20:4) levels	2	1	TRUE
rs1513795	C	T	C	T	0.0799606	0.0232	0.429437	0.5209	FALSE	FALSE	FALSE	ieu-b-7	2	124404961	0.0222	468692	0.2964	Parkinson's disease || id:ieu-b-7	Parkinson's disease	Parkinson's disease || ||	TRUE	igd	2	123647385	0.0169628	0.429437	2.47e-06	7172	GCST90277354.tsv	Phosphatidylethanolamine (O-18:1_20:4) levels	2	1	TRUE
rs174536	C	A	C	A	-0.251165	0.002	0.408477	0.3316	FALSE	FALSE	FALSE	ieu-b-7	11	61551927	0.0178	482730	0.9086	Parkinson's disease || id:ieu-b-7	Parkinson's disease	Parkinson's disease || ||	TRUE	igd	11	61784455	0.016818	0.408477	1.09e-49	7172	GCST90277354.tsv	Phosphatidylethanolamine (O-18:1_20:4) levels	2	1	TRUE
rs17703316	T	G	T	G	0.179193	0.0403	0.0503857	0.0947	FALSE	FALSE	FALSE	ieu-b-7	13	76170694	0.0393	468692	0.3054	Parkinson's disease || id:ieu-b-7	Parkinson's disease	Parkinson's disease || ||	TRUE	igd	13	75596558	0.0389348	0.0503857	4.25e-06	7172	GCST90277354.tsv	Phosphatidylethanolamine (O-18:1_20:4) levels	2	1	TRUE
rs204468	C	T	C	T	-0.0952732	-0.0218	0.594995	0.6265	FALSE	FALSE	FALSE	ieu-b-7	19	45490636	0.0197	480593	0.2678	Parkinson's disease || id:ieu-b-7	Parkinson's disease	Parkinson's disease || ||	TRUE	igd	19	44987378	0.0170428	0.594995	2.35e-08	7172	GCST90277354.tsv	Phosphatidylethanolamine (O-18:1_20:4) levels	2	1	TRUE
rs2277289	C	T	C	T	0.0911425	-0.0223	0.326323	0.3189	FALSE	FALSE	FALSE	ieu-b-7	11	118182660	0.0206	482730	0.278	Parkinson's disease || id:ieu-b-7	Parkinson's disease	Parkinson's disease || ||	TRUE	igd	11	118311945	0.0178382	0.326323	3.31e-07	7172	GCST90277354.tsv	Phosphatidylethanolamine (O-18:1_20:4) levels	2	1	TRUE
rs2705007	G	C	G	C	-0.36098	-0.0384	0.986845	0.9856	FALSE	TRUE	FALSE	ieu-b-7	7	106000968	0.1161	468692	0.741	Parkinson's disease || id:ieu-b-7	Parkinson's disease	Parkinson's disease || ||	TRUE	igd	7	106360522	0.0791051	0.986845	5.12e-06	7172	GCST90277354.tsv	Phosphatidylethanolamine (O-18:1_20:4) levels	2	1	TRUE
rs311416	T	C	T	C	-0.0793323	-0.0354	0.649043	0.65	FALSE	FALSE	FALSE	ieu-b-7	8	55110809	0.0232	468692	0.1273	Parkinson's disease || id:ieu-b-7	Parkinson's disease	Parkinson's disease || ||	TRUE	igd	8	54198249	0.0175895	0.649043	6.58e-06	7172	GCST90277354.tsv	Phosphatidylethanolamine (O-18:1_20:4) levels	2	1	TRUE
rs35427954	C	T	C	T	-0.139919	0.0624	0.0870351	0.094	FALSE	FALSE	FALSE	ieu-b-7	16	76496994	0.0297	482730	0.0355697	Parkinson's disease || id:ieu-b-7	Parkinson's disease	Parkinson's disease || ||	TRUE	igd	16	76463097	0.029587	0.0870351	2.3e-06	7172	GCST90277354.tsv	Phosphatidylethanolamine (O-18:1_20:4) levels	2	1	TRUE
rs3820438	C	G	C	G	0.0819288	0.0555	0.290801	0.2265	FALSE	TRUE	FALSE	ieu-b-7	1	201924749	0.0328	13655	0.0907904	Parkinson's disease || id:ieu-b-7	Parkinson's disease	Parkinson's disease || ||	TRUE	igd	1	201955621	0.0183809	0.290801	8.42e-06	7172	GCST90277354.tsv	Phosphatidylethanolamine (O-18:1_20:4) levels	2	1	TRUE
rs41376249	A	G	A	G	-0.112092	-0.0161	0.145884	0.0992	FALSE	FALSE	FALSE	ieu-b-7	22	37110759	0.0371	468692	0.6645	Parkinson's disease || id:ieu-b-7	Parkinson's disease	Parkinson's disease || ||	TRUE	igd	22	36714714	0.0236017	0.145884	2.08e-06	7172	GCST90277354.tsv	Phosphatidylethanolamine (O-18:1_20:4) levels	2	1	TRUE
rs6601694	A	G	A	G	0.0875381	0.0282	0.333736	0.27	FALSE	FALSE	FALSE	ieu-b-7	8	8248058	0.0221	482730	0.2025	Parkinson's disease || id:ieu-b-7	Parkinson's disease	Parkinson's disease || ||	TRUE	igd	8	8390548	0.0177933	0.333736	8.85e-07	7172	GCST90277354.tsv	Phosphatidylethanolamine (O-18:1_20:4) levels	2	1	TRUE
rs72635955	T	C	T	C	0.125957	0.1334	0.124605	0.1044	FALSE	FALSE	FALSE	ieu-b-7	1	245146108	0.0353	468692	0.0001601	Parkinson's disease || id:ieu-b-7	Parkinson's disease	Parkinson's disease || ||	TRUE	igd	1	244982806	0.025068	0.124605	5.16e-07	7172	GCST90277354.tsv	Phosphatidylethanolamine (O-18:1_20:4) levels	2	1	TRUE
rs10234951	G	T	G	T	-0.150893	0.0475	0.0800466	0.1188	FALSE	FALSE	FALSE	ieu-b-7	7	94048534	0.037	466555	0.1994	Parkinson's disease || id:ieu-b-7	Parkinson's disease	Parkinson's disease || ||	TRUE	igd	7	94419222	0.0310167	0.0800466	1.17e-06	7169	GCST90277351.tsv	Phosphatidylethanolamine (O-16:1_20:4) levels	2	1	TRUE
rs1034755	T	C	T	C	0.0850495	-0.0195	0.31944	0.3295	FALSE	FALSE	FALSE	ieu-b-7	7	8850785	0.0232	27693	0.4021	Parkinson's disease || id:ieu-b-7	Parkinson's disease	Parkinson's disease || ||	TRUE	igd	7	8811155	0.0179284	0.31944	2.13e-06	7169	GCST90277351.tsv	Phosphatidylethanolamine (O-16:1_20:4) levels	2	1	TRUE
rs11136432	G	T	G	T	-0.0804567	-0.019	0.602149	0.5597	FALSE	FALSE	FALSE	ieu-b-7	8	1791638	0.0229	468692	0.4072	Parkinson's disease || id:ieu-b-7	Parkinson's disease	Parkinson's disease || ||	TRUE	igd	8	1843472	0.0171434	0.602149	2.74e-06	7169	GCST90277351.tsv	Phosphatidylethanolamine (O-16:1_20:4) levels	2	1	TRUE
rs112040815	G	A	G	A	-0.240936	0.1224	0.0288268	0.0125	FALSE	FALSE	FALSE	ieu-b-7	18	4533618	0.1872	11518	0.513	Parkinson's disease || id:ieu-b-7	Parkinson's disease	Parkinson's disease || ||	TRUE	igd	18	4533618	0.05081	0.0288268	2.16e-06	7169	GCST90277351.tsv	Phosphatidylethanolamine (O-16:1_20:4) levels	2	1	TRUE
rs11725298	C	T	C	T	0.259215	0.0585	0.022275	0.0206	FALSE	FALSE	FALSE	ieu-b-7	4	53583422	0.0874	468692	0.5033	Parkinson's disease || id:ieu-b-7	Parkinson's disease	Parkinson's disease || ||	TRUE	igd	4	52717255	0.0567226	0.022275	4.96e-06	7169	GCST90277351.tsv	Phosphatidylethanolamine (O-16:1_20:4) levels	2	1	TRUE
rs12923459	A	G	A	G	-0.0749478	0.0119	0.457172	0.4442	FALSE	FALSE	FALSE	ieu-b-7	16	56989830	0.0177	482730	0.4993	Parkinson's disease || id:ieu-b-7	Parkinson's disease	Parkinson's disease || ||	TRUE	igd	16	56955918	0.0168499	0.457172	8.79e-06	7169	GCST90277351.tsv	Phosphatidylethanolamine (O-16:1_20:4) levels	2	1	TRUE
rs143745495	T	C	T	C	-0.098227	-0.0036	0.172423	0.1239	FALSE	FALSE	FALSE	ieu-b-7	1	119715178	0.0301	480409	0.9055	Parkinson's disease || id:ieu-b-7	Parkinson's disease	Parkinson's disease || ||	TRUE	igd	1	119172555	0.0220739	0.172423	8.71e-06	7169	GCST90277351.tsv	Phosphatidylethanolamine (O-16:1_20:4) levels	2	1	TRUE
rs204474	T	C	T	C	-0.0841047	-0.0221	0.598366	0.6308	FALSE	FALSE	FALSE	ieu-b-7	19	45487178	0.0188	482730	0.2401	Parkinson's disease || id:ieu-b-7	Parkinson's disease	Parkinson's disease || ||	TRUE	igd	19	44983921	0.0171182	0.598366	9.15e-07	7169	GCST90277351.tsv	Phosphatidylethanolamine (O-16:1_20:4) levels	2	1	TRUE
rs2070895	A	G	A	G	0.0850477	0.0042	0.266647	0.2418	FALSE	FALSE	FALSE	ieu-b-7	15	58723939	0.0223	482730	0.8495	Parkinson's disease || id:ieu-b-7	Parkinson's disease	Parkinson's disease || ||	TRUE	igd	15	58431740	0.0192303	0.266647	9.89e-06	7169	GCST90277351.tsv	Phosphatidylethanolamine (O-16:1_20:4) levels	2	1	TRUE
rs2161365	G	A	G	A	0.0784806	-0.0243	0.469312	0.5145	FALSE	FALSE	FALSE	ieu-b-7	10	12860747	0.0227	468692	0.2861	Parkinson's disease || id:ieu-b-7	Parkinson's disease	Parkinson's disease || ||	TRUE	igd	10	12818748	0.0170961	0.469312	4.49e-06	7169	GCST90277351.tsv	Phosphatidylethanolamine (O-16:1_20:4) levels	2	1	TRUE
[truncated: 2,682 more rows]
