# Supplementary material for: Plasma lipidome, circulating inflammatory proteins, and Parkinson’s disease: a Mendelian randomization study
Source: Front Aging Neurosci. 2024 Sep 11;16:1424056. doi: 10.3389/fnagi.2024.1424056 (PMC11433008; doi:10.3389/fnagi.2024.1424056)
Supplement: Supplementary file 1 [file Data_Sheet_1.ZIP › Supplementary_Material/Supplementary Table S2:The causal effects of 179 plasma lipidome on PD.csv]

id.exposure	id.outcome	outcome	exposure	method	nsnp	b	se	pval	lo_ci	up_ci	or	or_lci95	or_uci95
GCST90277238.tsv	ieu-b-7	Parkinson's disease || id:ieu-b-7	Sterol ester (27:1/14:0) levels	MR Egger	18	-0.364082569187666	0.148466972157138	0.026053591196823	-0.655077834615657	-0.073087303759675	0.694833820510149	0.519401633587159	0.929519675920915
GCST90277238.tsv	ieu-b-7	Parkinson's disease || id:ieu-b-7	Sterol ester (27:1/14:0) levels	Weighted median	18	0.00501772141314728	0.0924419957749166	0.956712343314031	-0.176168590305689	0.186204033131984	1.00503033125931	0.838476612392127	1.20466802749511
GCST90277238.tsv	ieu-b-7	Parkinson's disease || id:ieu-b-7	Sterol ester (27:1/14:0) levels	Inverse variance weighted	18	-0.0935674108105937	0.0795641285428293	0.239594897934397	-0.249513102754539	0.0623782811333517	0.910676625907455	0.779180071357163	1.06436489774395
GCST90277238.tsv	ieu-b-7	Parkinson's disease || id:ieu-b-7	Sterol ester (27:1/14:0) levels	Simple mode	18	0.0726321527162257	0.174462586373243	0.682385121441061	-0.26931451657533	0.414578822007782	1.07533490512913	0.763902957719192	1.51373305536295
GCST90277238.tsv	ieu-b-7	Parkinson's disease || id:ieu-b-7	Sterol ester (27:1/14:0) levels	Weighted mode	18	0.0345947264281616	0.175180385284594	0.845793434143025	-0.308758828729643	0.377948281585966	1.03520008453823	0.73435785468825	1.45928746889061
GCST90277239.tsv	ieu-b-7	Parkinson's disease || id:ieu-b-7	Sterol ester (27:1/15:0) levels	MR Egger	18	0.0515481605521098	0.103939587385477	0.62667756219216	-0.152173430723425	0.255269751827645	1.05289989331126	0.858839318699851	1.29080977220874
GCST90277239.tsv	ieu-b-7	Parkinson's disease || id:ieu-b-7	Sterol ester (27:1/15:0) levels	Weighted median	18	-0.000286391544117727	0.0820142065198422	0.997213812866157	-0.161034236323008	0.160461453234773	0.999713649462026	0.851262926495735	1.17405251634166
GCST90277239.tsv	ieu-b-7	Parkinson's disease || id:ieu-b-7	Sterol ester (27:1/15:0) levels	Inverse variance weighted	18	-0.0151017016527951	0.0615727574377555	0.806250504494721	-0.135784306230796	0.105580902925206	0.985011757185062	0.873030919511482	1.11135601283826
GCST90277239.tsv	ieu-b-7	Parkinson's disease || id:ieu-b-7	Sterol ester (27:1/15:0) levels	Simple mode	18	-0.100051072786402	0.136456603631731	0.473421960524453	-0.367506015904595	0.167403870331791	0.904791206647862	0.692459161027864	1.18223163718727
GCST90277239.tsv	ieu-b-7	Parkinson's disease || id:ieu-b-7	Sterol ester (27:1/15:0) levels	Weighted mode	18	0.0216464980628386	0.0982099126424819	0.828176710410502	-0.170844930716426	0.214137926842103	1.02188248317649	0.84295227934317	1.23879350588699
GCST90277240.tsv	ieu-b-7	Parkinson's disease || id:ieu-b-7	Sterol ester (27:1/16:0) levels	MR Egger	32	-0.0604690263006251	0.0618721541793256	0.336225419141046	-0.181738448492103	0.060800395890853	0.94132292482016	0.833819398618789	1.06268677636881
GCST90277240.tsv	ieu-b-7	Parkinson's disease || id:ieu-b-7	Sterol ester (27:1/16:0) levels	Weighted median	32	-0.00125520145501884	0.0504211916587158	0.980139255045323	-0.100080737106102	0.0975703341960641	0.99874558598083	0.904764367030338	1.10248898151262
GCST90277240.tsv	ieu-b-7	Parkinson's disease || id:ieu-b-7	Sterol ester (27:1/16:0) levels	Inverse variance weighted	32	-0.0221439101348513	0.0337841861003249	0.512176823282344	-0.088360914891488	0.0440730946217855	0.978099466496321	0.915430424622003	1.04505874027009
GCST90277240.tsv	ieu-b-7	Parkinson's disease || id:ieu-b-7	Sterol ester (27:1/16:0) levels	Simple mode	32	-0.0547908807491992	0.097590092784016	0.578534892434751	-0.246067462605871	0.136485701107472	0.946683096915266	0.781869476193899	1.14623848771764
GCST90277240.tsv	ieu-b-7	Parkinson's disease || id:ieu-b-7	Sterol ester (27:1/16:0) levels	Weighted mode	32	0.00108887930639567	0.0552992335203563	0.984416322316556	-0.107297618393503	0.109475377006294	1.0010894723507	0.898258295013265	1.11569259890509
GCST90277241.tsv	ieu-b-7	Parkinson's disease || id:ieu-b-7	Sterol ester (27:1/16:1) levels	MR Egger	26	-0.0483432445394089	0.136670677374312	0.726636716527546	-0.316217772193061	0.219531283114244	0.952806685250934	0.728900698578757	1.24549281024016
GCST90277241.tsv	ieu-b-7	Parkinson's disease || id:ieu-b-7	Sterol ester (27:1/16:1) levels	Weighted median	26	0.0400527052871224	0.0735248228879355	0.585924928502919	-0.104055947573231	0.184161358147476	1.04086563186871	0.90117487746333	1.20220979379171
GCST90277241.tsv	ieu-b-7	Parkinson's disease || id:ieu-b-7	Sterol ester (27:1/16:1) levels	Inverse variance weighted	26	-0.0822326875165731	0.059923467243734	0.169971553841317	-0.199682683314292	0.0352173082811456	0.921057615150692	0.818990591230346	1.03584478199271
GCST90277241.tsv	ieu-b-7	Parkinson's disease || id:ieu-b-7	Sterol ester (27:1/16:1) levels	Simple mode	26	0.0701646763102239	0.111027578983436	0.533151910379611	-0.14744937849731	0.287778731117758	1.07268481248728	0.862906118820195	1.33346221778343
GCST90277241.tsv	ieu-b-7	Parkinson's disease || id:ieu-b-7	Sterol ester (27:1/16:1) levels	Weighted mode	26	0.0523821100063935	0.102650865168108	0.614321845146348	-0.148813585723097	0.253577805735884	1.05377832483554	0.861729738653329	1.28862763820656
GCST90277242.tsv	ieu-b-7	Parkinson's disease || id:ieu-b-7	Sterol ester (27:1/17:0) levels	MR Egger	24	-0.0420980629953064	0.16336389012595	0.79903743490257	-0.362291287642168	0.278095161651555	0.958775755539956	0.696079578928945	1.32061186283566
GCST90277242.tsv	ieu-b-7	Parkinson's disease || id:ieu-b-7	Sterol ester (27:1/17:0) levels	Weighted median	24	0.0186674822895116	0.0773149932788163	0.809208597985075	-0.132869904536968	0.170204869115992	1.01884280900725	0.875578993554167	1.18554770855356
GCST90277242.tsv	ieu-b-7	Parkinson's disease || id:ieu-b-7	Sterol ester (27:1/17:0) levels	Inverse variance weighted	24	0.0377821549270653	0.0632450079550739	0.550244710706831	-0.0861780606648796	0.16174237051901	1.03850497504278	0.917430858326825	1.17555734407662
GCST90277242.tsv	ieu-b-7	Parkinson's disease || id:ieu-b-7	Sterol ester (27:1/17:0) levels	Simple mode	24	0.00330525260819448	0.140358156550922	0.981415705803157	-0.271796734231613	0.278407239448002	1.00331072097872	0.762009135721439	1.32102406079134
GCST90277242.tsv	ieu-b-7	Parkinson's disease || id:ieu-b-7	Sterol ester (27:1/17:0) levels	Weighted mode	24	-0.0331668382380721	0.126221775371268	0.795070095378498	-0.280561517965757	0.214227841489613	0.967377150625451	0.755359474434596	1.23890489657616
GCST90277243.tsv	ieu-b-7	Parkinson's disease || id:ieu-b-7	Sterol ester (27:1/17:24) levels	MR Egger	16	-0.0701780171158339	0.143420970478895	0.632196062739363	-0.351283119254467	0.2109270850228	0.932227852620254	0.703784470711851	1.23482231473786
GCST90277243.tsv	ieu-b-7	Parkinson's disease || id:ieu-b-7	Sterol ester (27:1/17:24) levels	Weighted median	16	0.00891116267483978	0.0944938557334955	0.924867553977201	-0.176296794562811	0.194119119912491	1.00895098528564	0.838369123011366	1.2142409146133
GCST90277243.tsv	ieu-b-7	Parkinson's disease || id:ieu-b-7	Sterol ester (27:1/17:24) levels	Inverse variance weighted	16	-0.0956499194510711	0.0798280640441893	0.23083949151667	-0.252112924977682	0.0608130860755399	0.908782107325666	0.777156972679792	1.06270026214583
GCST90277243.tsv	ieu-b-7	Parkinson's disease || id:ieu-b-7	Sterol ester (27:1/17:24) levels	Simple mode	16	0.0940338026429897	0.153173309383627	0.548476420577248	-0.206185883748918	0.394253489034898	1.09859688076769	0.813681811998929	1.48327649535085
GCST90277243.tsv	ieu-b-7	Parkinson's disease || id:ieu-b-7	Sterol ester (27:1/17:24) levels	Weighted mode	16	0.0575475235424947	0.131277290781994	0.667368441152295	-0.199755966390214	0.314851013475204	1.05923560808705	0.818930575279773	1.37005517599124
GCST90277244.tsv	ieu-b-7	Parkinson's disease || id:ieu-b-7	Sterol ester (27:1/18:0) levels	MR Egger	21	0.0285166742149446	0.173304448512144	0.871038730275913	-0.311160044868857	0.368193393298746	1.02892716724424	0.732596618156657	1.44512148876295
GCST90277244.tsv	ieu-b-7	Parkinson's disease || id:ieu-b-7	Sterol ester (27:1/18:0) levels	Weighted median	21	-0.0582569149780242	0.0723904882843815	0.420958621808161	-0.200142272015412	0.0836284420593635	0.943407540771575	0.818614278889367	1.08722485172404
GCST90277244.tsv	ieu-b-7	Parkinson's disease || id:ieu-b-7	Sterol ester (27:1/18:0) levels	Inverse variance weighted	21	-0.0240115672691773	0.0557989924969253	0.666960992837869	-0.133377592563151	0.0853544580247962	0.976274416863625	0.875134585403057	1.08910303960098
GCST90277244.tsv	ieu-b-7	Parkinson's disease || id:ieu-b-7	Sterol ester (27:1/18:0) levels	Simple mode	21	-0.0694378972596725	0.138850756295157	0.622469485896436	-0.341585379598179	0.202709585078834	0.932918068354123	0.710642790633693	1.22471674058002
GCST90277244.tsv	ieu-b-7	Parkinson's disease || id:ieu-b-7	Sterol ester (27:1/18:0) levels	Weighted mode	21	-0.0806025855591579	0.0997262934584917	0.428463140313673	-0.276066120737802	0.114860949619486	0.922560257369313	0.758762759149116	1.12171745148877
GCST90277245.tsv	ieu-b-7	Parkinson's disease || id:ieu-b-7	Sterol ester (27:1/18:1) levels	MR Egger	29	-0.112453325302591	0.0852948931781479	0.198442950686104	-0.279631315931761	0.0547246653265786	0.893639056467675	0.756062438252612	1.05624975245446
GCST90277245.tsv	ieu-b-7	Parkinson's disease || id:ieu-b-7	Sterol ester (27:1/18:1) levels	Weighted median	29	-0.0846189439152263	0.0643136822459239	0.188267277126359	-0.210673761117237	0.0414358732867845	0.918862355790548	0.810038289765692	1.04230632002986
GCST90277245.tsv	ieu-b-7	Parkinson's disease || id:ieu-b-7	Sterol ester (27:1/18:1) levels	Inverse variance weighted	29	-0.0601483643364309	0.0426609197731077	0.158564134789668	-0.143763767091722	0.0234670384188602	0.941624819678686	0.866092323402934	1.02374455595124
GCST90277245.tsv	ieu-b-7	Parkinson's disease || id:ieu-b-7	Sterol ester (27:1/18:1) levels	Simple mode	29	-0.171314558892954	0.141043806496006	0.234655626882075	-0.447760419625125	0.105131301839217	0.842556498143598	0.639057771393257	1.11085645827652
GCST90277245.tsv	ieu-b-7	Parkinson's disease || id:ieu-b-7	Sterol ester (27:1/18:1) levels	Weighted mode	29	-0.19219906824063	0.123167371250888	0.129881441964456	-0.43360711589237	0.0492089794111101	0.825142592457005	0.648166859925414	1.05043984810488
GCST90277247.tsv	ieu-b-7	Parkinson's disease || id:ieu-b-7	Sterol ester (27:1/18:3) levels	MR Egger	17	0.0195898926144462	0.144461219014011	0.893935384596615	-0.263554096653015	0.302733881881907	1.01978303370358	0.768316057987795	1.35355421121003
GCST90277247.tsv	ieu-b-7	Parkinson's disease || id:ieu-b-7	Sterol ester (27:1/18:3) levels	Weighted median	17	-0.0471246531158348	0.0737814200493844	0.523014054920586	-0.191736236412628	0.0974869301809585	0.95396847503567	0.82552458310333	1.10239703333943
GCST90277247.tsv	ieu-b-7	Parkinson's disease || id:ieu-b-7	Sterol ester (27:1/18:3) levels	Inverse variance weighted	17	-0.0831541052000239	0.0597071434609637	0.163710698347555	-0.200180106383513	0.0338718959834649	0.920209327250368	0.818583307721298	1.03445208077329
GCST90277247.tsv	ieu-b-7	Parkinson's disease || id:ieu-b-7	Sterol ester (27:1/18:3) levels	Simple mode	17	0.0512753101616135	0.114161190264801	0.659348781221754	-0.172480622757396	0.275031243080623	1.05261264835345	0.841574596048895	1.3165718079842
GCST90277247.tsv	ieu-b-7	Parkinson's disease || id:ieu-b-7	Sterol ester (27:1/18:3) levels	Weighted mode	17	0.0121741233174344	0.0809541266786122	0.88234196521384	-0.146495964972645	0.170844211607514	1.01224852959386	0.863729217498751	1.18630592193255
GCST90277248.tsv	ieu-b-7	Parkinson's disease || id:ieu-b-7	Sterol ester (27:1/20:2) levels	MR Egger	25	-0.0997252579904004	0.103987647024994	0.347526954331785	-0.303541046159388	0.104090530178587	0.905086049039678	0.738199588251976	1.10970091179005
GCST90277248.tsv	ieu-b-7	Parkinson's disease || id:ieu-b-7	Sterol ester (27:1/20:2) levels	Weighted median	25	-0.0301505161017337	0.0583011753504929	0.605050694883702	-0.1444208197887	0.0841197875852323	0.970299476862071	0.865523442019001	1.08775918605119
GCST90277248.tsv	ieu-b-7	Parkinson's disease || id:ieu-b-7	Sterol ester (27:1/20:2) levels	Inverse variance weighted	25	-0.062072023455808	0.0417088211876838	0.136692115960969	-0.143821312983668	0.0196772660720523	0.939815195615233	0.866042484781694	1.01987213956593
GCST90277248.tsv	ieu-b-7	Parkinson's disease || id:ieu-b-7	Sterol ester (27:1/20:2) levels	Simple mode	25	-0.0858309993603933	0.0928892828479695	0.364676625223865	-0.267893993742414	0.0962319950216269	0.917749318336668	0.764988870412049	1.10101446424148
GCST90277248.tsv	ieu-b-7	Parkinson's disease || id:ieu-b-7	Sterol ester (27:1/20:2) levels	Weighted mode	25	-0.0311055074818544	0.058239844801437	0.598189969688907	-0.145255603292671	0.0830445883289621	0.96937329154542	0.864801218819251	1.08659025671193
GCST90277249.tsv	ieu-b-7	Parkinson's disease || id:ieu-b-7	Sterol ester (27:1/20:3) levels	MR Egger	27	0.0327637986930325	0.0844657481521071	0.701377311453185	-0.132789067685097	0.198316665071162	1.03330644208229	0.875649775464425	1.21934845775808
GCST90277249.tsv	ieu-b-7	Parkinson's disease || id:ieu-b-7	Sterol ester (27:1/20:3) levels	Weighted median	27	0.100022128789555	0.0537901886407894	0.0629582132080199	-0.00540664094639193	0.205450898525502	1.10519537444091	0.994607948631391	1.22807867900749
GCST90277249.tsv	ieu-b-7	Parkinson's disease || id:ieu-b-7	Sterol ester (27:1/20:3) levels	Inverse variance weighted	27	0.0497236902662425	0.0381010743109913	0.191876866182535	-0.0249544153833005	0.124401795915785	1.05098066006631	0.975354372170177	1.13247080174128
GCST90277249.tsv	ieu-b-7	Parkinson's disease || id:ieu-b-7	Sterol ester (27:1/20:3) levels	Simple mode	27	0.108232219931967	0.0874550685563825	0.226933946475747	-0.0631797144385425	0.279644154302477	1.11430647951856	0.938774747151688	1.32265906604794
GCST90277249.tsv	ieu-b-7	Parkinson's disease || id:ieu-b-7	Sterol ester (27:1/20:3) levels	Weighted mode	27	0.108232219931967	0.0564488699613168	0.0662429527107019	-0.00240756519221376	0.218872005056148	1.11430647951856	0.997595330668406	1.24467195477458
GCST90277250.tsv	ieu-b-7	Parkinson's disease || id:ieu-b-7	Sterol ester (27:1/20:4) levels	MR Egger	26	-0.0148592582516483	0.0970086720714032	0.879541235298905	-0.204996255511599	0.175277739008302	0.985250595736889	0.814650366854553	1.1915771181052
GCST90277250.tsv	ieu-b-7	Parkinson's disease || id:ieu-b-7	Sterol ester (27:1/20:4) levels	Weighted median	26	0.0303479462118661	0.0686655760383783	0.658512795414415	-0.104236582823355	0.164932475247087	1.03081313908914	0.901012108215308	1.17931348317118
GCST90277250.tsv	ieu-b-7	Parkinson's disease || id:ieu-b-7	Sterol ester (27:1/20:4) levels	Inverse variance weighted	26	0.0139122500938914	0.048311352586728	0.773369229320521	-0.0807780009760955	0.108602501163878	1.01400947579812	0.922398440270139	1.11471916269422
GCST90277250.tsv	ieu-b-7	Parkinson's disease || id:ieu-b-7	Sterol ester (27:1/20:4) levels	Simple mode	26	0.076977870765204	0.109582003839309	0.488876960734662	-0.137802856759842	0.29175859829025	1.08001817615235	0.871270439893323	1.33877979489614
GCST90277250.tsv	ieu-b-7	Parkinson's disease || id:ieu-b-7	Sterol ester (27:1/20:4) levels	Weighted mode	26	0.049077884132718	0.0741369321537108	0.514034224975565	-0.0962305028885552	0.194386271153991	1.05030214942658	0.908254636621065	1.21456534391503
GCST90277251.tsv	ieu-b-7	Parkinson's disease || id:ieu-b-7	Sterol ester (27:1/20:723) levels	MR Egger	24	-0.0726640082550022	0.0692796392085414	0.305633108158584	-0.208452101103743	0.063124084593739	0.929913220708231	0.81183992000736	1.06515900085341
GCST90277251.tsv	ieu-b-7	Parkinson's disease || id:ieu-b-7	Sterol ester (27:1/20:723) levels	Weighted median	24	-0.00740842369822208	0.0407735259666615	0.855820590681617	-0.0873245345928786	0.0725076871964344	0.992618951029715	0.916379650473352	1.07520107134023
GCST90277251.tsv	ieu-b-7	Parkinson's disease || id:ieu-b-7	Sterol ester (27:1/20:723) levels	Inverse variance weighted	24	0.0230978230832933	0.0434617388037055	0.595105673893471	-0.0620871849719696	0.108282831138556	1.02336664353131	0.939800946699973	1.11436287734117
GCST90277251.tsv	ieu-b-7	Parkinson's disease || id:ieu-b-7	Sterol ester (27:1/20:723) levels	Simple mode	24	0.156438596098085	0.122645936488382	0.214854677592614	-0.0839474394191445	0.396824631615315	1.16933895813985	0.919479583206041	1.48709511771419
GCST90277251.tsv	ieu-b-7	Parkinson's disease || id:ieu-b-7	Sterol ester (27:1/20:723) levels	Weighted mode	24	-0.0124185555770961	0.0419375981347221	0.769795798280148	-0.0946162479211515	0.0697791367669592	0.987658236473402	0.90972197519055	1.0722713297867
GCST90277252.tsv	ieu-b-7	Parkinson's disease || id:ieu-b-7	Sterol ester (27:1/22:6) levels	MR Egger	23	0.125028955723699	0.102392659563581	0.235590962830515	-0.0756606570209193	0.325718568468317	1.13318126467538	0.927130768501151	1.38502552416338
GCST90277252.tsv	ieu-b-7	Parkinson's disease || id:ieu-b-7	Sterol ester (27:1/22:6) levels	Weighted median	23	-0.0014583003415559	0.0621882446444344	0.981291501236211	-0.123347259844647	0.120430659161535	0.998542762461696	0.883956646608974	1.12798252300003
GCST90277252.tsv	ieu-b-7	Parkinson's disease || id:ieu-b-7	Sterol ester (27:1/22:6) levels	Inverse variance weighted	23	0.011126824402321	0.0442748779493287	0.801572613986469	-0.0756519363783632	0.0979055851830053	1.01118895774806	0.92713885371244	1.10285865399484
GCST90277252.tsv	ieu-b-7	Parkinson's disease || id:ieu-b-7	Sterol ester (27:1/22:6) levels	Simple mode	23	0.0161973105905771	0.102517803487874	0.875901891755579	-0.184737584245656	0.217132205426811	1.01632919813811	0.831322407327977	1.24250835762753
GCST90277252.tsv	ieu-b-7	Parkinson's disease || id:ieu-b-7	Sterol ester (27:1/22:6) levels	Weighted mode	23	0.00483251655828965	0.059723394529549	0.93624117812961	-0.112225336719626	0.121890369836206	1.00484421199831	0.893842819196747	1.12963025344197
GCST90277253.tsv	ieu-b-7	Parkinson's disease || id:ieu-b-7	Ceramide (d40:1) levels?	MR Egger	26	-0.0188536633905437	0.127534597225651	0.883710534266273	-0.268821473952819	0.231114147171732	0.981322955210143	0.764279687301049	1.26000305702622
GCST90277253.tsv	ieu-b-7	Parkinson's disease || id:ieu-b-7	Ceramide (d40:1) levels?	Weighted median	26	0.0106402197011245	0.0560750650565801	0.849505372076516	-0.0992669078097726	0.120547347212022	1.01069702814476	0.905500990480717	1.12811415276128
GCST90277253.tsv	ieu-b-7	Parkinson's disease || id:ieu-b-7	Ceramide (d40:1) levels?	Inverse variance weighted	26	1.06224002642064e-05	0.0538928108771368	0.999842735070288	-0.105619286918924	0.105640531719452	1.00001062245668	0.899767135995568	1.11142228363309
GCST90277253.tsv	ieu-b-7	Parkinson's disease || id:ieu-b-7	Ceramide (d40:1) levels?	Simple mode	26	0.119032392539314	0.0924586616074181	0.209742239261997	-0.0621865842112252	0.300251369289854	1.12640640486116	0.939707535843381	1.35019816327588
GCST90277253.tsv	ieu-b-7	Parkinson's disease || id:ieu-b-7	Ceramide (d40:1) levels?	Weighted mode	26	0.0158468462734302	0.0586924546414969	0.789378076501114	-0.0991903648239036	0.130884057370764	1.01597307342783	0.905570302882891	1.139835618112
GCST90277254.tsv	ieu-b-7	Parkinson's disease || id:ieu-b-7	Ceramide (d40:2) levels?	MR Egger	21	-0.0531188162033725	0.110519558300616	0.63626847828536	-0.26973715047258	0.163499518065835	0.948267336263873	0.763580174649389	1.17762478764967
GCST90277254.tsv	ieu-b-7	Parkinson's disease || id:ieu-b-7	Ceramide (d40:2) levels?	Weighted median	21	-0.000157698087253414	0.062077040214745	0.997973087419781	-0.121828696908154	0.121513300733647	0.999842314346436	0.885300010142865	1.12920438507203
GCST90277254.tsv	ieu-b-7	Parkinson's disease || id:ieu-b-7	Ceramide (d40:2) levels?	Inverse variance weighted	21	0.0332280841330702	0.0426315557740826	0.435729625979415	-0.0503297651841318	0.116785933450272	1.03378630260595	0.950915793869466	1.123878819077
GCST90277254.tsv	ieu-b-7	Parkinson's disease || id:ieu-b-7	Ceramide (d40:2) levels?	Simple mode	21	0.0425336773295832	0.10017342100508	0.675660724833085	-0.153806227840373	0.238873582499539	1.04345119643181	0.857438152557671	1.26981799921918
GCST90277254.tsv	ieu-b-7	Parkinson's disease || id:ieu-b-7	Ceramide (d40:2) levels?	Weighted mode	21	-0.000855427551217813	0.066399013757769	0.989848677470673	-0.130997494516445	0.129286639414009	0.999144938222625	0.877219972248505	1.13801627773825
GCST90277255.tsv	ieu-b-7	Parkinson's disease || id:ieu-b-7	Ceramide (d42:1) levels	MR Egger	23	0.0860403866259403	0.147294683296799	0.565350395828109	-0.202657192635785	0.374737965887666	1.08985034279445	0.81655811558674	1.45461020718128
GCST90277255.tsv	ieu-b-7	Parkinson's disease || id:ieu-b-7	Ceramide (d42:1) levels	Weighted median	23	-0.0293554044915482	0.0696217480799584	0.673286854869196	-0.165814030728267	0.10710322174517	0.971071280035652	0.847203773408969	1.11304913942454
GCST90277255.tsv	ieu-b-7	Parkinson's disease || id:ieu-b-7	Ceramide (d42:1) levels	Inverse variance weighted	23	-0.0208336982195699	0.0712296495270509	0.769914816224017	-0.16044381129259	0.11877641485345	0.979381823968227	0.85176568184007	1.1261181068568
GCST90277255.tsv	ieu-b-7	Parkinson's disease || id:ieu-b-7	Ceramide (d42:1) levels	Simple mode	23	-0.00661320909529706	0.132877496421296	0.960755390737972	-0.267053102081037	0.253826683890443	0.993408610047293	0.7656324137114	1.2889483893874
GCST90277255.tsv	ieu-b-7	Parkinson's disease || id:ieu-b-7	Ceramide (d42:1) levels	Weighted mode	23	-0.0124186253325513	0.0695571104933162	0.859933963142833	-0.148750561899451	0.123913311234348	0.987658167578854	0.861784049867841	1.13191774219401
GCST90277256.tsv	ieu-b-7	Parkinson's disease || id:ieu-b-7	Ceramide (d42:2) levels?	MR Egger	27	-0.0235733834589353	0.118193920346193	0.843526696912482	-0.255233467337473	0.208086700419602	0.976702298245949	0.774735601387081	1.23131992087491
GCST90277256.tsv	ieu-b-7	Parkinson's disease || id:ieu-b-7	Ceramide (d42:2) levels?	Weighted median	27	-0.0141088505198928	0.0570254545046802	0.8045884549552	-0.125878741349066	0.0976610403092803	0.985990212874149	0.881721756692125	1.10258898853856
GCST90277256.tsv	ieu-b-7	Parkinson's disease || id:ieu-b-7	Ceramide (d42:2) levels?	Inverse variance weighted	27	-0.0572552184148465	0.0469735124541912	0.222888581585634	-0.149323302825061	0.0348128659953683	0.944353022326596	0.861290612192908	1.03542592726836
GCST90277256.tsv	ieu-b-7	Parkinson's disease || id:ieu-b-7	Ceramide (d42:2) levels?	Simple mode	27	0.0721722095130011	0.0859752508105921	0.408867620878243	-0.0963392820757595	0.240683701101762	1.07484042587323	0.908155842793372	1.27211860195474
GCST90277256.tsv	ieu-b-7	Parkinson's disease || id:ieu-b-7	Ceramide (d42:2) levels?	Weighted mode	27	0.000801417522067416	0.0552753848323684	0.988542854222781	-0.107538336749375	0.10914117179351	1.00080173874289	0.898042093776188	1.11531979092332
GCST90277257.tsv	ieu-b-7	Parkinson's disease || id:ieu-b-7	Cholesterol levels	MR Egger	28	-0.248980840006063	0.136805261318335	0.0802967221823948	-0.51711915219	0.0191574721778728	0.779594910275358	0.596235740607051	1.0193421540085
GCST90277257.tsv	ieu-b-7	Parkinson's disease || id:ieu-b-7	Cholesterol levels	Weighted median	28	-0.0284546762950072	0.0729445113056823	0.69647251227839	-0.171425918454145	0.11451656586413	0.971946345357273	0.842462676645743	1.12133121673068
GCST90277257.tsv	ieu-b-7	Parkinson's disease || id:ieu-b-7	Cholesterol levels	Inverse variance weighted	28	-0.0464504981080745	0.0586491163028817	0.428356719400343	-0.161402766061723	0.0685017698455737	0.954611814491253	0.850949268591539	1.07090252028139
GCST90277257.tsv	ieu-b-7	Parkinson's disease || id:ieu-b-7	Cholesterol levels	Simple mode	28	-0.0456861724998954	0.131609661045662	0.731182010657563	-0.303641108149393	0.212268763149602	0.955341727657067	0.738125726227607	1.2364801607272
GCST90277257.tsv	ieu-b-7	Parkinson's disease || id:ieu-b-7	Cholesterol levels	Weighted mode	28	-0.0214228948927917	0.107713972652264	0.843841348454629	-0.232542281291229	0.189696491505646	0.978804945419881	0.792516240028426	1.2088826358234
GCST90277258.tsv	ieu-b-7	Parkinson's disease || id:ieu-b-7	Diacylglycerol (16:0_18:1) levels	MR Egger	19	0.329179253443351	0.14193379327965	0.0330893259601376	0.0509890186152367	0.607369488271466	1.38982696452918	1.05231133738407	1.83559648433912
GCST90277258.tsv	ieu-b-7	Parkinson's disease || id:ieu-b-7	Diacylglycerol (16:0_18:1) levels	Weighted median	19	0.0184105206765107	0.0901272890657088	0.838140610533162	-0.158238965892279	0.1950600072453	1.01858103914949	0.853645765370937	1.21538391614234
GCST90277258.tsv	ieu-b-7	Parkinson's disease || id:ieu-b-7	Diacylglycerol (16:0_18:1) levels	Inverse variance weighted	19	-0.000667733407965868	0.0792643021539871	0.993278589969843	-0.156025765629781	0.154690298813849	0.999332489476374	0.855537146633651	1.16729639204163
GCST90277258.tsv	ieu-b-7	Parkinson's disease || id:ieu-b-7	Diacylglycerol (16:0_18:1) levels	Simple mode	19	-0.0322593962102298	0.160883725936698	0.843326965048179	-0.347591499046157	0.283072706625698	0.968255387723064	0.706387377201277	1.32720165466321
GCST90277258.tsv	ieu-b-7	Parkinson's disease || id:ieu-b-7	Diacylglycerol (16:0_18:1) levels	Weighted mode	19	0.02530961661603	0.126090682803292	0.843163818318943	-0.221828121678422	0.272447354910483	1.02563262427209	0.801053036154268	1.31317432491283
GCST90277259.tsv	ieu-b-7	Parkinson's disease || id:ieu-b-7	Diacylglycerol (16:0_18:2) levels	MR Egger	28	0.241446832847724	0.0997024607939235	0.022726127741366	0.0460300096916339	0.436863656003814	1.27308976656066	1.04710583380862	1.54784502329276
GCST90277259.tsv	ieu-b-7	Parkinson's disease || id:ieu-b-7	Diacylglycerol (16:0_18:2) levels	Weighted median	28	0.111787093680826	0.0604850073832899	0.0645765163385439	-0.00676352079042179	0.230337708152075	1.11827474753773	0.993259300336944	1.25902512119076
GCST90277259.tsv	ieu-b-7	Parkinson's disease || id:ieu-b-7	Diacylglycerol (16:0_18:2) levels	Inverse variance weighted	28	0.0571097663127203	0.0482222106948115	0.236292669706641	-0.0374057666491102	0.151625299274551	1.05877202151816	0.963285187035043	1.16372410646119
GCST90277259.tsv	ieu-b-7	Parkinson's disease || id:ieu-b-7	Diacylglycerol (16:0_18:2) levels	Simple mode	28	0.149628849575684	0.109722040245828	0.183921959341618	-0.0654263493061382	0.364684048457506	1.16140310746908	0.93666803046961	1.44005894741871
GCST90277259.tsv	ieu-b-7	Parkinson's disease || id:ieu-b-7	Diacylglycerol (16:0_18:2) levels	Weighted mode	28	0.17391008269255	0.0886315032938612	0.0601258229593733	0.000192336236582269	0.347627829148518	1.1899485640389	1.00019235473438	1.41570526744755
GCST90277260.tsv	ieu-b-7	Parkinson's disease || id:ieu-b-7	Diacylglycerol (16:1_18:1) levels	MR Egger	21	0.116175308781605	0.16874640618723	0.499483161845331	-0.214567647345366	0.446918264908576	1.12319276042897	0.806890225903844	1.56348650235153
GCST90277260.tsv	ieu-b-7	Parkinson's disease || id:ieu-b-7	Diacylglycerol (16:1_18:1) levels	Weighted median	21	-0.0605979443846753	0.0859271987077455	0.480670691475309	-0.229015253851856	0.107819365082506	0.941201579094217	0.795316401773995	1.11384652763792
GCST90277260.tsv	ieu-b-7	Parkinson's disease || id:ieu-b-7	Diacylglycerol (16:1_18:1) levels	Inverse variance weighted	21	-0.114864106806688	0.0725038421470901	0.113137168899868	-0.256971637414984	0.0272434238016089	0.891487282729322	0.773390148798226	1.02761791898057
GCST90277260.tsv	ieu-b-7	Parkinson's disease || id:ieu-b-7	Diacylglycerol (16:1_18:1) levels	Simple mode	21	-0.184058283704612	0.151094408335028	0.237336450858826	-0.480203324041268	0.112086756632043	0.831887316939037	0.618657591055841	1.11860990326322
GCST90277260.tsv	ieu-b-7	Parkinson's disease || id:ieu-b-7	Diacylglycerol (16:1_18:1) levels	Weighted mode	21	-0.0371685881678814	0.157306724656629	0.8156176249122	-0.345489768494875	0.271152592159112	0.963513684648982	0.70787357437891	1.31147517594565
GCST90277261.tsv	ieu-b-7	Parkinson's disease || id:ieu-b-7	Diacylglycerol (18:1_18:1) levels	MR Egger	21	0.0778224156269615	0.133626915985147	0.567154474894561	-0.184086339703926	0.339731170957849	1.08093068522681	0.831863977836446	1.40456995061112
GCST90277261.tsv	ieu-b-7	Parkinson's disease || id:ieu-b-7	Diacylglycerol (18:1_18:1) levels	Weighted median	21	-0.0369798750893259	0.0706448832916335	0.60065315089843	-0.175443846340928	0.101484096162276	0.963695529440348	0.839084513516279	1.1068123156885
GCST90277261.tsv	ieu-b-7	Parkinson's disease || id:ieu-b-7	Diacylglycerol (18:1_18:1) levels	Inverse variance weighted	21	-0.0243063950830065	0.0593793298932287	0.682289421104221	-0.140689881673735	0.0920770915077218	0.975986626437999	0.868758687916483	1.09644934575595
GCST90277261.tsv	ieu-b-7	Parkinson's disease || id:ieu-b-7	Diacylglycerol (18:1_18:1) levels	Simple mode	21	-0.0571337761243087	0.13292623713336	0.671925111600614	-0.317669200905695	0.203401648657077	0.944467713684754	0.727843518572481	1.22556461578778
GCST90277261.tsv	ieu-b-7	Parkinson's disease || id:ieu-b-7	Diacylglycerol (18:1_18:1) levels	Weighted mode	21	-0.0571337761243087	0.0978738697399606	0.565915223170495	-0.248966560814631	0.134699008566014	0.944467713684754	0.7796060423398	1.14419234042328
GCST90277262.tsv	ieu-b-7	Parkinson's disease || id:ieu-b-7	Diacylglycerol (18:1_18:2) levels	MR Egger	35	0.100978899978832	0.0880349192660677	0.259616844978224	-0.0715695417826611	0.273527341740324	1.10625329954913	0.930931536705192	1.31459330198938
GCST90277262.tsv	ieu-b-7	Parkinson's disease || id:ieu-b-7	Diacylglycerol (18:1_18:2) levels	Weighted median	35	0.0281324890093508	0.0549413051637071	0.608618644486176	-0.0795524691115152	0.135817447130217	1.02853194457316	0.92352956192177	1.14547276516641
GCST90277262.tsv	ieu-b-7	Parkinson's disease || id:ieu-b-7	Diacylglycerol (18:1_18:2) levels	Inverse variance weighted	35	0.0456321655639658	0.0442248491965573	0.302155583013753	-0.0410485388612864	0.132312869989218	1.04668933175853	0.959782542065472	1.1414653936708
GCST90277262.tsv	ieu-b-7	Parkinson's disease || id:ieu-b-7	Diacylglycerol (18:1_18:2) levels	Simple mode	35	0.00808176543725014	0.0963405758674789	0.933637899340114	-0.180745763263009	0.196909294137509	1.00811451105824	0.834647529788315	1.21763358919178
GCST90277262.tsv	ieu-b-7	Parkinson's disease || id:ieu-b-7	Diacylglycerol (18:1_18:2) levels	Weighted mode	35	0.0693462669935698	0.0724810973471461	0.345447547148887	-0.0727166838068365	0.211409217793976	1.07180727638375	0.929864238306271	1.23541780658391
GCST90277263.tsv	ieu-b-7	Parkinson's disease || id:ieu-b-7	Diacylglycerol (18:1_18:3) levels	MR Egger	23	0.159626008573693	0.187507996806831	0.404204776585086	-0.207889665167696	0.527141682315082	1.17307207004639	0.812296656383125	1.69408315386919
GCST90277263.tsv	ieu-b-7	Parkinson's disease || id:ieu-b-7	Diacylglycerol (18:1_18:3) levels	Weighted median	23	-0.0580113518350831	0.0846624687800104	0.493213042053261	-0.223949790643903	0.107927086973737	0.94363923533902	0.799355268475126	1.11396651975519
GCST90277263.tsv	ieu-b-7	Parkinson's disease || id:ieu-b-7	Diacylglycerol (18:1_18:3) levels	Inverse variance weighted	23	-0.0539984690891633	0.0783425581746625	0.490659043035765	-0.207549883111502	0.0995529449331753	0.947433556936987	0.812572707107156	1.10467695623931
GCST90277263.tsv	ieu-b-7	Parkinson's disease || id:ieu-b-7	Diacylglycerol (18:1_18:3) levels	Simple mode	23	-0.105637390398797	0.137003097798287	0.448874891265495	-0.374163462083439	0.162888681285845	0.899750847226773	0.687864462880434	1.17690567077022
GCST90277263.tsv	ieu-b-7	Parkinson's disease || id:ieu-b-7	Diacylglycerol (18:1_18:3) levels	Weighted mode	23	-0.0714086537847074	0.129422906415662	0.586683363850901	-0.325077550359405	0.182260242789991	0.931081324465567	0.722471323558722	1.19992642545084
GCST90277264.tsv	ieu-b-7	Parkinson's disease || id:ieu-b-7	Phosphatidylcholine (16:0_0:0) levels	MR Egger	28	-0.122186453139461	0.120472421388352	0.319820050772083	-0.35831239906063	0.113939492781708	0.884983345195466	0.69885471934341	1.12068431334225
GCST90277264.tsv	ieu-b-7	Parkinson's disease || id:ieu-b-7	Phosphatidylcholine (16:0_0:0) levels	Weighted median	28	-0.115309471147076	0.0817751397453003	0.158516126723138	-0.275588745047865	0.0449698027537125	0.891090334483542	0.759125060514816	1.04599627322473
GCST90277264.tsv	ieu-b-7	Parkinson's disease || id:ieu-b-7	Phosphatidylcholine (16:0_0:0) levels	Inverse variance weighted	28	-0.0920185839013357	0.0656513696372449	0.161027335190352	-0.220695268390336	0.0366581005876642	0.912088199230485	0.801961025932704	1.03733829484791
GCST90277264.tsv	ieu-b-7	Parkinson's disease || id:ieu-b-7	Phosphatidylcholine (16:0_0:0) levels	Simple mode	28	-0.134536296403096	0.185108773503036	0.473605763309382	-0.497349492469047	0.228276899662855	0.874121150847123	0.608140406174117	1.2564331831941
GCST90277264.tsv	ieu-b-7	Parkinson's disease || id:ieu-b-7	Phosphatidylcholine (16:0_0:0) levels	Weighted mode	28	-0.143468427832959	0.119214716563315	0.239249883034683	-0.377129272297056	0.0901924166311374	0.866348152244039	0.685827409680597	1.0943848412915
GCST90277265.tsv	ieu-b-7	Parkinson's disease || id:ieu-b-7	Phosphatidylcholine (18:0_0:0) levels	MR Egger	23	-0.273718961659806	0.13771928227071	0.0600623620666882	-0.543648754910398	-0.00378916840921384	0.760545787754605	0.580625821296755	0.996218001430634
GCST90277265.tsv	ieu-b-7	Parkinson's disease || id:ieu-b-7	Phosphatidylcholine (18:0_0:0) levels	Weighted median	23	0.0808237199596611	0.0855050189849977	0.344530656847091	-0.0867661172509343	0.248413557170257	1.08417976046861	0.91689151566588	1.28198999873623
GCST90277265.tsv	ieu-b-7	Parkinson's disease || id:ieu-b-7	Phosphatidylcholine (18:0_0:0) levels	Inverse variance weighted	23	0.013744058074481	0.0728706710907543	0.8503993465215	-0.129082457263397	0.156570573412359	1.01383894183832	0.878901490745865	1.16949329453925
GCST90277265.tsv	ieu-b-7	Parkinson's disease || id:ieu-b-7	Phosphatidylcholine (18:0_0:0) levels	Simple mode	23	0.12622136550585	0.185556470362231	0.503454086918156	-0.237469316404123	0.489912047415824	1.13453328702247	0.788621088340618	1.63217265983898
GCST90277265.tsv	ieu-b-7	Parkinson's disease || id:ieu-b-7	Phosphatidylcholine (18:0_0:0) levels	Weighted mode	23	0.110274443823847	0.143727074235488	0.451089734566906	-0.17143062167771	0.391979509325403	1.11658446812355	0.842458714364748	1.47990738679091
GCST90277266.tsv	ieu-b-7	Parkinson's disease || id:ieu-b-7	Phosphatidylcholine (18:1_0:0) levels	MR Egger	19	-0.479856119858386	0.155172828426136	0.00661134541246969	-0.783994863573612	-0.175717376143159	0.61887242885336	0.456578394798607	0.838855030281924
GCST90277266.tsv	ieu-b-7	Parkinson's disease || id:ieu-b-7	Phosphatidylcholine (18:1_0:0) levels	Weighted median	19	-0.087904900102021	0.0887554118193156	0.321970166723014	-0.261865507267879	0.0860557070638376	0.915847969630473	0.769614524307434	1.08986703990685
GCST90277266.tsv	ieu-b-7	Parkinson's disease || id:ieu-b-7	Phosphatidylcholine (18:1_0:0) levels	Inverse variance weighted	19	-0.0649625261476988	0.0670230801469659	0.33241745006981	-0.196327763235752	0.0664027109403544	0.937102579563088	0.821742853437366	1.06865699038383
GCST90277266.tsv	ieu-b-7	Parkinson's disease || id:ieu-b-7	Phosphatidylcholine (18:1_0:0) levels	Simple mode	19	-0.146007162919792	0.182204524930712	0.433388218537415	-0.503128031783987	0.211113705944403	0.864151513314496	0.604636376764288	1.2350527799204
GCST90277266.tsv	ieu-b-7	Parkinson's disease || id:ieu-b-7	Phosphatidylcholine (18:1_0:0) levels	Weighted mode	19	-0.163954594178702	0.185424637515185	0.388240369687425	-0.527386883708465	0.199477695351061	0.848780560583714	0.590145074273737	1.220764980393
GCST90277267.tsv	ieu-b-7	Parkinson's disease || id:ieu-b-7	Phosphatidylcholine (18:2_0:0) levels	MR Egger	16	0.0978504129735772	0.225101923453792	0.670410165717831	-0.343349356995854	0.539050182943009	1.10279780852471	0.709390337787214	1.71437774340212
GCST90277267.tsv	ieu-b-7	Parkinson's disease || id:ieu-b-7	Phosphatidylcholine (18:2_0:0) levels	Weighted median	16	0.0330022540539411	0.0924454880735879	0.721098164219749	-0.148190902570291	0.214195410678173	1.0335528689226	0.862266490339634	1.23886471853658
GCST90277267.tsv	ieu-b-7	Parkinson's disease || id:ieu-b-7	Phosphatidylcholine (18:2_0:0) levels	Inverse variance weighted	16	0.0208620144076206	0.0824891661213431	0.800340765149198	-0.140816751190212	0.182540780005453	1.02108114742938	0.868648475913231	1.2002630966912
GCST90277267.tsv	ieu-b-7	Parkinson's disease || id:ieu-b-7	Phosphatidylcholine (18:2_0:0) levels	Simple mode	16	0.0419703887724205	0.133723672782585	0.757950589568609	-0.220128009881446	0.304068787426287	1.04286359782222	0.802416074201262	1.35536228476641
GCST90277267.tsv	ieu-b-7	Parkinson's disease || id:ieu-b-7	Phosphatidylcholine (18:2_0:0) levels	Weighted mode	16	0.0374106316383882	0.113096437924808	0.745382193886385	-0.184258386694235	0.259079649971011	1.03811921792246	0.831720870453663	1.29573700613298
GCST90277268.tsv	ieu-b-7	Parkinson's disease || id:ieu-b-7	Phosphatidylcholine (20:4_0:0) levels	MR Egger	23	-0.010790536221658	0.042184420247606	0.800598503551339	-0.0934719999069658	0.0718909274636498	0.989267472777431	0.910763518532432	1.07453813507199
GCST90277268.tsv	ieu-b-7	Parkinson's disease || id:ieu-b-7	Phosphatidylcholine (20:4_0:0) levels	Weighted median	23	-0.00639015596368401	0.0317589186796363	0.840535752805365	-0.0686376365757712	0.0558573246484032	0.993630217662953	0.933664944813602	1.05744680137909
GCST90277268.tsv	ieu-b-7	Parkinson's disease || id:ieu-b-7	Phosphatidylcholine (20:4_0:0) levels	Inverse variance weighted	23	0.00462804735437809	0.0278133457667524	0.867844815960395	-0.0498861103484566	0.0591422050572128	1.00463877330589	0.951337765857771	1.06092609907011
GCST90277268.tsv	ieu-b-7	Parkinson's disease || id:ieu-b-7	Phosphatidylcholine (20:4_0:0) levels	Simple mode	23	0.0183929475212157	0.0848684576470732	0.830421327249342	-0.147949229467048	0.184735124509479	1.01856313962399	0.862474902140926	1.20289977925775
GCST90277268.tsv	ieu-b-7	Parkinson's disease || id:ieu-b-7	Phosphatidylcholine (20:4_0:0) levels	Weighted mode	23	-0.00238987888322317	0.0277667615834982	0.932189489144347	-0.0568127315868797	0.0520329738204334	0.9976129746037	0.944770978563172	1.05341047690861
GCST90277269.tsv	ieu-b-7	Parkinson's disease || id:ieu-b-7	Phosphatidylethanolamine (18:0_0:0) levels	MR Egger	16	-0.239927935763474	0.373284695759448	0.530774079259585	-0.971565939451992	0.491710067925045	0.78668455084542	0.378489881563275	1.63510997964525
GCST90277269.tsv	ieu-b-7	Parkinson's disease || id:ieu-b-7	Phosphatidylethanolamine (18:0_0:0) levels	Weighted median	16	-0.0316863892436788	0.0776630109903136	0.683274802104958	-0.183905890784693	0.120533112297336	0.968810363793022	0.832014100336509	1.12809809426686
GCST90277269.tsv	ieu-b-7	Parkinson's disease || id:ieu-b-7	Phosphatidylethanolamine (18:0_0:0) levels	Inverse variance weighted	16	-0.199841732216586	0.160685817381491	0.213617371465611	-0.514785934284307	0.115102469851136	0.818860342034092	0.597628512701601	1.12198840166616
GCST90277269.tsv	ieu-b-7	Parkinson's disease || id:ieu-b-7	Phosphatidylethanolamine (18:0_0:0) levels	Simple mode	16	-0.0127483879323429	0.117270680431828	0.914874133931946	-0.242598921578726	0.21710214571404	0.987332528548546	0.784586131241072	1.24247100874453
GCST90277269.tsv	ieu-b-7	Parkinson's disease || id:ieu-b-7	Phosphatidylethanolamine (18:0_0:0) levels	Weighted mode	16	-0.0208062874168116	0.10691672869303	0.848315130269138	-0.23036307565515	0.188750500821527	0.979408669978163	0.794245179058001	1.20773958485475
GCST90277270.tsv	ieu-b-7	Parkinson's disease || id:ieu-b-7	Phosphatidylethanolamine (18:1_0:0) levels	MR Egger	15	0.0522733308531294	0.147530535574739	0.728778692262665	-0.236886518873359	0.341433180579617	1.05366370195604	0.789080828718378	1.40696257774112
GCST90277270.tsv	ieu-b-7	Parkinson's disease || id:ieu-b-7	Phosphatidylethanolamine (18:1_0:0) levels	Weighted median	15	-0.0185639181058021	0.0891031371867163	0.83496200730138	-0.193206066991766	0.156078230780162	0.981607330105377	0.824312093122968	1.16891764485234
GCST90277270.tsv	ieu-b-7	Parkinson's disease || id:ieu-b-7	Phosphatidylethanolamine (18:1_0:0) levels	Inverse variance weighted	15	-0.0074989477678323	0.0700170039248195	0.91470821220013	-0.144732275460479	0.129734379924814	0.992529099189635	0.865253911809461	1.13852592781473
GCST90277270.tsv	ieu-b-7	Parkinson's disease || id:ieu-b-7	Phosphatidylethanolamine (18:1_0:0) levels	Simple mode	15	-0.0878468842977496	0.18338779555672	0.639318317903503	-0.447286963588921	0.271593194993422	0.915901104828347	0.639360408789705	1.3120531429429
GCST90277270.tsv	ieu-b-7	Parkinson's disease || id:ieu-b-7	Phosphatidylethanolamine (18:1_0:0) levels	Weighted mode	15	0.00810909581594288	0.160751499789475	0.960480498697371	-0.306963843771428	0.323182035403314	1.0081420635861	0.735677199739383	1.38151681298767
GCST90277271.tsv	ieu-b-7	Parkinson's disease || id:ieu-b-7	Phosphatidylethanolamine (18:2_0:0) levels	MR Egger	25	0.0162052319126448	0.0779539532049436	0.837150782316652	-0.136584516369045	0.168994980194334	1.0163372488409	0.872332590760821	1.18411419488591
GCST90277271.tsv	ieu-b-7	Parkinson's disease || id:ieu-b-7	Phosphatidylethanolamine (18:2_0:0) levels	Weighted median	25	0.00359874267088487	0.050470557989345	0.943155969419886	-0.0953235509882314	0.102521036330001	1.00360522592014	0.909078753550443	1.10796060908966
GCST90277271.tsv	ieu-b-7	Parkinson's disease || id:ieu-b-7	Phosphatidylethanolamine (18:2_0:0) levels	Inverse variance weighted	25	-0.033902483390093	0.0437905623499421	0.438814823422605	-0.11973198559598	0.0519270188157935	0.966665766009822	0.887158176026774	1.05329886870947
GCST90277271.tsv	ieu-b-7	Parkinson's disease || id:ieu-b-7	Phosphatidylethanolamine (18:2_0:0) levels	Simple mode	25	0.102613401214734	0.116538544083791	0.387315389678099	-0.125802145189496	0.331028947618964	1.1080629504699	0.881789295779081	1.3924000983923
GCST90277271.tsv	ieu-b-7	Parkinson's disease || id:ieu-b-7	Phosphatidylethanolamine (18:2_0:0) levels	Weighted mode	25	0.00741308505273108	0.0461102236622304	0.87362110588917	-0.0829629533252405	0.0977891234307027	1.00744062998998	0.920385243801319	1.10273022062238
GCST90277272.tsv	ieu-b-7	Parkinson's disease || id:ieu-b-7	Phosphatidylcholine (14:0_16:0) levels	MR Egger	17	0.0527500292671861	0.120566893173117	0.667970604556243	-0.183561081352123	0.289061139886495	1.05416610150873	0.832301036112575	1.33517335838065
GCST90277272.tsv	ieu-b-7	Parkinson's disease || id:ieu-b-7	Phosphatidylcholine (14:0_16:0) levels	Weighted median	17	-0.123138230646469	0.0764475687449338	0.107233340811394	-0.272975465386539	0.0266990040936013	0.884141438670834	0.761111460975357	1.02705861579483
GCST90277272.tsv	ieu-b-7	Parkinson's disease || id:ieu-b-7	Phosphatidylcholine (14:0_16:0) levels	Inverse variance weighted	17	-0.0356613828836408	0.0573557703430575	0.534101307371375	-0.148078692756033	0.0767559269887518	0.964966992507445	0.862363250530976	1.07977849943806
GCST90277272.tsv	ieu-b-7	Parkinson's disease || id:ieu-b-7	Phosphatidylcholine (14:0_16:0) levels	Simple mode	17	-0.146855550745591	0.123734916099157	0.252608141218368	-0.389375986299939	0.0956648848087573	0.863418688594695	0.677479499111633	1.10039024471166
GCST90277272.tsv	ieu-b-7	Parkinson's disease || id:ieu-b-7	Phosphatidylcholine (14:0_16:0) levels	Weighted mode	17	-0.125520844611389	0.104351125890761	0.246524871884298	-0.330049051357281	0.0790073621345035	0.882037378509024	0.718888470111884	1.08221228943342
GCST90277273.tsv	ieu-b-7	Parkinson's disease || id:ieu-b-7	Phosphatidylcholine (14:0_18:1) levels	MR Egger	16	0.293955371132546	0.17566937061515	0.116446964470678	-0.0503565952731484	0.63826733753824	1.3417240227072	0.950890281056326	1.89319776316334
GCST90277273.tsv	ieu-b-7	Parkinson's disease || id:ieu-b-7	Phosphatidylcholine (14:0_18:1) levels	Weighted median	16	0.0270382581971038	0.0883655350962547	0.759618393598985	-0.146158190591555	0.200234706985763	1.02740710875527	0.864021012378264	1.2216894635645
GCST90277273.tsv	ieu-b-7	Parkinson's disease || id:ieu-b-7	Phosphatidylcholine (14:0_18:1) levels	Inverse variance weighted	16	0.0118243756408475	0.0851676283876659	0.889579348580785	-0.155104175998978	0.178752927280673	1.01189455992615	0.856325964223981	1.19572527657274
GCST90277273.tsv	ieu-b-7	Parkinson's disease || id:ieu-b-7	Phosphatidylcholine (14:0_18:1) levels	Simple mode	16	0.268697203020697	0.153861003566628	0.101187547662089	-0.0328703639698938	0.570264770011288	1.30825894420944	0.967663995577208	1.76873529750693
GCST90277273.tsv	ieu-b-7	Parkinson's disease || id:ieu-b-7	Phosphatidylcholine (14:0_18:1) levels	Weighted mode	16	0.108231112048404	0.135720217786206	0.437627647747137	-0.15778051481256	0.374242738909368	1.11430524499741	0.854037209916	1.45389002330573
GCST90277274.tsv	ieu-b-7	Parkinson's disease || id:ieu-b-7	Phosphatidylcholine (14:0_18:2) levels	MR Egger	24	-0.0948688832586928	0.160978962457749	0.561647119425459	-0.410387649675881	0.220649883158495	0.909492176301161	0.663393036189629	1.24688679806488
GCST90277274.tsv	ieu-b-7	Parkinson's disease || id:ieu-b-7	Phosphatidylcholine (14:0_18:2) levels	Weighted median	24	-0.11031004803638	0.0730707144778821	0.131136795088733	-0.253528648413029	0.0329085523402686	0.895556426735679	0.776057511790534	1.03345602778477
GCST90277274.tsv	ieu-b-7	Parkinson's disease || id:ieu-b-7	Phosphatidylcholine (14:0_18:2) levels	Inverse variance weighted	24	-0.130859718928417	0.0554149987087795	0.0182036528602426	-0.239473116397625	-0.0222463214592091	0.877340840072138	0.787042431593337	0.97799930316362
GCST90277274.tsv	ieu-b-7	Parkinson's disease || id:ieu-b-7	Phosphatidylcholine (14:0_18:2) levels	Simple mode	24	-0.185223757667706	0.120303604699805	0.137295178318503	-0.421018822879324	0.0505713075439112	0.830918338700053	0.656377746373782	1.05187186708016
GCST90277274.tsv	ieu-b-7	Parkinson's disease || id:ieu-b-7	Phosphatidylcholine (14:0_18:2) levels	Weighted mode	24	0.0139515561881607	0.0827420874562002	0.86757353464302	-0.148222935225992	0.176126047602313	1.01404933333349	0.862238870096404	1.19258837208199
GCST90277275.tsv	ieu-b-7	Parkinson's disease || id:ieu-b-7	Phosphatidylcholine (15:0_18:1) levels	MR Egger	18	-0.0616503263756663	0.217463191714507	0.780430795218457	-0.4878781821361	0.364577529384767	0.940211596513773	0.613927655843408	1.43990556184434
GCST90277275.tsv	ieu-b-7	Parkinson's disease || id:ieu-b-7	Phosphatidylcholine (15:0_18:1) levels	Weighted median	18	0.0329506255917717	0.0895484102617579	0.712899791553822	-0.142564258521274	0.208465509704817	1.03349950955485	0.867131831892688	1.2317864446502
GCST90277275.tsv	ieu-b-7	Parkinson's disease || id:ieu-b-7	Phosphatidylcholine (15:0_18:1) levels	Inverse variance weighted	18	-0.0401567327663293	0.0837669955271331	0.631663984649864	-0.20434004399951	0.124026578466852	0.960638863766022	0.815185125241726	1.13204595864532
GCST90277275.tsv	ieu-b-7	Parkinson's disease || id:ieu-b-7	Phosphatidylcholine (15:0_18:1) levels	Simple mode	18	0.245771016866231	0.189831283335787	0.212739793223602	-0.126298298471912	0.617840332204375	1.2786067606355	0.881351901641823	1.85491770687436
GCST90277275.tsv	ieu-b-7	Parkinson's disease || id:ieu-b-7	Phosphatidylcholine (15:0_18:1) levels	Weighted mode	18	0.236895430337845	0.183081767825194	0.212992515254607	-0.121944834599535	0.595735695275224	1.26730858881517	0.885197199413723	1.81436527402981
GCST90277276.tsv	ieu-b-7	Parkinson's disease || id:ieu-b-7	Phosphatidylcholine (15:0_18:2) levels	MR Egger	37	-0.0417374909182707	0.0726226095844214	0.569158380117268	-0.184077805703737	0.100602823867195	0.959121525639318	0.831871076994082	1.10583734233044
GCST90277276.tsv	ieu-b-7	Parkinson's disease || id:ieu-b-7	Phosphatidylcholine (15:0_18:2) levels	Weighted median	37	-0.012157907819134	0.0512019753740677	0.812307722922549	-0.112513779552307	0.0881979639140387	0.987915700930681	0.893585033821966	1.09220431766968
GCST90277276.tsv	ieu-b-7	Parkinson's disease || id:ieu-b-7	Phosphatidylcholine (15:0_18:2) levels	Inverse variance weighted	37	-0.010471375921236	0.0344521555837739	0.761173873684565	-0.0779976008654328	0.0570548490229608	0.989583258071624	0.92496664566033	1.05871387822482
GCST90277276.tsv	ieu-b-7	Parkinson's disease || id:ieu-b-7	Phosphatidylcholine (15:0_18:2) levels	Simple mode	37	-0.0947641691736774	0.0982384926674638	0.341163842691265	-0.287311614801906	0.0977832764545517	0.909587417928714	0.750277894708338	1.10272377300393
GCST90277276.tsv	ieu-b-7	Parkinson's disease || id:ieu-b-7	Phosphatidylcholine (15:0_18:2) levels	Weighted mode	37	-0.00599964489744709	0.0485783853007345	0.902394661209197	-0.101213280086887	0.0892139902919925	0.994018317032315	0.903740262527841	1.09331459000402
GCST90277277.tsv	ieu-b-7	Parkinson's disease || id:ieu-b-7	Phosphatidylcholine (16:0_16:0) levels	MR Egger	24	-0.05493090004143	0.117891752611134	0.645836127388987	-0.285998735159252	0.176136935076392	0.946550552297687	0.751263566175056	1.19260135642767
GCST90277277.tsv	ieu-b-7	Parkinson's disease || id:ieu-b-7	Phosphatidylcholine (16:0_16:0) levels	Weighted median	24	-0.0787899230280573	0.0594795791661411	0.18528559880128	-0.195369898193694	0.0377900521375793	0.924234064345816	0.822530349287396	1.03851317636758
GCST90277277.tsv	ieu-b-7	Parkinson's disease || id:ieu-b-7	Phosphatidylcholine (16:0_16:0) levels	Inverse variance weighted	24	-0.0352507671732012	0.0428273357236055	0.410456610431631	-0.119192345191468	0.0486908108450656	0.965363304475016	0.88763705162244	1.04989568419156
GCST90277277.tsv	ieu-b-7	Parkinson's disease || id:ieu-b-7	Phosphatidylcholine (16:0_16:0) levels	Simple mode	24	-0.0737758471181569	0.0896043430073954	0.418764052842499	-0.249400359412652	0.101848665176338	0.92887988160982	0.779267923674628	1.10721589872565
GCST90277277.tsv	ieu-b-7	Parkinson's disease || id:ieu-b-7	Phosphatidylcholine (16:0_16:0) levels	Weighted mode	24	-0.0826598077851939	0.0799807125666399	0.312116837737003	-0.239422004415808	0.0741023888454204	0.920664296777798	0.787082659919855	1.07691706414631
GCST90277278.tsv	ieu-b-7	Parkinson's disease || id:ieu-b-7	Phosphatidylcholine (16:0_16:1) levels	MR Egger	16	-0.0731886567769196	0.235222344875485	0.760273808586234	-0.53422445273287	0.387847139179031	0.929425471071226	0.586123680540047	1.47380448010571
GCST90277278.tsv	ieu-b-7	Parkinson's disease || id:ieu-b-7	Phosphatidylcholine (16:0_16:1) levels	Weighted median	16	-0.0460185100598188	0.109331642117255	0.673822615636445	-0.260308528609638	0.16827150849	0.955024284470473	0.770813731024228	1.18325783158587
GCST90277278.tsv	ieu-b-7	Parkinson's disease || id:ieu-b-7	Phosphatidylcholine (16:0_16:1) levels	Inverse variance weighted	16	-0.179746984349759	0.0778699442529522	0.0209826048900787	-0.332372075085545	-0.0271218936139726	0.835481574584907	0.717220413355681	0.973242602235739
GCST90277278.tsv	ieu-b-7	Parkinson's disease || id:ieu-b-7	Phosphatidylcholine (16:0_16:1) levels	Simple mode	16	-0.0279167979703097	0.172465775003258	0.873569547285019	-0.365949716976696	0.310116121036077	0.972469274852822	0.693537673504005	1.36358344566168
GCST90277278.tsv	ieu-b-7	Parkinson's disease || id:ieu-b-7	Phosphatidylcholine (16:0_16:1) levels	Weighted mode	16	-0.0242119180368117	0.165120145609058	0.885374963619781	-0.347847403430564	0.299423567356941	0.976078839127513	0.706206632702003	1.3490809291146
GCST90277279.tsv	ieu-b-7	Parkinson's disease || id:ieu-b-7	Phosphatidylcholine (16:0_17:1) levels	MR Egger	20	-0.0764381020775977	0.149778864895746	0.616014833577872	-0.370004677273259	0.217128473118064	0.926410255384257	0.690731099891696	1.24250372021137
GCST90277279.tsv	ieu-b-7	Parkinson's disease || id:ieu-b-7	Phosphatidylcholine (16:0_17:1) levels	Weighted median	20	-0.0309064705485532	0.0875189586655931	0.723983268269279	-0.202443629533116	0.140630688436009	0.969566251835068	0.816732520894021	1.15099949205951
GCST90277279.tsv	ieu-b-7	Parkinson's disease || id:ieu-b-7	Phosphatidylcholine (16:0_17:1) levels	Inverse variance weighted	20	0.00935019980718767	0.0633207922308237	0.882607964599748	-0.114758552965227	0.133458952579602	1.0093940494866	0.891581387603105	1.14277435723291
GCST90277279.tsv	ieu-b-7	Parkinson's disease || id:ieu-b-7	Phosphatidylcholine (16:0_17:1) levels	Simple mode	20	-0.069417458605616	0.147390161908642	0.643019072528479	-0.358302175946554	0.219467258735322	0.932937136138644	0.698861863851448	1.24541307088919
GCST90277279.tsv	ieu-b-7	Parkinson's disease || id:ieu-b-7	Phosphatidylcholine (16:0_17:1) levels	Weighted mode	20	-0.0923342849676629	0.13304680180542	0.496081536394141	-0.353106016506286	0.16843744657096	0.911800297461243	0.702502712545972	1.18345419541139
GCST90277280.tsv	ieu-b-7	Parkinson's disease || id:ieu-b-7	Phosphatidylcholine (16:0_18:0) levels	MR Egger	37	0.0900405870125438	0.0893344777604648	0.320418118432344	-0.0850549893979671	0.265136163423055	1.09421869387182	0.918461777352602	1.30360846748541
GCST90277280.tsv	ieu-b-7	Parkinson's disease || id:ieu-b-7	Phosphatidylcholine (16:0_18:0) levels	Weighted median	37	0.0265501793060911	0.0595707525503655	0.655820090260603	-0.0902084956926252	0.143308854304807	1.02690577538808	0.913740654418865	1.15408619111521
GCST90277280.tsv	ieu-b-7	Parkinson's disease || id:ieu-b-7	Phosphatidylcholine (16:0_18:0) levels	Inverse variance weighted	37	0.0105693641066646	0.0404277467147937	0.793754472497263	-0.068669019454331	0.0898077476676603	1.01062541714306	0.933635644179795	1.09396394636675
GCST90277280.tsv	ieu-b-7	Parkinson's disease || id:ieu-b-7	Phosphatidylcholine (16:0_18:0) levels	Simple mode	37	-0.034995079246079	0.10483543467134	0.740459915250815	-0.240472531201906	0.170482372709748	0.965610167775895	0.786256242665471	1.18587674795595
GCST90277280.tsv	ieu-b-7	Parkinson's disease || id:ieu-b-7	Phosphatidylcholine (16:0_18:0) levels	Weighted mode	37	0.0422112779095273	0.0779506654246435	0.591490048823018	-0.110572026322774	0.194994582141829	1.04311484259428	0.895321841127143	1.21530440212501
GCST90277281.tsv	ieu-b-7	Parkinson's disease || id:ieu-b-7	Phosphatidylcholine (16:0_18:1) levels	MR Egger	15	0.116169544930783	0.220484647236507	0.607149147361912	-0.315980363652771	0.548319453514336	1.12318628653211	0.729073766372697	1.73034265178716
GCST90277281.tsv	ieu-b-7	Parkinson's disease || id:ieu-b-7	Phosphatidylcholine (16:0_18:1) levels	Weighted median	15	-0.139229506578384	0.0992851292845908	0.160819758539131	-0.333828359976182	0.0553693468194143	0.870028328318151	0.716176696263627	1.05693091666507
GCST90277281.tsv	ieu-b-7	Parkinson's disease || id:ieu-b-7	Phosphatidylcholine (16:0_18:1) levels	Inverse variance weighted	15	-0.121280731229354	0.0805169081590946	0.13199619349618	-0.27909387122118	0.036532408762471	0.885785257101061	0.756468889223598	1.0372079180981
GCST90277281.tsv	ieu-b-7	Parkinson's disease || id:ieu-b-7	Phosphatidylcholine (16:0_18:1) levels	Simple mode	15	-0.104949486837823	0.176021602904564	0.560538500921382	-0.449951828530767	0.240052854855122	0.900370001973531	0.637658867846478	1.2713163437868
GCST90277281.tsv	ieu-b-7	Parkinson's disease || id:ieu-b-7	Phosphatidylcholine (16:0_18:1) levels	Weighted mode	15	-0.0778308629810569	0.151196405663081	0.614746627274122	-0.374175818080697	0.218514092118583	0.925120885500401	0.687855963681525	1.24422655029171
GCST90277282.tsv	ieu-b-7	Parkinson's disease || id:ieu-b-7	Phosphatidylcholine (16:0_18:2) levels	MR Egger	32	-0.0114682432828903	0.0688752421846043	0.868874782844173	-0.146463717964715	0.123527231398934	0.988597266353146	0.863757070630765	1.13148081592804
GCST90277282.tsv	ieu-b-7	Parkinson's disease || id:ieu-b-7	Phosphatidylcholine (16:0_18:2) levels	Weighted median	32	0.0208753171504404	0.0465080454288072	0.65353705998133	-0.0702804518900217	0.112031086190903	1.02109473069963	0.932132364961391	1.1185476314898
GCST90277282.tsv	ieu-b-7	Parkinson's disease || id:ieu-b-7	Phosphatidylcholine (16:0_18:2) levels	Inverse variance weighted	32	0.0304077589656817	0.0346956615274106	0.380805081232333	-0.0375957376280431	0.0984112555594064	1.03087479670559	0.963102208185956	1.10341647797116
GCST90277282.tsv	ieu-b-7	Parkinson's disease || id:ieu-b-7	Phosphatidylcholine (16:0_18:2) levels	Simple mode	32	-0.030289745171584	0.0791412933017183	0.704531734322574	-0.185406680042952	0.124827189699784	0.970164392372493	0.830766359044566	1.13295265026132
GCST90277282.tsv	ieu-b-7	Parkinson's disease || id:ieu-b-7	Phosphatidylcholine (16:0_18:2) levels	Weighted mode	32	0.0120024413351159	0.0457985100778668	0.795000672141023	-0.0777626384175032	0.101767521087735	1.01207475967671	0.925184003622127	1.10712605834572
GCST90277283.tsv	ieu-b-7	Parkinson's disease || id:ieu-b-7	Phosphatidylcholine (16:0_18:3) levels	MR Egger	22	0.0927734105867777	0.203949710537349	0.654091942261482	-0.306968022066427	0.492514843239982	1.09721309022868	0.73567412586944	1.63642640543652
GCST90277283.tsv	ieu-b-7	Parkinson's disease || id:ieu-b-7	Phosphatidylcholine (16:0_18:3) levels	Weighted median	22	-0.03254305702414	0.0902399913886585	0.718377642700519	-0.209413440145911	0.144327326097631	0.967980770562615	0.811059841616251	1.15526219410864
GCST90277283.tsv	ieu-b-7	Parkinson's disease || id:ieu-b-7	Phosphatidylcholine (16:0_18:3) levels	Inverse variance weighted	22	-0.104896618177252	0.0746441024986282	0.159935031381986	-0.251199059074563	0.0414058227200591	0.900417604587886	0.777867514559042	1.04227499860485
GCST90277283.tsv	ieu-b-7	Parkinson's disease || id:ieu-b-7	Phosphatidylcholine (16:0_18:3) levels	Simple mode	22	0.106243169650206	0.140368311733442	0.45752517939962	-0.16887872134734	0.381365060647751	1.11209227071783	0.844611330498982	1.46428205960687
GCST90277283.tsv	ieu-b-7	Parkinson's disease || id:ieu-b-7	Phosphatidylcholine (16:0_18:3) levels	Weighted mode	22	0.0949877805170172	0.131568611034902	0.478279494210341	-0.162886697111391	0.352862258145426	1.09964541794553	0.849687455003913	1.42313510466391
GCST90277284.tsv	ieu-b-7	Parkinson's disease || id:ieu-b-7	Phosphatidylcholine (16:0_20:1) levels	MR Egger	12	0.110081923658854	0.263381972811157	0.684812746850898	-0.406146743051014	0.626310590368723	1.11636952378875	0.666212398211648	1.87069606778525
GCST90277284.tsv	ieu-b-7	Parkinson's disease || id:ieu-b-7	Phosphatidylcholine (16:0_20:1) levels	Weighted median	12	-0.0142345617515366	0.10315723181527	0.890249122673038	-0.216422736109466	0.187953612606393	0.985866270620729	0.805394760451355	1.20677753478672
GCST90277284.tsv	ieu-b-7	Parkinson's disease || id:ieu-b-7	Phosphatidylcholine (16:0_20:1) levels	Inverse variance weighted	12	0.00151766534335453	0.0767662605931407	0.984226887443415	-0.148944205419201	0.15197953610591	1.00151881758023	0.861617187127626	1.16413641342409
GCST90277284.tsv	ieu-b-7	Parkinson's disease || id:ieu-b-7	Phosphatidylcholine (16:0_20:1) levels	Simple mode	12	-0.0964091734762407	0.151566497710207	0.537730824641137	-0.393479508988246	0.200661162035765	0.908092372727696	0.674705142826237	1.22221057031218
GCST90277284.tsv	ieu-b-7	Parkinson's disease || id:ieu-b-7	Phosphatidylcholine (16:0_20:1) levels	Weighted mode	12	-0.048183991063636	0.115622608618405	0.684888503540678	-0.27480430395571	0.178436321828438	0.952958435110325	0.75972078303043	1.19534676335364
GCST90277285.tsv	ieu-b-7	Parkinson's disease || id:ieu-b-7	Phosphatidylcholine (16:0_20:2) levels	MR Egger	26	-0.0154472768252055	0.0768215286202213	0.842330412252714	-0.166017472920839	0.135122919270428	0.984671420386607	0.847031433946905	1.14467747862467
GCST90277285.tsv	ieu-b-7	Parkinson's disease || id:ieu-b-7	Phosphatidylcholine (16:0_20:2) levels	Weighted median	26	0.00944035088803421	0.0536864995429199	0.860417934391619	-0.0957851882160887	0.114665889992157	1.00948505155307	0.908659185806246	1.12149867103902
GCST90277285.tsv	ieu-b-7	Parkinson's disease || id:ieu-b-7	Phosphatidylcholine (16:0_20:2) levels	Inverse variance weighted	26	-0.0219061283445055	0.0418354557108583	0.600538760339305	-0.103903621537788	0.0600913648487767	0.978332068391752	0.901312160315266	1.06193356551285
GCST90277285.tsv	ieu-b-7	Parkinson's disease || id:ieu-b-7	Phosphatidylcholine (16:0_20:2) levels	Simple mode	26	-0.0253998123702744	0.0844967719598428	0.766204462089554	-0.191013485411566	0.140213860671017	0.974920049001876	0.826121447488353	1.15051982349026
GCST90277285.tsv	ieu-b-7	Parkinson's disease || id:ieu-b-7	Phosphatidylcholine (16:0_20:2) levels	Weighted mode	26	-0.0116817246191895	0.0560603157334942	0.836622384020287	-0.121559943456838	0.0981964942184591	0.988386241813366	0.885537969550814	1.10317953221304
GCST90277286.tsv	ieu-b-7	Parkinson's disease || id:ieu-b-7	Phosphatidylcholine (16:0_20:3) levels	MR Egger	17	0.184185135614745	0.125436326879593	0.16266451749955	-0.0616700650692562	0.430040336298747	1.20223837963558	0.940193038148319	1.53731953207759
GCST90277286.tsv	ieu-b-7	Parkinson's disease || id:ieu-b-7	Phosphatidylcholine (16:0_20:3) levels	Weighted median	17	0.111996078299357	0.068258103660506	0.100844469551017	-0.0217898048752348	0.245781961473949	1.11850847418104	0.978445877991282	1.2786207545615
GCST90277286.tsv	ieu-b-7	Parkinson's disease || id:ieu-b-7	Phosphatidylcholine (16:0_20:3) levels	Inverse variance weighted	17	0.0178551595017929	0.0659518625928908	0.786598564568017	-0.111410491180273	0.147120810183859	1.01801551583643	0.894571459855331	1.15849391243859
GCST90277286.tsv	ieu-b-7	Parkinson's disease || id:ieu-b-7	Phosphatidylcholine (16:0_20:3) levels	Simple mode	17	0.126126298269943	0.1235061679938	0.322346491421137	-0.115945790997904	0.368198387537791	1.1344254352055	0.890523496379125	1.44512870606314
GCST90277286.tsv	ieu-b-7	Parkinson's disease || id:ieu-b-7	Phosphatidylcholine (16:0_20:3) levels	Weighted mode	17	0.117339392152466	0.0635344210254607	0.0833455871755249	-0.00718807305743727	0.241866857362369	1.12450101175272	0.992837699351411	1.27362460778731
GCST90277287.tsv	ieu-b-7	Parkinson's disease || id:ieu-b-7	Phosphatidylcholine (16:0_20:4) levels	MR Egger	23	-0.0502134665591597	0.0452692203746239	0.279877372899366	-0.138941138493422	0.0385142053751031	0.95102639049975	0.870279252898632	1.03926549140926
GCST90277287.tsv	ieu-b-7	Parkinson's disease || id:ieu-b-7	Phosphatidylcholine (16:0_20:4) levels	Weighted median	23	-0.00272902403232317	0.0301702841493277	0.9279264164399	-0.0618627809650055	0.0564047329003592	0.997274696368637	0.940011865462784	1.05802581494811
GCST90277287.tsv	ieu-b-7	Parkinson's disease || id:ieu-b-7	Phosphatidylcholine (16:0_20:4) levels	Inverse variance weighted	23	-0.0148069950804109	0.0310452843231051	0.633398948445983	-0.075655752353697	0.0460417621928752	0.985302089403085	0.927135315780193	1.04711813999355
GCST90277287.tsv	ieu-b-7	Parkinson's disease || id:ieu-b-7	Phosphatidylcholine (16:0_20:4) levels	Simple mode	23	0.0204939813626519	0.118537734671618	0.864318696528762	-0.211839978593719	0.252827941319022	1.02070542496891	0.809094159593108	1.28766170439904
GCST90277287.tsv	ieu-b-7	Parkinson's disease || id:ieu-b-7	Phosphatidylcholine (16:0_20:4) levels	Weighted mode	23	-0.000758934829418134	0.0307682179087787	0.980543590639653	-0.0610646419306243	0.0595467722717881	0.999241353088778	0.940762425111024	1.06135540182194
GCST90277288.tsv	ieu-b-7	Parkinson's disease || id:ieu-b-7	Phosphatidylcholine (16:0_20:5) levels	MR Egger	22	-0.0490498867906378	0.0653680087367966	0.461771922982443	-0.177171183914759	0.0790714103334835	0.952133629622661	0.837636382374194	1.08228160540123
GCST90277288.tsv	ieu-b-7	Parkinson's disease || id:ieu-b-7	Phosphatidylcholine (16:0_20:5) levels	Weighted median	22	0.00674003025571078	0.0458896588237912	0.883230915216285	-0.08320370103892	0.0966837615503416	1.00676279537676	0.920163689828546	1.10151197809565
GCST90277288.tsv	ieu-b-7	Parkinson's disease || id:ieu-b-7	Phosphatidylcholine (16:0_20:5) levels	Inverse variance weighted	22	0.031680721989805	0.037996125384526	0.404400331096423	-0.042791683763866	0.106153127743476	1.03218789779155	0.958110959348398	1.11199214031735
GCST90277288.tsv	ieu-b-7	Parkinson's disease || id:ieu-b-7	Phosphatidylcholine (16:0_20:5) levels	Simple mode	22	0.217139357644017	0.145725059929133	0.151075288315101	-0.0684817598170837	0.502760475105117	1.24251724434896	0.933810492822381	1.65327881231914
GCST90277288.tsv	ieu-b-7	Parkinson's disease || id:ieu-b-7	Phosphatidylcholine (16:0_20:5) levels	Weighted mode	22	-0.0128747651828879	0.0487862256140515	0.794428132447746	-0.108495767386429	0.0827462370206531	0.987207760062329	0.897182692236573	1.08626611944304
GCST90277289.tsv	ieu-b-7	Parkinson's disease || id:ieu-b-7	Phosphatidylcholine (16:0_22:4) levels	MR Egger	25	0.0123454595317406	0.139723949509416	0.930358503142082	-0.261513481506714	0.286204400570195	1.01242197928354	0.769885496137892	1.33136455911727
GCST90277289.tsv	ieu-b-7	Parkinson's disease || id:ieu-b-7	Phosphatidylcholine (16:0_22:4) levels	Weighted median	25	-0.0742027833090666	0.0780164023851434	0.341544616799213	-0.227114931983948	0.0787093653658145	0.92848339381487	0.796829195866787	1.08188984171471
GCST90277289.tsv	ieu-b-7	Parkinson's disease || id:ieu-b-7	Phosphatidylcholine (16:0_22:4) levels	Inverse variance weighted	25	-0.121007169750532	0.0639369728772628	0.0584109695338266	-0.246323636589967	0.00430929708890285	0.886027606973195	0.781669207228083	1.00431859546129
GCST90277289.tsv	ieu-b-7	Parkinson's disease || id:ieu-b-7	Phosphatidylcholine (16:0_22:4) levels	Simple mode	25	-0.0136848344530935	0.129894621435998	0.916971013645866	-0.26827829246765	0.240908623561463	0.986408377214048	0.764694942645979	1.27240476218045
GCST90277289.tsv	ieu-b-7	Parkinson's disease || id:ieu-b-7	Phosphatidylcholine (16:0_22:4) levels	Weighted mode	25	-0.0478556475884793	0.0947533987119839	0.61812695359781	-0.233572309063968	0.137861013887009	0.953271384169168	0.791700346559452	1.14781600870193
GCST90277290.tsv	ieu-b-7	Parkinson's disease || id:ieu-b-7	Phosphatidylcholine (16:0_22:5) levels	MR Egger	28	0.0521812382778526	0.067330840183836	0.44533273484021	-0.0797872084824659	0.184149685038171	1.0535666718202	0.923312798615787	1.20219576034729
GCST90277290.tsv	ieu-b-7	Parkinson's disease || id:ieu-b-7	Phosphatidylcholine (16:0_22:5) levels	Weighted median	28	-0.0046081813556479	0.0414946240127992	0.911572811351349	-0.0859376444207343	0.0767212817094385	0.995402420021448	0.91765145012391	1.07974109085837
GCST90277290.tsv	ieu-b-7	Parkinson's disease || id:ieu-b-7	Phosphatidylcholine (16:0_22:5) levels	Inverse variance weighted	28	-0.0214405456649509	0.0402723976310393	0.594457218377411	-0.100374445021788	0.0574933536918863	0.978787668909273	0.90449866959454	1.05917823100647
GCST90277290.tsv	ieu-b-7	Parkinson's disease || id:ieu-b-7	Phosphatidylcholine (16:0_22:5) levels	Simple mode	28	-0.0170657118683839	0.092841055903009	0.85553100147057	-0.199034181438281	0.164902757701514	0.983079082549088	0.819521880417592	1.17927843738974
GCST90277290.tsv	ieu-b-7	Parkinson's disease || id:ieu-b-7	Phosphatidylcholine (16:0_22:5) levels	Weighted mode	28	-0.00284375886882993	0.0411686671659981	0.945438327943662	-0.0835343465141862	0.0778468287765264	0.997160280783249	0.919859492161562	1.08095707447142
GCST90277291.tsv	ieu-b-7	Parkinson's disease || id:ieu-b-7	Phosphatidylcholine (16:0_22:6) levels	MR Egger	23	0.086991652540488	0.113923401941232	0.453601108121297	-0.136298215264326	0.310281520345303	1.09088757354042	0.872582376300469	1.36380900007442
GCST90277291.tsv	ieu-b-7	Parkinson's disease || id:ieu-b-7	Phosphatidylcholine (16:0_22:6) levels	Weighted median	23	0.0949699107242884	0.0733138402463882	0.195186218803298	-0.0487252161586325	0.238665037607209	1.09962576768541	0.952442809638064	1.26955321277215
GCST90277291.tsv	ieu-b-7	Parkinson's disease || id:ieu-b-7	Phosphatidylcholine (16:0_22:6) levels	Inverse variance weighted	23	0.09130847270047	0.0605587657392553	0.131614322381366	-0.0273867081484703	0.21000365354941	1.095606917962	0.972984907571227	1.23368256726873
GCST90277291.tsv	ieu-b-7	Parkinson's disease || id:ieu-b-7	Phosphatidylcholine (16:0_22:6) levels	Simple mode	23	-0.145676268017092	0.163144177756704	0.381558661946019	-0.465438856420232	0.174086320386048	0.864437503959226	0.627859504544934	1.19015829631003
GCST90277291.tsv	ieu-b-7	Parkinson's disease || id:ieu-b-7	Phosphatidylcholine (16:0_22:6) levels	Weighted mode	23	0.183408099825793	0.103701703441703	0.0908236080618858	-0.0198472389199443	0.38666343857153	1.20130456024028	0.980348420952274	1.47206096894846
GCST90277292.tsv	ieu-b-7	Parkinson's disease || id:ieu-b-7	Phosphatidylcholine (16:1_18:0) levels	MR Egger	18	0.159253176310686	0.180878547988694	0.391652885270376	-0.195268777747155	0.513775130368526	1.17263479245251	0.822613528129078	1.67158976779479
GCST90277292.tsv	ieu-b-7	Parkinson's disease || id:ieu-b-7	Phosphatidylcholine (16:1_18:0) levels	Weighted median	18	-0.0373710566367763	0.0837483378788691	0.655430805622686	-0.20151779887936	0.126775685605807	0.963318623256049	0.817489027042037	1.13516235596421
GCST90277292.tsv	ieu-b-7	Parkinson's disease || id:ieu-b-7	Phosphatidylcholine (16:1_18:0) levels	Inverse variance weighted	18	-0.0560788639601572	0.0725339710271877	0.439439941757844	-0.198245447173445	0.0860877192531307	0.945464569869981	0.820168520385487	1.08990192949528
GCST90277292.tsv	ieu-b-7	Parkinson's disease || id:ieu-b-7	Phosphatidylcholine (16:1_18:0) levels	Simple mode	18	-0.0981990191864522	0.139219988478386	0.490144422793583	-0.371070196604088	0.174672158231184	0.90646848118107	0.689995504517498	1.19085574035632
GCST90277292.tsv	ieu-b-7	Parkinson's disease || id:ieu-b-7	Phosphatidylcholine (16:1_18:0) levels	Weighted mode	18	-0.0981990191864522	0.129695064045971	0.459324622518222	-0.352401344716556	0.156003306343651	0.90646848118107	0.702997920848881	1.16883006763735
GCST90277293.tsv	ieu-b-7	Parkinson's disease || id:ieu-b-7	Phosphatidylcholine (16:1_18:1) levels	MR Egger	23	0.0779992153653418	0.140403613424875	0.584398723489228	-0.197191866947413	0.353190297678097	1.08112181038411	0.821033089086848	1.42360202581869
GCST90277293.tsv	ieu-b-7	Parkinson's disease || id:ieu-b-7	Phosphatidylcholine (16:1_18:1) levels	Weighted median	23	0.00720118460963529	0.0641322001024246	0.910596192103306	-0.118497927591117	0.132900296810387	1.00722717549045	0.888253656479665	1.14213611803993
GCST90277293.tsv	ieu-b-7	Parkinson's disease || id:ieu-b-7	Phosphatidylcholine (16:1_18:1) levels	Inverse variance weighted	23	-0.0069556646902004	0.055649453323742	0.900530904892268	-0.116028593204735	0.102117263824334	0.99306846995552	0.890449762121112	1.10751333536284
GCST90277293.tsv	ieu-b-7	Parkinson's disease || id:ieu-b-7	Phosphatidylcholine (16:1_18:1) levels	Simple mode	23	-0.00557206895015505	0.0986253196799648	0.95545559406036	-0.198877695522886	0.187733557622576	0.994443426232603	0.81965013408392	1.2065120065923
GCST90277293.tsv	ieu-b-7	Parkinson's disease || id:ieu-b-7	Phosphatidylcholine (16:1_18:1) levels	Weighted mode	23	-0.0138295055629858	0.0676197312753139	0.83982837449068	-0.146364178862601	0.11870516773663	0.986265682741442	0.863843052513228	1.12603787704659
GCST90277294.tsv	ieu-b-7	Parkinson's disease || id:ieu-b-7	Phosphatidylcholine (16:1_18:2) levels	MR Egger	22	0.0440999044613472	0.0880454426650692	0.621925688884515	-0.128469163162188	0.216668972084883	1.04508675850283	0.879440681169936	1.24193291961998
GCST90277294.tsv	ieu-b-7	Parkinson's disease || id:ieu-b-7	Phosphatidylcholine (16:1_18:2) levels	Weighted median	22	0.0175673627075499	0.0450742518848322	0.696726784253636	-0.0707781709867212	0.105912896401821	1.01772257639002	0.931668540319464	1.11172503703815
GCST90277294.tsv	ieu-b-7	Parkinson's disease || id:ieu-b-7	Phosphatidylcholine (16:1_18:2) levels	Inverse variance weighted	22	-0.0161987130293914	0.0458633782648888	0.723942302766095	-0.106090934428573	0.0736935083697906	0.983931780562976	0.899342863128097	1.07647682379388
GCST90277294.tsv	ieu-b-7	Parkinson's disease || id:ieu-b-7	Phosphatidylcholine (16:1_18:2) levels	Simple mode	22	0.0040551457302509	0.0839797549649079	0.961943667915585	-0.160545174000969	0.16865546546147	1.00406337895892	0.851679348939197	1.1837122389102
GCST90277294.tsv	ieu-b-7	Parkinson's disease || id:ieu-b-7	Phosphatidylcholine (16:1_18:2) levels	Weighted mode	22	0.0121720549514763	0.0428801849402805	0.779296024120642	-0.0718731075314734	0.096217217434426	1.01224643589563	0.930648980665496	1.10099819402445
GCST90277295.tsv	ieu-b-7	Parkinson's disease || id:ieu-b-7	Phosphatidylcholine (16:1_20:4) levels	MR Egger	15	0.157233061367279	0.105692374309288	0.160693887418014	-0.0499239922789255	0.364390115013484	1.17026832645655	0.951301728029268	1.4396357281349
GCST90277295.tsv	ieu-b-7	Parkinson's disease || id:ieu-b-7	Phosphatidylcholine (16:1_20:4) levels	Weighted median	15	-0.00958553700138512	0.0524840260978296	0.85508267248043	-0.112454228153131	0.0932831541503609	0.990460257818962	0.893638249645535	1.09777253011263
GCST90277295.tsv	ieu-b-7	Parkinson's disease || id:ieu-b-7	Phosphatidylcholine (16:1_20:4) levels	Inverse variance weighted	15	-0.0302620129581625	0.0608639334224414	0.619042631366861	-0.149555322466148	0.0890312965498226	0.970191297551545	0.861090799035381	1.09311486651488
GCST90277295.tsv	ieu-b-7	Parkinson's disease || id:ieu-b-7	Phosphatidylcholine (16:1_20:4) levels	Simple mode	15	-0.00222700236284568	0.151501773841869	0.988479334666399	-0.299170479092908	0.294716474367217	0.997775475567123	0.741432999834955	1.34274560191523
GCST90277295.tsv	ieu-b-7	Parkinson's disease || id:ieu-b-7	Phosphatidylcholine (16:1_20:4) levels	Weighted mode	15	-0.00703927003630844	0.0564270045294958	0.902495016782886	-0.11763619891412	0.103557658841503	0.992985447592985	0.889019420020716	1.10910974150426
GCST90277296.tsv	ieu-b-7	Parkinson's disease || id:ieu-b-7	Phosphatidylcholine (17:0_18:1) levels	MR Egger	17	0.00276180780710576	0.105559866283649	0.979471891822135	-0.204135530108847	0.209659145723059	1.0027656251117	0.8153518589724	1.23325762717087
GCST90277296.tsv	ieu-b-7	Parkinson's disease || id:ieu-b-7	Phosphatidylcholine (17:0_18:1) levels	Weighted median	17	-0.0409485554342663	0.0784557308381862	0.601717686574625	-0.194721787877111	0.112824677008579	0.959878509210704	0.823063612480494	1.11943565293551
GCST90277296.tsv	ieu-b-7	Parkinson's disease || id:ieu-b-7	Phosphatidylcholine (17:0_18:1) levels	Inverse variance weighted	17	-0.0253481937898965	0.0582767824282113	0.663589911149577	-0.139570687349191	0.0888742997693976	0.974970374289636	0.869731542014241	1.09294326447104
GCST90277296.tsv	ieu-b-7	Parkinson's disease || id:ieu-b-7	Phosphatidylcholine (17:0_18:1) levels	Simple mode	17	-0.0380335263116369	0.118255805520789	0.75190346902837	-0.269814905132383	0.193747852509109	0.962680665218171	0.763520805040839	1.21379019021667
GCST90277296.tsv	ieu-b-7	Parkinson's disease || id:ieu-b-7	Phosphatidylcholine (17:0_18:1) levels	Weighted mode	17	-0.0600674221373685	0.0977263114475955	0.547428427536192	-0.251610992574656	0.131476148299919	0.941701039946959	0.777547150859962	1.14051070427869
GCST90277297.tsv	ieu-b-7	Parkinson's disease || id:ieu-b-7	Phosphatidylcholine (17:0_18:2) levels	MR Egger	21	0.00640559277831194	0.107301598657068	0.953020328268342	-0.203905540589541	0.216716726146165	1.00642615246328	0.815539402920255	1.24199222837683
GCST90277297.tsv	ieu-b-7	Parkinson's disease || id:ieu-b-7	Phosphatidylcholine (17:0_18:2) levels	Weighted median	21	0.0243485132124883	0.0618413655150864	0.693783824251956	-0.096860563197081	0.145557589622058	1.02464735881296	0.907682561664282	1.15668434567842
GCST90277297.tsv	ieu-b-7	Parkinson's disease || id:ieu-b-7	Phosphatidylcholine (17:0_18:2) levels	Inverse variance weighted	21	0.0594420088828317	0.0433903910692918	0.170707239722354	-0.0256031576129802	0.144487175378644	1.06124421645734	0.974721823802652	1.15544687670004
GCST90277297.tsv	ieu-b-7	Parkinson's disease || id:ieu-b-7	Phosphatidylcholine (17:0_18:2) levels	Simple mode	21	0.105874698572627	0.132422597918637	0.433381866156602	-0.1536735933479	0.365422990493155	1.11168257236611	0.857551885974182	1.44112346076717
GCST90277297.tsv	ieu-b-7	Parkinson's disease || id:ieu-b-7	Phosphatidylcholine (17:0_18:2) levels	Weighted mode	21	0.0288797450455904	0.061907420405282	0.64589972909293	-0.0924587989487622	0.150218289039943	1.02930080851054	0.911686772644099	1.16208788609248
GCST90277298.tsv	ieu-b-7	Parkinson's disease || id:ieu-b-7	Phosphatidylcholine (17:0_20:4) levels	MR Egger	30	0.0128534343974873	0.0436572009632226	0.770610803281944	-0.0727146794904291	0.0984215482854036	1.01293639484658	0.929866102050288	1.10342783519308
GCST90277298.tsv	ieu-b-7	Parkinson's disease || id:ieu-b-7	Phosphatidylcholine (17:0_20:4) levels	Weighted median	30	-0.00197817183365655	0.0328400330928631	0.951967198557466	-0.0663446366956683	0.0623882930283552	0.998023783458731	0.935808294831665	1.06437555410689
GCST90277298.tsv	ieu-b-7	Parkinson's disease || id:ieu-b-7	Phosphatidylcholine (17:0_20:4) levels	Inverse variance weighted	30	-0.0104660633765969	0.029701429165591	0.724556485928545	-0.0686808645411552	0.0477487377879614	0.989588515290821	0.933624585250024	1.04890707150052
GCST90277298.tsv	ieu-b-7	Parkinson's disease || id:ieu-b-7	Phosphatidylcholine (17:0_20:4) levels	Simple mode	30	0.0893511962936304	0.10388591091472	0.396794504908985	-0.114265189099222	0.292967581686483	1.09346460961901	0.892021370170177	1.34039933624141
GCST90277298.tsv	ieu-b-7	Parkinson's disease || id:ieu-b-7	Phosphatidylcholine (17:0_20:4) levels	Weighted mode	30	0.000141508613396235	0.0317261110076833	0.996471733097295	-0.0620416689616631	0.0623246861884555	1.00014151862621	0.939843723663061	1.06430785469453
GCST90277299.tsv	ieu-b-7	Parkinson's disease || id:ieu-b-7	Phosphatidylcholine (18:0_18:1) levels	MR Egger	28	0.0730795261025788	0.108645263273401	0.50710876897784	-0.139865189913286	0.286024242118444	1.0758160889735	0.869475441558014	1.33112472414438
GCST90277299.tsv	ieu-b-7	Parkinson's disease || id:ieu-b-7	Phosphatidylcholine (18:0_18:1) levels	Weighted median	28	-0.0236718762340497	0.0686033798532082	0.730053713287252	-0.158134500746338	0.110790748278238	0.976606104863388	0.853734946258464	1.11716111450789
GCST90277299.tsv	ieu-b-7	Parkinson's disease || id:ieu-b-7	Phosphatidylcholine (18:0_18:1) levels	Inverse variance weighted	28	-0.0240771418137147	0.0527882046962621	0.648312054152164	-0.127542023018388	0.079387739390959	0.97621040021235	0.88025642402508	1.08262401667585
GCST90277299.tsv	ieu-b-7	Parkinson's disease || id:ieu-b-7	Phosphatidylcholine (18:0_18:1) levels	Simple mode	28	0.0597057576424429	0.117283516339118	0.614837059547313	-0.170169934382229	0.289581449667115	1.0615241552182	0.843521461117825	1.33586824289976
GCST90277299.tsv	ieu-b-7	Parkinson's disease || id:ieu-b-7	Phosphatidylcholine (18:0_18:1) levels	Weighted mode	28	0.0200341499834782	0.0888388197905703	0.823279861694551	-0.15408993680604	0.194158236772996	1.02023618048056	0.857194924170954	1.21428841283476
GCST90277300.tsv	ieu-b-7	Parkinson's disease || id:ieu-b-7	Phosphatidylcholine (18:0_18:2) levels	MR Egger	28	0.0958034354334405	0.102904284490458	0.360420477574429	-0.105888962167858	0.297495833034739	1.10054271502965	0.89952452378391	1.34648276459418
GCST90277300.tsv	ieu-b-7	Parkinson's disease || id:ieu-b-7	Phosphatidylcholine (18:0_18:2) levels	Weighted median	28	0.0398770831054207	0.0581452931533678	0.492827944346952	-0.0740876914751803	0.153841857686022	1.04068284882644	0.928590260821039	1.16630642979598
GCST90277300.tsv	ieu-b-7	Parkinson's disease || id:ieu-b-7	Phosphatidylcholine (18:0_18:2) levels	Inverse variance weighted	28	0.0538949282921525	0.0438667815801429	0.219220101465334	-0.0320839636049275	0.139873820189232	1.05537370641143	0.968425266189006	1.15012866668352
GCST90277300.tsv	ieu-b-7	Parkinson's disease || id:ieu-b-7	Phosphatidylcholine (18:0_18:2) levels	Simple mode	28	-0.129239860838312	0.114939642952732	0.270734468207255	-0.354521561025667	0.0960418393490433	0.878763159396434	0.701508992175021	1.10080512000014
GCST90277300.tsv	ieu-b-7	Parkinson's disease || id:ieu-b-7	Phosphatidylcholine (18:0_18:2) levels	Weighted mode	28	0.0343055628329451	0.0553209265554406	0.540378384629134	-0.0741234532157185	0.142734578881609	1.03490078563527	0.928557053410846	1.15342361804733
GCST90277301.tsv	ieu-b-7	Parkinson's disease || id:ieu-b-7	Phosphatidylcholine (18:0_18:3) levels	MR Egger	20	-0.0637247947870738	0.107480366078881	0.560626056532694	-0.274386312301681	0.146936722727533	0.938263178920879	0.760038406354454	1.15828066786951
GCST90277301.tsv	ieu-b-7	Parkinson's disease || id:ieu-b-7	Phosphatidylcholine (18:0_18:3) levels	Weighted median	20	-0.0614323672092322	0.0702223841539728	0.381668589838936	-0.199068240151019	0.0762035057325544	0.940416546584183	0.8194939690326	1.07918217157024
GCST90277301.tsv	ieu-b-7	Parkinson's disease || id:ieu-b-7	Phosphatidylcholine (18:0_18:3) levels	Inverse variance weighted	20	-0.0869853042912093	0.0584404363619195	0.136633896842286	-0.201528559560572	0.0275579509781529	0.91669056695179	0.817480230350553	1.02794118357828
GCST90277301.tsv	ieu-b-7	Parkinson's disease || id:ieu-b-7	Phosphatidylcholine (18:0_18:3) levels	Simple mode	20	-0.0539123008291054	0.11866828615635	0.654752393840176	-0.286502141695551	0.17867754003734	0.947515199155543	0.750885470361297	1.19563513753807
GCST90277301.tsv	ieu-b-7	Parkinson's disease || id:ieu-b-7	Phosphatidylcholine (18:0_18:3) levels	Weighted mode	20	-0.0422077382996848	0.106378818352855	0.695959627826159	-0.25071022227128	0.16629474567191	0.958670607283326	0.778247857783546	1.18092112182157
GCST90277302.tsv	ieu-b-7	Parkinson's disease || id:ieu-b-7	Phosphatidylcholine (18:0_20:2) levels	MR Egger	15	-0.0454808033138729	0.0925640081318102	0.631373931014887	-0.226906259252221	0.135944652624475	0.955537945557915	0.796995489741704	1.14561848486363
GCST90277302.tsv	ieu-b-7	Parkinson's disease || id:ieu-b-7	Phosphatidylcholine (18:0_20:2) levels	Weighted median	15	0.0122877436235201	0.0568789930181492	0.828961968060228	-0.0991950826920523	0.123770569939093	1.01236354811573	0.905566030531681	1.13175618232028
GCST90277302.tsv	ieu-b-7	Parkinson's disease || id:ieu-b-7	Phosphatidylcholine (18:0_20:2) levels	Inverse variance weighted	15	0.0380601297421173	0.043245343499381	0.378806355039382	-0.0467007435166695	0.122821003000904	1.03879369339751	0.954372957155408	1.13068201414546
GCST90277302.tsv	ieu-b-7	Parkinson's disease || id:ieu-b-7	Phosphatidylcholine (18:0_20:2) levels	Simple mode	15	0.0667946131109625	0.103843457907295	0.530474013396424	-0.136738564387336	0.270327790609261	1.06907588145479	0.872198220003963	1.31039391516202
GCST90277302.tsv	ieu-b-7	Parkinson's disease || id:ieu-b-7	Phosphatidylcholine (18:0_20:2) levels	Weighted mode	15	0.0146567569006006	0.0571414072118064	0.801295836325093	-0.0973404012345399	0.126653915035741	1.01476469385253	0.907247125523024	1.1350241350128
GCST90277303.tsv	ieu-b-7	Parkinson's disease || id:ieu-b-7	Phosphatidylcholine (18:0_20:3) levels	MR Egger	25	0.124119219960941	0.10226871695551	0.237194878058278	-0.0763274652718582	0.324565905193741	1.13215083793232	0.92651275612579	1.38342997584895
GCST90277303.tsv	ieu-b-7	Parkinson's disease || id:ieu-b-7	Phosphatidylcholine (18:0_20:3) levels	Weighted median	25	0.0923645299176578	0.0615218706452657	0.133270650049173	-0.0282183365470631	0.212947396382379	1.09676455271159	0.972176082058437	1.23731956204653
GCST90277303.tsv	ieu-b-7	Parkinson's disease || id:ieu-b-7	Phosphatidylcholine (18:0_20:3) levels	Inverse variance weighted	25	0.0401988911275106	0.0430567813548761	0.350497321232668	-0.0441924003280466	0.124590182583068	1.04101780280819	0.956769856928774	1.13268416423811
GCST90277303.tsv	ieu-b-7	Parkinson's disease || id:ieu-b-7	Phosphatidylcholine (18:0_20:3) levels	Simple mode	25	0.0622187309882579	0.0927235115421291	0.508618959682603	-0.119519351634315	0.243956813610831	1.06419509171673	0.887346836041418	1.2762892109767
GCST90277303.tsv	ieu-b-7	Parkinson's disease || id:ieu-b-7	Phosphatidylcholine (18:0_20:3) levels	Weighted mode	25	0.0937471675727417	0.0630980727221569	0.150367236542239	-0.0299250549626859	0.217419390108169	1.09828202949946	0.970518266350679	1.24286523823717
GCST90277304.tsv	ieu-b-7	Parkinson's disease || id:ieu-b-7	Phosphatidylcholine (18:0_20:4) levels	MR Egger	24	-0.00424639451532094	0.0333170694726526	0.899738883649513	-0.0695478506817201	0.0610550616510782	0.995762608669669	0.932815496459186	1.06295744076761
GCST90277304.tsv	ieu-b-7	Parkinson's disease || id:ieu-b-7	Phosphatidylcholine (18:0_20:4) levels	Weighted median	24	0.00152402134001456	0.0268790019116476	0.954784709503101	-0.0511588224068148	0.0542068650868439	1.00152518325072	0.950127756971373	1.05570296765429
GCST90277304.tsv	ieu-b-7	Parkinson's disease || id:ieu-b-7	Phosphatidylcholine (18:0_20:4) levels	Inverse variance weighted	24	0.00454264715394284	0.0241605708709253	0.8508617316641	-0.0428120717530707	0.0518973660609564	1.00455298061669	0.95809142559163	1.05326763595941
GCST90277304.tsv	ieu-b-7	Parkinson's disease || id:ieu-b-7	Phosphatidylcholine (18:0_20:4) levels	Simple mode	24	0.0483156651538859	0.0882909068477376	0.589489974591157	-0.12473451226768	0.221365842575452	1.04950189421837	0.882731225789634	1.24777983806188
GCST90277304.tsv	ieu-b-7	Parkinson's disease || id:ieu-b-7	Phosphatidylcholine (18:0_20:4) levels	Weighted mode	24	-0.000514275352073268	0.0260399303228668	0.984413543679472	-0.0515525387848922	0.0505239880807457	0.999485856864829	0.949753749743404	1.05182209424571
GCST90277305.tsv	ieu-b-7	Parkinson's disease || id:ieu-b-7	Phosphatidylcholine (18:0_20:5) levels	MR Egger	23	-0.0471464547225987	0.0531142824535925	0.384787350730382	-0.15125044833164	0.0569575388864426	0.953947677216826	0.859632378202062	1.05861085964525
GCST90277305.tsv	ieu-b-7	Parkinson's disease || id:ieu-b-7	Phosphatidylcholine (18:0_20:5) levels	Weighted median	23	-0.0213719819190504	0.0405165117013552	0.597854607072301	-0.100784344853707	0.0580403810156058	0.978854780558981	0.904127991717493	1.05975778894208
GCST90277305.tsv	ieu-b-7	Parkinson's disease || id:ieu-b-7	Phosphatidylcholine (18:0_20:5) levels	Inverse variance weighted	23	0.00361260494820987	0.0335020234008459	0.914128609045502	-0.0620513609174481	0.0692765708138679	1.00361913827053	0.939834614783387	1.07173257811433
GCST90277305.tsv	ieu-b-7	Parkinson's disease || id:ieu-b-7	Phosphatidylcholine (18:0_20:5) levels	Simple mode	23	0.154256025104002	0.109513544617565	0.172942924379497	-0.0603905223464264	0.36890257255443	1.16678957596338	0.941396825292638	1.44614670243189
GCST90277305.tsv	ieu-b-7	Parkinson's disease || id:ieu-b-7	Phosphatidylcholine (18:0_20:5) levels	Weighted mode	23	-0.0211219444374892	0.0394757050195422	0.597974397718699	-0.0984943262757919	0.0562504374008136	0.979099561544062	0.906200834133295	1.05786257892008
GCST90277306.tsv	ieu-b-7	Parkinson's disease || id:ieu-b-7	Phosphatidylcholine (18:0_22:5) levels	MR Egger	25	0.0405607123421864	0.128060083784069	0.754303993877497	-0.21043705187459	0.291558476558962	1.04139453328453	0.810230056011304	1.33851190277218
GCST90277306.tsv	ieu-b-7	Parkinson's disease || id:ieu-b-7	Phosphatidylcholine (18:0_22:5) levels	Weighted median	25	-0.0318820234631727	0.0580142861162432	0.582624838414189	-0.145590024251009	0.0818259773246641	0.968620849871973	0.864512059520041	1.08526693234052
GCST90277306.tsv	ieu-b-7	Parkinson's disease || id:ieu-b-7	Phosphatidylcholine (18:0_22:5) levels	Inverse variance weighted	25	-0.0148360685636835	0.0596651028853488	0.803627110630449	-0.131779670218967	0.1021075330916	0.985273443655688	0.876534100371572	1.107502558499
GCST90277306.tsv	ieu-b-7	Parkinson's disease || id:ieu-b-7	Phosphatidylcholine (18:0_22:5) levels	Simple mode	25	-0.0556088178141567	0.116967020159728	0.638784035902192	-0.284864177327223	0.17364654169891	0.945909086310664	0.752116401842188	1.18963500513158
GCST90277306.tsv	ieu-b-7	Parkinson's disease || id:ieu-b-7	Phosphatidylcholine (18:0_22:5) levels	Weighted mode	25	-0.032451073303043	0.0544973077891116	0.557108667797797	-0.139265796569702	0.0743636499636158	0.968069813131012	0.869996755570561	1.07719845745965
GCST90277307.tsv	ieu-b-7	Parkinson's disease || id:ieu-b-7	Phosphatidylcholine (18:0_22:6) levels	MR Egger	21	0.0939726647461312	0.166564602446433	0.579230336386475	-0.232493956048877	0.42043928554114	1.09852971691806	0.792554539493201	1.52263027819351
GCST90277307.tsv	ieu-b-7	Parkinson's disease || id:ieu-b-7	Phosphatidylcholine (18:0_22:6) levels	Weighted median	21	0.0397319240563345	0.076329849982715	0.602694705533207	-0.109874581909787	0.189338430022456	1.04053179525736	0.895946496148819	1.2084498589988
GCST90277307.tsv	ieu-b-7	Parkinson's disease || id:ieu-b-7	Phosphatidylcholine (18:0_22:6) levels	Inverse variance weighted	21	0.104613729810203	0.0560872794110575	0.0621540344596397	-0.00531733783546999	0.214544797455875	1.11028165880836	0.994696774181491	1.2392976371122
GCST90277307.tsv	ieu-b-7	Parkinson's disease || id:ieu-b-7	Phosphatidylcholine (18:0_22:6) levels	Simple mode	21	0.119266462301031	0.134758717779594	0.386653619875779	-0.144860624546973	0.383393549149035	1.12667009339949	0.865142864386865	1.46725535355417
GCST90277307.tsv	ieu-b-7	Parkinson's disease || id:ieu-b-7	Phosphatidylcholine (18:0_22:6) levels	Weighted mode	21	0.0249012379049471	0.0908663592978616	0.786862415873001	-0.153196826318862	0.202999302128756	1.02521386325531	0.857960835918283	1.22507161330495
GCST90277308.tsv	ieu-b-7	Parkinson's disease || id:ieu-b-7	Phosphatidylcholine (18:1_18:1) levels	MR Egger	20	-0.0120974487437023	0.118771981271339	0.919998311362719	-0.244890532035527	0.220695634548122	0.987975431206164	0.782790224004291	1.2469438461736
GCST90277308.tsv	ieu-b-7	Parkinson's disease || id:ieu-b-7	Phosphatidylcholine (18:1_18:1) levels	Weighted median	20	0.0333264314118269	0.0696967871646527	0.632534127769263	-0.103279271430892	0.169932134254546	1.03388797767528	0.901875070367094	1.18522441245259
GCST90277308.tsv	ieu-b-7	Parkinson's disease || id:ieu-b-7	Phosphatidylcholine (18:1_18:1) levels	Inverse variance weighted	20	0.0924827226755471	0.0470953656936015	0.0495610662060138	0.000175805916088165	0.184789639435006	1.09689418999978	1.00017582137085	1.2029653570371
GCST90277308.tsv	ieu-b-7	Parkinson's disease || id:ieu-b-7	Phosphatidylcholine (18:1_18:1) levels	Simple mode	20	0.0539421885109126	0.110428495369617	0.630799625864596	-0.162497662413537	0.270382039435362	1.05542358478229	0.850018077213826	1.31046500442189
GCST90277308.tsv	ieu-b-7	Parkinson's disease || id:ieu-b-7	Phosphatidylcholine (18:1_18:1) levels	Weighted mode	20	0.0302974512512847	0.0680342100159767	0.661115995188381	-0.10304960038003	0.163644502882599	1.03076108953444	0.902082228750484	1.17779553774151
GCST90277309.tsv	ieu-b-7	Parkinson's disease || id:ieu-b-7	Phosphatidylcholine (18:1_18:2) levels	MR Egger	22	0.0256054247637358	0.0755700791085023	0.738269211055316	-0.122511930288929	0.1737227798164	1.02593605963602	0.884695350209381	1.18972570412218
GCST90277309.tsv	ieu-b-7	Parkinson's disease || id:ieu-b-7	Phosphatidylcholine (18:1_18:2) levels	Weighted median	22	0.0169065167826719	0.0436297186523041	0.698386071270588	-0.0686077317758441	0.102420765341188	1.01705024075235	0.933692866294466	1.1078495183535
GCST90277309.tsv	ieu-b-7	Parkinson's disease || id:ieu-b-7	Phosphatidylcholine (18:1_18:2) levels	Inverse variance weighted	22	0.00290659165157151	0.041259770394408	0.943838566296088	-0.0779625583214682	0.0837757416246112	1.00291081988468	0.924999059412604	1.08738501126745
GCST90277309.tsv	ieu-b-7	Parkinson's disease || id:ieu-b-7	Phosphatidylcholine (18:1_18:2) levels	Simple mode	22	-0.0421883747821306	0.0872895315984715	0.633872740453589	-0.213275856715135	0.128899107150873	0.958689170698185	0.807933232665432	1.13757534515797
GCST90277309.tsv	ieu-b-7	Parkinson's disease || id:ieu-b-7	Phosphatidylcholine (18:1_18:2) levels	Weighted mode	22	0.00316604391174868	0.0433478625514817	0.94246703577941	-0.0817957666891555	0.0881278545126528	1.00317106112228	0.92146013233367	1.09212774656299
GCST90277310.tsv	ieu-b-7	Parkinson's disease || id:ieu-b-7	Phosphatidylcholine (18:1_18:3) levels	MR Egger	14	0.0405057251821119	0.127623806137096	0.756406793546395	-0.209636934846596	0.29064838521082	1.04133727153097	0.810878594294373	1.33729428882408
GCST90277310.tsv	ieu-b-7	Parkinson's disease || id:ieu-b-7	Phosphatidylcholine (18:1_18:3) levels	Weighted median	14	-0.0612057369621311	0.0882093117785284	0.487764152674112	-0.234095988048047	0.111684514123784	0.940629697570831	0.791285858265148	1.11816004129283
GCST90277310.tsv	ieu-b-7	Parkinson's disease || id:ieu-b-7	Phosphatidylcholine (18:1_18:3) levels	Inverse variance weighted	14	-0.0233691325691914	0.065513889218608	0.721312653832691	-0.151776355437663	0.10503809029928	0.976901810934009	0.859180410282785	1.11075291846103
GCST90277310.tsv	ieu-b-7	Parkinson's disease || id:ieu-b-7	Phosphatidylcholine (18:1_18:3) levels	Simple mode	14	-0.032254397428511	0.152110646115109	0.835359857398424	-0.330391263814125	0.265882468957103	0.968260227832493	0.718642499611815	1.30458172082593
GCST90277310.tsv	ieu-b-7	Parkinson's disease || id:ieu-b-7	Phosphatidylcholine (18:1_18:3) levels	Weighted mode	14	-0.051976790417755	0.130767199224556	0.697466082607261	-0.308280500897885	0.204326920062375	0.949350900624998	0.73470920251164	1.22669912046354
GCST90277311.tsv	ieu-b-7	Parkinson's disease || id:ieu-b-7	Phosphatidylcholine (18:1_20:2) levels	MR Egger	22	0.0288339889521427	0.0631486748275228	0.65287520741413	-0.094937413709802	0.152605391614087	1.02925371280403	0.90942985052767	1.16486522265154
GCST90277311.tsv	ieu-b-7	Parkinson's disease || id:ieu-b-7	Phosphatidylcholine (18:1_20:2) levels	Weighted median	22	0.0194285108161167	0.0369662425977255	0.59918394670611	-0.0530253246754253	0.0918823463076588	1.01961847256264	0.948355995370416	1.0962358382992
GCST90277311.tsv	ieu-b-7	Parkinson's disease || id:ieu-b-7	Phosphatidylcholine (18:1_20:2) levels	Inverse variance weighted	22	0.0514373984290285	0.0341857543560235	0.132415565515017	-0.0155666801087775	0.118441476966835	1.05278327834207	0.984553854404795	1.12574099039683
GCST90277311.tsv	ieu-b-7	Parkinson's disease || id:ieu-b-7	Phosphatidylcholine (18:1_20:2) levels	Simple mode	22	0.0718236826643508	0.0973881567154857	0.46897996069507	-0.119057104498001	0.262704469826703	1.07446588040016	0.887757104390675	1.3004423422063
GCST90277311.tsv	ieu-b-7	Parkinson's disease || id:ieu-b-7	Phosphatidylcholine (18:1_20:2) levels	Weighted mode	22	0.028653875370021	0.0385096315038581	0.465078891855059	-0.0468250023775409	0.104132753117583	1.02906834692486	0.954254375226486	1.10974776761314
GCST90277312.tsv	ieu-b-7	Parkinson's disease || id:ieu-b-7	Phosphatidylcholine (18:1_20:3) levels	MR Egger	21	0.0719506961945356	0.106265773653646	0.506514513656448	-0.13633022016661	0.280231612555681	1.07460236077194	0.872554449833676	1.32343630130675
GCST90277312.tsv	ieu-b-7	Parkinson's disease || id:ieu-b-7	Phosphatidylcholine (18:1_20:3) levels	Weighted median	21	0.108080359045369	0.065591537396724	0.0993980262742998	-0.0204790542522097	0.236639772342948	1.1141372727969	0.979729217420695	1.2669846326552
GCST90277312.tsv	ieu-b-7	Parkinson's disease || id:ieu-b-7	Phosphatidylcholine (18:1_20:3) levels	Inverse variance weighted	21	0.0391389862756397	0.0473991866496169	0.408956601386342	-0.0537634195576095	0.132041392108889	1.03991500752039	0.947656276924813	1.14115555312459
GCST90277312.tsv	ieu-b-7	Parkinson's disease || id:ieu-b-7	Phosphatidylcholine (18:1_20:3) levels	Simple mode	21	0.0938727609842729	0.107346085655816	0.392233503391197	-0.116525566901126	0.304271088869672	1.09841997514872	0.890007341956078	1.35563650424949
GCST90277312.tsv	ieu-b-7	Parkinson's disease || id:ieu-b-7	Phosphatidylcholine (18:1_20:3) levels	Weighted mode	21	0.111765905178317	0.0728395118958638	0.140596283554533	-0.0309995381375762	0.25453134849421	1.11825105322146	0.969476020840467	1.28985698578374
GCST90277313.tsv	ieu-b-7	Parkinson's disease || id:ieu-b-7	Phosphatidylcholine (18:1_20:4) levels	MR Egger	25	-0.0193795397830355	0.0451612996857414	0.671829953364396	-0.107895687167089	0.0691366076010176	0.980807036301264	0.897721235391706	1.07158258547635
GCST90277313.tsv	ieu-b-7	Parkinson's disease || id:ieu-b-7	Phosphatidylcholine (18:1_20:4) levels	Weighted median	25	-0.00389689965644907	0.0346090683054894	0.910349550600302	-0.0717306735352082	0.0639368742223101	0.996110683403678	0.930781546159625	1.06602510297382
GCST90277313.tsv	ieu-b-7	Parkinson's disease || id:ieu-b-7	Phosphatidylcholine (18:1_20:4) levels	Inverse variance weighted	25	-0.00254730866215727	0.029533163269561	0.931265710734159	-0.0604323086704969	0.0553376913461824	0.997455932975485	0.941357488601691	1.05689745954628
GCST90277313.tsv	ieu-b-7	Parkinson's disease || id:ieu-b-7	Phosphatidylcholine (18:1_20:4) levels	Simple mode	25	0.0163043943937942	0.0989662114881771	0.870522798010032	-0.177669380123033	0.210278168910621	1.01643803636127	0.837219179037772	1.2340212785729
GCST90277313.tsv	ieu-b-7	Parkinson's disease || id:ieu-b-7	Phosphatidylcholine (18:1_20:4) levels	Weighted mode	25	-0.000752881051213627	0.0366254620342445	0.983769613477591	-0.0725387866383329	0.0710330245359057	0.999247402292612	0.930029673236125	1.07361668097554
GCST90277314.tsv	ieu-b-7	Parkinson's disease || id:ieu-b-7	Phosphatidylcholine (18:2_18:2) levels	MR Egger	19	0.0841110154463917	0.117715202201637	0.484596622815601	-0.146610780868817	0.3148328117616	1.08774964411843	0.863630053347513	1.37003023886626
GCST90277314.tsv	ieu-b-7	Parkinson's disease || id:ieu-b-7	Phosphatidylcholine (18:2_18:2) levels	Weighted median	19	0.027687909934355	0.0678551038761753	0.683240918354154	-0.105308093662949	0.160683913531658	1.02807478242253	0.900047181032041	1.17431372546626
GCST90277314.tsv	ieu-b-7	Parkinson's disease || id:ieu-b-7	Phosphatidylcholine (18:2_18:2) levels	Inverse variance weighted	19	0.0118408144229019	0.0516716071872488	0.818748337288389	-0.0894355356641057	0.113117164509909	1.01191119437701	0.914447212456545	1.11976312176048
GCST90277314.tsv	ieu-b-7	Parkinson's disease || id:ieu-b-7	Phosphatidylcholine (18:2_18:2) levels	Simple mode	19	-0.0522987917353944	0.117385619478744	0.661249040406387	-0.282374605913733	0.177777022442944	0.949045257595465	0.75399118206714	1.19455893170411
GCST90277314.tsv	ieu-b-7	Parkinson's disease || id:ieu-b-7	Phosphatidylcholine (18:2_18:2) levels	Weighted mode	19	0.0115728710392855	0.0732774356067543	0.876268419545428	-0.132050902749953	0.155196644828524	1.01164009578883	0.876296388048147	1.16788759758233
GCST90277315.tsv	ieu-b-7	Parkinson's disease || id:ieu-b-7	Phosphatidylcholine (18:2_20:1) levels	MR Egger	15	0.0689595097882469	0.0818099111524164	0.414511366922858	-0.0913879160704891	0.229306935646983	1.07139282734763	0.912663605342625	1.2577280213349
GCST90277315.tsv	ieu-b-7	Parkinson's disease || id:ieu-b-7	Phosphatidylcholine (18:2_20:1) levels	Weighted median	15	0.0167710250881417	0.0505087494550829	0.739857561393911	-0.0822261238438207	0.115768174020104	1.01691244822689	0.921063660691304	1.12273556268919
GCST90277315.tsv	ieu-b-7	Parkinson's disease || id:ieu-b-7	Phosphatidylcholine (18:2_20:1) levels	Inverse variance weighted	15	-0.022053545246176	0.0428794572504484	0.607031821915953	-0.106097281457055	0.0619901909647028	0.978187856339333	0.899337154991445	1.06395190833502
GCST90277315.tsv	ieu-b-7	Parkinson's disease || id:ieu-b-7	Phosphatidylcholine (18:2_20:1) levels	Simple mode	15	-0.172667126019948	0.1133876346478	0.150072292008126	-0.394906889929636	0.0495726378897395	0.841417654276582	0.673742768565045	1.05082191892937
GCST90277315.tsv	ieu-b-7	Parkinson's disease || id:ieu-b-7	Phosphatidylcholine (18:2_20:1) levels	Weighted mode	15	0.0156466813341045	0.0531765980075522	0.772892036204798	-0.0885794507606978	0.119872813428907	1.01576973159086	0.915230392096394	1.12735345823995
GCST90277316.tsv	ieu-b-7	Parkinson's disease || id:ieu-b-7	Phosphatidylcholine (18:2_20:3) levels	MR Egger	18	0.109629033665643	0.102441867508303	0.300426946055857	-0.0911570266506304	0.310415093981917	1.11586404567433	0.912874354041875	1.36399118116923
GCST90277316.tsv	ieu-b-7	Parkinson's disease || id:ieu-b-7	Phosphatidylcholine (18:2_20:3) levels	Weighted median	18	0.0100720021619088	0.0728351990296418	0.89001532457905	-0.132684987936189	0.152828992260007	1.0101228954981	0.875740917616131	1.16512571638994
GCST90277316.tsv	ieu-b-7	Parkinson's disease || id:ieu-b-7	Phosphatidylcholine (18:2_20:3) levels	Inverse variance weighted	18	0.0118250318351778	0.0486223470380461	0.80784923955912	-0.0834747683593927	0.107124832029748	1.01189522392584	0.919914297325353	1.1130731929931
GCST90277316.tsv	ieu-b-7	Parkinson's disease || id:ieu-b-7	Phosphatidylcholine (18:2_20:3) levels	Simple mode	18	-0.0129595830911108	0.100156465003366	0.89856500263718	-0.209266254497708	0.183347088315487	0.987124030716064	0.811179226770445	1.20123126907055
GCST90277316.tsv	ieu-b-7	Parkinson's disease || id:ieu-b-7	Phosphatidylcholine (18:2_20:3) levels	Weighted mode	18	0.00203091941074363	0.0811092016368538	0.980315174850045	-0.15694311579749	0.161004954618977	1.00203298312441	0.85475267935931	1.17469078894473
GCST90277317.tsv	ieu-b-7	Parkinson's disease || id:ieu-b-7	Phosphatidylcholine (18:2_20:4) levels	MR Egger	26	0.206101865139027	0.121143512280747	0.101808402835338	-0.0313394189312377	0.443543149209291	1.22887837748657	0.969146570551153	1.55821844965638
GCST90277317.tsv	ieu-b-7	Parkinson's disease || id:ieu-b-7	Phosphatidylcholine (18:2_20:4) levels	Weighted median	26	-0.00166528888939176	0.0710672793019782	0.981305226237802	-0.140957156321269	0.137626578542486	0.998336096934778	0.868526521771822	1.14754695159996
GCST90277317.tsv	ieu-b-7	Parkinson's disease || id:ieu-b-7	Phosphatidylcholine (18:2_20:4) levels	Inverse variance weighted	26	0.0452330115971773	0.0508507592398684	0.373721099320399	-0.0544344765129648	0.144900499707319	1.04627162492998	0.947020558914249	1.15592454971481
GCST90277317.tsv	ieu-b-7	Parkinson's disease || id:ieu-b-7	Phosphatidylcholine (18:2_20:4) levels	Simple mode	26	0.0182785052109202	0.125671697675844	0.885524716320216	-0.228038022233733	0.264595032655574	1.01844657957493	0.796093989988233	1.30290323566343
GCST90277317.tsv	ieu-b-7	Parkinson's disease || id:ieu-b-7	Phosphatidylcholine (18:2_20:4) levels	Weighted mode	26	0.00213791841071331	0.0795430114970728	0.978770831067885	-0.153766384123549	0.158042220944976	1.00214020538778	0.857472316761225	1.17121564349501
GCST90277318.tsv	ieu-b-7	Parkinson's disease || id:ieu-b-7	Phosphatidylcholine (O-16:0_16:0) levels	MR Egger	19	-0.234486285884187	0.126905396105141	0.082118197472396	-0.483220862250264	0.0142482904818901	0.790977081368296	0.616793581910354	1.01435028119479
GCST90277318.tsv	ieu-b-7	Parkinson's disease || id:ieu-b-7	Phosphatidylcholine (O-16:0_16:0) levels	Weighted median	19	-0.0419320623286548	0.0874578356735425	0.631615252897774	-0.213349420248798	0.129485295591488	0.958934926165395	0.807873800427923	1.13824237415887
GCST90277318.tsv	ieu-b-7	Parkinson's disease || id:ieu-b-7	Phosphatidylcholine (O-16:0_16:0) levels	Inverse variance weighted	19	-0.00815075358658214	0.0725272735170568	0.910520597511931	-0.150304209680013	0.134002702506849	0.991882373740107	0.860446180549403	1.14339590967575
GCST90277318.tsv	ieu-b-7	Parkinson's disease || id:ieu-b-7	Phosphatidylcholine (O-16:0_16:0) levels	Simple mode	19	-0.0344787927153605	0.126232494917888	0.787856869567901	-0.28189448275442	0.212936897323699	0.966108828014148	0.754353277613842	1.23730657142404
GCST90277318.tsv	ieu-b-7	Parkinson's disease || id:ieu-b-7	Phosphatidylcholine (O-16:0_16:0) levels	Weighted mode	19	-0.0831899384814894	0.109421399232446	0.456936157520155	-0.297655880977084	0.131276004014105	0.920176353721316	0.742556823715443	1.14028246041993
GCST90277319.tsv	ieu-b-7	Parkinson's disease || id:ieu-b-7	Phosphatidylcholine (O-16:0_16:1) levels	MR Egger	15	-0.243719777542385	0.244163187914798	0.336408161039941	-0.722279625855388	0.234840070770619	0.783707215857657	0.485643906722885	1.26470648902392
GCST90277319.tsv	ieu-b-7	Parkinson's disease || id:ieu-b-7	Phosphatidylcholine (O-16:0_16:1) levels	Weighted median	15	-0.0227426358230184	0.0842470963763946	0.787197513293191	-0.187866944720752	0.142381673074715	0.97751402849602	0.828724966129042	1.1530166399714
GCST90277319.tsv	ieu-b-7	Parkinson's disease || id:ieu-b-7	Phosphatidylcholine (O-16:0_16:1) levels	Inverse variance weighted	15	-0.0579362035137074	0.0763145930475408	0.447747311976832	-0.207512805886887	0.0916403988594726	0.9437101509081	0.812602835606471	1.09597063891897
GCST90277319.tsv	ieu-b-7	Parkinson's disease || id:ieu-b-7	Phosphatidylcholine (O-16:0_16:1) levels	Simple mode	15	-0.000995451185277663	0.129712116096292	0.993985130434601	-0.255231198734009	0.253240296363454	0.999005044111892	0.774737358956943	1.28819278768828
GCST90277319.tsv	ieu-b-7	Parkinson's disease || id:ieu-b-7	Phosphatidylcholine (O-16:0_16:1) levels	Weighted mode	15	-0.0405949885597316	0.0987582273713323	0.687255572230002	-0.234161114207543	0.15297113708808	0.960217950459193	0.791234326534186	1.1652913447559
GCST90277320.tsv	ieu-b-7	Parkinson's disease || id:ieu-b-7	Phosphatidylcholine (O-16:0_18:1) levels	MR Egger	20	0.0448022777895994	0.140744642747729	0.753903552063942	-0.23105722199595	0.320661777575149	1.04582105741351	0.7936940479782	1.37803941823129
GCST90277320.tsv	ieu-b-7	Parkinson's disease || id:ieu-b-7	Phosphatidylcholine (O-16:0_18:1) levels	Weighted median	20	-0.105469290958723	0.069785955172873	0.130705549744597	-0.242249763097554	0.0313111811801078	0.899902107553429	0.784860123973664	1.03180653270936
GCST90277320.tsv	ieu-b-7	Parkinson's disease || id:ieu-b-7	Phosphatidylcholine (O-16:0_18:1) levels	Inverse variance weighted	20	-0.0654942059087499	0.0516092484100893	0.20442676134169	-0.166648332792525	0.0356599209750251	0.936604473515691	0.846497244322287	1.03630336152118
GCST90277320.tsv	ieu-b-7	Parkinson's disease || id:ieu-b-7	Phosphatidylcholine (O-16:0_18:1) levels	Simple mode	20	-0.122894105855759	0.106760218474038	0.263962700008527	-0.332144134064874	0.0863559223533559	0.884357305862702	0.717383915942513	1.09019428377512
GCST90277320.tsv	ieu-b-7	Parkinson's disease || id:ieu-b-7	Phosphatidylcholine (O-16:0_18:1) levels	Weighted mode	20	-0.101747676439357	0.099192711688575	0.317888836221099	-0.296165391348964	0.0926700384702504	0.90325743604981	0.743664422186448	1.09709967485136
GCST90277321.tsv	ieu-b-7	Parkinson's disease || id:ieu-b-7	Phosphatidylcholine (O-16:0_18:2) levels	MR Egger	19	0.102773956110464	0.124029239913048	0.418798055078581	-0.14032335411911	0.345871266340039	1.1082408696839	0.869077170276639	1.41322067503715
GCST90277321.tsv	ieu-b-7	Parkinson's disease || id:ieu-b-7	Phosphatidylcholine (O-16:0_18:2) levels	Weighted median	19	0.0210353994157606	0.0719725090370101	0.770080256039254	-0.120030718296779	0.1621015171283	1.02125820294138	0.886893192450414	1.17597961733523
GCST90277321.tsv	ieu-b-7	Parkinson's disease || id:ieu-b-7	Phosphatidylcholine (O-16:0_18:2) levels	Inverse variance weighted	19	0.0388308050028193	0.0583969106100621	0.506084891307429	-0.0756271397929024	0.153288749798541	1.039594574568	0.927161843875298	1.16566151488065
GCST90277321.tsv	ieu-b-7	Parkinson's disease || id:ieu-b-7	Phosphatidylcholine (O-16:0_18:2) levels	Simple mode	19	0.0291233120590206	0.115053349534831	0.8030370867958	-0.196381253029248	0.254627877147289	1.02955154276845	0.821698899757376	1.28998149995074
GCST90277321.tsv	ieu-b-7	Parkinson's disease || id:ieu-b-7	Phosphatidylcholine (O-16:0_18:2) levels	Weighted mode	19	0.00555248024539545	0.0743690986835136	0.94130783901948	-0.140210953174291	0.151315913665082	1.00556792383401	0.869174860861853	1.16336412265904
GCST90277322.tsv	ieu-b-7	Parkinson's disease || id:ieu-b-7	Phosphatidylcholine (O-16:0_20:3) levels	MR Egger	16	0.0375021337191461	0.0988281975882741	0.710034189607026	-0.156201133553871	0.231205400992163	1.038214212337	0.85538712601505	1.26011804236528
GCST90277322.tsv	ieu-b-7	Parkinson's disease || id:ieu-b-7	Phosphatidylcholine (O-16:0_20:3) levels	Weighted median	16	0.119496273541206	0.0622018298881416	0.0547184164088143	-0.00241931303955192	0.241411860121963	1.12692904460473	0.997583611139596	1.27304524391993
GCST90277322.tsv	ieu-b-7	Parkinson's disease || id:ieu-b-7	Phosphatidylcholine (O-16:0_20:3) levels	Inverse variance weighted	16	0.0550442857698389	0.0453387907270555	0.224722509751199	-0.0338197440551899	0.143908315594868	1.05658740542606	0.966745750601265	1.15477822851627
GCST90277322.tsv	ieu-b-7	Parkinson's disease || id:ieu-b-7	Phosphatidylcholine (O-16:0_20:3) levels	Simple mode	16	0.083687001480299	0.110294958270378	0.459755671289311	-0.132491116729641	0.299865119690239	1.08728852084598	0.875910715023335	1.34967675048014
GCST90277322.tsv	ieu-b-7	Parkinson's disease || id:ieu-b-7	Phosphatidylcholine (O-16:0_20:3) levels	Weighted mode	16	0.109023768246139	0.0710969258274027	0.145983018791698	-0.0303262063755705	0.248373742867848	1.11518885610967	0.970129019655552	1.28193895821482
GCST90277323.tsv	ieu-b-7	Parkinson's disease || id:ieu-b-7	Phosphatidylcholine (O-16:0_20:4) levels	MR Egger	24	-0.0362447311954894	0.0659311259644283	0.588038225900394	-0.165469738085769	0.09298027569479	0.964404244796298	0.84749550965329	1.09744008881134
GCST90277323.tsv	ieu-b-7	Parkinson's disease || id:ieu-b-7	Phosphatidylcholine (O-16:0_20:4) levels	Weighted median	24	-0.0115260897770735	0.0446460845813238	0.796278991984237	-0.0990324155564682	0.0759802360023212	0.988540081121127	0.905713348345509	1.0789412497542
GCST90277323.tsv	ieu-b-7	Parkinson's disease || id:ieu-b-7	Phosphatidylcholine (O-16:0_20:4) levels	Inverse variance weighted	24	-0.00370953152805462	0.0387070383498765	0.923650747084969	-0.0795753266938126	0.0721562636377033	0.99629734028433	0.92350845251006	1.07482328673848
GCST90277323.tsv	ieu-b-7	Parkinson's disease || id:ieu-b-7	Phosphatidylcholine (O-16:0_20:4) levels	Simple mode	24	-0.146553558763744	0.128114613629597	0.264420989493566	-0.397658201477754	0.104551083950265	0.863679473491119	0.671891639988855	1.11021210643768
GCST90277323.tsv	ieu-b-7	Parkinson's disease || id:ieu-b-7	Phosphatidylcholine (O-16:0_20:4) levels	Weighted mode	24	-0.0170592243017944	0.0453373653630575	0.710162645185792	-0.105920460413387	0.0718020118097982	0.983085460360787	0.899496190785823	1.07444259605864
GCST90277324.tsv	ieu-b-7	Parkinson's disease || id:ieu-b-7	Phosphatidylcholine (O-16:0_22:5) levels	MR Egger	14	0.186500648831205	0.149718354282084	0.236656583830404	-0.106947325561679	0.479948623224088	1.20502540394353	0.898573003571992	1.61599137563331
GCST90277324.tsv	ieu-b-7	Parkinson's disease || id:ieu-b-7	Phosphatidylcholine (O-16:0_22:5) levels	Weighted median	14	-0.0214011933365893	0.0850243902865483	0.801267917523138	-0.188048998298224	0.145246611625045	0.978826187240904	0.828574107516809	1.15632469822155
GCST90277324.tsv	ieu-b-7	Parkinson's disease || id:ieu-b-7	Phosphatidylcholine (O-16:0_22:5) levels	Inverse variance weighted	14	0.0202388387166084	0.0705253033791917	0.774133202116371	-0.117990755906607	0.158468433339824	1.02044503270595	0.888704267841896	1.17171493651419
GCST90277324.tsv	ieu-b-7	Parkinson's disease || id:ieu-b-7	Phosphatidylcholine (O-16:0_22:5) levels	Simple mode	14	0.00445661777746542	0.140839398508867	0.975237208190837	-0.271588603299914	0.280501838854845	1.0044665632674	0.762167749898505	1.32379397692513
GCST90277324.tsv	ieu-b-7	Parkinson's disease || id:ieu-b-7	Phosphatidylcholine (O-16:0_22:5) levels	Weighted mode	14	-0.00830339927394008	0.092298496348075	0.929688343012139	-0.189208452116167	0.172601653568287	0.991730978728581	0.827613970829037	1.18839261882533
GCST90277325.tsv	ieu-b-7	Parkinson's disease || id:ieu-b-7	Phosphatidylcholine (O-16:1_16:0) levels	MR Egger	16	-0.162972544006096	0.096626914838873	0.113823075873329	-0.352361297090287	0.0264162090780951	0.849614515105308	0.703026074810629	1.02676820980227
GCST90277325.tsv	ieu-b-7	Parkinson's disease || id:ieu-b-7	Phosphatidylcholine (O-16:1_16:0) levels	Weighted median	16	-0.069319424939678	0.06479064089469	0.2846648911345	-0.19630908109327	0.0576702312139145	0.933028599869379	0.821758205497841	1.05936559239688
GCST90277325.tsv	ieu-b-7	Parkinson's disease || id:ieu-b-7	Phosphatidylcholine (O-16:1_16:0) levels	Inverse variance weighted	16	-0.00845054670311604	0.0466795058405922	0.856341409319194	-0.0999423781506767	0.0830412847444447	0.991585058800761	0.904889557943508	1.08658666707511
GCST90277325.tsv	ieu-b-7	Parkinson's disease || id:ieu-b-7	Phosphatidylcholine (O-16:1_16:0) levels	Simple mode	16	0.10566532309588	0.117987802912878	0.384633550872998	-0.125590770613361	0.336921416805121	1.11144983766285	0.88197570331793	1.40062899351261
GCST90277325.tsv	ieu-b-7	Parkinson's disease || id:ieu-b-7	Phosphatidylcholine (O-16:1_16:0) levels	Weighted mode	16	-0.0946834371110165	0.0663119701940801	0.173824014491598	-0.224654898691414	0.0352880244693805	0.909660853761407	0.798791835306479	1.03591803557737
GCST90277326.tsv	ieu-b-7	Parkinson's disease || id:ieu-b-7	Phosphatidylcholine (O-16:1_18:0) levels	MR Egger	15	0.125551259132021	0.127843360934643	0.343989545866124	-0.125021728299879	0.376124246563922	1.13377328370549	0.882477727635574	1.4566281035652
GCST90277326.tsv	ieu-b-7	Parkinson's disease || id:ieu-b-7	Phosphatidylcholine (O-16:1_18:0) levels	Weighted median	15	0.0327539290946989	0.0900573828774031	0.716081554563276	-0.143758541345011	0.209266399534409	1.03329624381308	0.86609684939387	1.23277336504045
GCST90277326.tsv	ieu-b-7	Parkinson's disease || id:ieu-b-7	Phosphatidylcholine (O-16:1_18:0) levels	Inverse variance weighted	15	0.0233868267178868	0.0679131765689895	0.730572851427932	-0.109722999357333	0.156496652793106	1.0236624429523	0.89608231629929	1.16940684806583
GCST90277326.tsv	ieu-b-7	Parkinson's disease || id:ieu-b-7	Phosphatidylcholine (O-16:1_18:0) levels	Simple mode	15	-0.00665196810768576	0.153920522448282	0.966138969778601	-0.308336192106318	0.295032255890947	0.993370107256839	0.734668286807638	1.34316968312236
GCST90277326.tsv	ieu-b-7	Parkinson's disease || id:ieu-b-7	Phosphatidylcholine (O-16:1_18:0) levels	Weighted mode	15	0.0803514715957403	0.116052149589482	0.500026325388852	-0.147110741599644	0.307813684791125	1.08366787922758	0.863198380153692	1.36044749326396
GCST90277327.tsv	ieu-b-7	Parkinson's disease || id:ieu-b-7	Phosphatidylcholine (O-16:1_18:1) levels	MR Egger	22	-0.0732266610834436	0.110631233801579	0.515590895875683	-0.290063879334539	0.143610557167652	0.929390149571921	0.748215770526447	1.15443443475345
GCST90277327.tsv	ieu-b-7	Parkinson's disease || id:ieu-b-7	Phosphatidylcholine (O-16:1_18:1) levels	Weighted median	22	-0.0583459330559891	0.0738854679858428	0.429714226108332	-0.203161450308241	0.0864695841962628	0.943323564183331	0.816146463689986	1.09031820430892
GCST90277327.tsv	ieu-b-7	Parkinson's disease || id:ieu-b-7	Phosphatidylcholine (O-16:1_18:1) levels	Inverse variance weighted	22	-0.0608347594970145	0.0528775125470267	0.249944367511776	-0.164474684089187	0.0428051650951578	0.940978714726397	0.848339233152859	1.0437345191232
GCST90277327.tsv	ieu-b-7	Parkinson's disease || id:ieu-b-7	Phosphatidylcholine (O-16:1_18:1) levels	Simple mode	22	0.0128162988398791	0.118596024526972	0.914968540344638	-0.219631909232986	0.245264506912744	1.01289877958717	0.802814252095997	1.27795929757173
GCST90277327.tsv	ieu-b-7	Parkinson's disease || id:ieu-b-7	Phosphatidylcholine (O-16:1_18:1) levels	Weighted mode	22	0.00893006741723334	0.0998585117212613	0.929589817349388	-0.186792615556439	0.204652750390906	1.0089700594244	0.829615767950858	1.22709888136454
GCST90277328.tsv	ieu-b-7	Parkinson's disease || id:ieu-b-7	Phosphatidylcholine (O-16:1_18:2) levels	MR Egger	21	-0.0409998810775691	0.0872375032320254	0.643718700536687	-0.211985387412339	0.129985625257201	0.959829244093019	0.808976518720426	1.13881201307718
GCST90277328.tsv	ieu-b-7	Parkinson's disease || id:ieu-b-7	Phosphatidylcholine (O-16:1_18:2) levels	Weighted median	21	-0.0458565391364246	0.0677842135177443	0.498718389335744	-0.178713597631203	0.0870005193583543	0.9551789831637	0.836345396401805	1.09089724628473
GCST90277328.tsv	ieu-b-7	Parkinson's disease || id:ieu-b-7	Phosphatidylcholine (O-16:1_18:2) levels	Inverse variance weighted	21	-0.0183010193085655	0.0483389665817761	0.704986665092808	-0.113045393808847	0.0764433551917156	0.98186542741707	0.893110117525877	1.07944104387438
GCST90277328.tsv	ieu-b-7	Parkinson's disease || id:ieu-b-7	Phosphatidylcholine (O-16:1_18:2) levels	Simple mode	21	0.020781659937452	0.109085567402208	0.85083163810512	-0.193026052170875	0.234589372045779	1.02099910229117	0.824460494873626	1.26438946845981
GCST90277328.tsv	ieu-b-7	Parkinson's disease || id:ieu-b-7	Phosphatidylcholine (O-16:1_18:2) levels	Weighted mode	21	-0.0484625540697499	0.0925328497620928	0.606219469248928	-0.229826939603452	0.132901831463952	0.95269301311403	0.794671116702442	1.14213787082454
GCST90277329.tsv	ieu-b-7	Parkinson's disease || id:ieu-b-7	Phosphatidylcholine (O-16:1_20:3) levels	MR Egger	22	0.0755253108140274	0.146951978084524	0.612921982157023	-0.212500566231639	0.363551187859694	1.07845052383325	0.808559858489149	1.43842848509629
GCST90277329.tsv	ieu-b-7	Parkinson's disease || id:ieu-b-7	Phosphatidylcholine (O-16:1_20:3) levels	Weighted median	22	0.0593727905121826	0.0648309040511866	0.359766555421255	-0.0676957814281432	0.186441362452508	1.06117076140406	0.93454473620102	1.2049539644688
GCST90277329.tsv	ieu-b-7	Parkinson's disease || id:ieu-b-7	Phosphatidylcholine (O-16:1_20:3) levels	Inverse variance weighted	22	-0.00487340124789408	0.0612043371056893	0.936535434470554	-0.124833901975045	0.115087099479257	0.995138454504868	0.882643495751224	1.12197115641971
GCST90277329.tsv	ieu-b-7	Parkinson's disease || id:ieu-b-7	Phosphatidylcholine (O-16:1_20:3) levels	Simple mode	22	0.0737238168664416	0.114565578764483	0.526860471865127	-0.150824717511946	0.298272351244829	1.07650945068252	0.859998428112905	1.347528739037
GCST90277329.tsv	ieu-b-7	Parkinson's disease || id:ieu-b-7	Phosphatidylcholine (O-16:1_20:3) levels	Weighted mode	22	0.0686870345584658	0.0743461974318676	0.366043034977066	-0.0770315124079947	0.214405581524926	1.07110093910878	0.925860677047385	1.23912511914683
GCST90277330.tsv	ieu-b-7	Parkinson's disease || id:ieu-b-7	Phosphatidylcholine (O-16:1_20:4) levels	MR Egger	19	0.0199532836708459	0.061005933016993	0.747606882958859	-0.0996183450424603	0.139524912384152	1.02015368107839	0.905182819630243	1.14972744781314
GCST90277330.tsv	ieu-b-7	Parkinson's disease || id:ieu-b-7	Phosphatidylcholine (O-16:1_20:4) levels	Weighted median	19	-0.0277760461614869	0.0430899017311871	0.519181989570518	-0.112232253554614	0.0566801612316399	0.972606161295564	0.893836636654844	1.05831726536778
GCST90277330.tsv	ieu-b-7	Parkinson's disease || id:ieu-b-7	Phosphatidylcholine (O-16:1_20:4) levels	Inverse variance weighted	19	-0.0468897116962529	0.0335033402809995	0.1616471156826	-0.112556258647012	0.0187768352545061	0.954192628073817	0.893547075944901	1.01895422858119
GCST90277330.tsv	ieu-b-7	Parkinson's disease || id:ieu-b-7	Phosphatidylcholine (O-16:1_20:4) levels	Simple mode	19	-0.175303881479631	0.0968795973096339	0.0871042178286981	-0.365187892206513	0.0145801292472516	0.839201964083114	0.694066228990503	1.01468693779451
GCST90277330.tsv	ieu-b-7	Parkinson's disease || id:ieu-b-7	Phosphatidylcholine (O-16:1_20:4) levels	Weighted mode	19	-0.0329030353925606	0.0397865470192471	0.419071926996827	-0.110884667550285	0.0450785967651637	0.967632381134256	0.895041970359566	1.04611007754575
GCST90277331.tsv	ieu-b-7	Parkinson's disease || id:ieu-b-7	Phosphatidylcholine (O-16:2_18:0) levels	MR Egger	11	0.00295407612485902	0.181709765137401	0.98738396300191	-0.353197063544447	0.359105215794165	1.0029584437074	0.702438754666327	1.43204746765688
GCST90277331.tsv	ieu-b-7	Parkinson's disease || id:ieu-b-7	Phosphatidylcholine (O-16:2_18:0) levels	Weighted median	11	-0.110243187620406	0.0953268175498735	0.247486463791658	-0.297083750018158	0.076597374777346	0.895616306012653	0.742981785018219	1.0796073117406
GCST90277331.tsv	ieu-b-7	Parkinson's disease || id:ieu-b-7	Phosphatidylcholine (O-16:2_18:0) levels	Inverse variance weighted	11	-0.161318874920613	0.0805045891604529	0.0450864584594251	-0.3191078696751	-0.00352988016612493	0.851020658691165	0.726797145705758	0.996476342536917
GCST90277331.tsv	ieu-b-7	Parkinson's disease || id:ieu-b-7	Phosphatidylcholine (O-16:2_18:0) levels	Simple mode	11	-0.0558651790209668	0.135610775753983	0.689065734763741	-0.321662299498773	0.20993194145684	0.945666622996186	0.724942962599548	1.23359410048237
GCST90277331.tsv	ieu-b-7	Parkinson's disease || id:ieu-b-7	Phosphatidylcholine (O-16:2_18:0) levels	Weighted mode	11	-0.0752578983302392	0.109731431651228	0.508403458008347	-0.290331504366646	0.139815707706167	0.927504253682714	0.748015556049235	1.15006183179285
GCST90277332.tsv	ieu-b-7	Parkinson's disease || id:ieu-b-7	Phosphatidylcholine (O-17:0_15:0) levels	MR Egger	17	-0.176216331005063	0.109492423869299	0.128369784866293	-0.390821481788889	0.0383888197787623	0.838436583887745	0.676500912993113	1.03913519065496
GCST90277332.tsv	ieu-b-7	Parkinson's disease || id:ieu-b-7	Phosphatidylcholine (O-17:0_15:0) levels	Weighted median	17	-0.0473170176747929	0.0860780812067278	0.582525982223104	-0.216030056839979	0.121396021490393	0.953784982959962	0.805711084380398	1.12907196060175
GCST90277332.tsv	ieu-b-7	Parkinson's disease || id:ieu-b-7	Phosphatidylcholine (O-17:0_15:0) levels	Inverse variance weighted	17	-0.0430697287925136	0.0608157733730296	0.478821085671964	-0.162268644603652	0.0761291870186245	0.957844598391145	0.8502127687853	1.07910197111939
GCST90277332.tsv	ieu-b-7	Parkinson's disease || id:ieu-b-7	Phosphatidylcholine (O-17:0_15:0) levels	Simple mode	17	0.0784105186830349	0.145358132406604	0.597017845367509	-0.206491420833909	0.363312458199979	1.081566570831	0.813433240005896	1.43808513053961
GCST90277332.tsv	ieu-b-7	Parkinson's disease || id:ieu-b-7	Phosphatidylcholine (O-17:0_15:0) levels	Weighted mode	17	-0.055007080510156	0.12754291738577	0.672017282926231	-0.304991198586266	0.194977037565954	0.946478446379507	0.737129862147969	1.21528308031176
GCST90277333.tsv	ieu-b-7	Parkinson's disease || id:ieu-b-7	Phosphatidylcholine (O-17:0_17:1) levels	MR Egger	33	-0.175712147533588	0.119105759086287	0.15022747152907	-0.409159435342711	0.0577351402755352	0.83885941633883	0.66420832559778	1.05943435705509
GCST90277333.tsv	ieu-b-7	Parkinson's disease || id:ieu-b-7	Phosphatidylcholine (O-17:0_17:1) levels	Weighted median	33	-0.0967606498086138	0.0650631231496564	0.136966975234324	-0.22428437118194	0.0307630715647127	0.907773255835376	0.799087864495895	1.03124114458904
GCST90277333.tsv	ieu-b-7	Parkinson's disease || id:ieu-b-7	Phosphatidylcholine (O-17:0_17:1) levels	Inverse variance weighted	33	-0.157588220688776	0.0467090533116427	0.000741311975353644	-0.249137965179596	-0.0660384761979566	0.854201452043851	0.779472425912737	0.936094846228095
GCST90277333.tsv	ieu-b-7	Parkinson's disease || id:ieu-b-7	Phosphatidylcholine (O-17:0_17:1) levels	Simple mode	33	-0.0210137342898338	0.131586416998231	0.874124843072248	-0.278923111606367	0.236895643026699	0.979205515784744	0.756598074589248	1.26730885835761
GCST90277333.tsv	ieu-b-7	Parkinson's disease || id:ieu-b-7	Phosphatidylcholine (O-17:0_17:1) levels	Weighted mode	33	-0.0503728213687475	0.111935496542314	0.655732447804232	-0.269766394591683	0.169020751854188	0.950874851944899	0.763557844746328	1.1841447118674
GCST90277334.tsv	ieu-b-7	Parkinson's disease || id:ieu-b-7	Phosphatidylcholine (O-18:0_14:0) levels	MR Egger	17	-0.00765072539230206	0.10681124649635	0.943843912290357	-0.217000768525149	0.201699317740544	0.992378466912336	0.804929350696315	1.22348007404544
GCST90277334.tsv	ieu-b-7	Parkinson's disease || id:ieu-b-7	Phosphatidylcholine (O-18:0_14:0) levels	Weighted median	17	0.0123573503961414	0.0887060543503729	0.889207771670432	-0.161506516130589	0.186221216922872	1.01243401792759	0.850860987126004	1.20468872843644
GCST90277334.tsv	ieu-b-7	Parkinson's disease || id:ieu-b-7	Phosphatidylcholine (O-18:0_14:0) levels	Inverse variance weighted	17	0.0449306661681319	0.0586535663702742	0.443655665092787	-0.0700303239176054	0.159891656253869	1.04595533730311	0.93236554650126	1.17338373531522
GCST90277334.tsv	ieu-b-7	Parkinson's disease || id:ieu-b-7	Phosphatidylcholine (O-18:0_14:0) levels	Simple mode	17	0.0136815363988082	0.154717457981639	0.930632955375064	-0.289564681245205	0.316927754042821	1.0137755569103	0.748589371652229	1.37290338162353
GCST90277334.tsv	ieu-b-7	Parkinson's disease || id:ieu-b-7	Phosphatidylcholine (O-18:0_14:0) levels	Weighted mode	17	-0.0259856782845128	0.132143043390305	0.846579063590655	-0.284986043329512	0.233014686760486	0.974349043858616	0.752024750007775	1.26240001975784
GCST90277335.tsv	ieu-b-7	Parkinson's disease || id:ieu-b-7	Phosphatidylcholine (O-18:0_16:1) levels	MR Egger	14	0.171889233948936	0.168060743882422	0.326588824538829	-0.15750982406061	0.501288291958483	1.187546286116	0.854268421182508	1.65084667383087
GCST90277335.tsv	ieu-b-7	Parkinson's disease || id:ieu-b-7	Phosphatidylcholine (O-18:0_16:1) levels	Weighted median	14	0.037867342896913	0.090569533328602	0.675872220892621	-0.139648942427147	0.215383628220973	1.0385934469416	0.869663483767606	1.24033763422713
GCST90277335.tsv	ieu-b-7	Parkinson's disease || id:ieu-b-7	Phosphatidylcholine (O-18:0_16:1) levels	Inverse variance weighted	14	-0.0497491313304675	0.062922515101169	0.429153411597183	-0.173077260928759	0.0735789982678237	0.951468088096216	0.841072630281703	1.07635356338044
GCST90277335.tsv	ieu-b-7	Parkinson's disease || id:ieu-b-7	Phosphatidylcholine (O-18:0_16:1) levels	Simple mode	14	0.0829286449940025	0.140761857935953	0.565864063492336	-0.192964596560465	0.35882188654847	1.08646428111699	0.824511164153538	1.43164178420178
GCST90277335.tsv	ieu-b-7	Parkinson's disease || id:ieu-b-7	Phosphatidylcholine (O-18:0_16:1) levels	Weighted mode	14	0.0524636860659495	0.113969892717099	0.652885008987143	-0.170917303659564	0.275844675791463	1.05386429142529	0.842891274613362	1.31764318624697
GCST90277336.tsv	ieu-b-7	Parkinson's disease || id:ieu-b-7	Phosphatidylcholine (O-18:0_20:4) levels	MR Egger	20	0.0233156258089376	0.078343631979195	0.7694105528618	-0.130237892870285	0.17686914448816	1.02358955985061	0.877886563123181	1.19347491013842
GCST90277336.tsv	ieu-b-7	Parkinson's disease || id:ieu-b-7	Phosphatidylcholine (O-18:0_20:4) levels	Weighted median	20	-0.0161317398853436	0.0536332798964359	0.763583369952524	-0.121252968482358	0.0889894887116707	0.983997679774563	0.885809849274419	1.09306916670077
GCST90277336.tsv	ieu-b-7	Parkinson's disease || id:ieu-b-7	Phosphatidylcholine (O-18:0_20:4) levels	Inverse variance weighted	20	-0.0380781708881424	0.0413839670835606	0.357510620947087	-0.119190746371921	0.0430344045956363	0.962637687706926	0.887638470795043	1.0439738117296
GCST90277336.tsv	ieu-b-7	Parkinson's disease || id:ieu-b-7	Phosphatidylcholine (O-18:0_20:4) levels	Simple mode	20	-0.227834640662628	0.1085686541173	0.0494581021922588	-0.440629202732537	-0.0150400785927195	0.796255917300622	0.643631319066156	0.985072458494031
GCST90277336.tsv	ieu-b-7	Parkinson's disease || id:ieu-b-7	Phosphatidylcholine (O-18:0_20:4) levels	Weighted mode	20	-0.0149586749924503	0.0492823331943313	0.76478458122506	-0.11155204805334	0.0816346980684391	0.985152650202581	0.894444836079184	1.08505936314137
GCST90277337.tsv	ieu-b-7	Parkinson's disease || id:ieu-b-7	Phosphatidylcholine (O-18:1_16:0) levels	MR Egger	28	0.0321548944180291	0.134752425700144	0.813269488118438	-0.231959859954253	0.296269648790312	1.03267744889007	0.792977952839163	1.34483274046637
GCST90277337.tsv	ieu-b-7	Parkinson's disease || id:ieu-b-7	Phosphatidylcholine (O-18:1_16:0) levels	Weighted median	28	-0.0183800337003195	0.06598907279038	0.780604407917336	-0.147718616369464	0.110958548968825	0.981787848982485	0.862673823085703	1.11734859064327
GCST90277337.tsv	ieu-b-7	Parkinson's disease || id:ieu-b-7	Phosphatidylcholine (O-18:1_16:0) levels	Inverse variance weighted	28	-0.00750116348279351	0.0437642278422865	0.863909706961386	-0.0932790500536751	0.0782767230880881	0.992526900030496	0.910939267174507	1.08142187166846
GCST90277337.tsv	ieu-b-7	Parkinson's disease || id:ieu-b-7	Phosphatidylcholine (O-18:1_16:0) levels	Simple mode	28	-0.156795814595811	0.121964951008737	0.209506896085407	-0.395847118572936	0.0822554893813142	0.854878594729633	0.673109594026888	1.08573316769233
GCST90277337.tsv	ieu-b-7	Parkinson's disease || id:ieu-b-7	Phosphatidylcholine (O-18:1_16:0) levels	Weighted mode	28	-0.0590532322685473	0.0939354903827719	0.534856070941006	-0.24316679341878	0.125060328881686	0.942656588072841	0.78414071335315	1.13321681670791
GCST90277338.tsv	ieu-b-7	Parkinson's disease || id:ieu-b-7	Phosphatidylcholine (O-18:1_18:2) levels	MR Egger	22	0.0679659402433364	0.164341667932375	0.683593705975022	-0.254143728904118	0.390075609390791	1.07032885271767	0.77558032072557	1.47709247172257
GCST90277338.tsv	ieu-b-7	Parkinson's disease || id:ieu-b-7	Phosphatidylcholine (O-18:1_18:2) levels	Weighted median	22	-0.111080398965793	0.0839044003757752	0.18553877875466	-0.275533023702313	0.0533722257707262	0.89486679967153	0.759167361163143	1.05482220406243
GCST90277338.tsv	ieu-b-7	Parkinson's disease || id:ieu-b-7	Phosphatidylcholine (O-18:1_18:2) levels	Inverse variance weighted	22	0.0160424787062429	0.0692662655418185	0.816844091646706	-0.119719401755721	0.151804359168207	1.01617185015481	0.887169339953788	1.16393250143298
GCST90277338.tsv	ieu-b-7	Parkinson's disease || id:ieu-b-7	Phosphatidylcholine (O-18:1_18:2) levels	Simple mode	22	-0.213063050266637	0.149635270151463	0.169170310917168	-0.506348179763504	0.0802220792302294	0.808105184362865	0.602692489639145	1.08352766994846
GCST90277338.tsv	ieu-b-7	Parkinson's disease || id:ieu-b-7	Phosphatidylcholine (O-18:1_18:2) levels	Weighted mode	22	-0.170362740911323	0.153200812316495	0.278697493837674	-0.470636333051653	0.129910851229006	0.843358840350366	0.624604685193081	1.13872686269916
GCST90277339.tsv	ieu-b-7	Parkinson's disease || id:ieu-b-7	Phosphatidylcholine (O-18:1_20:3) levels	MR Egger	20	0.037703128288818	0.117416263396759	0.751828065225962	-0.19243274796883	0.267839004546466	1.03842290872856	0.824949795887476	1.30713668001121
GCST90277339.tsv	ieu-b-7	Parkinson's disease || id:ieu-b-7	Phosphatidylcholine (O-18:1_20:3) levels	Weighted median	20	0.00869643077380582	0.0654462349322001	0.89428906887175	-0.119578189693306	0.136971051240918	1.00873435458212	0.887294627811864	1.14679494974915
GCST90277339.tsv	ieu-b-7	Parkinson's disease || id:ieu-b-7	Phosphatidylcholine (O-18:1_20:3) levels	Inverse variance weighted	20	-0.0113528541573134	0.0496849216001706	0.819259909584956	-0.108735300493648	0.086029592179021	0.988711346308925	0.89696781301493	1.08983857852627
GCST90277339.tsv	ieu-b-7	Parkinson's disease || id:ieu-b-7	Phosphatidylcholine (O-18:1_20:3) levels	Simple mode	20	0.075919198373261	0.123287632506374	0.54534046920901	-0.165724561339231	0.317562958085753	1.07887539574823	0.847279575603902	1.37377573243314
GCST90277339.tsv	ieu-b-7	Parkinson's disease || id:ieu-b-7	Phosphatidylcholine (O-18:1_20:3) levels	Weighted mode	20	0.024488865727047	0.0610698342447997	0.692895556099326	-0.0952080093927603	0.144185740846854	1.02479118073895	0.909183796028308	1.15509863760004
GCST90277340.tsv	ieu-b-7	Parkinson's disease || id:ieu-b-7	Phosphatidylcholine (O-18:1_20:4) levels	MR Egger	19	-0.050283591348186	0.0859116873841505	0.566039062101455	-0.218670498621121	0.118103315924749	0.950959702313033	0.803586457381017	1.12536037300901
GCST90277340.tsv	ieu-b-7	Parkinson's disease || id:ieu-b-7	Phosphatidylcholine (O-18:1_20:4) levels	Weighted median	19	-0.00921118004511981	0.0577376344444251	0.873247296253918	-0.122376943556193	0.103954583465953	0.990831112918143	0.884814780404737	1.10955006185309
GCST90277340.tsv	ieu-b-7	Parkinson's disease || id:ieu-b-7	Phosphatidylcholine (O-18:1_20:4) levels	Inverse variance weighted	19	-0.0249277835681305	0.0438660432287886	0.569851225646124	-0.110905228296556	0.061049661160295	0.975380347973432	0.895023567817897	1.06295170029125
GCST90277340.tsv	ieu-b-7	Parkinson's disease || id:ieu-b-7	Phosphatidylcholine (O-18:1_20:4) levels	Simple mode	19	-0.205076078430953	0.119841235863319	0.104215702862935	-0.439964900723057	0.0298127438611512	0.814585341679302	0.644059026692564	1.03026159308147
GCST90277340.tsv	ieu-b-7	Parkinson's disease || id:ieu-b-7	Phosphatidylcholine (O-18:1_20:4) levels	Weighted mode	19	-0.0149812203407436	0.0608416774099696	0.808288026677992	-0.134230908064284	0.104268467382797	0.985130439843331	0.87438813801861	1.10989838643632
GCST90277341.tsv	ieu-b-7	Parkinson's disease || id:ieu-b-7	Phosphatidylcholine (O-18:2_16:0) levels	MR Egger	22	0.0693789442887251	0.085353570490272	0.42587949500123	-0.097914053872208	0.236671942449658	1.07184230071872	0.90672683006515	1.26702539234165
GCST90277341.tsv	ieu-b-7	Parkinson's disease || id:ieu-b-7	Phosphatidylcholine (O-18:2_16:0) levels	Weighted median	22	0.0415022874679019	0.0668665257773418	0.534814401020508	-0.089556103055688	0.172560677991492	1.04237554624935	0.914336966587562	1.18834392474995
GCST90277341.tsv	ieu-b-7	Parkinson's disease || id:ieu-b-7	Phosphatidylcholine (O-18:2_16:0) levels	Inverse variance weighted	22	-0.00214267424983826	0.0490626319895375	0.965165680194168	-0.0983054329493317	0.0940200844496552	0.997859619637988	0.906372025591248	1.09858181010666
GCST90277341.tsv	ieu-b-7	Parkinson's disease || id:ieu-b-7	Phosphatidylcholine (O-18:2_16:0) levels	Simple mode	22	0.0605509215103286	0.0994382009824526	0.549102019392871	-0.134347952415278	0.255449795435936	1.0624216963103	0.874285801815533	1.29104219518026
GCST90277341.tsv	ieu-b-7	Parkinson's disease || id:ieu-b-7	Phosphatidylcholine (O-18:2_16:0) levels	Weighted mode	22	0.0389350697004021	0.0708477335158318	0.588418621113178	-0.0999264879906282	0.177796627391432	1.0397029732329	0.904903936897652	1.1945823512
GCST90277342.tsv	ieu-b-7	Parkinson's disease || id:ieu-b-7	Phosphatidylcholine (O-18:2_18:1) levels	MR Egger	14	-0.428971134723465	0.209011582832607	0.0626080930900106	-0.838633837075375	-0.0193084323715545	0.651178725363734	0.432300713396391	0.980876781430447
GCST90277342.tsv	ieu-b-7	Parkinson's disease || id:ieu-b-7	Phosphatidylcholine (O-18:2_18:1) levels	Weighted median	14	0.0301122107080996	0.0898195067373272	0.737434651034075	-0.145934022497062	0.206158443913261	1.03057016847403	0.864214720032938	1.2289479078858
GCST90277342.tsv	ieu-b-7	Parkinson's disease || id:ieu-b-7	Phosphatidylcholine (O-18:2_18:1) levels	Inverse variance weighted	14	0.137972535816049	0.0891544743178314	0.121726545345037	-0.0367702338469009	0.312715305478998	1.14794402249544	0.963897580946883	1.36713226055458
GCST90277342.tsv	ieu-b-7	Parkinson's disease || id:ieu-b-7	Phosphatidylcholine (O-18:2_18:1) levels	Simple mode	14	-0.0249719992381019	0.134481977993831	0.855553634115097	-0.288556676106011	0.238612677629807	0.975337221831302	0.749344334025051	1.26948674073487
GCST90277342.tsv	ieu-b-7	Parkinson's disease || id:ieu-b-7	Phosphatidylcholine (O-18:2_18:1) levels	Weighted mode	14	-0.00665532721307038	0.104890131855509	0.950373059716779	-0.212239985649867	0.198929331223726	0.993366770427567	0.808770580941369	1.22009574018028
GCST90277343.tsv	ieu-b-7	Parkinson's disease || id:ieu-b-7	Phosphatidylcholine (O-18:2_18:2) levels	MR Egger	16	0.015194766718967	0.157836853519502	0.924671578821826	-0.294165466179257	0.324554999617191	1.01531079411163	0.745153183591681	1.38341488882972
GCST90277343.tsv	ieu-b-7	Parkinson's disease || id:ieu-b-7	Phosphatidylcholine (O-18:2_18:2) levels	Weighted median	16	0.0381318225125569	0.078440006152363	0.626876965333367	-0.115610589546075	0.191874234571188	1.03886817006499	0.890822051183206	1.21151814028482
GCST90277343.tsv	ieu-b-7	Parkinson's disease || id:ieu-b-7	Phosphatidylcholine (O-18:2_18:2) levels	Inverse variance weighted	16	0.0346399631690875	0.05785528412108	0.54934984835725	-0.0787563937082293	0.148036320046404	1.03524691467547	0.92426505380488	1.15955501068997
GCST90277343.tsv	ieu-b-7	Parkinson's disease || id:ieu-b-7	Phosphatidylcholine (O-18:2_18:2) levels	Simple mode	16	0.0280798898582438	0.113427361451317	0.807832773693552	-0.194237738586337	0.250397518302825	1.02847784608877	0.823462112277369	1.28453594175697
GCST90277343.tsv	ieu-b-7	Parkinson's disease || id:ieu-b-7	Phosphatidylcholine (O-18:2_18:2) levels	Weighted mode	16	0.0369001202487164	0.0950435395228661	0.703289807752109	-0.149385217216101	0.223185457713534	1.03758938149315	0.861237287559943	1.25005238409676
GCST90277344.tsv	ieu-b-7	Parkinson's disease || id:ieu-b-7	Phosphatidylcholine (O-18:2_20:4) levels	MR Egger	20	0.0194786260610332	0.108524332802797	0.859560912574908	-0.193229066232449	0.232186318354516	1.01966957227254	0.824293134788755	1.261354720472
GCST90277344.tsv	ieu-b-7	Parkinson's disease || id:ieu-b-7	Phosphatidylcholine (O-18:2_20:4) levels	Weighted median	20	-0.0245562441206933	0.069374843381593	0.723365354346884	-0.160530937148615	0.111418448907229	0.97574280757881	0.851691474258653	1.11786257737346
GCST90277344.tsv	ieu-b-7	Parkinson's disease || id:ieu-b-7	Phosphatidylcholine (O-18:2_20:4) levels	Inverse variance weighted	20	-0.0313094284806315	0.0487395855893411	0.520625237157699	-0.12683901623574	0.064220159274477	0.96917563612935	0.880875467832141	1.06632713472924
GCST90277344.tsv	ieu-b-7	Parkinson's disease || id:ieu-b-7	Phosphatidylcholine (O-18:2_20:4) levels	Simple mode	20	-0.0228471708603166	0.117541145330161	0.847944742996586	-0.253227815707431	0.207533473986798	0.977411849371334	0.776291010391753	1.23063891054127
GCST90277344.tsv	ieu-b-7	Parkinson's disease || id:ieu-b-7	Phosphatidylcholine (O-18:2_20:4) levels	Weighted mode	20	-0.0264872501098865	0.0831416052577547	0.753520510195388	-0.189444796415086	0.136470296195313	0.973860460370236	0.827418392098195	1.14622083015043
GCST90277345.tsv	ieu-b-7	Parkinson's disease || id:ieu-b-7	Phosphatidylethanolamine (16:0_18:2) levels	MR Egger	19	0.0493461938886892	0.087523909364898	0.5802508287234	-0.122200668466511	0.220893056243889	1.05058399354906	0.884970764957197	1.24719004424386
GCST90277345.tsv	ieu-b-7	Parkinson's disease || id:ieu-b-7	Phosphatidylethanolamine (16:0_18:2) levels	Weighted median	19	0.00913923583685804	0.0411666202709746	0.824309228874042	-0.0715473398942522	0.0898258115679683	1.00918112617066	0.930952205372727	1.0939837078009
GCST90277345.tsv	ieu-b-7	Parkinson's disease || id:ieu-b-7	Phosphatidylethanolamine (16:0_18:2) levels	Inverse variance weighted	19	-0.0285317411840445	0.0396020174520628	0.471240705084658	-0.106151695390088	0.0490882130219987	0.971871445306137	0.899288219851108	1.05031299793722
GCST90277345.tsv	ieu-b-7	Parkinson's disease || id:ieu-b-7	Phosphatidylethanolamine (16:0_18:2) levels	Simple mode	19	-0.0719829150311028	0.0720263027168968	0.330848623238735	-0.213154468356221	0.0691886382940151	0.930546794038429	0.8080313123074	1.0716383421114
GCST90277345.tsv	ieu-b-7	Parkinson's disease || id:ieu-b-7	Phosphatidylethanolamine (16:0_18:2) levels	Weighted mode	19	-0.020435598781806	0.0373714551640853	0.591215055241337	-0.0936836509034132	0.0528124533398012	0.979771792939769	0.910570774924115	1.05423190890396
GCST90277346.tsv	ieu-b-7	Parkinson's disease || id:ieu-b-7	Phosphatidylethanolamine (16:0_20:4) levels	MR Egger	21	-0.00597436376027057	0.0671480500937259	0.930034522018481	-0.137584541943973	0.125635814423432	0.994043447263403	0.871460671903458	1.13386915428901
GCST90277346.tsv	ieu-b-7	Parkinson's disease || id:ieu-b-7	Phosphatidylethanolamine (16:0_20:4) levels	Weighted median	21	-0.0325989021254576	0.0402833245434202	0.418376760106338	-0.111554218230561	0.046356413979646	0.96792671508779	0.894442894977481	1.04744766942805
GCST90277346.tsv	ieu-b-7	Parkinson's disease || id:ieu-b-7	Phosphatidylethanolamine (16:0_20:4) levels	Inverse variance weighted	21	-0.0508407205687203	0.0375070139155854	0.175258620928321	-0.124354467843268	0.0226730267058272	0.950430042433522	0.883066766626423	1.0229320134095
GCST90277346.tsv	ieu-b-7	Parkinson's disease || id:ieu-b-7	Phosphatidylethanolamine (16:0_20:4) levels	Simple mode	21	-0.10367152776592	0.0945114046181956	0.285708265613558	-0.288913880817583	0.0815708252857434	0.901521373531787	0.749076712499028	1.08499005959379
GCST90277346.tsv	ieu-b-7	Parkinson's disease || id:ieu-b-7	Phosphatidylethanolamine (16:0_20:4) levels	Weighted mode	21	-0.0357865952579581	0.0348280948707416	0.316442804039185	-0.104049661204612	0.0324764706886955	0.964846174263303	0.901180542598607	1.03300958685387
GCST90277347.tsv	ieu-b-7	Parkinson's disease || id:ieu-b-7	Phosphatidylethanolamine (18:0_18:2) levels	MR Egger	25	-0.128030536957453	0.102163476961559	0.22272633691485	-0.328270951802109	0.0722098778872033	0.87982651150967	0.720167862487233	1.07488091412715
GCST90277347.tsv	ieu-b-7	Parkinson's disease || id:ieu-b-7	Phosphatidylethanolamine (18:0_18:2) levels	Weighted median	25	-0.0919935252951758	0.0515098379509121	0.0741088310771273	-0.192952807678964	0.00896575708861187	0.912111055175821	0.824520884275243	1.00900606987685
GCST90277347.tsv	ieu-b-7	Parkinson's disease || id:ieu-b-7	Phosphatidylethanolamine (18:0_18:2) levels	Inverse variance weighted	25	-0.0894633051660663	0.0456483986825192	0.0500151410792791	-0.178934166583804	7.55625167146723e-06	0.914421819065469	0.836160944916592	1.00000755628022
GCST90277347.tsv	ieu-b-7	Parkinson's disease || id:ieu-b-7	Phosphatidylethanolamine (18:0_18:2) levels	Simple mode	25	-0.159463104512986	0.111012022586014	0.16378300364272	-0.377046668781574	0.0581204597556013	0.852601423960883	0.685884063775532	1.05984265640851
GCST90277347.tsv	ieu-b-7	Parkinson's disease || id:ieu-b-7	Phosphatidylethanolamine (18:0_18:2) levels	Weighted mode	25	-0.0957759891661911	0.0513063181705212	0.0742008801199042	-0.196336372780413	0.00478439444803049	0.908667544645883	0.821735778636025	1.00479585793781
GCST90277348.tsv	ieu-b-7	Parkinson's disease || id:ieu-b-7	Phosphatidylethanolamine (18:0_20:4) levels	MR Egger	19	0.0718561793938362	0.100547401630768	0.484524319430644	-0.125216727802469	0.268929086590142	1.07450079759456	0.88230566169457	1.30856234313843
GCST90277348.tsv	ieu-b-7	Parkinson's disease || id:ieu-b-7	Phosphatidylethanolamine (18:0_20:4) levels	Weighted median	19	-0.0725698044722902	0.0435859258750105	0.0959162443058282	-0.157998219187311	0.0128586102427304	0.930000826177534	0.853851302516362	1.01294163766216
GCST90277348.tsv	ieu-b-7	Parkinson's disease || id:ieu-b-7	Phosphatidylethanolamine (18:0_20:4) levels	Inverse variance weighted	19	-0.0546262796136467	0.0455166466632738	0.230085559111324	-0.143838907073663	0.03458634784637	0.946838934853225	0.866027247686319	1.03519141106598
GCST90277348.tsv	ieu-b-7	Parkinson's disease || id:ieu-b-7	Phosphatidylethanolamine (18:0_20:4) levels	Simple mode	19	0.0684540206731257	0.0795529529420116	0.400839069439762	-0.0874697670932172	0.224377808439469	1.07085138679307	0.916246572029346	1.25154377391757
GCST90277348.tsv	ieu-b-7	Parkinson's disease || id:ieu-b-7	Phosphatidylethanolamine (18:0_20:4) levels	Weighted mode	19	-0.0597771330434531	0.0387465139896935	0.140283374468844	-0.135720300463252	0.0161660343763461	0.941974445169942	0.873086800313902	1.01629741170546
GCST90277349.tsv	ieu-b-7	Parkinson's disease || id:ieu-b-7	Phosphatidylethanolamine (18:1_18:1) levels	MR Egger	22	0.197910818878066	0.118281794138108	0.109855298625336	-0.0339214976326266	0.429743135388758	1.21885369023499	0.966647385767242	1.53686270720146
GCST90277349.tsv	ieu-b-7	Parkinson's disease || id:ieu-b-7	Phosphatidylethanolamine (18:1_18:1) levels	Weighted median	22	0.0141343782678073	0.0560077503548289	0.800759194287075	-0.0956408124276574	0.123909568963272	1.01423474088925	0.908790383663282	1.13191350625891
GCST90277349.tsv	ieu-b-7	Parkinson's disease || id:ieu-b-7	Phosphatidylethanolamine (18:1_18:1) levels	Inverse variance weighted	22	-0.0142055826129145	0.0576748241649073	0.805446340396889	-0.127248237976133	0.0988370727503038	0.985894840590013	0.88051506818684	1.1038864317263
GCST90277349.tsv	ieu-b-7	Parkinson's disease || id:ieu-b-7	Phosphatidylethanolamine (18:1_18:1) levels	Simple mode	22	0.028258467322567	0.0993127266419101	0.77878337593242	-0.166394476895577	0.222911411540711	1.02866152545465	0.84671215991715	1.24970985896107
GCST90277349.tsv	ieu-b-7	Parkinson's disease || id:ieu-b-7	Phosphatidylethanolamine (18:1_18:1) levels	Weighted mode	22	0.0162486601345604	0.0614982465701413	0.794191140055085	-0.104287903142917	0.136785223412037	1.01638138751891	0.900965869172497	1.14658186313279
GCST90277350.tsv	ieu-b-7	Parkinson's disease || id:ieu-b-7	Phosphatidylethanolamine (O-16:1_18:2) levels	MR Egger	17	0.0634982629913478	0.107433176049816	0.5632887292816	-0.147070762066292	0.274067288048988	1.06555763491703	0.863232891111982	1.31530330345427
GCST90277350.tsv	ieu-b-7	Parkinson's disease || id:ieu-b-7	Phosphatidylethanolamine (O-16:1_18:2) levels	Weighted median	17	0.0422630327043085	0.0636682552525167	0.506817874601284	-0.0825267475906242	0.167052812999241	1.04316883018594	0.920786808698809	1.18181667894359
GCST90277350.tsv	ieu-b-7	Parkinson's disease || id:ieu-b-7	Phosphatidylethanolamine (O-16:1_18:2) levels	Inverse variance weighted	17	0.054098037279629	0.0577861052780385	0.349181933084498	-0.0591627290653264	0.167358803624584	1.05558808406663	0.942553375846791	1.18217835910077
GCST90277350.tsv	ieu-b-7	Parkinson's disease || id:ieu-b-7	Phosphatidylethanolamine (O-16:1_18:2) levels	Simple mode	17	0.0841287636222956	0.0893905778156026	0.360628158966506	-0.0910767688962855	0.259334296140877	1.08776894986178	0.91294762222766	1.29606700261313
GCST90277350.tsv	ieu-b-7	Parkinson's disease || id:ieu-b-7	Phosphatidylethanolamine (O-16:1_18:2) levels	Weighted mode	17	0.06897722968586	0.0696637712088802	0.336841827573499	-0.0675637618835452	0.205518221255265	1.07141181248704	0.934668122516023	1.22816135939962
GCST90277351.tsv	ieu-b-7	Parkinson's disease || id:ieu-b-7	Phosphatidylethanolamine (O-16:1_20:4) levels	MR Egger	22	-0.0119707203394613	0.135168537028852	0.930311259636321	-0.276901052916011	0.252959612237088	0.988100643689811	0.758129508103501	1.28783126316055
GCST90277351.tsv	ieu-b-7	Parkinson's disease || id:ieu-b-7	Phosphatidylethanolamine (O-16:1_20:4) levels	Weighted median	22	-0.0348474327844826	0.0733928829389678	0.634924754773264	-0.178697483344859	0.109002617775894	0.965752747225865	0.836358873619593	1.11516526959039
GCST90277351.tsv	ieu-b-7	Parkinson's disease || id:ieu-b-7	Phosphatidylethanolamine (O-16:1_20:4) levels	Inverse variance weighted	22	0.0234140974381004	0.0492846070456398	0.634730440213481	-0.0731837323713535	0.120011927247554	1.02369035934503	0.929430047950458	1.12751029959364
GCST90277351.tsv	ieu-b-7	Parkinson's disease || id:ieu-b-7	Phosphatidylethanolamine (O-16:1_20:4) levels	Simple mode	22	-0.0149249481854126	0.132664933565151	0.911494590603075	-0.274948217973109	0.245098321602284	0.985185876816228	0.759611456427446	1.27774693715519
GCST90277351.tsv	ieu-b-7	Parkinson's disease || id:ieu-b-7	Phosphatidylethanolamine (O-16:1_20:4) levels	Weighted mode	22	-0.0506739308223962	0.0751645138794371	0.507554957074449	-0.197996378026093	0.0966485163813005	0.950588577639854	0.820372824501414	1.10147315580394
GCST90277352.tsv	ieu-b-7	Parkinson's disease || id:ieu-b-7	Phosphatidylethanolamine (O-16:1_22:5) levels	MR Egger	17	-0.0770727002466014	0.0951967286221099	0.430817979575513	-0.263658288345937	0.109512887852734	0.925822543632568	0.768236010007254	1.11573445026377
GCST90277352.tsv	ieu-b-7	Parkinson's disease || id:ieu-b-7	Phosphatidylethanolamine (O-16:1_22:5) levels	Weighted median	17	-0.0621725243810093	0.0752986081948604	0.408985869811731	-0.209757796442936	0.0854127476809172	0.939720748064668	0.810780596135256	1.08916652489289
GCST90277352.tsv	ieu-b-7	Parkinson's disease || id:ieu-b-7	Phosphatidylethanolamine (O-16:1_22:5) levels	Inverse variance weighted	17	-0.0600577618400805	0.0538865765296556	0.26505541682652	-0.165675451838205	0.0455599281580444	0.941710137102902	0.847321186102816	1.04661372436728
GCST90277352.tsv	ieu-b-7	Parkinson's disease || id:ieu-b-7	Phosphatidylethanolamine (O-16:1_22:5) levels	Simple mode	17	-0.171538680766256	0.11576732347325	0.157831659341608	-0.398442634773826	0.0553652732413138	0.842367683962355	0.671364792480475	1.0569266111832
GCST90277352.tsv	ieu-b-7	Parkinson's disease || id:ieu-b-7	Phosphatidylethanolamine (O-16:1_22:5) levels	Weighted mode	17	-0.155552941190335	0.107523455012336	0.167291071671063	-0.366298913014515	0.055193030633844	0.855941761153711	0.693295535175673	1.05674457906508
GCST90277353.tsv	ieu-b-7	Parkinson's disease || id:ieu-b-7	Phosphatidylethanolamine (O-18:1_18:2) levels	MR Egger	25	0.0265026712862782	0.0962915956987213	0.785594345029303	-0.162228856283216	0.215234198855772	1.02685699028701	0.850246597996383	1.24015230520896
GCST90277353.tsv	ieu-b-7	Parkinson's disease || id:ieu-b-7	Phosphatidylethanolamine (O-18:1_18:2) levels	Weighted median	25	0.00597420425769897	0.0629550676698782	0.924397179412074	-0.117417728375262	0.12936613689066	1.00599208540677	0.889213665790179	1.13810675075686
GCST90277353.tsv	ieu-b-7	Parkinson's disease || id:ieu-b-7	Phosphatidylethanolamine (O-18:1_18:2) levels	Inverse variance weighted	25	-0.0205471505740365	0.0455478048486592	0.651908999717908	-0.109820848077409	0.0687265469293355	0.979662503736106	0.895994640081131	1.07114326168245
GCST90277353.tsv	ieu-b-7	Parkinson's disease || id:ieu-b-7	Phosphatidylethanolamine (O-18:1_18:2) levels	Simple mode	25	0.0483411821286817	0.11123752311442	0.667752452352873	-0.169684363175582	0.266366727432945	1.04952867467343	0.84393115031012	1.30521362857266
GCST90277353.tsv	ieu-b-7	Parkinson's disease || id:ieu-b-7	Phosphatidylethanolamine (O-18:1_18:2) levels	Weighted mode	25	0.0107039770252026	0.0703810835660143	0.8803904071253	-0.127242946764185	0.148650900814591	1.01076146953701	0.880519727191015	1.16026786993155
GCST90277354.tsv	ieu-b-7	Parkinson's disease || id:ieu-b-7	Phosphatidylethanolamine (O-18:1_20:4) levels	MR Egger	23	-0.128880306023605	0.139899263935116	0.36738985763409	-0.403082863336432	0.145322251289221	0.879079179731293	0.668256723047596	1.15641216554136
GCST90277354.tsv	ieu-b-7	Parkinson's disease || id:ieu-b-7	Phosphatidylethanolamine (O-18:1_20:4) levels	Weighted median	23	0.0189552584001736	0.0626647828876249	0.762281131345927	-0.103867716059571	0.141778232859918	1.01913604982002	0.901344522940399	1.15232107325008
GCST90277354.tsv	ieu-b-7	Parkinson's disease || id:ieu-b-7	Phosphatidylethanolamine (O-18:1_20:4) levels	Inverse variance weighted	23	0.0445623200451088	0.0650103481425447	0.493050522305766	-0.0828579623142789	0.171982602404496	1.04557013465807	0.920481881051472	1.18765717065511
GCST90277354.tsv	ieu-b-7	Parkinson's disease || id:ieu-b-7	Phosphatidylethanolamine (O-18:1_20:4) levels	Simple mode	23	0.153993945095674	0.138536755318227	0.278321599615394	-0.117538095328051	0.425525985519399	1.16648382380911	0.889106640292146	1.53039517370067
GCST90277354.tsv	ieu-b-7	Parkinson's disease || id:ieu-b-7	Phosphatidylethanolamine (O-18:1_20:4) levels	Weighted mode	23	0.0219581474996959	0.0628406696603613	0.730092299099104	-0.101209565034612	0.145125860034004	1.02220100190742	0.903743619976395	1.1561850786043
GCST90277355.tsv	ieu-b-7	Parkinson's disease || id:ieu-b-7	Phosphatidylethanolamine (O-18:2_18:1) levels	MR Egger	22	0.0976919680228763	0.105996777379561	0.367695868531279	-0.110061715641064	0.305445651686817	1.10262308962234	0.895778850024582	1.35722971996375
GCST90277355.tsv	ieu-b-7	Parkinson's disease || id:ieu-b-7	Phosphatidylethanolamine (O-18:2_18:1) levels	Weighted median	22	0.145053456370445	0.069171821928425	0.0359933887721006	0.00947668539073182	0.280630227350158	1.15610136959931	1.00952173135677	1.32396394775285
GCST90277355.tsv	ieu-b-7	Parkinson's disease || id:ieu-b-7	Phosphatidylethanolamine (O-18:2_18:1) levels	Inverse variance weighted	22	0.0530827194905111	0.0496062723224648	0.284582941336431	-0.04414557426152	0.150311013242542	1.05451687060995	0.956814659746707	1.16219564476091
GCST90277355.tsv	ieu-b-7	Parkinson's disease || id:ieu-b-7	Phosphatidylethanolamine (O-18:2_18:1) levels	Simple mode	22	0.141084536004543	0.104585688297457	0.191709104437085	-0.0639034130584729	0.346072485067558	1.15152198893837	0.938095602940254	1.41350507011493
GCST90277355.tsv	ieu-b-7	Parkinson's disease || id:ieu-b-7	Phosphatidylethanolamine (O-18:2_18:1) levels	Weighted mode	22	0.1843879429744	0.0849733142007969	0.0416291558260012	0.0178402471408385	0.350935638807962	1.20248222715323	1.01800033493479	1.42039590459665
GCST90277356.tsv	ieu-b-7	Parkinson's disease || id:ieu-b-7	Phosphatidylethanolamine (O-18:2_18:2) levels	MR Egger	13	-0.140358489994385	0.234046706641012	0.560854100235338	-0.599090035010768	0.318373055021998	0.869046635026024	0.549311262755464	1.37488907484183
GCST90277356.tsv	ieu-b-7	Parkinson's disease || id:ieu-b-7	Phosphatidylethanolamine (O-18:2_18:2) levels	Weighted median	13	-0.0745602315784902	0.0990039379037308	0.45138760345228	-0.268607949869803	0.119487486712822	0.928151568341316	0.764442896844412	1.12691914251612
GCST90277356.tsv	ieu-b-7	Parkinson's disease || id:ieu-b-7	Phosphatidylethanolamine (O-18:2_18:2) levels	Inverse variance weighted	13	0.0491033174449837	0.112736611963109	0.66315755068242	-0.171860442002711	0.270067076892678	1.05032886242882	0.842096686295424	1.31005232202515
GCST90277356.tsv	ieu-b-7	Parkinson's disease || id:ieu-b-7	Phosphatidylethanolamine (O-18:2_18:2) levels	Simple mode	13	-0.0700009355755105	0.116393797513231	0.558754392987232	-0.298132778701443	0.158130907550422	0.932392947581532	0.742202784482968	1.17131951924081
GCST90277356.tsv	ieu-b-7	Parkinson's disease || id:ieu-b-7	Phosphatidylethanolamine (O-18:2_18:2) levels	Weighted mode	13	-0.100390829957232	0.103742773384489	0.352298642925716	-0.303726665790831	0.102945005876367	0.904483849563643	0.73806257663289	1.10843045023862
GCST90277357.tsv	ieu-b-7	Parkinson's disease || id:ieu-b-7	Phosphatidylethanolamine (O-18:2_20:4) levels	MR Egger	24	-0.00137125195946689	0.146589337892402	0.992620705405989	-0.288686354228575	0.285943850309641	0.998629687776914	0.749247166759032	1.33101771692138
GCST90277357.tsv	ieu-b-7	Parkinson's disease || id:ieu-b-7	Phosphatidylethanolamine (O-18:2_20:4) levels	Weighted median	24	-0.0107573408469123	0.0777070577716755	0.889897000324965	-0.163063174079396	0.141548492385572	0.989300312426972	0.849537517968707	1.15205636886793
GCST90277357.tsv	ieu-b-7	Parkinson's disease || id:ieu-b-7	Phosphatidylethanolamine (O-18:2_20:4) levels	Inverse variance weighted	24	0.00520801026557838	0.0586459330369036	0.929237450665095	-0.109738018486753	0.12015403901791	1.00522159552486	0.896068858024077	1.12767054346441
GCST90277357.tsv	ieu-b-7	Parkinson's disease || id:ieu-b-7	Phosphatidylethanolamine (O-18:2_20:4) levels	Simple mode	24	0.00761135823979031	0.128476847019899	0.953270273990306	-0.244203261919212	0.259425978398793	1.00764039825816	0.783328397246602	1.29618583440964
GCST90277357.tsv	ieu-b-7	Parkinson's disease || id:ieu-b-7	Phosphatidylethanolamine (O-18:2_20:4) levels	Weighted mode	24	0.0019102881862052	0.0840147867439238	0.98205576008888	-0.162758693831886	0.166579270204296	1.00191211394907	0.849796224746001	1.18125717065634
GCST90277358.tsv	ieu-b-7	Parkinson's disease || id:ieu-b-7	Phosphatidylinositol (16:0_18:1) levels	MR Egger	16	0.224930892712834	0.197505263597895	0.273874356370667	-0.162179423939039	0.612041209364708	1.25223617455666	0.85028862871768	1.84419194130954
GCST90277358.tsv	ieu-b-7	Parkinson's disease || id:ieu-b-7	Phosphatidylinositol (16:0_18:1) levels	Weighted median	16	-0.00642174741907644	0.0976880751045409	0.947586998995844	-0.197890374623977	0.185046879785824	0.993598827934081	0.820459791421128	1.20327484807265
GCST90277358.tsv	ieu-b-7	Parkinson's disease || id:ieu-b-7	Phosphatidylinositol (16:0_18:1) levels	Inverse variance weighted	16	0.0509138647987544	0.0773521417191248	0.510403934213005	-0.10069633297073	0.202524062568239	1.05223225514264	0.904207569226327	1.22448954913076
GCST90277358.tsv	ieu-b-7	Parkinson's disease || id:ieu-b-7	Phosphatidylinositol (16:0_18:1) levels	Simple mode	16	-0.0654976277508954	0.163648605688923	0.694626742700629	-0.386248894901185	0.255253639399395	0.936601268608513	0.679601355316197	1.29078897429646
GCST90277358.tsv	ieu-b-7	Parkinson's disease || id:ieu-b-7	Phosphatidylinositol (16:0_18:1) levels	Weighted mode	16	-0.0525621989469236	0.14840828417706	0.728138753250346	-0.343442435933962	0.238318038040115	0.94879530515163	0.709324311560742	1.2691127547807
GCST90277359.tsv	ieu-b-7	Parkinson's disease || id:ieu-b-7	Phosphatidylinositol (16:0_18:2) levels	MR Egger	19	0.399170842681995	0.194793659177025	0.0562013021690315	0.0173752706950255	0.780966414668964	1.49058825295046	1.01752709878757	2.18358149132475
GCST90277359.tsv	ieu-b-7	Parkinson's disease || id:ieu-b-7	Phosphatidylinositol (16:0_18:2) levels	Weighted median	19	0.00837559398494019	0.0779849770064803	0.91447157867764	-0.144474960947761	0.161226148917642	1.00841076740309	0.865476582845171	1.17495065258906
GCST90277359.tsv	ieu-b-7	Parkinson's disease || id:ieu-b-7	Phosphatidylinositol (16:0_18:2) levels	Inverse variance weighted	19	-0.0528641059003961	0.0757323789545987	0.485153202306069	-0.20129956865141	0.0955713568506175	0.948508900487538	0.817667447326397	1.10028733227159
GCST90277359.tsv	ieu-b-7	Parkinson's disease || id:ieu-b-7	Phosphatidylinositol (16:0_18:2) levels	Simple mode	19	0.0342602481482093	0.131181499208318	0.796928656683111	-0.222855490300093	0.291375986596512	1.03485389049497	0.80023048200614	1.3382676600719
GCST90277359.tsv	ieu-b-7	Parkinson's disease || id:ieu-b-7	Phosphatidylinositol (16:0_18:2) levels	Weighted mode	19	0.0297417503236075	0.0885515984187872	0.740852867980825	-0.143819382577215	0.20330288322443	1.03018845376263	0.866044156597308	1.22544357834552
GCST90277360.tsv	ieu-b-7	Parkinson's disease || id:ieu-b-7	Phosphatidylinositol (16:0_20:4) levels	MR Egger	19	0.141194677356586	0.136934981960056	0.316937819341494	-0.127197887285123	0.409587241998295	1.15164882611202	0.880559403845124	1.50619596235492
GCST90277360.tsv	ieu-b-7	Parkinson's disease || id:ieu-b-7	Phosphatidylinositol (16:0_20:4) levels	Weighted median	19	-0.0683904697446411	0.0753862391292886	0.364300527503599	-0.216147498438047	0.0793665589487645	0.933895744341168	0.805616465939247	1.08260108646329
GCST90277360.tsv	ieu-b-7	Parkinson's disease || id:ieu-b-7	Phosphatidylinositol (16:0_20:4) levels	Inverse variance weighted	19	-0.148921976622267	0.0621068200266666	0.0164922418336466	-0.270651343874534	-0.0271926093700008	0.861636340053986	0.762882433675554	0.973173781082722
GCST90277360.tsv	ieu-b-7	Parkinson's disease || id:ieu-b-7	Phosphatidylinositol (16:0_20:4) levels	Simple mode	19	-0.0833249954134592	0.153811367723192	0.59464411848616	-0.384795276150915	0.218145285323996	0.920052085917914	0.680589954938391	1.24376775569444
GCST90277360.tsv	ieu-b-7	Parkinson's disease || id:ieu-b-7	Phosphatidylinositol (16:0_20:4) levels	Weighted mode	19	-0.0412505995060071	0.117141407994692	0.728819765862086	-0.270847759175604	0.18834656016359	0.959588627378154	0.762732606607308	1.20725182825122
GCST90277361.tsv	ieu-b-7	Parkinson's disease || id:ieu-b-7	Phosphatidylinositol (18:0_18:1) levels	MR Egger	19	0.287147088295932	0.135985107121792	0.0498266227793957	0.0206162783372189	0.553677898254645	1.33262021189688	1.02083026178774	1.7396394833026
GCST90277361.tsv	ieu-b-7	Parkinson's disease || id:ieu-b-7	Phosphatidylinositol (18:0_18:1) levels	Weighted median	19	0.0325288330114063	0.0667850271149017	0.626210318570895	-0.0983698201338011	0.163427486156614	1.0330636790514	0.906313668727176	1.1775399641429
GCST90277361.tsv	ieu-b-7	Parkinson's disease || id:ieu-b-7	Phosphatidylinositol (18:0_18:1) levels	Inverse variance weighted	19	0.0874176297372111	0.0526106742328204	0.0965940199675739	-0.0156992917591168	0.190534551233539	1.09135236575935	0.98442329975004	1.20989617632065
GCST90277361.tsv	ieu-b-7	Parkinson's disease || id:ieu-b-7	Phosphatidylinositol (18:0_18:1) levels	Simple mode	19	-0.0161238564313761	0.123341302489141	0.897442377965976	-0.257872809310093	0.22562509644734	0.984005437105553	0.772693505277103	1.25310578339344
GCST90277361.tsv	ieu-b-7	Parkinson's disease || id:ieu-b-7	Phosphatidylinositol (18:0_18:1) levels	Weighted mode	19	0.0545266781956215	0.0892776045267886	0.548997485668881	-0.120457426676884	0.229510783068127	1.05604064929695	0.886514828424229	1.257984432082
GCST90277362.tsv	ieu-b-7	Parkinson's disease || id:ieu-b-7	Phosphatidylinositol (18:0_18:2) levels	MR Egger	31	0.109273107955923	0.0716393314924617	0.138011646259964	-0.0311399817693016	0.249686197681148	1.1154669516441	0.969339873667955	1.28362254974812
GCST90277362.tsv	ieu-b-7	Parkinson's disease || id:ieu-b-7	Phosphatidylinositol (18:0_18:2) levels	Weighted median	31	0.0192237198776131	0.0495706001349039	0.698160445230406	-0.0779346563867985	0.116382096142025	1.01940968531832	0.925024869035996	1.12342504651122
GCST90277362.tsv	ieu-b-7	Parkinson's disease || id:ieu-b-7	Phosphatidylinositol (18:0_18:2) levels	Inverse variance weighted	31	0.0298468147087267	0.0402652685771797	0.458539096121503	-0.0490731117025455	0.108766741119999	1.03029669556516	0.952111516659776	1.11490225915606
GCST90277362.tsv	ieu-b-7	Parkinson's disease || id:ieu-b-7	Phosphatidylinositol (18:0_18:2) levels	Simple mode	31	-0.0312254032865185	0.0887909610919	0.727541526499579	-0.205255687026643	0.142804880453606	0.969257074721704	0.814439048288182	1.15350470839121
GCST90277362.tsv	ieu-b-7	Parkinson's disease || id:ieu-b-7	Phosphatidylinositol (18:0_18:2) levels	Weighted mode	31	0.0448408899218218	0.0492207847237916	0.369549698634981	-0.0516318481368097	0.141313627980453	1.04586143957408	0.949678428375915	1.15178582360617
GCST90277363.tsv	ieu-b-7	Parkinson's disease || id:ieu-b-7	Phosphatidylinositol (18:0_20:3) levels	MR Egger	30	0.00243502111437454	0.0854816833484341	0.977476696310233	-0.165109078248556	0.169979120477305	1.00243798818609	0.847801222371676	1.18528010297919
GCST90277363.tsv	ieu-b-7	Parkinson's disease || id:ieu-b-7	Phosphatidylinositol (18:0_20:3) levels	Weighted median	30	0.002016538104382	0.0481119517678846	0.966567690633278	-0.0922828873606717	0.0963159635694357	1.00201857268472	0.911847163018965	1.10110691870874
GCST90277363.tsv	ieu-b-7	Parkinson's disease || id:ieu-b-7	Phosphatidylinositol (18:0_20:3) levels	Inverse variance weighted	30	0.0230961909157908	0.0451627519450975	0.609071621626296	-0.0654228028966003	0.111615184728182	1.02336497322689	0.936671352283937	1.11808252262018
GCST90277363.tsv	ieu-b-7	Parkinson's disease || id:ieu-b-7	Phosphatidylinositol (18:0_20:3) levels	Simple mode	30	-0.0283694995431725	0.0902414399050664	0.755488125978131	-0.205242721757103	0.148503722670758	0.972029136115802	0.81444960777842	1.160097116426
GCST90277363.tsv	ieu-b-7	Parkinson's disease || id:ieu-b-7	Phosphatidylinositol (18:0_20:3) levels	Weighted mode	30	0.00894315109877408	0.0456165317267771	0.845937858423723	-0.0804652510857091	0.0983515532832572	1.0089832605537	0.922686965396975	1.10335060346234
GCST90277364.tsv	ieu-b-7	Parkinson's disease || id:ieu-b-7	Phosphatidylinositol (18:0_20:4) levels	MR Egger	25	0.121443722276833	0.102378505443634	0.247644041026637	-0.07921814839269	0.322105592946355	1.12912581950676	0.923838368606128	1.38003048974941
GCST90277364.tsv	ieu-b-7	Parkinson's disease || id:ieu-b-7	Phosphatidylinositol (18:0_20:4) levels	Weighted median	25	0.0133714622695313	0.0640875639949122	0.834726444835657	-0.112240163160497	0.138983087699559	1.01346126006738	0.893829566787284	1.14910466583592
GCST90277364.tsv	ieu-b-7	Parkinson's disease || id:ieu-b-7	Phosphatidylinositol (18:0_20:4) levels	Inverse variance weighted	25	0.000935440208069091	0.0494505144935608	0.984907562727254	-0.0959875681993101	0.0978584486154483	1.00093587786872	0.908475309982489	1.10280667024856
GCST90277364.tsv	ieu-b-7	Parkinson's disease || id:ieu-b-7	Phosphatidylinositol (18:0_20:4) levels	Simple mode	25	-0.0176737313583182	0.106551582311189	0.869648493995278	-0.226514832688249	0.191167369971613	0.98248153298605	0.797307516011456	1.2106620636005
GCST90277364.tsv	ieu-b-7	Parkinson's disease || id:ieu-b-7	Phosphatidylinositol (18:0_20:4) levels	Weighted mode	25	0.000856698890282726	0.0624834532726666	0.989174038608632	-0.121610869524144	0.123324267304709	1.00085706596159	0.885492873732861	1.13125118925288
GCST90277365.tsv	ieu-b-7	Parkinson's disease || id:ieu-b-7	Phosphatidylinositol (18:1_18:1) levels	MR Egger	22	0.133097224900137	0.0829615985147914	0.124318322307889	-0.0295075081888537	0.295701957989129	1.14236105887175	0.970923587736168	1.34406950795102
GCST90277365.tsv	ieu-b-7	Parkinson's disease || id:ieu-b-7	Phosphatidylinositol (18:1_18:1) levels	Weighted median	22	0.0258489595280593	0.0588828225506882	0.660668914430741	-0.0895613726712895	0.141259291727408	1.0261859411587	0.914332148395912	1.15172324158045
GCST90277365.tsv	ieu-b-7	Parkinson's disease || id:ieu-b-7	Phosphatidylinositol (18:1_18:1) levels	Inverse variance weighted	22	0.0272651200297457	0.0414459585449851	0.510636131455836	-0.0539689587184251	0.108499198777916	1.02764021465525	0.947461516465048	1.11460401549263
GCST90277365.tsv	ieu-b-7	Parkinson's disease || id:ieu-b-7	Phosphatidylinositol (18:1_18:1) levels	Simple mode	22	0.0246973275225449	0.104399292344742	0.815285714722062	-0.179925285473149	0.229319940518239	1.02500483281687	0.835332620561316	1.25774437803225
GCST90277365.tsv	ieu-b-7	Parkinson's disease || id:ieu-b-7	Phosphatidylinositol (18:1_18:1) levels	Weighted mode	22	0.0276557888894456	0.0743141805904482	0.713512540322995	-0.118000005067833	0.173311582846724	1.02804176011663	0.888696048110854	1.18923659308528
GCST90277366.tsv	ieu-b-7	Parkinson's disease || id:ieu-b-7	Phosphatidylinositol (18:1_18:2) levels	MR Egger	22	0.120840627248381	0.12031511895002	0.327199095295304	-0.114977005893658	0.35665826039042	1.12844505464211	0.891386640310382	1.4285475951298
GCST90277366.tsv	ieu-b-7	Parkinson's disease || id:ieu-b-7	Phosphatidylinositol (18:1_18:2) levels	Weighted median	22	0.0321648370628383	0.0620712162390145	0.604323985705757	-0.0894947467656301	0.153824420891307	1.03268771648619	0.914393068632783	1.16628609332749
GCST90277366.tsv	ieu-b-7	Parkinson's disease || id:ieu-b-7	Phosphatidylinositol (18:1_18:2) levels	Inverse variance weighted	22	0.0600978528168052	0.0455440293616849	0.186983627140587	-0.0291684447320972	0.149364150365708	1.06194045532623	0.971252848261024	1.16109572566772
GCST90277366.tsv	ieu-b-7	Parkinson's disease || id:ieu-b-7	Phosphatidylinositol (18:1_18:2) levels	Simple mode	22	0.0365040663118877	0.0970904238657902	0.710703154915719	-0.153793164465061	0.226801297088836	1.03717852150053	0.857449353667227	1.25458055436299
GCST90277366.tsv	ieu-b-7	Parkinson's disease || id:ieu-b-7	Phosphatidylinositol (18:1_18:2) levels	Weighted mode	22	0.0289256415390646	0.0743158180838501	0.701027897974952	-0.116733361905282	0.174584644983411	1.0293480508925	0.889822422090135	1.19075152926284
GCST90277367.tsv	ieu-b-7	Parkinson's disease || id:ieu-b-7	Phosphatidylinositol (18:1_20:4) levels	MR Egger	24	0.0285922249898114	0.139016650190523	0.838936226309055	-0.243880409383613	0.301064859363236	1.0290049064256	0.783581337634886	1.35129698295766
GCST90277367.tsv	ieu-b-7	Parkinson's disease || id:ieu-b-7	Phosphatidylinositol (18:1_20:4) levels	Weighted median	24	0.0158687096787324	0.0781711847402053	0.8391354403954	-0.13734681241207	0.169084231769535	1.01599528630174	0.871667868468457	1.18421988365939
GCST90277367.tsv	ieu-b-7	Parkinson's disease || id:ieu-b-7	Phosphatidylinositol (18:1_20:4) levels	Inverse variance weighted	24	0.0393565255685707	0.0614940493057469	0.52216906815629	-0.0811718110706932	0.159884862207835	1.04014125450374	0.922035261969453	1.17337576331919
GCST90277367.tsv	ieu-b-7	Parkinson's disease || id:ieu-b-7	Phosphatidylinositol (18:1_20:4) levels	Simple mode	24	0.00339399451933964	0.144336885546879	0.981442776449821	-0.279506301152544	0.286294290191223	1.00339976064029	0.756156963139785	1.33148424035191
GCST90277367.tsv	ieu-b-7	Parkinson's disease || id:ieu-b-7	Phosphatidylinositol (18:1_20:4) levels	Weighted mode	24	-0.116966064852899	0.137812313535239	0.40477634901724	-0.387078199381966	0.153146069676169	0.889615381880027	0.67903799249903	1.16549521001754
GCST90277368.tsv	ieu-b-7	Parkinson's disease || id:ieu-b-7	Sphingomyelin (d32:1) levels	MR Egger	26	0.0558332279732412	0.0581694527851439	0.346707771132947	-0.0581788994856408	0.169845355432123	1.05742132073402	0.943481144046447	1.18512156453635
GCST90277368.tsv	ieu-b-7	Parkinson's disease || id:ieu-b-7	Sphingomyelin (d32:1) levels	Weighted median	26	0.0503713336976016	0.042503633933755	0.235975333524512	-0.0329357888125582	0.133678456207761	1.05166154124761	0.967600688383499	1.14302522788299
GCST90277368.tsv	ieu-b-7	Parkinson's disease || id:ieu-b-7	Sphingomyelin (d32:1) levels	Inverse variance weighted	26	0.0224134283239506	0.0370901584464047	0.545646973941511	-0.0502832822310026	0.0951101388789037	1.02266649637944	0.950959996271063	1.09977997698957
GCST90277368.tsv	ieu-b-7	Parkinson's disease || id:ieu-b-7	Sphingomyelin (d32:1) levels	Simple mode	26	-0.0149629384217028	0.118317180093462	0.900375770351379	-0.246864611404888	0.216938734561483	0.985148450082908	0.781246458231964	1.24226799171305
GCST90277368.tsv	ieu-b-7	Parkinson's disease || id:ieu-b-7	Sphingomyelin (d32:1) levels	Weighted mode	26	0.0417383085011765	0.044492577337451	0.35717041256369	-0.0454671430802274	0.12894376008258	1.04262159783837	0.955550998518662	1.13762614236628
GCST90277369.tsv	ieu-b-7	Parkinson's disease || id:ieu-b-7	Sphingomyelin (d34:0) levels	MR Egger	24	0.203406145272184	0.0892918213107663	0.0327968984314479	0.0283941755030821	0.378418115041286	1.22557012669253	1.02880113271134	1.45997325205374
GCST90277369.tsv	ieu-b-7	Parkinson's disease || id:ieu-b-7	Sphingomyelin (d34:0) levels	Weighted median	24	-0.0292654337579278	0.0730395861581818	0.688656419278864	-0.172423022627964	0.113892155112109	0.971158651961513	0.841623072250658	1.12063126401412
GCST90277369.tsv	ieu-b-7	Parkinson's disease || id:ieu-b-7	Sphingomyelin (d34:0) levels	Inverse variance weighted	24	0.0321789557593495	0.0467965439936201	0.491682470310677	-0.0595422704681459	0.123900181986845	1.03270229679358	0.942195705695899	1.13190288106338
GCST90277369.tsv	ieu-b-7	Parkinson's disease || id:ieu-b-7	Sphingomyelin (d34:0) levels	Simple mode	24	-0.0474555669942262	0.132014570972587	0.722521295015346	-0.306204126100498	0.211292992112045	0.953652845853652	0.73623631906765	1.23527422765081
GCST90277369.tsv	ieu-b-7	Parkinson's disease || id:ieu-b-7	Sphingomyelin (d34:0) levels	Weighted mode	24	-0.050649401700932	0.118201377805328	0.672272800329966	-0.282324102199376	0.181025298797512	0.950611895028514	0.754029262384018	1.19844549813967
GCST90277370.tsv	ieu-b-7	Parkinson's disease || id:ieu-b-7	Sphingomyelin (d34:1) levels	MR Egger	30	0.066602688704125	0.0886172836535744	0.458576816705385	-0.107087187256881	0.240292564665131	1.06887071938881	0.898447336416666	1.27162112731438
GCST90277370.tsv	ieu-b-7	Parkinson's disease || id:ieu-b-7	Sphingomyelin (d34:1) levels	Weighted median	30	0.0407899626722593	0.0614484849935299	0.506813551198677	-0.0796490679150593	0.161228993259578	1.04163330069273	0.923440354379791	1.17495399455522
GCST90277370.tsv	ieu-b-7	Parkinson's disease || id:ieu-b-7	Sphingomyelin (d34:1) levels	Inverse variance weighted	30	0.000132600753031552	0.0455555083844548	0.997677559795756	-0.0891561956804999	0.089421397186563	1.0001326095449	0.914702689806739	1.09354137450545
GCST90277370.tsv	ieu-b-7	Parkinson's disease || id:ieu-b-7	Sphingomyelin (d34:1) levels	Simple mode	30	0.0633081970360204	0.109625577172276	0.568062258531073	-0.15155793422164	0.278174328293681	1.06535512793264	0.85936809400909	1.32071641538087
GCST90277370.tsv	ieu-b-7	Parkinson's disease || id:ieu-b-7	Sphingomyelin (d34:1) levels	Weighted mode	30	0.0469058841815492	0.0943226013582344	0.622732657421534	-0.13796641448059	0.231778182843689	1.04802336886081	0.871127948539117	1.26084002185936
GCST90277371.tsv	ieu-b-7	Parkinson's disease || id:ieu-b-7	Sphingomyelin (d34:2) levels	MR Egger	26	-0.0232876655645118	0.0907948378041792	0.799760945908815	-0.201245547660703	0.15467021653168	0.976981399440286	0.817711619725078	1.16727295030149
GCST90277371.tsv	ieu-b-7	Parkinson's disease || id:ieu-b-7	Sphingomyelin (d34:2) levels	Weighted median	26	0.00267979324137425	0.0648423355973752	0.96703454419414	-0.124411184529481	0.12977077101223	1.00268338709683	0.883016683426005	1.13856736076518
GCST90277371.tsv	ieu-b-7	Parkinson's disease || id:ieu-b-7	Sphingomyelin (d34:2) levels	Inverse variance weighted	26	-0.0567291581652913	0.0493151259918516	0.250003894281658	-0.15338680510932	0.0399284887787378	0.944849939605944	0.85779785703817	1.04073634720404
GCST90277371.tsv	ieu-b-7	Parkinson's disease || id:ieu-b-7	Sphingomyelin (d34:2) levels	Simple mode	26	-0.0332065543933822	0.10589158767943	0.756433940712396	-0.240754066245064	0.1743409574583	0.967338730887241	0.786034915137448	1.19046139332235
GCST90277371.tsv	ieu-b-7	Parkinson's disease || id:ieu-b-7	Sphingomyelin (d34:2) levels	Weighted mode	26	-0.028553140193325	0.0717226103298952	0.693932088635392	-0.16912945643992	0.11202317605327	0.971850648442576	0.844399583346166	1.11853878365908
GCST90277372.tsv	ieu-b-7	Parkinson's disease || id:ieu-b-7	Sphingomyelin (d36:1) levels	MR Egger	31	-0.0187229697993155	0.113346372875294	0.869945523779084	-0.240881860634892	0.203435921036261	0.981451216212577	0.785934470703338	1.22560661952278
GCST90277372.tsv	ieu-b-7	Parkinson's disease || id:ieu-b-7	Sphingomyelin (d36:1) levels	Weighted median	31	0.0116241712488313	0.0609884270026963	0.848841854290865	-0.107913145676453	0.131161488174116	1.01169199446892	0.897705562653922	1.14015188749263
GCST90277372.tsv	ieu-b-7	Parkinson's disease || id:ieu-b-7	Sphingomyelin (d36:1) levels	Inverse variance weighted	31	0.0168350210885599	0.0435058142135234	0.698785629953348	-0.0684363747699459	0.102106416947066	1.01697752863878	0.933852874817362	1.10750132236677
GCST90277372.tsv	ieu-b-7	Parkinson's disease || id:ieu-b-7	Sphingomyelin (d36:1) levels	Simple mode	31	-0.0267559219833653	0.103382272981277	0.79755268612913	-0.229385177026669	0.175873333059938	0.973598846601545	0.795022250215764	1.19228702573621
GCST90277372.tsv	ieu-b-7	Parkinson's disease || id:ieu-b-7	Sphingomyelin (d36:1) levels	Weighted mode	31	-0.0267559219833653	0.0895604665008321	0.767192750353071	-0.202294436324996	0.148782592358266	0.973598846601545	0.816854380929107	1.16042067745992
GCST90277373.tsv	ieu-b-7	Parkinson's disease || id:ieu-b-7	Sphingomyelin (d36:2) levels	MR Egger	23	0.0935515036158869	0.140433359644265	0.512559273035769	-0.181697881286872	0.368800888518646	1.09806715631398	0.833853225027575	1.44599965987492
GCST90277373.tsv	ieu-b-7	Parkinson's disease || id:ieu-b-7	Sphingomyelin (d36:2) levels	Weighted median	23	0.00973269097129338	0.0746900848700131	0.896323011608474	-0.136659875373932	0.156125257316519	1.00978020763797	0.872266855121767	1.16897261629302
GCST90277373.tsv	ieu-b-7	Parkinson's disease || id:ieu-b-7	Sphingomyelin (d36:2) levels	Inverse variance weighted	23	0.0296794715384663	0.0564272718644593	0.598903887485479	-0.0809179813158739	0.140276924392806	1.03012429687509	0.922269331659603	1.1505923818402
GCST90277373.tsv	ieu-b-7	Parkinson's disease || id:ieu-b-7	Sphingomyelin (d36:2) levels	Simple mode	23	-0.205214582322202	0.124898942920502	0.114590973051935	-0.450016510446387	0.0395873458019822	0.814472526252593	0.637617624183268	1.04038136786133
GCST90277373.tsv	ieu-b-7	Parkinson's disease || id:ieu-b-7	Sphingomyelin (d36:2) levels	Weighted mode	23	-0.00265165272705792	0.0999205097430408	0.979067779133452	-0.198495851823418	0.193192546369302	0.997351859798682	0.819963172085379	1.21311635218212
GCST90277374.tsv	ieu-b-7	Parkinson's disease || id:ieu-b-7	Sphingomyelin (d38:1) levels	MR Egger	35	0.0895076565057185	0.0629590607160937	0.16450175026218	-0.0338921024978252	0.212907415509262	1.09363570670834	0.966675800915083	1.23727009391902
GCST90277374.tsv	ieu-b-7	Parkinson's disease || id:ieu-b-7	Sphingomyelin (d38:1) levels	Weighted median	35	0.0863386041664087	0.0517586221817966	0.0952956988583199	-0.0151082953099126	0.18778550364273	1.09017540375019	0.985005262376691	1.20657468171716
GCST90277374.tsv	ieu-b-7	Parkinson's disease || id:ieu-b-7	Sphingomyelin (d38:1) levels	Inverse variance weighted	35	0.0903724657083097	0.0323976891608037	0.00527939660230821	0.0268729949531345	0.153871936463485	1.09458190201201	1.02723733015307	1.16634151139514
GCST90277374.tsv	ieu-b-7	Parkinson's disease || id:ieu-b-7	Sphingomyelin (d38:1) levels	Simple mode	35	0.0744244844891536	0.0826661951093886	0.374292820141632	-0.087601257925248	0.236450226903555	1.07726399031003	0.916126101925775	1.26674450425464
GCST90277374.tsv	ieu-b-7	Parkinson's disease || id:ieu-b-7	Sphingomyelin (d38:1) levels	Weighted mode	35	0.0876183511096105	0.0495244195691714	0.0858315533494931	-0.00944951124596556	0.184686213465186	1.09157144549023	0.990594995087407	1.20284094561219
GCST90277375.tsv	ieu-b-7	Parkinson's disease || id:ieu-b-7	Sphingomyelin (d38:2) levels	MR Egger	27	-0.104036893479643	0.0801978706751582	0.206388621637403	-0.261224720002953	0.0531509330436668	0.901192048697375	0.77010784153233	1.054588805406
GCST90277375.tsv	ieu-b-7	Parkinson's disease || id:ieu-b-7	Sphingomyelin (d38:2) levels	Weighted median	27	0.0210017366985067	0.0609028960009461	0.730214881468639	-0.0983679394633477	0.140371412860361	1.02122382519388	0.906315373206117	1.15070110468759
GCST90277375.tsv	ieu-b-7	Parkinson's disease || id:ieu-b-7	Sphingomyelin (d38:2) levels	Inverse variance weighted	27	0.0157658455263953	0.0421713360945457	0.708514302803652	-0.0668899732189143	0.098421664271705	1.01589078218279	0.93529810351536	1.1034279631756
GCST90277375.tsv	ieu-b-7	Parkinson's disease || id:ieu-b-7	Sphingomyelin (d38:2) levels	Simple mode	27	0.115338198365069	0.0916611995814672	0.219462547875977	-0.0643177528146067	0.294994149544745	1.12225291750047	0.937706993150704	1.3431185008086
GCST90277375.tsv	ieu-b-7	Parkinson's disease || id:ieu-b-7	Sphingomyelin (d38:2) levels	Weighted mode	27	0.0460107877622753	0.0687643011868432	0.509324465279817	-0.0887672425639373	0.180788818088488	1.04708570660769	0.915058535467821	1.19816212240631
GCST90277376.tsv	ieu-b-7	Parkinson's disease || id:ieu-b-7	Sphingomyelin (d40:1) levels	MR Egger	40	0.104758880668761	0.079891062961637	0.197634468766119	-0.0518276027360475	0.26134536407357	1.11044282884108	0.94949254265035	1.29867610406148
GCST90277376.tsv	ieu-b-7	Parkinson's disease || id:ieu-b-7	Sphingomyelin (d40:1) levels	Weighted median	40	0.0481104792452259	0.0548173496358862	0.380133366068714	-0.059331526041111	0.155552484531563	1.04928657330973	0.94239428911449	1.16830325230708
GCST90277376.tsv	ieu-b-7	Parkinson's disease || id:ieu-b-7	Sphingomyelin (d40:1) levels	Inverse variance weighted	40	0.0501649181238247	0.0424550522718129	0.237364188372677	-0.0330469843289286	0.133376820576578	1.05144448432988	0.967493101507014	1.14268050274023
GCST90277376.tsv	ieu-b-7	Parkinson's disease || id:ieu-b-7	Sphingomyelin (d40:1) levels	Simple mode	40	-0.0824801681802086	0.10631330318455	0.442533730826774	-0.290854242421927	0.12589390606151	0.920829699404381	0.747624642033863	1.1341618342039
GCST90277376.tsv	ieu-b-7	Parkinson's disease || id:ieu-b-7	Sphingomyelin (d40:1) levels	Weighted mode	40	0.0642562153155073	0.0926368458787358	0.492021631326381	-0.117312002606815	0.245824433237829	1.06636558295731	0.889307683558272	1.27867506099352
GCST90277377.tsv	ieu-b-7	Parkinson's disease || id:ieu-b-7	Sphingomyelin (d40:2) levels	MR Egger	33	0.118955045528917	0.076667219827561	0.130914111188545	-0.0313127053331024	0.269222796390937	1.12631928406256	0.969172460288975	1.30894673717095
GCST90277377.tsv	ieu-b-7	Parkinson's disease || id:ieu-b-7	Sphingomyelin (d40:2) levels	Weighted median	33	0.0224320720435828	0.055414529375185	0.68562093969874	-0.0861804055317799	0.131044549618945	1.02268556286461	0.917428707076094	1.1400185675735
GCST90277377.tsv	ieu-b-7	Parkinson's disease || id:ieu-b-7	Sphingomyelin (d40:2) levels	Inverse variance weighted	33	0.00725198937835671	0.0377174954615744	0.847529750295687	-0.0666743017263291	0.0811782804830426	1.00727834873406	0.93549984240724	1.08456423596781
GCST90277377.tsv	ieu-b-7	Parkinson's disease || id:ieu-b-7	Sphingomyelin (d40:2) levels	Simple mode	33	-0.101124150310528	0.105455076961851	0.344783175544641	-0.307816101155756	0.105567800534699	0.903820816285142	0.735050480514401	1.11134145151319
GCST90277377.tsv	ieu-b-7	Parkinson's disease || id:ieu-b-7	Sphingomyelin (d40:2) levels	Weighted mode	33	0.0459627579316649	0.0591714793956693	0.442997536126436	-0.0700133416838469	0.161938857547177	1.04703541646629	0.932381380285365	1.17578834853954
GCST90277378.tsv	ieu-b-7	Parkinson's disease || id:ieu-b-7	Sphingomyelin (d42:2) levels	MR Egger	35	0.130326579067669	0.0840862444086319	0.130700131302738	-0.0344824599732499	0.295135618108587	1.13920036157313	0.966105285050423	1.34330852329477
GCST90277378.tsv	ieu-b-7	Parkinson's disease || id:ieu-b-7	Sphingomyelin (d42:2) levels	Weighted median	35	0.0379440581264008	0.0579331080563831	0.512491400030477	-0.0756048336641101	0.151492949916912	1.03867312593249	0.927182525497461	1.16357009851489
GCST90277378.tsv	ieu-b-7	Parkinson's disease || id:ieu-b-7	Sphingomyelin (d42:2) levels	Inverse variance weighted	35	0.0113284685101213	0.0412497699506767	0.783599692463855	-0.069521080593205	0.0921780176134476	1.0113928786023	0.932840468346843	1.09656001170299
GCST90277378.tsv	ieu-b-7	Parkinson's disease || id:ieu-b-7	Sphingomyelin (d42:2) levels	Simple mode	35	0.0425779163669396	0.110070383988061	0.701296760976898	-0.17316003624966	0.258315868983539	1.04349735872935	0.841003013106161	1.2947477246882
GCST90277378.tsv	ieu-b-7	Parkinson's disease || id:ieu-b-7	Sphingomyelin (d42:2) levels	Weighted mode	35	0.0400572464196354	0.0977191568431257	0.684434533358068	-0.151472300992891	0.231586793832162	1.04087035858821	0.859441687624648	1.26059873402454
GCST90277379.tsv	ieu-b-7	Parkinson's disease || id:ieu-b-7	Triacylglycerol (46:1) levels	MR Egger	18	0.0972483785892385	0.143684467563823	0.508188543485663	-0.184373177835855	0.378869935014332	1.10213408613691	0.83162540174502	1.46063304617199
GCST90277379.tsv	ieu-b-7	Parkinson's disease || id:ieu-b-7	Triacylglycerol (46:1) levels	Weighted median	18	-0.0625791612166348	0.0987802616418815	0.526394852396868	-0.256188474034723	0.131030151601453	0.939338700675838	0.773996076880793	1.14000215368439
GCST90277379.tsv	ieu-b-7	Parkinson's disease || id:ieu-b-7	Triacylglycerol (46:1) levels	Inverse variance weighted	18	-0.120188069180264	0.0831342134360611	0.148258202357009	-0.283131127514944	0.0427549891544158	0.886753650001877	0.753420987160361	1.04368215007566
GCST90277379.tsv	ieu-b-7	Parkinson's disease || id:ieu-b-7	Triacylglycerol (46:1) levels	Simple mode	18	-0.373839939423523	0.197583346352776	0.0756419988258662	-0.761103298274963	0.0134234194279176	0.688087038623334	0.467150735980554	1.01351391800256
GCST90277379.tsv	ieu-b-7	Parkinson's disease || id:ieu-b-7	Triacylglycerol (46:1) levels	Weighted mode	18	-0.0223601527843376	0.110815081205921	0.842484341344397	-0.239557711947943	0.194837406379268	0.977887982542974	0.786975854121831	1.21511340073965
GCST90277380.tsv	ieu-b-7	Parkinson's disease || id:ieu-b-7	Triacylglycerol (46:2) levels	MR Egger	20	0.0219042971004054	0.161330284227578	0.893507624252644	-0.294303059985648	0.338111654186459	1.02214595745741	0.745050662182123	1.40229706700286
GCST90277380.tsv	ieu-b-7	Parkinson's disease || id:ieu-b-7	Triacylglycerol (46:2) levels	Weighted median	20	-0.0159017267167681	0.0928182484010724	0.86397127084321	-0.19782549358287	0.166022040149334	0.984224038230474	0.820513025433502	1.18059912201748
GCST90277380.tsv	ieu-b-7	Parkinson's disease || id:ieu-b-7	Triacylglycerol (46:2) levels	Inverse variance weighted	20	-0.101328008628026	0.0752474859326176	0.178110190162766	-0.248813081055957	0.0461570637999042	0.903636583673527	0.779725705269723	1.04723888135854
GCST90277380.tsv	ieu-b-7	Parkinson's disease || id:ieu-b-7	Triacylglycerol (46:2) levels	Simple mode	20	0.0148520433335984	0.172713980179481	0.932372403932664	-0.323667357818184	0.353371444485381	1.01496288298112	0.72349086593702	1.42385993013907
GCST90277380.tsv	ieu-b-7	Parkinson's disease || id:ieu-b-7	Triacylglycerol (46:2) levels	Weighted mode	20	0.0197180998411832	0.146934854773891	0.894658734446457	-0.268274215515643	0.307710415198009	1.0199137856397	0.764698060276916	1.36030700765895
GCST90277381.tsv	ieu-b-7	Parkinson's disease || id:ieu-b-7	Triacylglycerol (48:0) levels	MR Egger	16	0.161832147558241	0.153249151925811	0.308848205703658	-0.138536190216348	0.462200485332831	1.175662886872	0.870631742347847	1.58756355452979
GCST90277381.tsv	ieu-b-7	Parkinson's disease || id:ieu-b-7	Triacylglycerol (48:0) levels	Weighted median	16	-0.0901914265921133	0.0831287920707181	0.27793930599664	-0.253123859050721	0.0727410058664942	0.913756251283048	0.776371715204656	1.0754519650922
GCST90277381.tsv	ieu-b-7	Parkinson's disease || id:ieu-b-7	Triacylglycerol (48:0) levels	Inverse variance weighted	16	-0.110652547344317	0.0785275930056734	0.158808175952916	-0.264566629635436	0.0432615349468033	0.895249751800278	0.767538506352927	1.04421095679847
GCST90277381.tsv	ieu-b-7	Parkinson's disease || id:ieu-b-7	Triacylglycerol (48:0) levels	Simple mode	16	-0.189803469897822	0.154867310006719	0.239249355744665	-0.493343397510992	0.113736457715347	0.827121672277767	0.610581560873048	1.12045679822587
GCST90277381.tsv	ieu-b-7	Parkinson's disease || id:ieu-b-7	Triacylglycerol (48:0) levels	Weighted mode	16	-0.118301144907127	0.124982109745621	0.358870765565359	-0.363266080008544	0.12666379019429	0.888428466617491	0.695401376476006	1.13503534361143
GCST90277382.tsv	ieu-b-7	Parkinson's disease || id:ieu-b-7	Triacylglycerol (48:1) levels	MR Egger	23	-0.0665635480754357	0.185785585119471	0.723709050189657	-0.4307032949096	0.297576198758728	0.935603458168002	0.650051755829258	1.34659098000474
GCST90277382.tsv	ieu-b-7	Parkinson's disease || id:ieu-b-7	Triacylglycerol (48:1) levels	Weighted median	23	-0.0386234980407638	0.0885659995743089	0.662765277924314	-0.212212857206409	0.134965861124882	0.962112878347086	0.808792521925955	1.14449771181992
GCST90277382.tsv	ieu-b-7	Parkinson's disease || id:ieu-b-7	Triacylglycerol (48:1) levels	Inverse variance weighted	23	-0.036543419978102	0.0723394754361169	0.613442476341407	-0.178328791832891	0.105241951876687	0.964116231081848	0.836667288888808	1.11097938138585
GCST90277382.tsv	ieu-b-7	Parkinson's disease || id:ieu-b-7	Triacylglycerol (48:1) levels	Simple mode	23	-0.126563170790294	0.180032731841428	0.48942833295468	-0.479427325199493	0.226300983618905	0.881118486834249	0.619137854947968	1.25395302780561
GCST90277382.tsv	ieu-b-7	Parkinson's disease || id:ieu-b-7	Triacylglycerol (48:1) levels	Weighted mode	23	-0.116364950859947	0.182592027124284	0.530509772294889	-0.474245324023545	0.24151542230365	0.890150302892565	0.622354555314719	1.2731770900898
GCST90277383.tsv	ieu-b-7	Parkinson's disease || id:ieu-b-7	Triacylglycerol (48:2) levels	MR Egger	22	-0.385396338812044	0.174255990721151	0.0387942348746975	-0.726938080625501	-0.0438545969985877	0.680181000644828	0.483386817903916	0.957093111567143
GCST90277383.tsv	ieu-b-7	Parkinson's disease || id:ieu-b-7	Triacylglycerol (48:2) levels	Weighted median	22	-0.110659763693307	0.0915420668169249	0.226724104100319	-0.29008221465448	0.0687626872678656	0.895243291388946	0.748202051876678	1.07118197386207
GCST90277383.tsv	ieu-b-7	Parkinson's disease || id:ieu-b-7	Triacylglycerol (48:2) levels	Inverse variance weighted	22	-0.0502685903989581	0.0686224655382378	0.463840020050602	-0.184768622853904	0.0842314420559879	0.950973967718242	0.831296604637891	1.08788064600806
GCST90277383.tsv	ieu-b-7	Parkinson's disease || id:ieu-b-7	Triacylglycerol (48:2) levels	Simple mode	22	-0.107072931742743	0.190173079485187	0.579377550251631	-0.479812167533709	0.265666304048223	0.898460144336664	0.618899630333066	1.3042997465147
GCST90277383.tsv	ieu-b-7	Parkinson's disease || id:ieu-b-7	Triacylglycerol (48:2) levels	Weighted mode	22	-0.0419928502564264	0.216687664731582	0.848199180288023	-0.466700673130327	0.382714972617474	0.958876636270044	0.627067760553457	1.46626004623973
GCST90277384.tsv	ieu-b-7	Parkinson's disease || id:ieu-b-7	Triacylglycerol (48:3) levels	MR Egger	24	-0.0756252753303174	0.210996528911557	0.72344581672967	-0.48917847199697	0.337927921336335	0.927163572535477	0.613129890712565	1.40203944263377
GCST90277384.tsv	ieu-b-7	Parkinson's disease || id:ieu-b-7	Triacylglycerol (48:3) levels	Weighted median	24	-0.0631101923047114	0.0822158072453704	0.442715186136554	-0.224253174505637	0.0980327898962146	0.938840015044052	0.799112793770194	1.10299895173671
GCST90277384.tsv	ieu-b-7	Parkinson's disease || id:ieu-b-7	Triacylglycerol (48:3) levels	Inverse variance weighted	24	-0.0640822702203218	0.0653395066611924	0.326711895550813	-0.192147703276259	0.0639831628356153	0.937927832827059	0.825184976965398	1.06607444893965
GCST90277384.tsv	ieu-b-7	Parkinson's disease || id:ieu-b-7	Triacylglycerol (48:3) levels	Simple mode	24	-0.0788643322925724	0.158128983958156	0.622703056668183	-0.388797140850558	0.231068476265414	0.924165295327406	0.677871768557481	1.2599455128587
GCST90277384.tsv	ieu-b-7	Parkinson's disease || id:ieu-b-7	Triacylglycerol (48:3) levels	Weighted mode	24	0.0774765528016501	0.162382026145999	0.637775437512907	-0.240792218444508	0.395745324047809	1.08055689612966	0.786004926748661	1.48549095055064
GCST90277385.tsv	ieu-b-7	Parkinson's disease || id:ieu-b-7	Triacylglycerol (49:1) levels	MR Egger	23	0.123991176042014	0.15615823050345	0.436070828765458	-0.182078955744748	0.430061307828775	1.13200588218276	0.833535525399351	1.53735177235838
GCST90277385.tsv	ieu-b-7	Parkinson's disease || id:ieu-b-7	Triacylglycerol (49:1) levels	Weighted median	23	0.0561897536149553	0.0753097692964891	0.455597907991985	-0.0914173942061633	0.203796901436074	1.05779838576163	0.912636702117573	1.22604911935239
GCST90277385.tsv	ieu-b-7	Parkinson's disease || id:ieu-b-7	Triacylglycerol (49:1) levels	Inverse variance weighted	23	0.0352236961389281	0.0636756616248405	0.5801445300739	-0.0895806006457592	0.160027992923615	1.035851398843	0.914314567809726	1.17354372145177
GCST90277385.tsv	ieu-b-7	Parkinson's disease || id:ieu-b-7	Triacylglycerol (49:1) levels	Simple mode	23	-0.0451999160415564	0.132293720206011	0.735846275238865	-0.304495607645337	0.214095775562224	0.955806381703421	0.737495267568267	1.2387412902557
GCST90277385.tsv	ieu-b-7	Parkinson's disease || id:ieu-b-7	Triacylglycerol (49:1) levels	Weighted mode	23	0.0103611342527101	0.107400462912744	0.924019173444652	-0.200143773056267	0.220866041561688	1.01041499666872	0.818613050116812	1.24715635225626
GCST90277386.tsv	ieu-b-7	Parkinson's disease || id:ieu-b-7	Triacylglycerol (49:2) levels	MR Egger	15	-0.0615245443265421	0.204758842138106	0.768567518739326	-0.462851874917231	0.339802786264146	0.940329865692907	0.629485868249053	1.40467054292028
GCST90277386.tsv	ieu-b-7	Parkinson's disease || id:ieu-b-7	Triacylglycerol (49:2) levels	Weighted median	15	-0.240356301339861	0.0924269702908681	0.00930881214873826	-0.421513163109962	-0.0591994395697593	0.786347634431211	0.656053352634298	0.942518774872023
GCST90277386.tsv	ieu-b-7	Parkinson's disease || id:ieu-b-7	Triacylglycerol (49:2) levels	Inverse variance weighted	15	-0.174605425993311	0.0922501624222596	0.0583926653768909	-0.35541574434094	0.00620489235431734	0.839788314044895	0.70088199490573	1.00622418257616
GCST90277386.tsv	ieu-b-7	Parkinson's disease || id:ieu-b-7	Triacylglycerol (49:2) levels	Simple mode	15	-0.264192478141431	0.158227260099229	0.117176111269687	-0.57431790793592	0.045932951653059	0.767825735762091	0.563088816261258	1.04700420870206
GCST90277386.tsv	ieu-b-7	Parkinson's disease || id:ieu-b-7	Triacylglycerol (49:2) levels	Weighted mode	15	-0.258200266094223	0.180486180686934	0.174490053096466	-0.611953180240613	0.0955526480521676	0.772440522969393	0.542290642637024	1.10026674741021
GCST90277387.tsv	ieu-b-7	Parkinson's disease || id:ieu-b-7	Triacylglycerol (50:1) levels	MR Egger	23	0.0498232236581698	0.136043465940205	0.717857067740546	-0.216821969584632	0.316468416900971	1.05108527294241	0.805073284078595	1.37227290092087
GCST90277387.tsv	ieu-b-7	Parkinson's disease || id:ieu-b-7	Triacylglycerol (50:1) levels	Weighted median	23	0.0588767071494508	0.0747390561111642	0.430835002075949	-0.087611842828431	0.205365257127333	1.06064446279909	0.916116404871004	1.22797350913586
GCST90277387.tsv	ieu-b-7	Parkinson's disease || id:ieu-b-7	Triacylglycerol (50:1) levels	Inverse variance weighted	23	0.0346055610038394	0.0672805662810917	0.607009369923188	-0.0972643489071003	0.166475470914779	1.03521130055264	0.907316126402288	1.18113456336468
GCST90277387.tsv	ieu-b-7	Parkinson's disease || id:ieu-b-7	Triacylglycerol (50:1) levels	Simple mode	23	0.243402464818258	0.145405094388247	0.10829826238396	-0.0415915201827066	0.528396449819222	1.27558189766087	0.959261539532628	1.69621016853535
GCST90277387.tsv	ieu-b-7	Parkinson's disease || id:ieu-b-7	Triacylglycerol (50:1) levels	Weighted mode	23	0.251461031806096	0.141919563189019	0.0902703002297362	-0.0267013120443805	0.529623375656573	1.2859027897783	0.973652016226936	1.69829256983145
GCST90277388.tsv	ieu-b-7	Parkinson's disease || id:ieu-b-7	Triacylglycerol (50:2) levels	MR Egger	17	-0.109207467040637	0.189696558856473	0.573357163674152	-0.481012722399324	0.26259778831805	0.896544394789726	0.618157053212022	1.30030361645519
GCST90277388.tsv	ieu-b-7	Parkinson's disease || id:ieu-b-7	Triacylglycerol (50:2) levels	Weighted median	17	-0.141764083924927	0.102658729376264	0.167301788415536	-0.342975193502405	0.0594470256525511	0.867825966433628	0.709655815417141	1.06124954048854
GCST90277388.tsv	ieu-b-7	Parkinson's disease || id:ieu-b-7	Triacylglycerol (50:2) levels	Inverse variance weighted	17	-0.11469277767351	0.0798315727365538	0.150807680688688	-0.271162660237155	0.0417771048901358	0.891640033557671	0.762492459113143	1.04266204857608
GCST90277388.tsv	ieu-b-7	Parkinson's disease || id:ieu-b-7	Triacylglycerol (50:2) levels	Simple mode	17	-0.194980542691108	0.208360558635316	0.36329449205803	-0.603367237616327	0.213406152234111	0.822850668359885	0.54696676471199	1.23788731985724
GCST90277388.tsv	ieu-b-7	Parkinson's disease || id:ieu-b-7	Triacylglycerol (50:2) levels	Weighted mode	17	-0.215245151309521	0.35349584248501	0.551136078655611	-0.90809700258014	0.477606699961099	0.806343739721338	0.403290955906404	1.61221127591735
GCST90277389.tsv	ieu-b-7	Parkinson's disease || id:ieu-b-7	Triacylglycerol (50:3) levels	MR Egger	29	-0.154214910479124	0.1194317412931	0.207566870960685	-0.3883011234136	0.0798713024553522	0.857087804066467	0.67820808817801	1.08314766026009
GCST90277389.tsv	ieu-b-7	Parkinson's disease || id:ieu-b-7	Triacylglycerol (50:3) levels	Weighted median	29	-0.0877172669210276	0.0708684171706756	0.215809382609614	-0.226619364575552	0.0511848307334966	0.916019829221098	0.797224176307951	1.05251741287149
GCST90277389.tsv	ieu-b-7	Parkinson's disease || id:ieu-b-7	Triacylglycerol (50:3) levels	Inverse variance weighted	29	-0.049819005515079	0.0553287955572687	0.367898209886956	-0.158263444807326	0.0586254337771678	0.951401607362047	0.853624869304524	1.06037798456898
GCST90277389.tsv	ieu-b-7	Parkinson's disease || id:ieu-b-7	Triacylglycerol (50:3) levels	Simple mode	29	-0.131773730726014	0.15131078081322	0.39122472574722	-0.428342861119925	0.164795399667897	0.876539306555145	0.651587972314133	1.1791518391714
GCST90277389.tsv	ieu-b-7	Parkinson's disease || id:ieu-b-7	Triacylglycerol (50:3) levels	Weighted mode	29	-0.114042633755741	0.188890991319425	0.5508713809238	-0.484268976741814	0.256183709230332	0.892219916385548	0.616147450287967	1.2919900566382
GCST90277390.tsv	ieu-b-7	Parkinson's disease || id:ieu-b-7	Triacylglycerol (50:4) levels	MR Egger	28	-0.263535892664906	0.157107435778641	0.105442797204681	-0.571466466791042	0.0443946814612294	0.768330044531483	0.564696722215311	1.0453948714522
GCST90277390.tsv	ieu-b-7	Parkinson's disease || id:ieu-b-7	Triacylglycerol (50:4) levels	Weighted median	28	0.0587723014008362	0.0720817506454616	0.414868455175202	-0.0825079298642685	0.200052532665941	1.06053373120055	0.920804135976037	1.22146692338861
GCST90277390.tsv	ieu-b-7	Parkinson's disease || id:ieu-b-7	Triacylglycerol (50:4) levels	Inverse variance weighted	28	-0.00606068731595524	0.059647546769698	0.919067571281353	-0.122969878984563	0.110848504352653	0.993957641602108	0.88429029788139	1.11722563921168
GCST90277390.tsv	ieu-b-7	Parkinson's disease || id:ieu-b-7	Triacylglycerol (50:4) levels	Simple mode	28	0.104708805231048	0.11791243652786	0.382371957788487	-0.126399570363557	0.335817180825653	1.1103872243226	0.881262649986957	1.39908322218931
GCST90277390.tsv	ieu-b-7	Parkinson's disease || id:ieu-b-7	Triacylglycerol (50:4) levels	Weighted mode	28	0.1497831156222	0.127974326124573	0.252061167690533	-0.101046563581963	0.400612794826364	1.16158228635513	0.903890943505922	1.49273916025819
GCST90277391.tsv	ieu-b-7	Parkinson's disease || id:ieu-b-7	Triacylglycerol (50:5) levels	MR Egger	24	0.0136202525263996	0.0828823421750352	0.870969975107167	-0.148829138136669	0.176069643189469	1.0137134307221	0.861716336780262	1.19252110673215
GCST90277391.tsv	ieu-b-7	Parkinson's disease || id:ieu-b-7	Triacylglycerol (50:5) levels	Weighted median	24	-0.0171518318455951	0.0585217174468466	0.769457256473474	-0.131854398041414	0.0975507343502242	0.982994423446374	0.876468601334281	1.10246737311031
GCST90277391.tsv	ieu-b-7	Parkinson's disease || id:ieu-b-7	Triacylglycerol (50:5) levels	Inverse variance weighted	24	-0.0310176612299689	0.0480920094611383	0.518949889605965	-0.1252779997738	0.0632426773138621	0.969458451096179	0.882251602743528	1.06528532844731
GCST90277391.tsv	ieu-b-7	Parkinson's disease || id:ieu-b-7	Triacylglycerol (50:5) levels	Simple mode	24	0.00498718082730831	0.117814195885452	0.966600257119916	-0.225928643108178	0.235903004762794	1.00499963751292	0.797775026380921	1.26605150324526
GCST90277391.tsv	ieu-b-7	Parkinson's disease || id:ieu-b-7	Triacylglycerol (50:5) levels	Weighted mode	24	-0.0317830437574946	0.104011768068312	0.762679337131225	-0.235646109171386	0.172080021656396	0.968716728423544	0.790060219531319	1.18777287696411
GCST90277392.tsv	ieu-b-7	Parkinson's disease || id:ieu-b-7	Triacylglycerol (51:1) levels	MR Egger	21	0.176198003638815	0.174484730244069	0.325270027071511	-0.16579206763956	0.51818807491719	1.19267418910192	0.847222380824935	1.6789827010529
GCST90277392.tsv	ieu-b-7	Parkinson's disease || id:ieu-b-7	Triacylglycerol (51:1) levels	Weighted median	21	0.0579112765665918	0.0782599698960524	0.459308532048611	-0.0954782644296709	0.211300817562854	1.05962097832827	0.908938117727348	1.23528389426634
GCST90277392.tsv	ieu-b-7	Parkinson's disease || id:ieu-b-7	Triacylglycerol (51:1) levels	Inverse variance weighted	21	0.0134848570865097	0.0739931475859288	0.855390714923053	-0.131541712181911	0.15851142635493	1.01357618783747	0.876742703523923	1.17176531315507
GCST90277392.tsv	ieu-b-7	Parkinson's disease || id:ieu-b-7	Triacylglycerol (51:1) levels	Simple mode	21	0.00239180712671683	0.164104843126883	0.988515760301899	-0.319253685401975	0.324037299655408	1.00239466977923	0.726691174977953	1.38269888034941
GCST90277392.tsv	ieu-b-7	Parkinson's disease || id:ieu-b-7	Triacylglycerol (51:1) levels	Weighted mode	21	0.0147365262937385	0.139416551194905	0.916872239502774	-0.258519914048275	0.287992966635751	1.01484564424498	0.772193653394379	1.33374792335543
GCST90277393.tsv	ieu-b-7	Parkinson's disease || id:ieu-b-7	Triacylglycerol (51:2) levels	MR Egger	20	-0.0180639277673087	0.137721023915592	0.897101092403255	-0.28799713464187	0.251869279107252	0.98209824700325	0.749763740577593	1.28642786329441
GCST90277393.tsv	ieu-b-7	Parkinson's disease || id:ieu-b-7	Triacylglycerol (51:2) levels	Weighted median	20	-0.0385137996241203	0.0797952847112162	0.629338882334176	-0.194912557658104	0.117884958409864	0.962218426395594	0.822906611791368	1.12511466894125
GCST90277393.tsv	ieu-b-7	Parkinson's disease || id:ieu-b-7	Triacylglycerol (51:2) levels	Inverse variance weighted	20	-0.0503189755925609	0.0616790109477372	0.414603047393135	-0.171209837050126	0.070571885865004	0.95092605391785	0.842644736832948	1.07312170894036
GCST90277393.tsv	ieu-b-7	Parkinson's disease || id:ieu-b-7	Triacylglycerol (51:2) levels	Simple mode	20	0.0826294481337729	0.153730761309567	0.597165729707617	-0.218682844032979	0.383941740300525	1.08613926303995	0.803576536836473	1.46805991046131
GCST90277393.tsv	ieu-b-7	Parkinson's disease || id:ieu-b-7	Triacylglycerol (51:2) levels	Weighted mode	20	-0.047379888630753	0.17855431913001	0.79359536684037	-0.397346354125573	0.302586576864067	0.953725019471304	0.672101200291453	1.35335484056731
GCST90277394.tsv	ieu-b-7	Parkinson's disease || id:ieu-b-7	Triacylglycerol (51:3) levels	MR Egger	24	0.0542252805369091	0.133884285077552	0.689377046104863	-0.208187918215093	0.316638479288912	1.05572240907858	0.812054422555253	1.37250629277233
GCST90277394.tsv	ieu-b-7	Parkinson's disease || id:ieu-b-7	Triacylglycerol (51:3) levels	Weighted median	24	-0.0322014586242644	0.0719140085422262	0.654313947198018	-0.173152915367028	0.108749998118499	0.96831148772796	0.841009001811234	1.11488359250213
GCST90277394.tsv	ieu-b-7	Parkinson's disease || id:ieu-b-7	Triacylglycerol (51:3) levels	Inverse variance weighted	24	-0.0356087836970979	0.0625821686644418	0.569361239549169	-0.158269834279404	0.0870522668852081	0.96501775032119	0.853619415109681	1.09095369897991
GCST90277394.tsv	ieu-b-7	Parkinson's disease || id:ieu-b-7	Triacylglycerol (51:3) levels	Simple mode	24	-0.0840782644570477	0.129985059976148	0.52414513325892	-0.338848982010297	0.170692453096202	0.919359300122908	0.712590054881352	1.18612590357188
GCST90277394.tsv	ieu-b-7	Parkinson's disease || id:ieu-b-7	Triacylglycerol (51:3) levels	Weighted mode	24	-0.0535956821280683	0.111902474044516	0.636496348259711	-0.272924531255319	0.165733166999183	0.947815247685093	0.761150228513671	1.18025812788443
GCST90277395.tsv	ieu-b-7	Parkinson's disease || id:ieu-b-7	Triacylglycerol (51:4) levels	MR Egger	18	0.335864386672747	0.152412898173635	0.0425442744497341	0.0371351062524221	0.634593667093071	1.39914926865684	1.03783322912466	1.88625553802521
GCST90277395.tsv	ieu-b-7	Parkinson's disease || id:ieu-b-7	Triacylglycerol (51:4) levels	Weighted median	18	-0.0432549444925651	0.0760176306091397	0.56934799220557	-0.192249500486479	0.105739611501349	0.957667206961659	0.825100979712243	1.11153240856604
GCST90277395.tsv	ieu-b-7	Parkinson's disease || id:ieu-b-7	Triacylglycerol (51:4) levels	Inverse variance weighted	18	-0.0218005952920688	0.0702368559528829	0.756266805657205	-0.159464832959719	0.115863642375582	0.97843532020937	0.852599950286011	1.12284275352358
GCST90277395.tsv	ieu-b-7	Parkinson's disease || id:ieu-b-7	Triacylglycerol (51:4) levels	Simple mode	18	-0.127495576897942	0.170801283595503	0.465590733412243	-0.462266092745128	0.207274938949244	0.880297309470451	0.629854717870483	1.23032078838896
GCST90277395.tsv	ieu-b-7	Parkinson's disease || id:ieu-b-7	Triacylglycerol (51:4) levels	Weighted mode	18	0.186148261392674	0.091379814633372	0.0575214948274192	0.007043824711265	0.365252698074083	1.20460084293744	1.00706869079437	1.4408780692616
GCST90277396.tsv	ieu-b-7	Parkinson's disease || id:ieu-b-7	Triacylglycerol (52:2) levels	MR Egger	21	0.0869843936138554	0.131231636614254	0.515400107158979	-0.170229614150083	0.344198401377794	1.0908796548963	0.843471121454989	1.41085852401666
GCST90277396.tsv	ieu-b-7	Parkinson's disease || id:ieu-b-7	Triacylglycerol (52:2) levels	Weighted median	21	-0.0326099303847533	0.0845948813913008	0.699879233877525	-0.198415897911703	0.133196037142196	0.967916040599857	0.820028733969379	1.14247394370633
GCST90277396.tsv	ieu-b-7	Parkinson's disease || id:ieu-b-7	Triacylglycerol (52:2) levels	Inverse variance weighted	21	-0.0700804092168183	0.0612964289194355	0.252912687017468	-0.190221409898912	0.0500605914652753	0.932318849863305	0.826776057273353	1.05133479636197
GCST90277396.tsv	ieu-b-7	Parkinson's disease || id:ieu-b-7	Triacylglycerol (52:2) levels	Simple mode	21	-0.208437731192035	0.180286199016067	0.261244710500664	-0.561798681263527	0.144923218879456	0.811851586159152	0.570182564257653	1.15595081166196
GCST90277396.tsv	ieu-b-7	Parkinson's disease || id:ieu-b-7	Triacylglycerol (52:2) levels	Weighted mode	21	0.194134807151665	0.112230450959331	0.0990723052719804	-0.0258368767286241	0.414106491031953	1.21425996285035	0.974494039299827	1.5130182411795
GCST90277397.tsv	ieu-b-7	Parkinson's disease || id:ieu-b-7	Triacylglycerol (52:3) levels	MR Egger	30	0.064927436810708	0.099630798774347	0.519921079595588	-0.130348928787012	0.260203802408428	1.06708159073135	0.877789091595382	1.2971944310771
GCST90277397.tsv	ieu-b-7	Parkinson's disease || id:ieu-b-7	Triacylglycerol (52:3) levels	Weighted median	30	0.0344835137796494	0.0601084082341398	0.566178485355981	-0.0833289663592646	0.152295993918563	1.03508496359666	0.920048432448197	1.1645048717848
GCST90277397.tsv	ieu-b-7	Parkinson's disease || id:ieu-b-7	Triacylglycerol (52:3) levels	Inverse variance weighted	30	-0.00111774275323955	0.0463582182390006	0.980764073388059	-0.0919798505016807	0.0897443649952016	0.998882881688515	0.912123528191428	1.09389461020564
GCST90277397.tsv	ieu-b-7	Parkinson's disease || id:ieu-b-7	Triacylglycerol (52:3) levels	Simple mode	30	-0.0244838223813151	0.102778749185844	0.813386683652236	-0.225930170785569	0.176962526022939	0.975813475129024	0.79777380763898	1.19358636386103
GCST90277397.tsv	ieu-b-7	Parkinson's disease || id:ieu-b-7	Triacylglycerol (52:3) levels	Weighted mode	30	0.11328605597406	0.071209687619044	0.122480254227043	-0.0262849317592658	0.252857043707387	1.11995225616476	0.974057510145033	1.28769917897534
GCST90277398.tsv	ieu-b-7	Parkinson's disease || id:ieu-b-7	Triacylglycerol (52:4) levels	MR Egger	23	-0.01898652259329	0.150448082678709	0.900774215487864	-0.31386476464356	0.27589171945698	0.981192586085238	0.730617826840971	1.31770517447036
GCST90277398.tsv	ieu-b-7	Parkinson's disease || id:ieu-b-7	Triacylglycerol (52:4) levels	Weighted median	23	0.0204355471438643	0.0663973729331365	0.758252449214255	-0.109703303805083	0.150574398092812	1.02064578258739	0.896099965309174	1.162501789802
GCST90277398.tsv	ieu-b-7	Parkinson's disease || id:ieu-b-7	Triacylglycerol (52:4) levels	Inverse variance weighted	23	-0.0082028467312661	0.0596129365182769	0.890555141313489	-0.125044202307089	0.108638508844557	0.991830704813912	0.88245789504762	1.11475930186853
GCST90277398.tsv	ieu-b-7	Parkinson's disease || id:ieu-b-7	Triacylglycerol (52:4) levels	Simple mode	23	0.0287439346621992	0.123910512933828	0.818702927870165	-0.214120670688103	0.271608540012501	1.02916102826513	0.807250967615353	1.31207327657788
GCST90277398.tsv	ieu-b-7	Parkinson's disease || id:ieu-b-7	Triacylglycerol (52:4) levels	Weighted mode	23	0.0895823301228871	0.0802067550220899	0.276090239903039	-0.0676229097204091	0.246787569966183	1.09371737549164	0.934612840553311	1.27990719316902
GCST90277399.tsv	ieu-b-7	Parkinson's disease || id:ieu-b-7	Triacylglycerol (52:5) levels	MR Egger	25	-0.00969468687453722	0.166193581774775	0.953986682028154	-0.335434107153097	0.316044733404023	0.990352155107265	0.71502762036502	1.37169161468883
GCST90277399.tsv	ieu-b-7	Parkinson's disease || id:ieu-b-7	Triacylglycerol (52:5) levels	Weighted median	25	0.0270216317421784	0.0737388149861688	0.714028880863456	-0.117506445630712	0.171549709115069	1.02739002675929	0.889134780693528	1.1871431531012
GCST90277399.tsv	ieu-b-7	Parkinson's disease || id:ieu-b-7	Triacylglycerol (52:5) levels	Inverse variance weighted	25	-0.0294491981326892	0.058677993817898	0.615753294142644	-0.144458066015769	0.0855596697503909	0.970980203995733	0.8654912051367	1.08932655924873
GCST90277399.tsv	ieu-b-7	Parkinson's disease || id:ieu-b-7	Triacylglycerol (52:5) levels	Simple mode	25	0.0330368830040844	0.122651192480371	0.789957697916599	-0.207359454257442	0.273433220265611	1.03358866039307	0.812727459130769	1.31446957635186
GCST90277399.tsv	ieu-b-7	Parkinson's disease || id:ieu-b-7	Triacylglycerol (52:5) levels	Weighted mode	25	0.0578603859277953	0.088541946979912	0.519659199093748	-0.115681830152832	0.231402602008423	1.05956705491191	0.890758590740273	1.26036656342734
GCST90277400.tsv	ieu-b-7	Parkinson's disease || id:ieu-b-7	Triacylglycerol (52:6) levels	MR Egger	21	0.0348528637655551	0.165916922646244	0.835855349840335	-0.290344304621083	0.360050032152193	1.03546734282491	0.748005981321074	1.43340112890975
GCST90277400.tsv	ieu-b-7	Parkinson's disease || id:ieu-b-7	Triacylglycerol (52:6) levels	Weighted median	21	-0.0117945616597727	0.0704026961296089	0.866953067097253	-0.149783846073806	0.126194722754261	0.988274721526814	0.86089404194214	1.1345030603366
GCST90277400.tsv	ieu-b-7	Parkinson's disease || id:ieu-b-7	Triacylglycerol (52:6) levels	Inverse variance weighted	21	-0.0409140422610429	0.0587512151003533	0.486181601922906	-0.156066423857735	0.0742383393356494	0.959911638235657	0.85550236271645	1.07706348150164
GCST90277400.tsv	ieu-b-7	Parkinson's disease || id:ieu-b-7	Triacylglycerol (52:6) levels	Simple mode	21	0.00145323630137717	0.131297068743342	0.991278613515806	-0.255889018435574	0.258795491038328	1.00145429276095	0.774227889046727	1.29536886319631
GCST90277400.tsv	ieu-b-7	Parkinson's disease || id:ieu-b-7	Triacylglycerol (52:6) levels	Weighted mode	21	-0.0117712791453872	0.115032958090251	0.919514086868916	-0.237235877002278	0.213693318711504	0.988297731315097	0.788805205064976	1.23824285064411
GCST90277401.tsv	ieu-b-7	Parkinson's disease || id:ieu-b-7	Triacylglycerol (53:2) levels	MR Egger	20	0.333871143708084	0.168009400581755	0.0623329820437163	0.0045727185678448	0.663169568848323	1.39636320179709	1.00458318939937	1.94093452081236
GCST90277401.tsv	ieu-b-7	Parkinson's disease || id:ieu-b-7	Triacylglycerol (53:2) levels	Weighted median	20	0.0211089183435908	0.0818028643786108	0.79637125143674	-0.139224695838486	0.181442532525668	1.02133328750953	0.87003251380821	1.19894563435244
GCST90277401.tsv	ieu-b-7	Parkinson's disease || id:ieu-b-7	Triacylglycerol (53:2) levels	Inverse variance weighted	20	-0.0287314388426664	0.0646349848810578	0.656667842493251	-0.15541600920954	0.097953131524207	0.971677384231444	0.856058974979489	1.10291109213531
GCST90277401.tsv	ieu-b-7	Parkinson's disease || id:ieu-b-7	Triacylglycerol (53:2) levels	Simple mode	20	0.16706032281661	0.160285582967593	0.310369284562291	-0.147099419799873	0.481220065433092	1.18182555420434	0.863208153168239	1.61804732200922
GCST90277401.tsv	ieu-b-7	Parkinson's disease || id:ieu-b-7	Triacylglycerol (53:2) levels	Weighted mode	20	0.198537326116582	0.10091919757922	0.0639242694960328	0.000735698861311057	0.396338953371853	1.21961755015151	1.0007359695541	1.48637304333166
GCST90277402.tsv	ieu-b-7	Parkinson's disease || id:ieu-b-7	Triacylglycerol (53:3) levels	MR Egger	22	0.208161521817777	0.134992107058735	0.138741675228085	-0.0564230080173437	0.472746051652898	1.23141205339969	0.945139249838668	1.60439389805988
GCST90277402.tsv	ieu-b-7	Parkinson's disease || id:ieu-b-7	Triacylglycerol (53:3) levels	Weighted median	22	0.0410735804049217	0.0723058728355318	0.569998863710015	-0.100645930352721	0.182793091162564	1.04192876826568	0.904253144803595	1.2005659746701
GCST90277402.tsv	ieu-b-7	Parkinson's disease || id:ieu-b-7	Triacylglycerol (53:3) levels	Inverse variance weighted	22	-0.00556602073870869	0.0595430669122235	0.925523107096566	-0.122270431886667	0.111138390409249	0.994449440854905	0.884909028523393	1.11754955429353
GCST90277402.tsv	ieu-b-7	Parkinson's disease || id:ieu-b-7	Triacylglycerol (53:3) levels	Simple mode	22	-0.114999052212887	0.155294435555535	0.467182599186112	-0.419376145901736	0.189378041475963	0.891366988732576	0.657456849052261	1.20849772840228
GCST90277402.tsv	ieu-b-7	Parkinson's disease || id:ieu-b-7	Triacylglycerol (53:3) levels	Weighted mode	22	0.174833346783329	0.0844869091993318	0.0510407219980555	0.00923900475263817	0.340427688814019	1.19104770814001	1.00928181610022	1.40554859944559
GCST90277403.tsv	ieu-b-7	Parkinson's disease || id:ieu-b-7	Triacylglycerol (53:4) levels	MR Egger	27	0.140159761429618	0.0950569775764745	0.152834605358134	-0.0461519146202722	0.326471437479508	1.1504575829242	0.95489688837338	1.38606865958312
GCST90277403.tsv	ieu-b-7	Parkinson's disease || id:ieu-b-7	Triacylglycerol (53:4) levels	Weighted median	27	0.0849385563503511	0.0568514973803327	0.13516449716688	-0.026490378515101	0.196367491215803	1.08865017400347	0.973857413744859	1.21697405044173
GCST90277403.tsv	ieu-b-7	Parkinson's disease || id:ieu-b-7	Triacylglycerol (53:4) levels	Inverse variance weighted	27	0.0180405200521211	0.0496078897731023	0.716110187258498	-0.0791909439031594	0.115271984007402	1.01820423324252	0.923863501499217	1.12217861070451
GCST90277403.tsv	ieu-b-7	Parkinson's disease || id:ieu-b-7	Triacylglycerol (53:4) levels	Simple mode	27	0.102359665660718	0.0987471291472087	0.30947508170933	-0.0911847074678109	0.295904038789247	1.10778183116977	0.912849085283504	1.3443411460381
GCST90277403.tsv	ieu-b-7	Parkinson's disease || id:ieu-b-7	Triacylglycerol (53:4) levels	Weighted mode	27	0.119017694632874	0.070145939755437	0.101692485529453	-0.0184683472877829	0.25650373655353	1.12638984916687	0.981701147603925	1.29240359492587
GCST90277404.tsv	ieu-b-7	Parkinson's disease || id:ieu-b-7	Triacylglycerol (54:3) levels	MR Egger	29	0.219515860859838	0.12424843990198	0.088574558129247	-0.0240110813480431	0.463042803067718	1.2454736020813	0.976274891256112	1.5889013508127
GCST90277404.tsv	ieu-b-7	Parkinson's disease || id:ieu-b-7	Triacylglycerol (54:3) levels	Weighted median	29	0.0785668378837403	0.0627414386177999	0.210485334658821	-0.0444063818071475	0.201540057574628	1.08173565366797	0.956565147802391	1.22328523792109
GCST90277404.tsv	ieu-b-7	Parkinson's disease || id:ieu-b-7	Triacylglycerol (54:3) levels	Inverse variance weighted	29	0.0338839456188842	0.0494223157584428	0.492965305793585	-0.0629837932676637	0.130751684505432	1.03446454561882	0.938958691018001	1.13968474479121
GCST90277404.tsv	ieu-b-7	Parkinson's disease || id:ieu-b-7	Triacylglycerol (54:3) levels	Simple mode	29	0.0767654110089742	0.10312270950711	0.462831728911142	-0.125355099624961	0.278885921642909	1.07978874012775	0.882183583898425	1.32165656285995
GCST90277404.tsv	ieu-b-7	Parkinson's disease || id:ieu-b-7	Triacylglycerol (54:3) levels	Weighted mode	29	0.110225375440002	0.0682379157568439	0.11745740687804	-0.0235209394434125	0.243971690323416	1.11652968047246	0.976753521779611	1.2763081981057
GCST90277405.tsv	ieu-b-7	Parkinson's disease || id:ieu-b-7	Triacylglycerol (54:4) levels	MR Egger	24	0.159934002765111	0.118239114260909	0.189913116794578	-0.0718146611862708	0.391682666716492	1.17343342507485	0.930703375286651	1.47946815241623
GCST90277405.tsv	ieu-b-7	Parkinson's disease || id:ieu-b-7	Triacylglycerol (54:4) levels	Weighted median	24	0.0744936784315054	0.0587234156748338	0.204601063207253	-0.0406042162911689	0.18959157315418	1.0773385330314	0.960209089866707	1.20875580850351
GCST90277405.tsv	ieu-b-7	Parkinson's disease || id:ieu-b-7	Triacylglycerol (54:4) levels	Inverse variance weighted	24	0.0430049642667945	0.0468329814522631	0.358481525874516	-0.0487876793796411	0.13479760791323	1.0439430772497	0.95238331885036	1.14430516260314
GCST90277405.tsv	ieu-b-7	Parkinson's disease || id:ieu-b-7	Triacylglycerol (54:4) levels	Simple mode	24	0.0163237932040972	0.100114274927165	0.871901978973652	-0.179900185653145	0.21254777206134	1.01645775424117	0.835353587522868	1.2368251978432
GCST90277405.tsv	ieu-b-7	Parkinson's disease || id:ieu-b-7	Triacylglycerol (54:4) levels	Weighted mode	24	0.161601805363955	0.0736214963644663	0.0385188812524205	0.0173036724896014	0.305899938238309	1.17539211328939	1.01745424828134	1.35784643124403
GCST90277406.tsv	ieu-b-7	Parkinson's disease || id:ieu-b-7	Triacylglycerol (54:5) levels	MR Egger	22	0.124895177585369	0.122824863542929	0.321366116233163	-0.115841554958771	0.36563191012951	1.13302967993499	0.890616325859147	1.44142457120938
GCST90277406.tsv	ieu-b-7	Parkinson's disease || id:ieu-b-7	Triacylglycerol (54:5) levels	Weighted median	22	0.0120835222271333	0.0658317551482727	0.854365256465745	-0.116946717863481	0.141113762317748	1.01215682292785	0.889632593425901	1.15155564417248
GCST90277406.tsv	ieu-b-7	Parkinson's disease || id:ieu-b-7	Triacylglycerol (54:5) levels	Inverse variance weighted	22	-0.00671280782680821	0.0533577392089813	0.899884244704126	-0.111293976676411	0.097868361022795	0.993309672736957	0.894675696477566	1.10281760177168
GCST90277406.tsv	ieu-b-7	Parkinson's disease || id:ieu-b-7	Triacylglycerol (54:5) levels	Simple mode	22	0.000768314863981989	0.114304778394567	0.994700397930783	-0.22326905078937	0.224805680517334	1.00076861009345	0.799899606719656	1.25207938913188
GCST90277406.tsv	ieu-b-7	Parkinson's disease || id:ieu-b-7	Triacylglycerol (54:5) levels	Weighted mode	22	0.0343777164471328	0.0800417684336941	0.671935969975778	-0.122504149682908	0.191259582577173	1.03497546016127	0.884702233702129	1.21077370705123
GCST90277407.tsv	ieu-b-7	Parkinson's disease || id:ieu-b-7	Triacylglycerol (54:6) levels	MR Egger	19	0.0532872819071768	0.109237413064838	0.631914890786342	-0.160818047699906	0.267392611514259	1.05473260719447	0.851446979750106	1.30655331352017
GCST90277407.tsv	ieu-b-7	Parkinson's disease || id:ieu-b-7	Triacylglycerol (54:6) levels	Weighted median	19	0.00861641880734762	0.0737693010086867	0.907016777167213	-0.135971411169678	0.153204248784374	1.0086536469916	0.872867586395337	1.165563019462
GCST90277407.tsv	ieu-b-7	Parkinson's disease || id:ieu-b-7	Triacylglycerol (54:6) levels	Inverse variance weighted	19	-0.058849988856782	0.0586413490764612	0.31559175786419	-0.173787033046646	0.0560870553330819	0.942848196284818	0.840475872185792	1.05768975726292
GCST90277407.tsv	ieu-b-7	Parkinson's disease || id:ieu-b-7	Triacylglycerol (54:6) levels	Simple mode	19	0.0045156319505808	0.124910461442676	0.97155989668605	-0.240308872477064	0.249340136378225	1.0045258427802	0.786384930889732	1.28317841450953
GCST90277407.tsv	ieu-b-7	Parkinson's disease || id:ieu-b-7	Triacylglycerol (54:6) levels	Weighted mode	19	0.0243183274940941	0.121615575436209	0.843753086506749	-0.214048200360876	0.262684855349064	1.02461642956314	0.807309471477002	1.30041683495922
GCST90277408.tsv	ieu-b-7	Parkinson's disease || id:ieu-b-7	Triacylglycerol (54:7) levels	MR Egger	23	0.214115365666745	0.13071343982894	0.11630870346343	-0.0420829763979779	0.470313707731469	1.23876555756475	0.95879022031282	1.60049620250406
GCST90277408.tsv	ieu-b-7	Parkinson's disease || id:ieu-b-7	Triacylglycerol (54:7) levels	Weighted median	23	0.101438854182803	0.0746592550390944	0.174244540946566	-0.0448932856938217	0.247770994059428	1.10676224244115	0.956099505884698	1.28116650385664
GCST90277408.tsv	ieu-b-7	Parkinson's disease || id:ieu-b-7	Triacylglycerol (54:7) levels	Inverse variance weighted	23	0.0242563218527581	0.0607441539231845	0.689657840887378	-0.0948022198366835	0.1433148635422	1.02455289953393	0.909552808182866	1.15409312631395
GCST90277408.tsv	ieu-b-7	Parkinson's disease || id:ieu-b-7	Triacylglycerol (54:7) levels	Simple mode	23	0.0937727546474891	0.141881667012123	0.515524289322268	-0.184315312696273	0.371860821991251	1.09831013168337	0.831673525257296	1.4504310991325
GCST90277408.tsv	ieu-b-7	Parkinson's disease || id:ieu-b-7	Triacylglycerol (54:7) levels	Weighted mode	23	0.141913293542643	0.119467399486913	0.247546270837488	-0.0922428094517065	0.376069396536992	1.15247671703139	0.911883708678886	1.4565482096656
GCST90277409.tsv	ieu-b-7	Parkinson's disease || id:ieu-b-7	Triacylglycerol (56:3) levels	MR Egger	24	0.0371012395149316	0.112725226843035	0.745170299005633	-0.183840205097417	0.25804268412728	1.0377980816943	0.832068753549461	1.29439406752623
GCST90277409.tsv	ieu-b-7	Parkinson's disease || id:ieu-b-7	Triacylglycerol (56:3) levels	Weighted median	24	0.0143136533450771	0.0649415651598851	0.825553261400786	-0.112971814368298	0.141599121058452	1.01441658420029	0.893175834486352	1.15211469742951
GCST90277409.tsv	ieu-b-7	Parkinson's disease || id:ieu-b-7	Triacylglycerol (56:3) levels	Inverse variance weighted	24	0.0459610274943265	0.0488530835292991	0.346806872931324	-0.0497910162230998	0.141713071211753	1.04703360463868	0.951428236792093	1.15224598855608
GCST90277409.tsv	ieu-b-7	Parkinson's disease || id:ieu-b-7	Triacylglycerol (56:3) levels	Simple mode	24	-0.0621829476208056	0.124327850858213	0.621719214545288	-0.305865535302903	0.181499640061292	0.939710953181017	0.736485644117343	1.19901410513805
GCST90277409.tsv	ieu-b-7	Parkinson's disease || id:ieu-b-7	Triacylglycerol (56:3) levels	Weighted mode	24	-0.0162327711577173	0.105427785840266	0.878976010867993	-0.222871231404639	0.190405689089205	0.983898270258782	0.800217885593603	1.20974027654995
GCST90277410.tsv	ieu-b-7	Parkinson's disease || id:ieu-b-7	Triacylglycerol (56:4) levels	MR Egger	16	0.242671486229521	0.137417131762886	0.0991927536881793	-0.0266660920257359	0.512009064484777	1.27464981531313	0.973686308872991	1.66864023543513
GCST90277410.tsv	ieu-b-7	Parkinson's disease || id:ieu-b-7	Triacylglycerol (56:4) levels	Weighted median	16	0.0383169937102797	0.0741285024509001	0.605226242684598	-0.106974871093485	0.183608858514044	1.03906055633997	0.898548252241639	1.20154575677832
GCST90277410.tsv	ieu-b-7	Parkinson's disease || id:ieu-b-7	Triacylglycerol (56:4) levels	Inverse variance weighted	16	0.0604262092422193	0.0516431571283159	0.241972017949213	-0.0407943787292798	0.161646797213718	1.06228920755252	0.960026511525403	1.17544499754443
GCST90277410.tsv	ieu-b-7	Parkinson's disease || id:ieu-b-7	Triacylglycerol (56:4) levels	Simple mode	16	-0.041183444890059	0.127793786558753	0.751699868697044	-0.291659266545215	0.209292376765097	0.959653070347691	0.747023028351115	1.23280538949449
GCST90277410.tsv	ieu-b-7	Parkinson's disease || id:ieu-b-7	Triacylglycerol (56:4) levels	Weighted mode	16	0.0727701186545004	0.102869102050612	0.490160469982249	-0.128853321364699	0.2743935586737	1.07548327495303	0.879102901703173	1.31573251830106
GCST90277411.tsv	ieu-b-7	Parkinson's disease || id:ieu-b-7	Triacylglycerol (56:5) levels	MR Egger	20	-0.103312812249054	0.120499216754563	0.402510159741744	-0.339491277087996	0.132865652589889	0.901844821246648	0.712132508752228	1.14209655030982
GCST90277411.tsv	ieu-b-7	Parkinson's disease || id:ieu-b-7	Triacylglycerol (56:5) levels	Weighted median	20	-0.0381040437688009	0.05987868747626	0.524545699756012	-0.155466271222271	0.0792581836846687	0.96261278181911	0.85601594881369	1.08248376564208
GCST90277411.tsv	ieu-b-7	Parkinson's disease || id:ieu-b-7	Triacylglycerol (56:5) levels	Inverse variance weighted	20	0.0335999511650023	0.0492080891710623	0.494724652164427	-0.0628479036102798	0.130047805940284	1.03417080513743	0.939086294462619	1.13888282738767
GCST90277411.tsv	ieu-b-7	Parkinson's disease || id:ieu-b-7	Triacylglycerol (56:5) levels	Simple mode	20	0.000851794097055936	0.0929278323141888	0.992782102543578	-0.181286757238754	0.182990345432866	1.00085215697667	0.834196112620822	1.20080281479348
GCST90277411.tsv	ieu-b-7	Parkinson's disease || id:ieu-b-7	Triacylglycerol (56:5) levels	Weighted mode	20	-0.0358007901513791	0.0822061624800641	0.668106701483749	-0.196924868612305	0.125323288309546	0.964832478471897	0.821252332822257	1.13351484593676
GCST90277412.tsv	ieu-b-7	Parkinson's disease || id:ieu-b-7	Triacylglycerol (56:6) levels	MR Egger	26	0.20160963228796	0.0860136075259061	0.0276945065675542	0.0330229615371843	0.370196303038736	1.22337035060165	1.03357427142291	1.44801883726343
GCST90277412.tsv	ieu-b-7	Parkinson's disease || id:ieu-b-7	Triacylglycerol (56:6) levels	Weighted median	26	-0.00221099916416118	0.0546174734311991	0.967709227882046	-0.109261247089311	0.104839248760989	0.997791443294068	0.896496179885047	1.11053207659905
GCST90277412.tsv	ieu-b-7	Parkinson's disease || id:ieu-b-7	Triacylglycerol (56:6) levels	Inverse variance weighted	26	-0.0209153311860015	0.0413059156019234	0.612609595012636	-0.101874925765771	0.0600442633937684	0.97930187738785	0.903142504462132	1.06188354807475
GCST90277412.tsv	ieu-b-7	Parkinson's disease || id:ieu-b-7	Triacylglycerol (56:6) levels	Simple mode	26	0.022368535820167	0.093079722756646	0.812045087611951	-0.160067720782859	0.204804792423193	1.02262058735037	0.85208608307568	1.22728546615629
GCST90277412.tsv	ieu-b-7	Parkinson's disease || id:ieu-b-7	Triacylglycerol (56:6) levels	Weighted mode	26	-0.000899891587957224	0.0589683193894627	0.987945417225367	-0.116477797591304	0.11467801441539	0.999100513193049	0.890049858008013	1.121512268646
GCST90277413.tsv	ieu-b-7	Parkinson's disease || id:ieu-b-7	Triacylglycerol (56:7) levels	MR Egger	32	0.0877347896437882	0.100887876499926	0.391409360902523	-0.110005448296067	0.285475027583644	1.09169855386931	0.895829254540228	1.33039385181947
GCST90277413.tsv	ieu-b-7	Parkinson's disease || id:ieu-b-7	Triacylglycerol (56:7) levels	Weighted median	32	0.00837063201925483	0.0576023228569168	0.884460109737471	-0.104529920780302	0.121271184818812	1.00840576371587	0.900747845925275	1.12893101981368
GCST90277413.tsv	ieu-b-7	Parkinson's disease || id:ieu-b-7	Triacylglycerol (56:7) levels	Inverse variance weighted	32	0.0155789223295611	0.0437201636324433	0.721591451067132	-0.0701125983900278	0.10127044304915	1.0157009063768	0.932288839773363	1.1065758670515
GCST90277413.tsv	ieu-b-7	Parkinson's disease || id:ieu-b-7	Triacylglycerol (56:7) levels	Simple mode	32	-0.0069414388264798	0.100033600099282	0.945124023929584	-0.203007295021072	0.189124417368113	0.993082597312725	0.816272286680358	1.20819126310921
GCST90277413.tsv	ieu-b-7	Parkinson's disease || id:ieu-b-7	Triacylglycerol (56:7) levels	Weighted mode	32	-0.0115686040107483	0.0853874638758455	0.893105438307142	-0.178928033207406	0.155790825185909	0.988498054990482	0.836166073422124	1.16858173965482
GCST90277414.tsv	ieu-b-7	Parkinson's disease || id:ieu-b-7	Triacylglycerol (56:8) levels	MR Egger	31	0.101157711252865	0.10832934508077	0.358118651291968	-0.111167805105444	0.313483227611175	1.10645112779746	0.894788586237286	1.36818251488024
GCST90277414.tsv	ieu-b-7	Parkinson's disease || id:ieu-b-7	Triacylglycerol (56:8) levels	Weighted median	31	-0.0087938689016013	0.0599594789987517	0.883397605373694	-0.126314447739155	0.108726709935952	0.991244684070832	0.881337668569355	1.11485762919183
GCST90277414.tsv	ieu-b-7	Parkinson's disease || id:ieu-b-7	Triacylglycerol (56:8) levels	Inverse variance weighted	31	0.00567637284148524	0.0468161071768259	0.903494377999455	-0.0860831972250935	0.0974359429080639	1.00569251397238	0.917517893101956	1.10234082655398
GCST90277414.tsv	ieu-b-7	Parkinson's disease || id:ieu-b-7	Triacylglycerol (56:8) levels	Simple mode	31	0.0286993876079733	0.102267873430412	0.780920818128825	-0.171745644315635	0.229144419531582	1.02911518319414	0.842193362596307	1.25752363687097
GCST90277414.tsv	ieu-b-7	Parkinson's disease || id:ieu-b-7	Triacylglycerol (56:8) levels	Weighted mode	31	-0.00230126024607258	0.0906957500760996	0.979925152399507	-0.180064930395228	0.175462409903083	0.997701385623287	0.835215978747016	1.19179718803743
GCST90277415.tsv	ieu-b-7	Parkinson's disease || id:ieu-b-7	Triacylglycerol (58:7) levels	MR Egger	17	0.166608759728826	0.215657868332021	0.451784587610909	-0.256080662201935	0.589298181659586	1.18129200588229	0.774079527314803	1.80272278741445
GCST90277415.tsv	ieu-b-7	Parkinson's disease || id:ieu-b-7	Triacylglycerol (58:7) levels	Weighted median	17	-0.00252194205326682	0.0703364666796769	0.971397659691481	-0.140381416745433	0.1353375326389	0.997481235370939	0.869026710838573	1.14492316807735
GCST90277415.tsv	ieu-b-7	Parkinson's disease || id:ieu-b-7	Triacylglycerol (58:7) levels	Inverse variance weighted	17	-0.0319192796770413	0.0723756564018984	0.659196840699852	-0.173775566224762	0.10993700687068	0.968584763398659	0.840485509828173	1.11620775482475
GCST90277415.tsv	ieu-b-7	Parkinson's disease || id:ieu-b-7	Triacylglycerol (58:7) levels	Simple mode	17	0.0818759296668854	0.121033751834882	0.508403076886191	-0.155350223929483	0.319102083263254	1.08532114531975	0.856115292911328	1.3758917732593
GCST90277415.tsv	ieu-b-7	Parkinson's disease || id:ieu-b-7	Triacylglycerol (58:7) levels	Weighted mode	17	0.044021326553995	0.0883413097852307	0.625045936158574	-0.129127640625057	0.217170293733047	1.0450046409987	0.878861779919086	1.24255568356763
GCST90277416.tsv	ieu-b-7	Parkinson's disease || id:ieu-b-7	Triacylglycerol (58:8) levels	MR Egger	29	0.13458000200677	0.094847712195315	0.167367865382872	-0.0513215138960473	0.320481517909587	1.14405618213176	0.949973191845186	1.37779103569398
GCST90277416.tsv	ieu-b-7	Parkinson's disease || id:ieu-b-7	Triacylglycerol (58:8) levels	Weighted median	29	0.0328680353298475	0.0627630441081608	0.600497976408351	-0.0901475311221477	0.155883601781843	1.03341415608439	0.913796361923464	1.16869016172013
GCST90277416.tsv	ieu-b-7	Parkinson's disease || id:ieu-b-7	Triacylglycerol (58:8) levels	Inverse variance weighted	29	0.0464672390962019	0.0436522976769167	0.287108807401688	-0.0390912643505548	0.132025742542959	1.04756375937082	0.961662939597677	1.14113769467526
GCST90277416.tsv	ieu-b-7	Parkinson's disease || id:ieu-b-7	Triacylglycerol (58:8) levels	Simple mode	29	0.0332997835073778	0.104624337766708	0.752634798683947	-0.171763918515371	0.238363485530126	1.03386042709432	0.842177972327205	1.26917043408062
GCST90277416.tsv	ieu-b-7	Parkinson's disease || id:ieu-b-7	Triacylglycerol (58:8) levels	Weighted mode	29	0.0488759053993222	0.101901813617418	0.635210730094508	-0.150851649290816	0.248603460089461	1.05009003215106	0.859975267137295	1.28223347549712
