# Supplementary material for: Plasma lipidome, circulating inflammatory proteins, and Parkinson’s disease: a Mendelian randomization study
Source: Front Aging Neurosci. 2024 Sep 11;16:1424056. doi: 10.3389/fnagi.2024.1424056 (PMC11433008; doi:10.3389/fnagi.2024.1424056)
Supplement: Supplementary file 1 [file Data_Sheet_1.ZIP › Supplementary_Material/Supplementary Table S3:Mendelian randomization pleiotropy residual sum and outlier (MR-PRESSO) .xls]

## Sheet: Sheet1
Table S3.Mendelian randomization pleiotropy residual sum and outlier (MR-PRESSO)
id.exposure	id.outcome	outcome	exposure	MR Analysis	Causal Estimate	Sd	T-stat	P-value	RSSobs	Global test_p value
GCST90277274	ieu-b-7	Parkinson's disease	Phosphatidylcholine (14:0_18:2) levels	Raw	-0.13086	0.055415	-2.36145	0.0270494	34.8334	0.112
GCST90277274	ieu-b-7	Parkinson's disease	Phosphatidylcholine (14:0_18:2) levels	Outlier-corrected	NA	NA	NA	NA	34.8334	0.112
GCST90277278	ieu-b-7	Parkinson's disease	Phosphatidylcholine (16:0_16:1) levels	Raw	-0.179747	0.0778699	-2.3083	0.0356477	24.8317	0.158
GCST90277278	ieu-b-7	Parkinson's disease	Phosphatidylcholine (16:0_16:1) levels	Outlier-corrected	NA	NA	NA	NA	24.8317	0.158
GCST90277333	ieu-b-7	Parkinson's disease	Phosphatidylcholine (O-17:0_17:1) levels	Raw	-0.157588	0.0467091	-3.37383	0.00195502	40.9044	0.241
GCST90277333	ieu-b-7	Parkinson's disease	Phosphatidylcholine (O-17:0_17:1) levels	Outlier-corrected	NA	NA	NA	NA	40.9044	0.241
GCST90277374	ieu-b-7	Parkinson's disease	Sphingomyelin (d38:1) levels	Raw	0.0903725	0.0282215	3.20226	0.00295616	27.1975	0.845
GCST90277374	ieu-b-7	Parkinson's disease	Sphingomyelin (d38:1) levels	Outlier-corrected	NA	NA	NA	NA	27.1975	0.845
GCST90274788	ieu-b-7	Parkinson's disease	Fibroblast growth factor 21 levels	Raw	-0.202192	0.0978255	-2.06687	0.0610256	28.7062	0.055
GCST90274788	ieu-b-7	Parkinson's disease	Fibroblast growth factor 21 levels	Outlier-corrected	NA	NA	NA	NA	28.7062	0.055
GCST90274801	ieu-b-7	Parkinson's disease	Interleukin-17A levels	Raw	0.235808	0.0614353	3.83832	0.00235966	5.49513	0.977
GCST90274801	ieu-b-7	Parkinson's disease	Interleukin-17A levels	Outlier-corrected	NA	NA	NA	NA	5.49513	0.977
GCST90274838	ieu-b-7	Parkinson's disease	Transforming growth factor-alpha levels	Raw	-0.191829	0.0907292	-2.11431	0.058141	11.8116	0.569
GCST90274838	ieu-b-7	Parkinson's disease	Transforming growth factor-alpha levels	Outlier-corrected	NA	NA	NA	NA	11.8116	0.569
GCST90274840	ieu-b-7	Parkinson's disease	TNF-beta levels	Raw	0.0840174	0.0354525	2.36986	0.0279645	19.1698	0.66
GCST90274840	ieu-b-7	Parkinson's disease	TNF-beta levels	Outlier-corrected	NA	NA	NA	NA	19.1698	0.66
GCST90274841	ieu-b-7	Parkinson's disease	Tumor necrosis factor receptor superfamily member 9 levels	Raw	-0.181779	0.060426	-3.00829	0.0062671	21.7113	0.676
GCST90274841	ieu-b-7	Parkinson's disease	Tumor necrosis factor receptor superfamily member 9 levels	Outlier-corrected	NA	NA	NA	NA	21.7113	0.676
