# Supplementary material for: Plasma lipidome, circulating inflammatory proteins, and Parkinson’s disease: a Mendelian randomization study
Source: Front Aging Neurosci. 2024 Sep 11;16:1424056. doi: 10.3389/fnagi.2024.1424056 (PMC11433008; doi:10.3389/fnagi.2024.1424056)
Supplement: Supplementary file 1 [file Data_Sheet_1.ZIP › Supplementary_Material/Supplementary Table S4:1435 SNPs for the 91 circulating inflammatory proteins.csv]

SNP	effect_allele.exposure	other_allele.exposure	effect_allele.outcome	other_allele.outcome	beta.exposure	beta.outcome	eaf.exposure	eaf.outcome	remove	palindromic	ambiguous	id.outcome	chr	pos	se.outcome	samplesize.outcome	pval.outcome	outcome	originalname.outcome	outcome.deprecated	mr_keep.outcome	data_source.outcome	chr.exposure	pos.exposure	se.exposure	pval.exposure	samplesize.exposure	id.exposure	exposure	mr_keep.exposure	pval_origin.exposure	action	SNP_index	mr_keep
rs1001495	T	C	T	C	0.0983	0.0115	0.9113	0.917	FALSE	FALSE	FALSE	ieu-b-7	2	241647342	0.0368	482730	0.755499	Parkinson's disease || id:ieu-b-7	Parkinson's disease	Parkinson's disease || ||	TRUE	igd	2	241647342	0.0215	4.83E-06	13650	GCST90274767	C-C motif chemokine 23 levels	TRUE	reported	2	1	TRUE
rs11017721	A	G	A	G	0.0971	0.0366	0.1154	0.1135	FALSE	FALSE	FALSE	ieu-b-7	10	132905425	0.0362	468692	0.3118	Parkinson's disease || id:ieu-b-7	Parkinson's disease	Parkinson's disease || ||	TRUE	igd	10	132905425	0.0186	1.79E-07	14288	GCST90274767	C-C motif chemokine 23 levels	TRUE	reported	2	1	TRUE
rs112492	A	G	A	G	-0.0692	0.0018	0.7293	0.7404	FALSE	FALSE	FALSE	ieu-b-7	11	1989274	0.0213	482730	0.9323	Parkinson's disease || id:ieu-b-7	Parkinson's disease	Parkinson's disease || ||	TRUE	igd	11	1989274	0.014	7.70E-07	13224	GCST90274767	C-C motif chemokine 23 levels	TRUE	reported	2	1	TRUE
rs113959305	T	C	T	C	-0.1397	0.0399	0.0559	0.0574	FALSE	FALSE	FALSE	ieu-b-7	22	51076281	0.0398	482730	0.3158	Parkinson's disease || id:ieu-b-7	Parkinson's disease	Parkinson's disease || ||	TRUE	igd	22	51076281	0.0285	9.50E-07	13224	GCST90274767	C-C motif chemokine 23 levels	TRUE	reported	2	1	TRUE
rs116683909	A	G	A	G	-0.21	-0.2024	0.0278	0.0231	FALSE	FALSE	FALSE	ieu-b-7	3	14445911	0.1002	13655	0.0433601	Parkinson's disease || id:ieu-b-7	Parkinson's disease	Parkinson's disease || ||	TRUE	igd	3	14445911	0.0426	8.24E-07	14724	GCST90274767	C-C motif chemokine 23 levels	TRUE	reported	2	1	TRUE
rs117639761	A	C	A	C	-0.3246	0.094	0.9561	0.9825	FALSE	FALSE	FALSE	ieu-b-7	17	34195180	0.0968	468692	0.3314	Parkinson's disease || id:ieu-b-7	Parkinson's disease	Parkinson's disease || ||	TRUE	igd	17	34195180	0.0413	3.85E-15	14736	GCST90274767	C-C motif chemokine 23 levels	TRUE	reported	2	1	TRUE
rs12204524	C	G	C	G	0.1164	0.007	0.9291	0.9215	FALSE	TRUE	FALSE	ieu-b-7	6	86144743	0.038	482730	0.8549	Parkinson's disease || id:ieu-b-7	Parkinson's disease	Parkinson's disease || ||	TRUE	igd	6	86144743	0.0237	9.04E-07	14727	GCST90274767	C-C motif chemokine 23 levels	TRUE	reported	2	1	TRUE
rs143910182	T	C	T	C	0.2157	0.068	0.0255	0.0201	FALSE	FALSE	FALSE	ieu-b-7	3	6127208	0.1031	468692	0.5095	Parkinson's disease || id:ieu-b-7	Parkinson's disease	Parkinson's disease || ||	TRUE	igd	3	6127208	0.0449	1.56E-06	14730	GCST90274767	C-C motif chemokine 23 levels	TRUE	reported	2	1	TRUE
rs146074782	A	G	A	G	-0.3061	-0.0509	0.0116	0.0132	FALSE	FALSE	FALSE	ieu-b-7	1	203441260	0.1119	468692	0.6494	Parkinson's disease || id:ieu-b-7	Parkinson's disease	Parkinson's disease || ||	TRUE	igd	1	203441260	0.0626	1.01E-06	12935	GCST90274767	C-C motif chemokine 23 levels	TRUE	reported	2	1	TRUE
rs16971993	T	C	T	C	-0.1285	0.0314	0.0956	0.0845	FALSE	FALSE	FALSE	ieu-b-7	17	34445397	0.0668	11518	0.6385	Parkinson's disease || id:ieu-b-7	Parkinson's disease	Parkinson's disease || ||	TRUE	igd	17	34445397	0.025	2.75E-07	14288	GCST90274767	C-C motif chemokine 23 levels	TRUE	reported	2	1	TRUE
rs17735284	A	T	A	T	0.0927	-0.046	0.0922	0.0872	FALSE	TRUE	FALSE	ieu-b-7	11	84372512	0.0403	468692	0.2532	Parkinson's disease || id:ieu-b-7	Parkinson's disease	Parkinson's disease || ||	TRUE	igd	11	84372512	0.0202	4.45E-06	14725	GCST90274767	C-C motif chemokine 23 levels	TRUE	reported	2	1	TRUE
rs1926742	A	G	A	G	0.0574	0.0054	0.3093	0.2922	FALSE	FALSE	FALSE	ieu-b-7	10	18295482	0.0208	482730	0.7938	Parkinson's disease || id:ieu-b-7	Parkinson's disease	Parkinson's disease || ||	TRUE	igd	10	18295482	0.0125	4.39E-06	14725	GCST90274767	C-C motif chemokine 23 levels	TRUE	reported	2	1	TRUE
rs2870238	T	C	T	C	0.0574	0.0185	0.4869	0.4917	FALSE	FALSE	FALSE	ieu-b-7	4	77373079	0.0168	482730	0.2723	Parkinson's disease || id:ieu-b-7	Parkinson's disease	Parkinson's disease || ||	TRUE	igd	4	77373079	0.0114	4.78E-07	14736	GCST90274767	C-C motif chemokine 23 levels	TRUE	reported	2	1	TRUE
rs4317138	T	C	T	C	0.0585	0.0261	0.6736	0.6751	FALSE	FALSE	FALSE	ieu-b-7	3	46462144	0.0186	482730	0.1589	Parkinson's disease || id:ieu-b-7	Parkinson's disease	Parkinson's disease || ||	TRUE	igd	3	46462144	0.0127	4.10E-06	14288	GCST90274767	C-C motif chemokine 23 levels	TRUE	reported	2	1	TRUE
rs438811	T	C	T	C	0.0669	-0.0132	0.2405	0.2135	FALSE	FALSE	FALSE	ieu-b-7	19	45416741	0.021	482730	0.5283	Parkinson's disease || id:ieu-b-7	Parkinson's disease	Parkinson's disease || ||	TRUE	igd	19	45416741	0.0138	1.25E-06	14720	GCST90274767	C-C motif chemokine 23 levels	TRUE	reported	2	1	TRUE
rs4719850	T	C	T	C	-0.0548	0.0124	0.5907	0.591	FALSE	FALSE	FALSE	ieu-b-7	7	3238978	0.0229	468692	0.5894	Parkinson's disease || id:ieu-b-7	Parkinson's disease	Parkinson's disease || ||	TRUE	igd	7	3238978	0.0118	3.42E-06	14726	GCST90274767	C-C motif chemokine 23 levels	TRUE	reported	2	1	TRUE
rs73071153	A	G	A	G	-0.1497	0.1061	0.0393	0.0323	FALSE	FALSE	FALSE	ieu-b-7	7	17545964	0.0683	468692	0.1203	Parkinson's disease || id:ieu-b-7	Parkinson's disease	Parkinson's disease || ||	TRUE	igd	7	17545964	0.0319	2.70E-06	14728	GCST90274767	C-C motif chemokine 23 levels	TRUE	reported	2	1	TRUE
rs73114426	A	G	A	G	0.0948	-0.0451	0.0846	0.0832	FALSE	FALSE	FALSE	ieu-b-7	12	57405049	0.0304	482730	0.1375	Parkinson's disease || id:ieu-b-7	Parkinson's disease	Parkinson's disease || ||	TRUE	igd	12	57405049	0.0207	4.66E-06	14731	GCST90274767	C-C motif chemokine 23 levels	TRUE	reported	2	1	TRUE
rs74127049	C	G	C	G	0.0603	-4.00E-04	0.608	0.6	FALSE	TRUE	FALSE	ieu-b-7	1	161582200	0.0244	27693	0.9864	Parkinson's disease || id:ieu-b-7	Parkinson's disease	Parkinson's disease || ||	TRUE	igd	1	161582200	0.0132	4.92E-06	13422	GCST90274767	C-C motif chemokine 23 levels	TRUE	reported	2	1	TRUE
rs74491711	A	G	A	G	0.1273	-0.0042	0.048	0.0422	FALSE	FALSE	FALSE	ieu-b-7	3	40054358	0.0459	482730	0.9278	Parkinson's disease || id:ieu-b-7	Parkinson's disease	Parkinson's disease || ||	TRUE	igd	3	40054358	0.0278	4.67E-06	14735	GCST90274767	C-C motif chemokine 23 levels	TRUE	reported	2	1	TRUE
rs77083410	C	G	C	G	0.224	-0.0388	0.0223	0.0168	FALSE	TRUE	FALSE	ieu-b-7	11	115081786	0.0914	468692	0.671001	Parkinson's disease || id:ieu-b-7	Parkinson's disease	Parkinson's disease || ||	TRUE	igd	11	115081786	0.0416	7.26E-08	14734	GCST90274767	C-C motif chemokine 23 levels	TRUE	reported	2	1	TRUE
rs77354000	A	G	A	G	-0.2064	-0.01	0.9788	0.979	FALSE	FALSE	FALSE	ieu-b-7	10	34433796	0.0896	468692	0.9112	Parkinson's disease || id:ieu-b-7	Parkinson's disease	Parkinson's disease || ||	TRUE	igd	10	34433796	0.0437	2.32E-06	14735	GCST90274767	C-C motif chemokine 23 levels	TRUE	reported	2	1	TRUE
rs77527696	T	C	T	C	-0.2538	0.0636	0.0298	0.0143	FALSE	FALSE	FALSE	ieu-b-7	17	34816052	0.129	462903	0.621999	Parkinson's disease || id:ieu-b-7	Parkinson's disease	Parkinson's disease || ||	TRUE	igd	17	34816052	0.0465	4.81E-08	13829	GCST90274767	C-C motif chemokine 23 levels	TRUE	reported	2	1	TRUE
rs10024178	T	C	T	C	-0.0925	0.0138	0.905	0.906	FALSE	FALSE	FALSE	ieu-b-7	4	5801734	0.0328	482730	0.6734	Parkinson's disease || id:ieu-b-7	Parkinson's disease	Parkinson's disease || ||	TRUE	igd	4	5801734	0.0199	3.35E-06	14716	GCST90274759	Adenosine Deaminase levels	TRUE	reported	2	1	TRUE
rs111478357	T	C	T	C	0.2044	0.1735	0.0243	0.0216	FALSE	FALSE	FALSE	ieu-b-7	2	144650434	0.0804	468692	0.03092	Parkinson's disease || id:ieu-b-7	Parkinson's disease	Parkinson's disease || ||	TRUE	igd	2	144650434	0.044	3.39E-06	13801	GCST90274759	Adenosine Deaminase levels	TRUE	reported	2	1	TRUE
rs111555146	C	G	C	G	-0.8597	0.0713	0.9474	0.9464	FALSE	TRUE	FALSE	ieu-b-7	20	43175453	0.0411	482730	0.0829602	Parkinson's disease || id:ieu-b-7	Parkinson's disease	Parkinson's disease || ||	TRUE	igd	20	43175453	0.025	1.00E-200	14733	GCST90274759	Adenosine Deaminase levels	TRUE	reported	2	1	TRUE
rs115657851	A	G	A	G	0.139	-0.0661	0.0462	0.0412	FALSE	FALSE	FALSE	ieu-b-7	1	57353848	0.0555	468692	0.2339	Parkinson's disease || id:ieu-b-7	Parkinson's disease	Parkinson's disease || ||	TRUE	igd	1	57353848	0.0293	2.10E-06	14715	GCST90274759	Adenosine Deaminase levels	TRUE	reported	2	1	TRUE
rs117645472	A	T	A	T	0.3494	-0.0566	0.0125	0.011	FALSE	TRUE	FALSE	ieu-b-7	18	917376	0.1948	11518	0.7715	Parkinson's disease || id:ieu-b-7	Parkinson's disease	Parkinson's disease || ||	TRUE	igd	18	917376	0.0754	3.59E-06	11095	GCST90274759	Adenosine Deaminase levels	TRUE	reported	2	1	TRUE
rs1608554	A	G	A	G	0.0598	0.0186	0.656	0.6457	FALSE	FALSE	FALSE	ieu-b-7	7	22807634	0.0205	482730	0.3639	Parkinson's disease || id:ieu-b-7	Parkinson's disease	Parkinson's disease || ||	TRUE	igd	7	22807634	0.0122	9.50E-07	14733	GCST90274759	Adenosine Deaminase levels	TRUE	reported	2	1	TRUE
rs189104742	A	T	A	T	0.2754	-0.4189	0.9857	0.9848	FALSE	TRUE	FALSE	ieu-b-7	4	75665562	0.1508	11518	0.00546097	Parkinson's disease || id:ieu-b-7	Parkinson's disease	Parkinson's disease || ||	TRUE	igd	4	75665562	0.0584	2.41E-06	14729	GCST90274759	Adenosine Deaminase levels	TRUE	reported	2	1	TRUE
rs2527856	T	C	T	C	0.0562	0.0047	0.5989	0.5963	FALSE	FALSE	FALSE	ieu-b-7	7	80678923	0.023	468692	0.8373	Parkinson's disease || id:ieu-b-7	Parkinson's disease	Parkinson's disease || ||	TRUE	igd	7	80678923	0.0122	4.09E-06	14288	GCST90274759	Adenosine Deaminase levels	TRUE	reported	2	1	TRUE
rs4749761	A	T	A	T	0.5548	0.3054	0.0104	0.0082	FALSE	TRUE	FALSE	ieu-b-7	10	8502517	0.226	10639	0.1765	Parkinson's disease || id:ieu-b-7	Parkinson's disease	Parkinson's disease || ||	TRUE	igd	10	8502517	0.1204	4.07E-06	6862	GCST90274759	Adenosine Deaminase levels	TRUE	reported	2	1	TRUE
rs541944924	T	C	T	C	0.1673	0.0675	0.0316	0.03	FALSE	FALSE	FALSE	ieu-b-7	1	204667577	0.0682	468692	0.3223	Parkinson's disease || id:ieu-b-7	Parkinson's disease	Parkinson's disease || ||	TRUE	igd	1	204667577	0.0358	2.97E-06	14080	GCST90274759	Adenosine Deaminase levels	TRUE	reported	2	1	TRUE
rs62319741	T	C	T	C	0.1281	-9.00E-04	0.9456	0.9462	FALSE	FALSE	FALSE	ieu-b-7	4	124571895	0.05	468692	0.9851	Parkinson's disease || id:ieu-b-7	Parkinson's disease	Parkinson's disease || ||	TRUE	igd	4	124571895	0.0258	6.87E-07	14733	GCST90274759	Adenosine Deaminase levels	TRUE	reported	2	1	TRUE
rs7292320	A	G	A	G	-0.0599	0.0088	0.2529	0.2644	FALSE	FALSE	FALSE	ieu-b-7	22	37921425	0.0207	482730	0.6703	Parkinson's disease || id:ieu-b-7	Parkinson's disease	Parkinson's disease || ||	TRUE	igd	22	37921425	0.0131	4.82E-06	14729	GCST90274759	Adenosine Deaminase levels	TRUE	reported	2	1	TRUE
rs75492374	A	G	A	G	0.3552	-0.1	0.9905	0.9916	FALSE	FALSE	FALSE	ieu-b-7	1	150902178	0.1234	25556	0.4178	Parkinson's disease || id:ieu-b-7	Parkinson's disease	Parkinson's disease || ||	TRUE	igd	1	150902178	0.077	3.97E-06	11139	GCST90274759	Adenosine Deaminase levels	TRUE	reported	2	1	TRUE
rs80212763	T	C	T	C	0.9687	-0.0447	0.0189	0.0188	FALSE	FALSE	FALSE	ieu-b-7	20	43223930	0.0712	482730	0.5305	Parkinson's disease || id:ieu-b-7	Parkinson's disease	Parkinson's disease || ||	TRUE	igd	20	43223930	0.0448	1.10E-103	14249	GCST90274759	Adenosine Deaminase levels	TRUE	reported	2	1	TRUE
rs10042665	C	G	C	G	0.0583	0.0281	0.3043	0.2991	FALSE	TRUE	FALSE	ieu-b-7	5	78775099	0.0204	482730	0.1692	Parkinson's disease || id:ieu-b-7	Parkinson's disease	Parkinson's disease || ||	TRUE	igd	5	78775099	0.0122	1.76E-06	14727	GCST90274776	Macrophage colony-stimulating factor 1 levels	TRUE	reported	2	1	TRUE
rs115370595	A	G	A	G	-0.2277	0.1158	0.9815	0.9835	FALSE	FALSE	FALSE	ieu-b-7	2	140484970	0.0935	468692	0.2158	Parkinson's disease || id:ieu-b-7	Parkinson's disease	Parkinson's disease || ||	TRUE	igd	2	140484970	0.0496	4.42E-06	13799	GCST90274776	Macrophage colony-stimulating factor 1 levels	TRUE	reported	2	1	TRUE
rs11685487	T	C	T	C	0.0944	-0.0849	0.1197	0.1036	FALSE	FALSE	FALSE	ieu-b-7	2	8775320	0.0413	468692	0.0400904	Parkinson's disease || id:ieu-b-7	Parkinson's disease	Parkinson's disease || ||	TRUE	igd	2	8775320	0.0196	1.46E-06	14286	GCST90274776	Macrophage colony-stimulating factor 1 levels	TRUE	reported	2	1	TRUE
rs117591817	C	G	C	G	-0.1989	0.0133	0.0348	0.0164	FALSE	TRUE	FALSE	ieu-b-7	19	58875573	0.099	469486	0.8931	Parkinson's disease || id:ieu-b-7	Parkinson's disease	Parkinson's disease || ||	TRUE	igd	19	58875573	0.0435	4.82E-06	14286	GCST90274776	Macrophage colony-stimulating factor 1 levels	TRUE	reported	2	1	TRUE
rs1605333	C	G	C	G	-0.0601	0.0615	0.6484	0.6758	FALSE	TRUE	FALSE	ieu-b-7	12	58388232	0.0215	480593	0.00422902	Parkinson's disease || id:ieu-b-7	Parkinson's disease	Parkinson's disease || ||	TRUE	igd	12	58388232	0.0124	1.25E-06	13237	GCST90274776	Macrophage colony-stimulating factor 1 levels	TRUE	reported	2	1	TRUE
rs17610659	T	C	T	C	0.1684	0.0191	0.4821	0.4752	FALSE	FALSE	FALSE	ieu-b-7	1	110503296	0.022	470485	0.3849	Parkinson's disease || id:ieu-b-7	Parkinson's disease	Parkinson's disease || ||	TRUE	igd	1	110503296	0.0118	3.31E-46	14286	GCST90274776	Macrophage colony-stimulating factor 1 levels	TRUE	reported	2	1	TRUE
rs17734417	T	C	T	C	-0.1225	0.0442	0.9466	0.9505	FALSE	FALSE	FALSE	ieu-b-7	14	58461604	0.048	482730	0.3571	Parkinson's disease || id:ieu-b-7	Parkinson's disease	Parkinson's disease || ||	TRUE	igd	14	58461604	0.0265	3.79E-06	14723	GCST90274776	Macrophage colony-stimulating factor 1 levels	TRUE	reported	2	1	TRUE
rs2523992	T	G	T	G	-0.075	-0.031	0.8323	0.8514	FALSE	FALSE	FALSE	ieu-b-7	6	30075103	0.0301	27693	0.3029	Parkinson's disease || id:ieu-b-7	Parkinson's disease	Parkinson's disease || ||	TRUE	igd	6	30075103	0.0152	8.05E-07	14734	GCST90274776	Macrophage colony-stimulating factor 1 levels	TRUE	reported	2	1	TRUE
rs7227917	A	G	A	G	-0.0872	4.00E-04	0.8823	0.8922	FALSE	FALSE	FALSE	ieu-b-7	18	45546185	0.0368	468692	0.9923	Parkinson's disease || id:ieu-b-7	Parkinson's disease	Parkinson's disease || ||	TRUE	igd	18	45546185	0.0185	2.43E-06	14286	GCST90274776	Macrophage colony-stimulating factor 1 levels	TRUE	reported	2	1	TRUE
rs72783071	T	C	T	C	-0.199	-0.0246	0.0231	0.0252	FALSE	FALSE	FALSE	ieu-b-7	16	60437963	0.0779	468692	0.7519	Parkinson's disease || id:ieu-b-7	Parkinson's disease	Parkinson's disease || ||	TRUE	igd	16	60437963	0.0414	1.53E-06	14247	GCST90274776	Macrophage colony-stimulating factor 1 levels	TRUE	reported	2	1	TRUE
rs74849049	T	G	T	G	-0.0914	-0.0359	0.8992	0.8986	FALSE	FALSE	FALSE	ieu-b-7	3	171430935	0.0325	482730	0.2694	Parkinson's disease || id:ieu-b-7	Parkinson's disease	Parkinson's disease || ||	TRUE	igd	3	171430935	0.02	4.88E-06	14286	GCST90274776	Macrophage colony-stimulating factor 1 levels	TRUE	reported	2	1	TRUE
rs7538029	A	C	A	C	0.0775	0.0177	0.2211	0.1935	FALSE	FALSE	FALSE	ieu-b-7	1	110474695	0.0248	482730	0.4749	Parkinson's disease || id:ieu-b-7	Parkinson's disease	Parkinson's disease || ||	TRUE	igd	1	110474695	0.0165	2.64E-06	11335	GCST90274776	Macrophage colony-stimulating factor 1 levels	TRUE	reported	2	1	TRUE
rs75869070	A	G	A	G	0.1151	0.0017	0.936	0.9424	FALSE	FALSE	FALSE	ieu-b-7	14	78693608	0.048	468692	0.9714	Parkinson's disease || id:ieu-b-7	Parkinson's disease	Parkinson's disease || ||	TRUE	igd	14	78693608	0.0239	1.47E-06	14715	GCST90274776	Macrophage colony-stimulating factor 1 levels	TRUE	reported	2	1	TRUE
rs76421506	A	G	A	G	0.0778	0.001	0.853	0.8463	FALSE	FALSE	FALSE	ieu-b-7	3	115295680	0.0326	468692	0.9754	Parkinson's disease || id:ieu-b-7	Parkinson's disease	Parkinson's disease || ||	TRUE	igd	3	115295680	0.0168	3.64E-06	14286	GCST90274776	Macrophage colony-stimulating factor 1 levels	TRUE	reported	2	1	TRUE
rs10043030	T	C	T	C	-0.1179	-0.0438	0.0613	0.0567	FALSE	FALSE	FALSE	ieu-b-7	5	159936536	0.0437	482202	0.3164	Parkinson's disease || id:ieu-b-7	Parkinson's disease	Parkinson's disease || ||	TRUE	igd	5	159936536	0.0248	1.99E-06	14091	GCST90274832	Programmed cell death 1 ligand 1 levels	TRUE	reported	2	1	TRUE
rs12539643	C	G	C	G	0.1913	-0.0099	0.966	0.9695	FALSE	TRUE	FALSE	ieu-b-7	7	151019021	0.0722	468692	0.8909	Parkinson's disease || id:ieu-b-7	Parkinson's disease	Parkinson's disease || ||	TRUE	igd	7	151019021	0.0407	2.60E-06	11337	GCST90274832	Programmed cell death 1 ligand 1 levels	TRUE	reported	2	1	TRUE
rs146328951	A	G	A	G	-0.4926	0.0397	0.0079	0.0079	FALSE	FALSE	FALSE	ieu-b-7	1	27646512	0.1533	24677	0.7955	Parkinson's disease || id:ieu-b-7	Parkinson's disease	Parkinson's disease || ||	TRUE	igd	1	27646512	0.0993	7.02E-07	9354	GCST90274832	Programmed cell death 1 ligand 1 levels	TRUE	reported	2	1	TRUE
rs2283438	T	C	T	C	-0.0577	-0.0036	0.4351	0.4321	FALSE	FALSE	FALSE	ieu-b-7	15	89721461	0.0198	482730	0.8542	Parkinson's disease || id:ieu-b-7	Parkinson's disease	Parkinson's disease || ||	TRUE	igd	15	89721461	0.012	1.52E-06	14288	GCST90274832	Programmed cell death 1 ligand 1 levels	TRUE	reported	2	1	TRUE
rs4974444	A	G	A	G	-0.0816	0.0052	0.8717	0.8895	FALSE	FALSE	FALSE	ieu-b-7	3	127280969	0.036	468692	0.8842	Parkinson's disease || id:ieu-b-7	Parkinson's disease	Parkinson's disease || ||	TRUE	igd	3	127280969	0.0176	3.55E-06	14288	GCST90274832	Programmed cell death 1 ligand 1 levels	TRUE	reported	2	1	TRUE
rs60830384	A	T	A	T	0.1138	-0.0501	0.916	0.9183	FALSE	TRUE	FALSE	ieu-b-7	9	5485387	0.0417	468692	0.2295	Parkinson's disease || id:ieu-b-7	Parkinson's disease	Parkinson's disease || ||	TRUE	igd	9	5485387	0.0213	9.16E-08	14718	GCST90274832	Programmed cell death 1 ligand 1 levels	TRUE	reported	2	1	TRUE
rs62373966	T	G	T	G	0.1407	0.0755	0.9234	0.9487	FALSE	FALSE	FALSE	ieu-b-7	5	90058982	0.0409	482730	0.0651598	Parkinson's disease || id:ieu-b-7	Parkinson's disease	Parkinson's disease || ||	TRUE	igd	5	90058982	0.0273	2.55E-07	11777	GCST90274832	Programmed cell death 1 ligand 1 levels	TRUE	reported	2	1	TRUE
rs6917605	T	C	T	C	0.0554	-0.0051	0.4457	0.4618	FALSE	FALSE	FALSE	ieu-b-7	6	19842497	0.0217	471013	0.8139	Parkinson's disease || id:ieu-b-7	Parkinson's disease	Parkinson's disease || ||	TRUE	igd	6	19842497	0.0116	1.79E-06	14733	GCST90274832	Programmed cell death 1 ligand 1 levels	TRUE	reported	2	1	TRUE
rs7125631	T	C	T	C	-0.0609	-0.0224	0.6543	0.6427	FALSE	FALSE	FALSE	ieu-b-7	11	1948186	0.0192	480593	0.2452	Parkinson's disease || id:ieu-b-7	Parkinson's disease	Parkinson's disease || ||	TRUE	igd	11	1948186	0.0128	1.96E-06	14288	GCST90274832	Programmed cell death 1 ligand 1 levels	TRUE	reported	2	1	TRUE
rs7137828	T	C	T	C	-0.0622	-0.0058	0.5235	0.5143	FALSE	FALSE	FALSE	ieu-b-7	12	111932800	0.0169	482730	0.7331	Parkinson's disease || id:ieu-b-7	Parkinson's disease	Parkinson's disease || ||	TRUE	igd	12	111932800	0.0133	2.92E-06	11337	GCST90274832	Programmed cell death 1 ligand 1 levels	TRUE	reported	2	1	TRUE
rs7304709	T	C	T	C	0.0537	0.0418	0.5862	0.5667	FALSE	FALSE	FALSE	ieu-b-7	12	48670152	0.0171	482730	0.0147099	Parkinson's disease || id:ieu-b-7	Parkinson's disease	Parkinson's disease || ||	TRUE	igd	12	48670152	0.0117	4.44E-06	14727	GCST90274832	Programmed cell death 1 ligand 1 levels	TRUE	reported	2	1	TRUE
rs75510105	A	G	A	G	0.1933	-0.0494	0.0292	0.0257	FALSE	FALSE	FALSE	ieu-b-7	6	134673561	0.0786	468692	0.5298	Parkinson's disease || id:ieu-b-7	Parkinson's disease	Parkinson's disease || ||	TRUE	igd	6	134673561	0.0385	5.15E-07	14727	GCST90274832	Programmed cell death 1 ligand 1 levels	TRUE	reported	2	1	TRUE
rs79045618	A	G	A	G	0.1619	-0.0818	0.0521	0.035	FALSE	FALSE	FALSE	ieu-b-7	19	5799008	0.0503	482730	0.104	Parkinson's disease || id:ieu-b-7	Parkinson's disease	Parkinson's disease || ||	TRUE	igd	19	5799008	0.0324	5.83E-07	10714	GCST90274832	Programmed cell death 1 ligand 1 levels	TRUE	reported	2	1	TRUE
rs7945680	T	G	T	G	0.061	-0.0177	0.5018	0.4643	FALSE	FALSE	FALSE	ieu-b-7	11	127683667	0.0226	468692	0.4354	Parkinson's disease || id:ieu-b-7	Parkinson's disease	Parkinson's disease || ||	TRUE	igd	11	127683667	0.0114	8.75E-08	14728	GCST90274832	Programmed cell death 1 ligand 1 levels	TRUE	reported	2	1	TRUE
rs7945680	T	G	T	G	0.061	-0.0177	0.5018	0.4643	FALSE	FALSE	FALSE	ieu-b-7	11	127683667	0.0226	468692	0.4354	Parkinson's disease || id:ieu-b-7	Parkinson's disease	Parkinson's disease || ||	TRUE	igd	11	127683667	0.0114	8.75E-08	14728	GCST90274832	Programmed cell death 1 ligand 1 levels	TRUE	reported	2	2	TRUE
rs822335	T	C	T	C	-0.1295	-0.0026	0.3471	0.3295	FALSE	FALSE	FALSE	ieu-b-7	9	5448218	0.0238	468692	0.9132	Parkinson's disease || id:ieu-b-7	Parkinson's disease	Parkinson's disease || ||	TRUE	igd	9	5448218	0.012	3.77E-27	14736	GCST90274832	Programmed cell death 1 ligand 1 levels	TRUE	reported	2	1	TRUE
rs10044847	C	G	C	G	-0.0781	-0.0069	0.8283	0.8619	FALSE	TRUE	FALSE	ieu-b-7	5	2103391	0.0261	482730	0.7902	Parkinson's disease || id:ieu-b-7	Parkinson's disease	Parkinson's disease || ||	TRUE	igd	5	2103391	0.0156	5.55E-07	14719	GCST90274775	CUB domain-containing protein 1 levels	TRUE	reported	2	1	TRUE
rs10964983	C	G	C	G	-0.0616	-0.0189	0.5862	0.5874	FALSE	TRUE	FALSE	ieu-b-7	9	21413803	0.0226	468692	0.4041	Parkinson's disease || id:ieu-b-7	Parkinson's disease	Parkinson's disease || ||	TRUE	igd	9	21413803	0.0114	6.53E-08	14724	GCST90274775	CUB domain-containing protein 1 levels	TRUE	reported	2	1	TRUE
rs111476793	A	G	A	G	0.0895	-0.0558	0.1339	0.1295	FALSE	FALSE	FALSE	ieu-b-7	4	53951496	0.0302	482730	0.0644006	Parkinson's disease || id:ieu-b-7	Parkinson's disease	Parkinson's disease || ||	TRUE	igd	4	53951496	0.0182	8.76E-07	12790	GCST90274775	CUB domain-containing protein 1 levels	TRUE	reported	2	1	TRUE
rs118116993	A	T	A	T	0.0957	-0.0773	0.0969	0.0851	FALSE	TRUE	FALSE	ieu-b-7	6	162326838	0.0413	468692	0.0611604	Parkinson's disease || id:ieu-b-7	Parkinson's disease	Parkinson's disease || ||	TRUE	igd	6	162326838	0.0197	1.19E-06	14286	GCST90274775	CUB domain-containing protein 1 levels	TRUE	reported	2	1	TRUE
rs12290068	A	G	A	G	0.1221	0	0.3187	0.3225	FALSE	FALSE	FALSE	ieu-b-7	11	126261564	0.0195	482730	0.9985	Parkinson's disease || id:ieu-b-7	Parkinson's disease	Parkinson's disease || ||	TRUE	igd	11	126261564	0.0122	1.40E-23	14726	GCST90274775	CUB domain-containing protein 1 levels	TRUE	reported	2	1	TRUE
rs12928188	A	T	A	T	-0.0658	-0.0252	0.2312	0.2261	FALSE	TRUE	FALSE	ieu-b-7	16	79183747	0.0265	468692	0.3428	Parkinson's disease || id:ieu-b-7	Parkinson's disease	Parkinson's disease || ||	TRUE	igd	16	79183747	0.0134	9.09E-07	14715	GCST90274775	CUB domain-containing protein 1 levels	TRUE	reported	2	1	TRUE
rs146583535	A	G	A	G	0.4557	0.1199	0.0265	0.0323	FALSE	FALSE	FALSE	ieu-b-7	20	18761853	0.2869	3304	0.676	Parkinson's disease || id:ieu-b-7	Parkinson's disease	Parkinson's disease || ||	TRUE	igd	20	18761853	0.0968	2.51E-06	8372	GCST90274775	CUB domain-containing protein 1 levels	TRUE	reported	2	1	TRUE
rs17078000	A	G	A	G	0.0609	0.0287	0.7179	0.7001	FALSE	FALSE	FALSE	ieu-b-7	13	84915900	0.0288	13655	0.3183	Parkinson's disease || id:ieu-b-7	Parkinson's disease	Parkinson's disease || ||	TRUE	igd	13	84915900	0.0128	1.96E-06	14286	GCST90274775	CUB domain-containing protein 1 levels	TRUE	reported	2	1	TRUE
rs2276862	C	G	C	G	0.303	-0.0062	0.8212	0.8262	FALSE	TRUE	FALSE	ieu-b-7	3	45187785	0.027	482730	0.8192	Parkinson's disease || id:ieu-b-7	Parkinson's disease	Parkinson's disease || ||	TRUE	igd	3	45187785	0.0146	1.14E-95	14730	GCST90274775	CUB domain-containing protein 1 levels	TRUE	reported	2	1	TRUE
rs28535751	T	C	T	C	-0.0541	-0.0259	0.6294	0.6425	FALSE	FALSE	FALSE	ieu-b-7	14	59010649	0.0203	482730	0.2023	Parkinson's disease || id:ieu-b-7	Parkinson's disease	Parkinson's disease || ||	TRUE	igd	14	59010649	0.0118	4.55E-06	14733	GCST90274775	CUB domain-containing protein 1 levels	TRUE	reported	2	1	TRUE
rs2990246	C	G	C	G	-0.0566	0.0051	0.4028	0.3671	FALSE	TRUE	FALSE	ieu-b-7	1	155197602	0.0186	480593	0.782499	Parkinson's disease || id:ieu-b-7	Parkinson's disease	Parkinson's disease || ||	TRUE	igd	1	155197602	0.012	2.40E-06	14286	GCST90274775	CUB domain-containing protein 1 levels	TRUE	reported	2	1	TRUE
rs35478654	T	C	T	C	-0.148	-0.0769	0.0367	0.0372	FALSE	FALSE	FALSE	ieu-b-7	3	58453757	0.0506	482730	0.128	Parkinson's disease || id:ieu-b-7	Parkinson's disease	Parkinson's disease || ||	TRUE	igd	3	58453757	0.0312	2.10E-06	14725	GCST90274775	CUB domain-containing protein 1 levels	TRUE	reported	2	1	TRUE
rs4804148	T	C	T	C	-0.0619	-0.0377	0.7187	0.7446	FALSE	FALSE	FALSE	ieu-b-7	19	11270867	0.0218	482730	0.0830099	Parkinson's disease || id:ieu-b-7	Parkinson's disease	Parkinson's disease || ||	TRUE	igd	19	11270867	0.0125	7.35E-07	14734	GCST90274775	CUB domain-containing protein 1 levels	TRUE	reported	2	1	TRUE
rs59872649	A	G	A	G	-0.1093	0.0824	0.0652	0.0555	FALSE	FALSE	FALSE	ieu-b-7	2	148430383	0.0484	468692	0.0885503	Parkinson's disease || id:ieu-b-7	Parkinson's disease	Parkinson's disease || ||	TRUE	igd	2	148430383	0.0232	2.46E-06	14734	GCST90274775	CUB domain-containing protein 1 levels	TRUE	reported	2	1	TRUE
rs61782461	T	C	T	C	-0.2176	-0.018	0.9829	0.9812	FALSE	FALSE	FALSE	ieu-b-7	1	101804329	0.0901	466555	0.8415	Parkinson's disease || id:ieu-b-7	Parkinson's disease	Parkinson's disease || ||	TRUE	igd	1	101804329	0.0471	3.84E-06	14286	GCST90274775	CUB domain-containing protein 1 levels	TRUE	reported	2	1	TRUE
rs6452820	A	G	A	G	-0.0738	-0.0115	0.8367	0.854	FALSE	FALSE	FALSE	ieu-b-7	5	72411335	0.0266	482730	0.667	Parkinson's disease || id:ieu-b-7	Parkinson's disease	Parkinson's disease || ||	TRUE	igd	5	72411335	0.0159	3.46E-06	14286	GCST90274775	CUB domain-containing protein 1 levels	TRUE	reported	2	1	TRUE
rs672806	A	G	A	G	0.0816	-0.0014	0.4097	0.4199	FALSE	FALSE	FALSE	ieu-b-7	11	126188405	0.0177	482730	0.9361	Parkinson's disease || id:ieu-b-7	Parkinson's disease	Parkinson's disease || ||	TRUE	igd	11	126188405	0.0116	2.00E-12	14286	GCST90274775	CUB domain-containing protein 1 levels	TRUE	reported	2	1	TRUE
rs6991332	T	C	T	C	-0.0579	0.0503	0.6455	0.6638	FALSE	FALSE	FALSE	ieu-b-7	8	61937553	0.0238	468692	0.0343898	Parkinson's disease || id:ieu-b-7	Parkinson's disease	Parkinson's disease || ||	TRUE	igd	8	61937553	0.0119	1.14E-06	14286	GCST90274775	CUB domain-containing protein 1 levels	TRUE	reported	2	1	TRUE
rs74811341	T	C	T	C	-0.1323	-0.0472	0.0513	0.049	FALSE	FALSE	FALSE	ieu-b-7	17	38720826	0.0552	471013	0.3923	Parkinson's disease || id:ieu-b-7	Parkinson's disease	Parkinson's disease || ||	TRUE	igd	17	38720826	0.0277	1.79E-06	14734	GCST90274775	CUB domain-containing protein 1 levels	TRUE	reported	2	1	TRUE
rs7506429	A	C	A	C	0.0737	0.0469	0.7965	0.7827	FALSE	FALSE	FALSE	ieu-b-7	18	19991319	0.0284	468692	0.09891	Parkinson's disease || id:ieu-b-7	Parkinson's disease	Parkinson's disease || ||	TRUE	igd	18	19991319	0.0144	3.09E-07	14286	GCST90274775	CUB domain-containing protein 1 levels	TRUE	reported	2	1	TRUE
rs7618923	T	C	T	C	-0.1738	0.0088	0.1811	0.1906	FALSE	FALSE	FALSE	ieu-b-7	3	45130725	0.0245	482730	0.7185	Parkinson's disease || id:ieu-b-7	Parkinson's disease	Parkinson's disease || ||	TRUE	igd	3	45130725	0.0151	1.18E-30	14286	GCST90274775	CUB domain-containing protein 1 levels	TRUE	reported	2	1	TRUE
rs9272226	T	C	T	C	-0.0933	0.0798	0.6505	0.685	FALSE	FALSE	FALSE	ieu-b-7	6	32602396	0.0237	25556	0.000763906	Parkinson's disease || id:ieu-b-7	Parkinson's disease	Parkinson's disease || ||	TRUE	igd	6	32602396	0.0118	2.64E-15	14733	GCST90274775	CUB domain-containing protein 1 levels	TRUE	reported	2	1	TRUE
rs10067443	T	C	T	C	-0.0753	-4.00E-04	0.8011	0.7967	FALSE	FALSE	FALSE	ieu-b-7	5	19244332	0.028	468692	0.9884	Parkinson's disease || id:ieu-b-7	Parkinson's disease	Parkinson's disease || ||	TRUE	igd	5	19244332	0.0149	4.33E-07	14296	GCST90274795	Interleukin-10 levels	TRUE	reported	2	1	TRUE
rs12123181	A	G	A	G	-0.0996	-0.0272	0.2042	0.2619	FALSE	FALSE	FALSE	ieu-b-7	1	206954566	0.0246	27693	0.2673	Parkinson's disease || id:ieu-b-7	Parkinson's disease	Parkinson's disease || ||	TRUE	igd	1	206954566	0.0151	4.22E-11	14296	GCST90274795	Interleukin-10 levels	TRUE	reported	2	1	TRUE
rs138203589	T	G	T	G	0.1937	-0.141	0.0455	0.0189	FALSE	FALSE	FALSE	ieu-b-7	2	125939274	0.0885	468692	0.1111	Parkinson's disease || id:ieu-b-7	Parkinson's disease	Parkinson's disease || ||	TRUE	igd	2	125939274	0.0418	3.59E-06	14730	GCST90274795	Interleukin-10 levels	TRUE	reported	2	1	TRUE
rs148332061	C	G	C	G	0.1112	-0.2376	0.1005	0.0779	FALSE	TRUE	FALSE	ieu-b-7	7	590757	0.0957	5837	0.01305	Parkinson's disease || id:ieu-b-7	Parkinson's disease	Parkinson's disease || ||	TRUE	igd	7	590757	0.0239	3.28E-06	13232	GCST90274795	Interleukin-10 levels	TRUE	reported	2	1	TRUE
rs150408090	A	G	A	G	0.3666	-0.0861	0.9898	0.9923	FALSE	FALSE	FALSE	ieu-b-7	6	122709508	0.2052	11518	0.674899	Parkinson's disease || id:ieu-b-7	Parkinson's disease	Parkinson's disease || ||	TRUE	igd	6	122709508	0.0761	1.45E-06	12313	GCST90274795	Interleukin-10 levels	TRUE	reported	2	1	TRUE
rs17654493	T	C	T	C	0.2951	-0.091	0.014	0.0141	FALSE	FALSE	FALSE	ieu-b-7	6	18825879	0.1099	468692	0.4076	Parkinson's disease || id:ieu-b-7	Parkinson's disease	Parkinson's disease || ||	TRUE	igd	6	18825879	0.0626	2.43E-06	12313	GCST90274795	Interleukin-10 levels	TRUE	reported	2	1	TRUE
rs188535859	T	C	T	C	-0.2351	-0.1154	0.0174	0.018	FALSE	FALSE	FALSE	ieu-b-7	2	201728383	0.0786	482730	0.1423	Parkinson's disease || id:ieu-b-7	Parkinson's disease	Parkinson's disease || ||	TRUE	igd	2	201728383	0.0486	1.32E-06	14741	GCST90274795	Interleukin-10 levels	TRUE	reported	2	1	TRUE
rs3135932	A	G	A	G	-0.1597	-0.0165	0.823	0.8416	FALSE	FALSE	FALSE	ieu-b-7	11	117864063	0.0233	482730	0.4784	Parkinson's disease || id:ieu-b-7	Parkinson's disease	Parkinson's disease || ||	TRUE	igd	11	117864063	0.0154	3.39E-25	14744	GCST90274795	Interleukin-10 levels	TRUE	reported	2	1	TRUE
rs3769274	A	G	A	G	0.0771	0.027	0.8403	0.8466	FALSE	FALSE	FALSE	ieu-b-7	2	173757986	0.0318	468692	0.3959	Parkinson's disease || id:ieu-b-7	Parkinson's disease	Parkinson's disease || ||	TRUE	igd	2	173757986	0.0162	1.94E-06	14742	GCST90274795	Interleukin-10 levels	TRUE	reported	2	1	TRUE
rs385697	T	C	T	C	0.0555	0.0209	0.6126	0.6078	FALSE	FALSE	FALSE	ieu-b-7	6	7880027	0.0229	468692	0.3614	Parkinson's disease || id:ieu-b-7	Parkinson's disease	Parkinson's disease || ||	TRUE	igd	6	7880027	0.0119	3.10E-06	14727	GCST90274795	Interleukin-10 levels	TRUE	reported	2	1	TRUE
rs389239	A	G	A	G	-0.0574	0.0187	0.6162	0.6192	FALSE	FALSE	FALSE	ieu-b-7	6	169465075	0.0239	468692	0.4332	Parkinson's disease || id:ieu-b-7	Parkinson's disease	Parkinson's disease || ||	TRUE	igd	6	169465075	0.0125	4.39E-06	14296	GCST90274795	Interleukin-10 levels	TRUE	reported	2	1	TRUE
rs398518	A	G	A	G	-0.1293	0.017	0.9146	0.9204	FALSE	FALSE	FALSE	ieu-b-7	3	8954959	0.0439	468692	0.699199	Parkinson's disease || id:ieu-b-7	Parkinson's disease	Parkinson's disease || ||	TRUE	igd	3	8954959	0.0218	3.01E-09	14296	GCST90274795	Interleukin-10 levels	TRUE	reported	2	1	TRUE
rs4655953	A	G	A	G	0.0565	-0.0231	0.3683	0.3831	FALSE	FALSE	FALSE	ieu-b-7	1	87832695	0.0229	468692	0.3141	Parkinson's disease || id:ieu-b-7	Parkinson's disease	Parkinson's disease || ||	TRUE	igd	1	87832695	0.0121	3.02E-06	14722	GCST90274795	Interleukin-10 levels	TRUE	reported	2	1	TRUE
rs66624860	T	C	T	C	0.0681	-0.0246	0.2791	0.2577	FALSE	FALSE	FALSE	ieu-b-7	8	61861039	0.0232	482730	0.288	Parkinson's disease || id:ieu-b-7	Parkinson's disease	Parkinson's disease || ||	TRUE	igd	8	61861039	0.0143	1.91E-06	12799	GCST90274795	Interleukin-10 levels	TRUE	reported	2	1	TRUE
rs67037615	T	C	T	C	-0.1528	-0.0518	0.8893	0.8906	FALSE	FALSE	FALSE	ieu-b-7	6	32453163	0.0308	480593	0.091939	Parkinson's disease || id:ieu-b-7	Parkinson's disease	Parkinson's disease || ||	TRUE	igd	6	32453163	0.0196	6.39E-15	14296	GCST90274795	Interleukin-10 levels	TRUE	reported	2	1	TRUE
rs72701782	A	G	A	G	0.0981	0.0473	0.0999	0.0963	FALSE	FALSE	FALSE	ieu-b-7	4	185304872	0.0405	468692	0.2423	Parkinson's disease || id:ieu-b-7	Parkinson's disease	Parkinson's disease || ||	TRUE	igd	4	185304872	0.0211	3.33E-06	14296	GCST90274795	Interleukin-10 levels	TRUE	reported	2	1	TRUE
rs79438518	A	T	A	T	-0.2845	-8.00E-04	0.0122	0.0103	FALSE	TRUE	FALSE	ieu-b-7	9	18625666	0.1619	11518	0.9961	Parkinson's disease || id:ieu-b-7	Parkinson's disease	Parkinson's disease || ||	TRUE	igd	9	18625666	0.0618	4.15E-06	13809	GCST90274795	Interleukin-10 levels	TRUE	reported	2	1	TRUE
rs10091841	T	G	T	G	0.064	0.0054	0.4945	0.4993	FALSE	FALSE	FALSE	ieu-b-7	8	9104264	0.0238	468692	0.8205	Parkinson's disease || id:ieu-b-7	Parkinson's disease	Parkinson's disease || ||	TRUE	igd	8	9104264	0.0135	2.13E-06	11345	GCST90274796	Interleukin-10 receptor subunit alpha levels	TRUE	reported	2	1	TRUE
rs143313574	T	C	T	C	-0.3868	0.0032	0.0107	0.0152	FALSE	FALSE	FALSE	ieu-b-7	16	5247086	0.1689	11518	0.985	Parkinson's disease || id:ieu-b-7	Parkinson's disease	Parkinson's disease || ||	TRUE	igd	16	5247086	0.0841	4.24E-06	9956	GCST90274796	Interleukin-10 receptor subunit alpha levels	TRUE	reported	2	1	TRUE
rs17832137	A	G	A	G	0.1676	-0.0408	0.0481	0.0483	FALSE	FALSE	FALSE	ieu-b-7	14	55005535	0.0453	482730	0.3678	Parkinson's disease || id:ieu-b-7	Parkinson's disease	Parkinson's disease || ||	TRUE	igd	14	55005535	0.0343	1.03E-06	10289	GCST90274796	Interleukin-10 receptor subunit alpha levels	TRUE	reported	2	1	TRUE
rs180893431	A	C	A	C	0.4057	-0.0074	0.9896	0.9833	FALSE	FALSE	FALSE	ieu-b-7	6	78703747	0.1421	11518	0.9587	Parkinson's disease || id:ieu-b-7	Parkinson's disease	Parkinson's disease || ||	TRUE	igd	6	78703747	0.0865	2.73E-06	9340	GCST90274796	Interleukin-10 receptor subunit alpha levels	TRUE	reported	2	1	TRUE
rs286605	T	G	T	G	0.0623	-0.032	0.5891	0.5745	FALSE	FALSE	FALSE	ieu-b-7	5	154443639	0.0192	482730	0.0957392	Parkinson's disease || id:ieu-b-7	Parkinson's disease	Parkinson's disease || ||	TRUE	igd	5	154443639	0.0131	1.98E-06	11793	GCST90274796	Interleukin-10 receptor subunit alpha levels	TRUE	reported	2	1	TRUE
rs3135932	A	G	A	G	-0.0844	-0.0165	0.8171	0.8416	FALSE	FALSE	FALSE	ieu-b-7	11	117864063	0.0233	482730	0.4784	Parkinson's disease || id:ieu-b-7	Parkinson's disease	Parkinson's disease || ||	TRUE	igd	11	117864063	0.0168	5.07E-07	11793	GCST90274796	Interleukin-10 receptor subunit alpha levels	TRUE	reported	2	1	TRUE
rs41272625	T	G	T	G	0.082	0.0072	0.1526	0.1698	FALSE	FALSE	FALSE	ieu-b-7	3	158540291	0.0265	482730	0.785599	Parkinson's disease || id:ieu-b-7	Parkinson's disease	Parkinson's disease || ||	TRUE	igd	3	158540291	0.0179	4.63E-06	11784	GCST90274796	Interleukin-10 receptor subunit alpha levels	TRUE	reported	2	1	TRUE
rs6670799	A	G	A	G	-0.1247	0.0184	0.0839	0.0877	FALSE	FALSE	FALSE	ieu-b-7	1	56566352	0.0404	468692	0.649299	Parkinson's disease || id:ieu-b-7	Parkinson's disease	Parkinson's disease || ||	TRUE	igd	1	56566352	0.0252	7.48E-07	11345	GCST90274796	Interleukin-10 receptor subunit alpha levels	TRUE	reported	2	1	TRUE
rs74719858	A	G	A	G	0.3915	0.6881	0.9853	0.9761	FALSE	FALSE	FALSE	ieu-b-7	14	66407688	0.219	10599	0.00168	Parkinson's disease || id:ieu-b-7	Parkinson's disease	Parkinson's disease || ||	TRUE	igd	14	66407688	0.0823	1.97E-06	10858	GCST90274796	Interleukin-10 receptor subunit alpha levels	TRUE	reported	2	1	TRUE
rs80137559	T	C	T	C	0.2347	0.0362	0.9822	0.9811	FALSE	FALSE	FALSE	ieu-b-7	10	18335103	0.0892	468692	0.6854	Parkinson's disease || id:ieu-b-7	Parkinson's disease	Parkinson's disease || ||	TRUE	igd	10	18335103	0.0511	4.37E-06	11791	GCST90274796	Interleukin-10 receptor subunit alpha levels	TRUE	reported	2	1	TRUE
rs10101219	C	G	C	G	-0.4015	0.094	0.9895	0.9912	FALSE	TRUE	FALSE	ieu-b-7	8	99918668	0.4591	3700	0.8378	Parkinson's disease || id:ieu-b-7	Parkinson's disease	Parkinson's disease || ||	TRUE	igd	8	99918668	0.0847	2.13E-06	9540	GCST90274841	Tumor necrosis factor receptor superfamily member 9 levels	TRUE	reported	2	1	TRUE
rs10178845	A	G	A	G	-0.0682	-0.0219	0.3043	0.2849	FALSE	FALSE	FALSE	ieu-b-7	2	8443803	0.0247	468692	0.3739	Parkinson's disease || id:ieu-b-7	Parkinson's disease	Parkinson's disease || ||	TRUE	igd	2	8443803	0.0144	2.18E-06	11765	GCST90274841	Tumor necrosis factor receptor superfamily member 9 levels	TRUE	reported	2	1	TRUE
rs10744409	A	G	A	G	0.064	-0.0192	0.4447	0.4487	FALSE	FALSE	FALSE	ieu-b-7	12	129783438	0.0224	468692	0.3925	Parkinson's disease || id:ieu-b-7	Parkinson's disease	Parkinson's disease || ||	TRUE	igd	12	129783438	0.0131	1.03E-06	11764	GCST90274841	Tumor necrosis factor receptor superfamily member 9 levels	TRUE	reported	2	1	TRUE
rs11202989	T	C	T	C	-0.0995	0.0435	0.1219	0.1048	FALSE	FALSE	FALSE	ieu-b-7	10	90880926	0.0331	482730	0.1881	Parkinson's disease || id:ieu-b-7	Parkinson's disease	Parkinson's disease || ||	TRUE	igd	10	90880926	0.0212	2.69E-06	11336	GCST90274841	Tumor necrosis factor receptor superfamily member 9 levels	TRUE	reported	2	1	TRUE
rs118083884	A	G	A	G	0.3284	-0.0701	0.019	0.014	FALSE	FALSE	FALSE	ieu-b-7	17	16522922	0.1085	468692	0.5185	Parkinson's disease || id:ieu-b-7	Parkinson's disease	Parkinson's disease || ||	TRUE	igd	17	16522922	0.0668	8.83E-07	9785	GCST90274841	Tumor necrosis factor receptor superfamily member 9 levels	TRUE	reported	2	1	TRUE
rs12227836	A	G	A	G	-0.0669	0.0116	0.3517	0.3383	FALSE	FALSE	FALSE	ieu-b-7	12	67215987	0.0202	482730	0.5639	Parkinson's disease || id:ieu-b-7	Parkinson's disease	Parkinson's disease || ||	TRUE	igd	12	67215987	0.014	1.77E-06	11336	GCST90274841	Tumor necrosis factor receptor superfamily member 9 levels	TRUE	reported	2	1	TRUE
rs12874404	A	G	A	G	-0.1402	0.0252	0.9406	0.9361	FALSE	FALSE	FALSE	ieu-b-7	13	108993494	0.0497	468692	0.6127	Parkinson's disease || id:ieu-b-7	Parkinson's disease	Parkinson's disease || ||	TRUE	igd	13	108993494	0.0296	2.17E-06	11336	GCST90274841	Tumor necrosis factor receptor superfamily member 9 levels	TRUE	reported	2	1	TRUE
rs140214797	T	G	T	G	0.2317	0.1352	0.9796	0.9792	FALSE	FALSE	FALSE	ieu-b-7	4	28155085	0.0874	468692	0.1216	Parkinson's disease || id:ieu-b-7	Parkinson's disease	Parkinson's disease || ||	TRUE	igd	4	28155085	0.0504	4.28E-06	11769	GCST90274841	Tumor necrosis factor receptor superfamily member 9 levels	TRUE	reported	2	1	TRUE
rs143274881	A	T	A	T	-0.3325	0.4547	0.9767	0.9897	FALSE	TRUE	FALSE	ieu-b-7	13	58754621	0.2348	11518	0.0528105	Parkinson's disease || id:ieu-b-7	Parkinson's disease	Parkinson's disease || ||	TRUE	igd	13	58754621	0.0719	3.76E-06	9353	GCST90274841	Tumor necrosis factor receptor superfamily member 9 levels	TRUE	reported	2	1	TRUE
rs146380867	A	G	A	G	0.3742	-0.0325	0.0105	0.0088	FALSE	FALSE	FALSE	ieu-b-7	8	50188685	0.1821	11518	0.8582	Parkinson's disease || id:ieu-b-7	Parkinson's disease	Parkinson's disease || ||	TRUE	igd	8	50188685	0.0814	4.29E-06	10849	GCST90274841	Tumor necrosis factor receptor superfamily member 9 levels	TRUE	reported	2	1	TRUE
rs150949259	A	G	A	G	0.375	-0.1175	0.0104	0.0106	FALSE	FALSE	FALSE	ieu-b-7	3	177868759	0.1581	11518	0.4574	Parkinson's disease || id:ieu-b-7	Parkinson's disease	Parkinson's disease || ||	TRUE	igd	3	177868759	0.0809	3.56E-06	8674	GCST90274841	Tumor necrosis factor receptor superfamily member 9 levels	TRUE	reported	2	1	TRUE
rs1776354	A	G	A	G	-0.1301	0.0155	0.5203	0.5292	FALSE	FALSE	FALSE	ieu-b-7	1	7972201	0.0213	480593	0.4656	Parkinson's disease || id:ieu-b-7	Parkinson's disease	Parkinson's disease || ||	TRUE	igd	1	7972201	0.013	1.41E-23	11783	GCST90274841	Tumor necrosis factor receptor superfamily member 9 levels	TRUE	reported	2	1	TRUE
rs1846520	A	G	A	G	-0.1626	0.0158	0.9533	0.9429	FALSE	FALSE	FALSE	ieu-b-7	8	118333064	0.0403	482730	0.6941	Parkinson's disease || id:ieu-b-7	Parkinson's disease	Parkinson's disease || ||	TRUE	igd	8	118333064	0.0313	2.05E-07	11782	GCST90274841	Tumor necrosis factor receptor superfamily member 9 levels	TRUE	reported	2	1	TRUE
rs2579649	A	C	A	C	-0.0968	0.0206	0.1322	0.1299	FALSE	FALSE	FALSE	ieu-b-7	2	120226781	0.0335	468692	0.5391	Parkinson's disease || id:ieu-b-7	Parkinson's disease	Parkinson's disease || ||	TRUE	igd	2	120226781	0.0199	1.15E-06	11336	GCST90274841	Tumor necrosis factor receptor superfamily member 9 levels	TRUE	reported	2	1	TRUE
rs2854008	A	G	A	G	0.0926	0.0148	0.2629	0.2517	FALSE	FALSE	FALSE	ieu-b-7	6	31312538	0.0221	480593	0.504001	Parkinson's disease || id:ieu-b-7	Parkinson's disease	Parkinson's disease || ||	TRUE	igd	6	31312538	0.0149	5.14E-10	11784	GCST90274841	Tumor necrosis factor receptor superfamily member 9 levels	TRUE	reported	2	1	TRUE
rs3184504	T	C	T	C	0.0681	0.0046	0.476	0.4854	FALSE	FALSE	FALSE	ieu-b-7	12	111884608	0.0167	482730	0.7826	Parkinson's disease || id:ieu-b-7	Parkinson's disease	Parkinson's disease || ||	TRUE	igd	12	111884608	0.013	1.62E-07	11784	GCST90274841	Tumor necrosis factor receptor superfamily member 9 levels	TRUE	reported	2	1	TRUE
rs4976685	A	G	A	G	-0.0693	0.0297	0.6695	0.6647	FALSE	FALSE	FALSE	ieu-b-7	5	176766177	0.0191	482730	0.121	Parkinson's disease || id:ieu-b-7	Parkinson's disease	Parkinson's disease || ||	TRUE	igd	5	176766177	0.0139	6.18E-07	11763	GCST90274841	Tumor necrosis factor receptor superfamily member 9 levels	TRUE	reported	2	1	TRUE
rs57700441	C	G	C	G	-0.1155	0.0901	0.901	0.9181	FALSE	TRUE	FALSE	ieu-b-7	14	63713358	0.0406	470485	0.0263797	Parkinson's disease || id:ieu-b-7	Parkinson's disease	Parkinson's disease || ||	TRUE	igd	14	63713358	0.0228	4.07E-07	11773	GCST90274841	Tumor necrosis factor receptor superfamily member 9 levels	TRUE	reported	2	1	TRUE
rs72850206	A	T	A	T	-0.1438	0.0258	0.0736	0.0777	FALSE	TRUE	FALSE	ieu-b-7	11	2632174	0.0432	468692	0.5497	Parkinson's disease || id:ieu-b-7	Parkinson's disease	Parkinson's disease || ||	TRUE	igd	11	2632174	0.0281	3.10E-07	11336	GCST90274841	Tumor necrosis factor receptor superfamily member 9 levels	TRUE	reported	2	1	TRUE
rs72964492	A	C	A	C	0.3111	-0.0806	0.9869	0.9865	FALSE	FALSE	FALSE	ieu-b-7	4	153651229	0.1012	467728	0.426	Parkinson's disease || id:ieu-b-7	Parkinson's disease	Parkinson's disease || ||	TRUE	igd	4	153651229	0.065	1.70E-06	9983	GCST90274841	Tumor necrosis factor receptor superfamily member 9 levels	TRUE	reported	2	1	TRUE
rs75246422	T	C	T	C	-0.0982	0.063	0.1231	0.1132	FALSE	FALSE	FALSE	ieu-b-7	5	174179760	0.0357	468692	0.0777302	Parkinson's disease || id:ieu-b-7	Parkinson's disease	Parkinson's disease || ||	TRUE	igd	5	174179760	0.0203	1.32E-06	11784	GCST90274841	Tumor necrosis factor receptor superfamily member 9 levels	TRUE	reported	2	1	TRUE
rs76428106	T	C	T	C	-0.2714	0.083	0.9828	0.9869	FALSE	FALSE	FALSE	ieu-b-7	13	28604007	0.107	468692	0.4379	Parkinson's disease || id:ieu-b-7	Parkinson's disease	Parkinson's disease || ||	TRUE	igd	13	28604007	0.0593	4.72E-06	10849	GCST90274841	Tumor necrosis factor receptor superfamily member 9 levels	TRUE	reported	2	1	TRUE
rs7858310	A	G	A	G	0.0707	-0.0133	0.7165	0.7366	FALSE	FALSE	FALSE	ieu-b-7	9	87717237	0.0257	468692	0.604301	Parkinson's disease || id:ieu-b-7	Parkinson's disease	Parkinson's disease || ||	TRUE	igd	9	87717237	0.0152	3.30E-06	11336	GCST90274841	Tumor necrosis factor receptor superfamily member 9 levels	TRUE	reported	2	1	TRUE
rs1013434	T	C	T	C	-0.0732	-0.0053	0.2201	0.2034	FALSE	FALSE	FALSE	ieu-b-7	21	40484010	0.03	468692	0.8585	Parkinson's disease || id:ieu-b-7	Parkinson's disease	Parkinson's disease || ||	TRUE	igd	21	40484010	0.0158	3.61E-06	11783	GCST90274812	Interleukin-33 levels	TRUE	reported	2	1	TRUE
rs10415966	A	C	A	C	-0.1184	0.005	0.1177	0.1098	FALSE	FALSE	FALSE	ieu-b-7	19	14299739	0.0402	468692	0.9014	Parkinson's disease || id:ieu-b-7	Parkinson's disease	Parkinson's disease || ||	TRUE	igd	19	14299739	0.0233	3.74E-07	10281	GCST90274812	Interleukin-33 levels	TRUE	reported	2	1	TRUE
rs13336496	A	C	A	C	0.0936	-0.0266	0.8755	0.8613	FALSE	FALSE	FALSE	ieu-b-7	16	79491576	0.0353	466555	0.4516	Parkinson's disease || id:ieu-b-7	Parkinson's disease	Parkinson's disease || ||	TRUE	igd	16	79491576	0.0203	4.01E-06	11780	GCST90274812	Interleukin-33 levels	TRUE	reported	2	1	TRUE
rs17149396	C	G	C	G	0.1833	0.0099	0.0307	0.0269	FALSE	TRUE	FALSE	ieu-b-7	7	24423445	0.0722	468692	0.8913	Parkinson's disease || id:ieu-b-7	Parkinson's disease	Parkinson's disease || ||	TRUE	igd	7	24423445	0.04	4.59E-06	11789	GCST90274812	Interleukin-33 levels	TRUE	reported	2	1	TRUE
rs62556318	C	G	C	G	0.1308	-0.0923	0.9172	0.9186	FALSE	TRUE	FALSE	ieu-b-7	9	21663051	0.0679	11518	0.1743	Parkinson's disease || id:ieu-b-7	Parkinson's disease	Parkinson's disease || ||	TRUE	igd	9	21663051	0.0277	2.34E-06	11345	GCST90274812	Interleukin-33 levels	TRUE	reported	2	1	TRUE
rs66755903	A	G	A	G	-0.0752	0.0361	0.2321	0.2253	FALSE	FALSE	FALSE	ieu-b-7	8	87995921	0.0273	468692	0.1865	Parkinson's disease || id:ieu-b-7	Parkinson's disease	Parkinson's disease || ||	TRUE	igd	8	87995921	0.0162	3.45E-06	11345	GCST90274812	Interleukin-33 levels	TRUE	reported	2	1	TRUE
rs7742625	C	G	C	G	0.0691	-0.0152	0.6997	0.7106	FALSE	TRUE	FALSE	ieu-b-7	6	38719850	0.0226	482730	0.5007	Parkinson's disease || id:ieu-b-7	Parkinson's disease	Parkinson's disease || ||	TRUE	igd	6	38719850	0.0148	3.03E-06	11345	GCST90274812	Interleukin-33 levels	TRUE	reported	2	1	TRUE
rs78455659	A	G	A	G	0.1259	0.0235	0.9273	0.9386	FALSE	FALSE	FALSE	ieu-b-7	12	96439814	0.051	470485	0.6446	Parkinson's disease || id:ieu-b-7	Parkinson's disease	Parkinson's disease || ||	TRUE	igd	12	96439814	0.0273	3.99E-06	11345	GCST90274812	Interleukin-33 levels	TRUE	reported	2	1	TRUE
rs8042883	T	C	T	C	-0.0681	0.0098	0.5496	0.5433	FALSE	FALSE	FALSE	ieu-b-7	15	66970271	0.0225	468692	0.662799	Parkinson's disease || id:ieu-b-7	Parkinson's disease	Parkinson's disease || ||	TRUE	igd	15	66970271	0.0135	4.55E-07	11345	GCST90274812	Interleukin-33 levels	TRUE	reported	2	1	TRUE
rs10140592	A	G	A	G	0.2704	0.1064	0.0209	0.0139	FALSE	FALSE	FALSE	ieu-b-7	14	70451473	0.1458	11518	0.4655	Parkinson's disease || id:ieu-b-7	Parkinson's disease	Parkinson's disease || ||	TRUE	igd	14	70451473	0.0553	1.01E-06	13753	GCST90274824	Monocyte chemoattractant protein-4 levels	TRUE	reported	2	1	TRUE
rs115511138	A	G	A	G	0.1956	-0.0719	0.9694	0.9714	FALSE	FALSE	FALSE	ieu-b-7	4	115566991	0.0783	468692	0.3582	Parkinson's disease || id:ieu-b-7	Parkinson's disease	Parkinson's disease || ||	TRUE	igd	4	115566991	0.042	3.21E-06	13944	GCST90274824	Monocyte chemoattractant protein-4 levels	TRUE	reported	2	1	TRUE
rs12075	A	G	A	G	0.189	8.00E-04	0.5553	0.5849	FALSE	FALSE	FALSE	ieu-b-7	1	159175354	0.0171	482730	0.9634	Parkinson's disease || id:ieu-b-7	Parkinson's disease	Parkinson's disease || ||	TRUE	igd	1	159175354	0.0114	9.89E-62	14733	GCST90274824	Monocyte chemoattractant protein-4 levels	TRUE	reported	2	1	TRUE
rs144118870	A	G	A	G	0.1749	0.0293	0.963	0.9776	FALSE	FALSE	FALSE	ieu-b-7	6	31214807	0.0654	480593	0.654	Parkinson's disease || id:ieu-b-7	Parkinson's disease	Parkinson's disease || ||	TRUE	igd	6	31214807	0.0368	2.01E-06	14735	GCST90274824	Monocyte chemoattractant protein-4 levels	TRUE	reported	2	1	TRUE
rs2497351	T	C	T	C	0.0668	-0.0364	0.2018	0.1901	FALSE	FALSE	FALSE	ieu-b-7	10	94520346	0.0256	482730	0.1541	Parkinson's disease || id:ieu-b-7	Parkinson's disease	Parkinson's disease || ||	TRUE	igd	10	94520346	0.0145	4.09E-06	14736	GCST90274824	Monocyte chemoattractant protein-4 levels	TRUE	reported	2	1	TRUE
rs2631360	A	G	A	G	0.0609	-0.0042	0.5448	0.5169	FALSE	FALSE	FALSE	ieu-b-7	5	131707429	0.017	482730	0.8038	Parkinson's disease || id:ieu-b-7	Parkinson's disease	Parkinson's disease || ||	TRUE	igd	5	131707429	0.0131	3.34E-06	11782	GCST90274824	Monocyte chemoattractant protein-4 levels	TRUE	reported	2	1	TRUE
rs2721961	T	G	T	G	-0.1201	0.0041	0.7293	0.7365	FALSE	FALSE	FALSE	ieu-b-7	8	116657911	0.0202	482730	0.8393	Parkinson's disease || id:ieu-b-7	Parkinson's disease	Parkinson's disease || ||	TRUE	igd	8	116657911	0.0133	1.72E-19	14288	GCST90274824	Monocyte chemoattractant protein-4 levels	TRUE	reported	2	1	TRUE
rs3136676	A	G	A	G	0.3903	-0.0769	0.9384	0.9434	FALSE	FALSE	FALSE	ieu-b-7	17	32683289	0.0485	468692	0.1127	Parkinson's disease || id:ieu-b-7	Parkinson's disease	Parkinson's disease || ||	TRUE	igd	17	32683289	0.0251	1.60E-54	14728	GCST90274824	Monocyte chemoattractant protein-4 levels	TRUE	reported	2	1	TRUE
rs3917900	A	G	A	G	0.1557	0.0332	0.6401	0.6595	FALSE	FALSE	FALSE	ieu-b-7	17	32587314	0.0208	481408	0.1101	Parkinson's disease || id:ieu-b-7	Parkinson's disease	Parkinson's disease || ||	TRUE	igd	17	32587314	0.012	1.70E-38	14730	GCST90274824	Monocyte chemoattractant protein-4 levels	TRUE	reported	2	1	TRUE
rs62201455	A	C	A	C	-0.2136	0.065	0.9807	0.9817	FALSE	FALSE	FALSE	ieu-b-7	20	12689462	0.0978	468692	0.5063	Parkinson's disease || id:ieu-b-7	Parkinson's disease	Parkinson's disease || ||	TRUE	igd	20	12689462	0.0451	2.18E-06	14722	GCST90274824	Monocyte chemoattractant protein-4 levels	TRUE	reported	2	1	TRUE
rs62336911	T	C	T	C	0.1569	-0.0775	0.0417	0.0313	FALSE	FALSE	FALSE	ieu-b-7	4	176433708	0.0739	468692	0.294	Parkinson's disease || id:ieu-b-7	Parkinson's disease	Parkinson's disease || ||	TRUE	igd	4	176433708	0.0332	2.29E-06	14288	GCST90274824	Monocyte chemoattractant protein-4 levels	TRUE	reported	2	1	TRUE
rs72825017	T	G	T	G	-0.1997	-0.0075	0.0594	0.0535	FALSE	FALSE	FALSE	ieu-b-7	17	32529710	0.05	468692	0.8813	Parkinson's disease || id:ieu-b-7	Parkinson's disease	Parkinson's disease || ||	TRUE	igd	17	32529710	0.0251	1.77E-15	14730	GCST90274824	Monocyte chemoattractant protein-4 levels	TRUE	reported	2	1	TRUE
rs7612912	T	C	T	C	0.1281	0.0023	0.6276	0.6135	FALSE	FALSE	FALSE	ieu-b-7	3	42910621	0.0175	482730	0.8964	Parkinson's disease || id:ieu-b-7	Parkinson's disease	Parkinson's disease || ||	TRUE	igd	3	42910621	0.012	1.33E-26	14714	GCST90274824	Monocyte chemoattractant protein-4 levels	TRUE	reported	2	1	TRUE
rs8112014	A	G	A	G	-0.0578	0.0237	0.2923	0.3096	FALSE	FALSE	FALSE	ieu-b-7	19	14773077	0.0183	482730	0.1956	Parkinson's disease || id:ieu-b-7	Parkinson's disease	Parkinson's disease || ||	TRUE	igd	19	14773077	0.0126	4.49E-06	14724	GCST90274824	Monocyte chemoattractant protein-4 levels	TRUE	reported	2	1	TRUE
rs847767	A	G	A	G	0.077	0.0865	0.8533	0.8734	FALSE	FALSE	FALSE	ieu-b-7	6	40051588	0.0333	468692	0.0094241	Parkinson's disease || id:ieu-b-7	Parkinson's disease	Parkinson's disease || ||	TRUE	igd	6	40051588	0.0168	4.58E-06	14733	GCST90274824	Monocyte chemoattractant protein-4 levels	TRUE	reported	2	1	TRUE
rs926646	T	C	T	C	0.1432	-0.0105	0.9545	0.9655	FALSE	FALSE	FALSE	ieu-b-7	20	20023326	0.0744	14183	0.8876	Parkinson's disease || id:ieu-b-7	Parkinson's disease	Parkinson's disease || ||	TRUE	igd	20	20023326	0.0304	2.47E-06	14732	GCST90274824	Monocyte chemoattractant protein-4 levels	TRUE	reported	2	1	TRUE
rs10142466	A	G	A	G	0.057	-0.0214	0.49	0.4912	FALSE	FALSE	FALSE	ieu-b-7	14	69271784	0.0172	482730	0.2132	Parkinson's disease || id:ieu-b-7	Parkinson's disease	Parkinson's disease || ||	TRUE	igd	14	69271784	0.0109	1.70E-07	14721	GCST90274830	Osteoprotegerin levels	TRUE	reported	2	1	TRUE
rs112635299	T	G	T	G	0.2618	-0.0889	0.0205	0.0177	FALSE	FALSE	FALSE	ieu-b-7	14	94838142	0.0683	482730	0.1936	Parkinson's disease || id:ieu-b-7	Parkinson's disease	Parkinson's disease || ||	TRUE	igd	14	94838142	0.0433	1.48E-09	14733	GCST90274830	Osteoprotegerin levels	TRUE	reported	2	1	TRUE
rs114165349	C	G	C	G	-0.1948	0.0753	0.0337	0.0237	FALSE	TRUE	FALSE	ieu-b-7	1	27021913	0.0617	482730	0.2222	Parkinson's disease || id:ieu-b-7	Parkinson's disease	Parkinson's disease || ||	TRUE	igd	1	27021913	0.034	1.01E-08	14727	GCST90274830	Osteoprotegerin levels	TRUE	reported	2	1	TRUE
rs1230164	C	G	C	G	-0.0671	0.0059	0.7288	0.7061	FALSE	TRUE	FALSE	ieu-b-7	4	99986023	0.02	482730	0.766099	Parkinson's disease || id:ieu-b-7	Parkinson's disease	Parkinson's disease || ||	TRUE	igd	4	99986023	0.0129	1.98E-07	14285	GCST90274830	Osteoprotegerin levels	TRUE	reported	2	1	TRUE
rs138408096	A	G	A	G	-0.2007	0.0493	0.0206	0.0185	FALSE	FALSE	FALSE	ieu-b-7	15	84250648	0.0765	482730	0.5196	Parkinson's disease || id:ieu-b-7	Parkinson's disease	Parkinson's disease || ||	TRUE	igd	15	84250648	0.0423	2.09E-06	14721	GCST90274830	Osteoprotegerin levels	TRUE	reported	2	1	TRUE
rs138557324	T	C	T	C	-0.2253	-0.0226	0.0196	0.0191	FALSE	FALSE	FALSE	ieu-b-7	12	119984130	0.0972	468692	0.8164	Parkinson's disease || id:ieu-b-7	Parkinson's disease	Parkinson's disease || ||	TRUE	igd	12	119984130	0.0473	1.91E-06	14285	GCST90274830	Osteoprotegerin levels	TRUE	reported	2	1	TRUE
rs144471361	T	C	T	C	0.3067	-0.1775	0.0154	0.0152	FALSE	FALSE	FALSE	ieu-b-7	6	134519823	0.1535	11518	0.2475	Parkinson's disease || id:ieu-b-7	Parkinson's disease	Parkinson's disease || ||	TRUE	igd	6	134519823	0.0628	1.04E-06	12145	GCST90274830	Osteoprotegerin levels	TRUE	reported	2	1	TRUE
rs17600346	T	C	T	C	-0.1569	-0.027	0.9631	0.9559	FALSE	FALSE	FALSE	ieu-b-7	3	172223982	0.0547	469691	0.6215	Parkinson's disease || id:ieu-b-7	Parkinson's disease	Parkinson's disease || ||	TRUE	igd	3	172223982	0.0299	1.54E-07	14723	GCST90274830	Osteoprotegerin levels	TRUE	reported	2	1	TRUE
rs2247769	T	C	T	C	-0.1705	-0.0067	0.5577	0.5356	FALSE	FALSE	FALSE	ieu-b-7	8	120081031	0.0228	468692	0.7698	Parkinson's disease || id:ieu-b-7	Parkinson's disease	Parkinson's disease || ||	TRUE	igd	8	120081031	0.0114	1.42E-50	14285	GCST90274830	Osteoprotegerin levels	TRUE	reported	2	1	TRUE
rs271665	T	C	T	C	-0.0672	0.0033	0.748	0.7723	FALSE	FALSE	FALSE	ieu-b-7	17	47938521	0.0267	468692	0.9001	Parkinson's disease || id:ieu-b-7	Parkinson's disease	Parkinson's disease || ||	TRUE	igd	17	47938521	0.0129	1.90E-07	14710	GCST90274830	Osteoprotegerin levels	TRUE	reported	2	1	TRUE
rs376613127	A	G	A	G	-0.2692	-0.0304	0.0133	0.0152	FALSE	FALSE	FALSE	ieu-b-7	12	71789031	0.1301	11518	0.8152	Parkinson's disease || id:ieu-b-7	Parkinson's disease	Parkinson's disease || ||	TRUE	igd	12	71789031	0.0568	2.14E-06	13154	GCST90274830	Osteoprotegerin levels	TRUE	reported	2	1	TRUE
rs61968587	A	G	A	G	-0.2671	0.0608	0.9843	0.9914	FALSE	FALSE	FALSE	ieu-b-7	13	109537182	0.1591	13655	0.7022	Parkinson's disease || id:ieu-b-7	Parkinson's disease	Parkinson's disease || ||	TRUE	igd	13	109537182	0.0567	2.47E-06	13798	GCST90274830	Osteoprotegerin levels	TRUE	reported	2	1	TRUE
rs6985207	A	C	A	C	0.0522	-0.0072	0.5556	0.5611	FALSE	FALSE	FALSE	ieu-b-7	8	8604423	0.0225	482730	0.7488	Parkinson's disease || id:ieu-b-7	Parkinson's disease	Parkinson's disease || ||	TRUE	igd	8	8604423	0.0114	4.67E-06	14285	GCST90274830	Osteoprotegerin levels	TRUE	reported	2	1	TRUE
rs704	A	G	A	G	-0.1404	-0.0089	0.4726	0.4733	FALSE	FALSE	FALSE	ieu-b-7	17	26694861	0.0176	480593	0.6124	Parkinson's disease || id:ieu-b-7	Parkinson's disease	Parkinson's disease || ||	TRUE	igd	17	26694861	0.0111	1.14E-36	14733	GCST90274830	Osteoprotegerin levels	TRUE	reported	2	1	TRUE
rs74111611	T	C	T	C	-0.1471	-0.0821	0.9603	0.9628	FALSE	FALSE	FALSE	ieu-b-7	12	85607051	0.0543	482202	0.1304	Parkinson's disease || id:ieu-b-7	Parkinson's disease	Parkinson's disease || ||	TRUE	igd	12	85607051	0.0298	7.96E-07	14732	GCST90274830	Osteoprotegerin levels	TRUE	reported	2	1	TRUE
rs74111611	T	C	T	C	-0.1471	-0.0821	0.9603	0.9628	FALSE	FALSE	FALSE	ieu-b-7	12	85607051	0.0543	482202	0.1304	Parkinson's disease || id:ieu-b-7	Parkinson's disease	Parkinson's disease || ||	TRUE	igd	12	85607051	0.0298	7.96E-07	14732	GCST90274830	Osteoprotegerin levels	TRUE	reported	2	2	TRUE
rs77507094	A	G	A	G	0.1965	0.0366	0.9791	0.9788	FALSE	FALSE	FALSE	ieu-b-7	10	55029035	0.0818	468692	0.6544	Parkinson's disease || id:ieu-b-7	Parkinson's disease	Parkinson's disease || ||	TRUE	igd	10	55029035	0.0429	4.64E-06	14726	GCST90274830	Osteoprotegerin levels	TRUE	reported	2	1	TRUE
rs9946923	T	C	T	C	0.172	-0.096	0.9707	0.9699	FALSE	FALSE	FALSE	ieu-b-7	18	76523646	0.0712	468692	0.178	Parkinson's disease || id:ieu-b-7	Parkinson's disease	Parkinson's disease || ||	TRUE	igd	18	76523646	0.0376	4.77E-06	13230	GCST90274830	Osteoprotegerin levels	TRUE	reported	2	1	TRUE
rs10164255	T	G	T	G	0.0556	0.0154	0.408	0.3965	FALSE	FALSE	FALSE	ieu-b-7	18	70532840	0.0232	468692	0.5051	Parkinson's disease || id:ieu-b-7	Parkinson's disease	Parkinson's disease || ||	TRUE	igd	18	70532840	0.0121	4.33E-06	14729	GCST90274791	Fms-related tyrosine kinase 3 ligand levels	TRUE	reported	2	1	TRUE
rs11212636	A	G	A	G	-0.0772	-0.0296	0.4171	0.4335	FALSE	FALSE	FALSE	ieu-b-7	11	108311965	0.0174	482730	0.0891292	Parkinson's disease || id:ieu-b-7	Parkinson's disease	Parkinson's disease || ||	TRUE	igd	11	108311965	0.0117	4.16E-11	14723	GCST90274791	Fms-related tyrosine kinase 3 ligand levels	TRUE	reported	2	1	TRUE
rs12338549	T	C	T	C	-0.0851	0.0272	0.1096	0.1063	FALSE	FALSE	FALSE	ieu-b-7	9	94348687	0.0363	468692	0.4528	Parkinson's disease || id:ieu-b-7	Parkinson's disease	Parkinson's disease || ||	TRUE	igd	9	94348687	0.0186	4.76E-06	14719	GCST90274791	Fms-related tyrosine kinase 3 ligand levels	TRUE	reported	2	1	TRUE
rs1321859	T	C	T	C	0.0676	0.0018	0.3278	0.3426	FALSE	FALSE	FALSE	ieu-b-7	6	91011673	0.0185	482730	0.9229	Parkinson's disease || id:ieu-b-7	Parkinson's disease	Parkinson's disease || ||	TRUE	igd	6	91011673	0.0128	1.28E-07	14286	GCST90274791	Fms-related tyrosine kinase 3 ligand levels	TRUE	reported	2	1	TRUE
rs1379304	T	C	T	C	0.0603	-0.0184	0.3741	0.3607	FALSE	FALSE	FALSE	ieu-b-7	5	6289394	0.0287	13655	0.5203	Parkinson's disease || id:ieu-b-7	Parkinson's disease	Parkinson's disease || ||	TRUE	igd	5	6289394	0.0127	2.05E-06	14286	GCST90274791	Fms-related tyrosine kinase 3 ligand levels	TRUE	reported	2	1	TRUE
rs141117375	T	C	T	C	-0.1519	0.0033	0.0364	0.0431	FALSE	FALSE	FALSE	ieu-b-7	11	62294309	0.0441	482730	0.9406	Parkinson's disease || id:ieu-b-7	Parkinson's disease	Parkinson's disease || ||	TRUE	igd	11	62294309	0.0331	4.45E-06	14286	GCST90274791	Fms-related tyrosine kinase 3 ligand levels	TRUE	reported	2	1	TRUE
rs142870956	T	C	T	C	-0.4307	-0.2306	0.0075	0.009	FALSE	FALSE	FALSE	ieu-b-7	20	4261712	0.2304	10639	0.3169	Parkinson's disease || id:ieu-b-7	Parkinson's disease	Parkinson's disease || ||	TRUE	igd	20	4261712	0.0883	1.07E-06	11952	GCST90274791	Fms-related tyrosine kinase 3 ligand levels	TRUE	reported	2	1	TRUE
rs144317085	A	T	A	T	0.2206	0.0315	0.9647	0.9633	FALSE	TRUE	FALSE	ieu-b-7	4	105806108	0.0619	468692	0.6109	Parkinson's disease || id:ieu-b-7	Parkinson's disease	Parkinson's disease || ||	TRUE	igd	4	105806108	0.0324	9.85E-12	14722	GCST90274791	Fms-related tyrosine kinase 3 ligand levels	TRUE	reported	2	1	TRUE
rs17272847	A	G	A	G	0.1179	-0.0468	0.0907	0.0839	FALSE	FALSE	FALSE	ieu-b-7	19	49979398	0.0334	482730	0.1608	Parkinson's disease || id:ieu-b-7	Parkinson's disease	Parkinson's disease || ||	TRUE	igd	19	49979398	0.022	8.36E-08	13222	GCST90274791	Fms-related tyrosine kinase 3 ligand levels	TRUE	reported	2	1	TRUE
rs1866051	T	C	T	C	-0.0746	0.0093	0.4771	0.5043	FALSE	FALSE	FALSE	ieu-b-7	2	65602149	0.021	471013	0.6584	Parkinson's disease || id:ieu-b-7	Parkinson's disease	Parkinson's disease || ||	TRUE	igd	2	65602149	0.0115	8.76E-11	14732	GCST90274791	Fms-related tyrosine kinase 3 ligand levels	TRUE	reported	2	1	TRUE
rs186975	C	G	C	G	0.0554	-0.0149	0.382	0.3886	FALSE	TRUE	FALSE	ieu-b-7	2	8442736	0.0229	468692	0.515901	Parkinson's disease || id:ieu-b-7	Parkinson's disease	Parkinson's disease || ||	TRUE	igd	2	8442736	0.0119	3.23E-06	14703	GCST90274791	Fms-related tyrosine kinase 3 ligand levels	TRUE	reported	2	1	TRUE
rs192857133	T	C	T	C	0.1812	-0.0331	0.026	0.0275	FALSE	FALSE	FALSE	ieu-b-7	9	243950	0.064	481731	0.604901	Parkinson's disease || id:ieu-b-7	Parkinson's disease	Parkinson's disease || ||	TRUE	igd	9	243950	0.0386	2.68E-06	14727	GCST90274791	Fms-related tyrosine kinase 3 ligand levels	TRUE	reported	2	1	TRUE
rs218265	T	C	T	C	0.0833	0.0151	0.8361	0.8497	FALSE	FALSE	FALSE	ieu-b-7	4	55408999	0.025	482730	0.544201	Parkinson's disease || id:ieu-b-7	Parkinson's disease	Parkinson's disease || ||	TRUE	igd	4	55408999	0.016	1.93E-07	14731	GCST90274791	Fms-related tyrosine kinase 3 ligand levels	TRUE	reported	2	1	TRUE
rs57191857	A	G	A	G	-0.1429	-0.0074	0.9571	0.9602	FALSE	FALSE	FALSE	ieu-b-7	9	10640144	0.0572	468692	0.897	Parkinson's disease || id:ieu-b-7	Parkinson's disease	Parkinson's disease || ||	TRUE	igd	9	10640144	0.0299	1.76E-06	14734	GCST90274791	Fms-related tyrosine kinase 3 ligand levels	TRUE	reported	2	1	TRUE
rs61792394	A	G	A	G	-0.1569	0.0386	0.9624	0.9582	FALSE	FALSE	FALSE	ieu-b-7	3	170851052	0.0614	468692	0.5293	Parkinson's disease || id:ieu-b-7	Parkinson's disease	Parkinson's disease || ||	TRUE	igd	3	170851052	0.0338	3.45E-06	14286	GCST90274791	Fms-related tyrosine kinase 3 ligand levels	TRUE	reported	2	1	TRUE
rs6453962	T	C	T	C	-0.0559	0.0244	0.4699	0.4789	FALSE	FALSE	FALSE	ieu-b-7	6	77907355	0.0223	468692	0.274	Parkinson's disease || id:ieu-b-7	Parkinson's disease	Parkinson's disease || ||	TRUE	igd	6	77907355	0.0117	1.77E-06	14732	GCST90274791	Fms-related tyrosine kinase 3 ligand levels	TRUE	reported	2	1	TRUE
rs72681653	A	G	A	G	0.1302	-0.0369	0.9447	0.9537	FALSE	FALSE	FALSE	ieu-b-7	14	51156734	0.0436	482730	0.3974	Parkinson's disease || id:ieu-b-7	Parkinson's disease	Parkinson's disease || ||	TRUE	igd	14	51156734	0.0266	9.84E-07	14734	GCST90274791	Fms-related tyrosine kinase 3 ligand levels	TRUE	reported	2	1	TRUE
rs73000965	A	T	A	T	0.0588	0.0147	0.3111	0.3142	FALSE	TRUE	FALSE	ieu-b-7	11	113982321	0.0243	468692	0.5459	Parkinson's disease || id:ieu-b-7	Parkinson's disease	Parkinson's disease || ||	TRUE	igd	11	113982321	0.0125	2.55E-06	14731	GCST90274791	Fms-related tyrosine kinase 3 ligand levels	TRUE	reported	2	1	TRUE
rs74722523	T	C	T	C	0.3529	0.0868	0.9914	0.9892	FALSE	FALSE	FALSE	ieu-b-7	10	105351013	0.1159	25556	0.453799	Parkinson's disease || id:ieu-b-7	Parkinson's disease	Parkinson's disease || ||	TRUE	igd	10	105351013	0.076	3.43E-06	11437	GCST90274791	Fms-related tyrosine kinase 3 ligand levels	TRUE	reported	2	1	TRUE
rs7624160	T	G	T	G	-0.1061	-0.0315	0.6093	0.6194	FALSE	FALSE	FALSE	ieu-b-7	3	128381886	0.0229	468692	0.1698	Parkinson's disease || id:ieu-b-7	Parkinson's disease	Parkinson's disease || ||	TRUE	igd	3	128381886	0.0119	4.84E-19	14719	GCST90274791	Fms-related tyrosine kinase 3 ligand levels	TRUE	reported	2	1	TRUE
rs76428106	T	C	T	C	-1.1019	0.083	0.9832	0.9869	FALSE	FALSE	FALSE	ieu-b-7	13	28604007	0.107	468692	0.4379	Parkinson's disease || id:ieu-b-7	Parkinson's disease	Parkinson's disease || ||	TRUE	igd	13	28604007	0.0524	3.59E-98	13799	GCST90274791	Fms-related tyrosine kinase 3 ligand levels	TRUE	reported	2	1	TRUE
rs7726159	A	C	A	C	-0.1191	0.0521	0.3326	0.3407	FALSE	FALSE	FALSE	ieu-b-7	5	1282319	0.0195	482730	0.00755892	Parkinson's disease || id:ieu-b-7	Parkinson's disease	Parkinson's disease || ||	TRUE	igd	5	1282319	0.0128	1.34E-20	14733	GCST90274791	Fms-related tyrosine kinase 3 ligand levels	TRUE	reported	2	1	TRUE
rs78429945	T	G	T	G	0.0884	-0.0276	0.1818	0.1877	FALSE	FALSE	FALSE	ieu-b-7	20	30439298	0.0294	468692	0.3464	Parkinson's disease || id:ieu-b-7	Parkinson's disease	Parkinson's disease || ||	TRUE	igd	20	30439298	0.016	3.29E-08	14286	GCST90274791	Fms-related tyrosine kinase 3 ligand levels	TRUE	reported	2	1	TRUE
rs9381118	T	C	T	C	0.0643	0.0118	0.2577	0.261	FALSE	FALSE	FALSE	ieu-b-7	6	41985436	0.0247	471013	0.6336	Parkinson's disease || id:ieu-b-7	Parkinson's disease	Parkinson's disease || ||	TRUE	igd	6	41985436	0.0136	2.27E-06	14285	GCST90274791	Fms-related tyrosine kinase 3 ligand levels	TRUE	reported	2	1	TRUE
rs9554186	A	T	A	T	0.0821	-0.0219	0.3602	0.339	FALSE	TRUE	FALSE	ieu-b-7	13	28455266	0.0247	27693	0.3761	Parkinson's disease || id:ieu-b-7	Parkinson's disease	Parkinson's disease || ||	TRUE	igd	13	28455266	0.0128	1.42E-10	14286	GCST90274791	Fms-related tyrosine kinase 3 ligand levels	TRUE	reported	2	1	TRUE
rs10192157	T	C	T	C	-0.3681	0.026	0.3754	0.387	FALSE	FALSE	FALSE	ieu-b-7	2	102968356	0.0172	482730	0.1304	Parkinson's disease || id:ieu-b-7	Parkinson's disease	Parkinson's disease || ||	TRUE	igd	2	102968356	0.0115	1.00E-200	14737	GCST90274804	interleukin-18 receptor 1 levels	TRUE	reported	2	1	TRUE
rs1115282	T	C	T	C	0.1489	0.0294	0.5422	0.555	FALSE	FALSE	FALSE	ieu-b-7	2	102890970	0.0183	482730	0.1094	Parkinson's disease || id:ieu-b-7	Parkinson's disease	Parkinson's disease || ||	TRUE	igd	2	102890970	0.0115	2.42E-38	14743	GCST90274804	interleukin-18 receptor 1 levels	TRUE	reported	2	1	TRUE
rs114429030	T	C	T	C	0.184	-0.047	0.0508	0.0437	FALSE	FALSE	FALSE	ieu-b-7	2	102130347	0.0645	468692	0.467	Parkinson's disease || id:ieu-b-7	Parkinson's disease	Parkinson's disease || ||	TRUE	igd	2	102130347	0.0305	1.61E-09	14295	GCST90274804	interleukin-18 receptor 1 levels	TRUE	reported	2	1	TRUE
rs116935210	A	G	A	G	0.2387	-0.1381	0.9848	0.9781	FALSE	FALSE	FALSE	ieu-b-7	22	34904594	0.1239	13655	0.2651	Parkinson's disease || id:ieu-b-7	Parkinson's disease	Parkinson's disease || ||	TRUE	igd	22	34904594	0.0512	3.13E-06	14733	GCST90274804	interleukin-18 receptor 1 levels	TRUE	reported	2	1	TRUE
rs117145942	A	G	A	G	-0.3006	-0.0594	0.0131	0.0176	FALSE	FALSE	FALSE	ieu-b-7	7	29690677	0.1165	13655	0.6105	Parkinson's disease || id:ieu-b-7	Parkinson's disease	Parkinson's disease || ||	TRUE	igd	7	29690677	0.0649	3.63E-06	13164	GCST90274804	interleukin-18 receptor 1 levels	TRUE	reported	2	1	TRUE
rs117195704	A	G	A	G	-0.1505	0.0557	0.0389	0.039	FALSE	FALSE	FALSE	ieu-b-7	10	61379709	0.0581	468692	0.3376	Parkinson's disease || id:ieu-b-7	Parkinson's disease	Parkinson's disease || ||	TRUE	igd	10	61379709	0.0313	1.52E-06	14730	GCST90274804	interleukin-18 receptor 1 levels	TRUE	reported	2	1	TRUE
rs117599131	A	C	A	C	-0.1483	-0.043	0.0536	0.0431	FALSE	FALSE	FALSE	ieu-b-7	16	87926882	0.0605	468692	0.4772	Parkinson's disease || id:ieu-b-7	Parkinson's disease	Parkinson's disease || ||	TRUE	igd	16	87926882	0.0317	2.89E-06	13231	GCST90274804	interleukin-18 receptor 1 levels	TRUE	reported	2	1	TRUE
rs1760941	A	C	A	C	0.0657	0.0424	0.7591	0.7766	FALSE	FALSE	FALSE	ieu-b-7	14	20930038	0.029	27165	0.1441	Parkinson's disease || id:ieu-b-7	Parkinson's disease	Parkinson's disease || ||	TRUE	igd	14	20930038	0.0142	3.71E-06	14295	GCST90274804	interleukin-18 receptor 1 levels	TRUE	reported	2	1	TRUE
rs28929474	T	C	T	C	0.2643	-0.0862	0.0204	0.0174	FALSE	FALSE	FALSE	ieu-b-7	14	94844947	0.0679	482730	0.204	Parkinson's disease || id:ieu-b-7	Parkinson's disease	Parkinson's disease || ||	TRUE	igd	14	94844947	0.0445	2.86E-09	14743	GCST90274804	interleukin-18 receptor 1 levels	TRUE	reported	2	1	TRUE
rs34174304	A	G	A	G	0.073	0.0419	0.8157	0.8055	FALSE	FALSE	FALSE	ieu-b-7	20	51193977	0.0226	482730	0.0631001	Parkinson's disease || id:ieu-b-7	Parkinson's disease	Parkinson's disease || ||	TRUE	igd	20	51193977	0.0149	9.62E-07	14725	GCST90274804	interleukin-18 receptor 1 levels	TRUE	reported	2	1	TRUE
rs35021151	A	G	A	G	-0.1646	-0.0784	0.0317	0.0333	FALSE	FALSE	FALSE	ieu-b-7	3	58414784	0.0532	482730	0.1408	Parkinson's disease || id:ieu-b-7	Parkinson's disease	Parkinson's disease || ||	TRUE	igd	3	58414784	0.0342	1.49E-06	14735	GCST90274804	interleukin-18 receptor 1 levels	TRUE	reported	2	1	TRUE
rs62257659	A	G	A	G	-0.2015	-0.0325	0.9745	0.9738	FALSE	FALSE	FALSE	ieu-b-7	3	79589418	0.0754	468692	0.6663	Parkinson's disease || id:ieu-b-7	Parkinson's disease	Parkinson's disease || ||	TRUE	igd	3	79589418	0.042	1.61E-06	14727	GCST90274804	interleukin-18 receptor 1 levels	TRUE	reported	2	1	TRUE
rs73176827	T	C	T	C	-0.1045	-0.0362	0.0762	0.0699	FALSE	FALSE	FALSE	ieu-b-7	7	156048777	0.0463	468692	0.4346	Parkinson's disease || id:ieu-b-7	Parkinson's disease	Parkinson's disease || ||	TRUE	igd	7	156048777	0.022	2.03E-06	14733	GCST90274804	interleukin-18 receptor 1 levels	TRUE	reported	2	1	TRUE
rs7642750	A	C	A	C	0.0935	0.0226	0.8764	0.8731	FALSE	FALSE	FALSE	ieu-b-7	3	10580281	0.0332	468692	0.4954	Parkinson's disease || id:ieu-b-7	Parkinson's disease	Parkinson's disease || ||	TRUE	igd	3	10580281	0.02	2.94E-06	11788	GCST90274804	interleukin-18 receptor 1 levels	TRUE	reported	2	1	TRUE
rs78035061	A	C	A	C	0.1039	-0.0278	0.0787	0.0791	FALSE	FALSE	FALSE	ieu-b-7	6	801754	0.0427	468692	0.5155	Parkinson's disease || id:ieu-b-7	Parkinson's disease	Parkinson's disease || ||	TRUE	igd	6	801754	0.0222	2.87E-06	14295	GCST90274804	interleukin-18 receptor 1 levels	TRUE	reported	2	1	TRUE
rs78199195	A	G	A	G	-0.0956	0.0174	0.8928	0.8868	FALSE	FALSE	FALSE	ieu-b-7	3	146882115	0.0353	468692	0.6221	Parkinson's disease || id:ieu-b-7	Parkinson's disease	Parkinson's disease || ||	TRUE	igd	3	146882115	0.0196	1.07E-06	14295	GCST90274804	interleukin-18 receptor 1 levels	TRUE	reported	2	1	TRUE
rs78357146	A	G	A	G	-0.3382	-0.024	0.9715	0.9626	FALSE	FALSE	FALSE	ieu-b-7	17	64305051	0.0517	480593	0.6428	Parkinson's disease || id:ieu-b-7	Parkinson's disease	Parkinson's disease || ||	TRUE	igd	17	64305051	0.0378	3.65E-19	14743	GCST90274804	interleukin-18 receptor 1 levels	TRUE	reported	2	1	TRUE
rs79097546	T	C	T	C	-0.2754	0.2323	0.9865	0.9875	FALSE	FALSE	FALSE	ieu-b-7	22	19662319	0.1135	468692	0.0405901	Parkinson's disease || id:ieu-b-7	Parkinson's disease	Parkinson's disease || ||	TRUE	igd	22	19662319	0.056	8.75E-07	14256	GCST90274804	interleukin-18 receptor 1 levels	TRUE	reported	2	1	TRUE
rs80317525	A	G	A	G	0.1408	0.0532	0.0468	0.0475	FALSE	FALSE	FALSE	ieu-b-7	7	47517191	0.0542	468692	0.3265	Parkinson's disease || id:ieu-b-7	Parkinson's disease	Parkinson's disease || ||	TRUE	igd	7	47517191	0.0299	2.49E-06	14730	GCST90274804	interleukin-18 receptor 1 levels	TRUE	reported	2	1	TRUE
rs10207134	T	C	T	C	-0.0996	-0.0087	0.326	0.3377	FALSE	FALSE	FALSE	ieu-b-7	2	228661828	0.0241	468692	0.7177	Parkinson's disease || id:ieu-b-7	Parkinson's disease	Parkinson's disease || ||	TRUE	igd	2	228661828	0.0128	7.18E-15	14287	GCST90274766	C-C motif chemokine 20 levels	TRUE	reported	2	1	TRUE
rs10837780	T	C	T	C	0.1191	-0.0447	0.9413	0.9409	FALSE	FALSE	FALSE	ieu-b-7	11	42142787	0.0477	468692	0.3493	Parkinson's disease || id:ieu-b-7	Parkinson's disease	Parkinson's disease || ||	TRUE	igd	11	42142787	0.026	4.63E-06	14288	GCST90274766	C-C motif chemokine 20 levels	TRUE	reported	2	1	TRUE
rs111674022	T	C	T	C	-0.0953	0.0037	0.0967	0.0786	FALSE	FALSE	FALSE	ieu-b-7	1	238606022	0.0426	468692	0.9313	Parkinson's disease || id:ieu-b-7	Parkinson's disease	Parkinson's disease || ||	TRUE	igd	1	238606022	0.0208	4.61E-06	14288	GCST90274766	C-C motif chemokine 20 levels	TRUE	reported	2	1	TRUE
rs1129474	T	C	T	C	0.0573	-0.0442	0.5396	0.5295	FALSE	FALSE	FALSE	ieu-b-7	8	22584718	0.0203	482730	0.0296401	Parkinson's disease || id:ieu-b-7	Parkinson's disease	Parkinson's disease || ||	TRUE	igd	8	22584718	0.012	1.80E-06	14288	GCST90274766	C-C motif chemokine 20 levels	TRUE	reported	2	1	TRUE
rs11582772	T	C	T	C	0.2585	0.1302	0.9859	0.9871	FALSE	FALSE	FALSE	ieu-b-7	1	32260562	0.0849	482730	0.1253	Parkinson's disease || id:ieu-b-7	Parkinson's disease	Parkinson's disease || ||	TRUE	igd	1	32260562	0.0548	2.39E-06	14243	GCST90274766	C-C motif chemokine 20 levels	TRUE	reported	2	1	TRUE
rs117753190	C	G	C	G	-0.185	-0.0553	0.9688	0.9679	FALSE	TRUE	FALSE	ieu-b-7	17	67136325	0.059	482730	0.3486	Parkinson's disease || id:ieu-b-7	Parkinson's disease	Parkinson's disease || ||	TRUE	igd	17	67136325	0.0359	2.56E-07	14243	GCST90274766	C-C motif chemokine 20 levels	TRUE	reported	2	1	TRUE
rs117900576	C	G	C	G	-0.2256	-0.0209	0.9694	0.9696	FALSE	TRUE	FALSE	ieu-b-7	17	72761195	0.0779	468692	0.788301	Parkinson's disease || id:ieu-b-7	Parkinson's disease	Parkinson's disease || ||	TRUE	igd	17	72761195	0.0429	1.45E-07	13224	GCST90274766	C-C motif chemokine 20 levels	TRUE	reported	2	1	TRUE
rs13049624	A	G	A	G	-0.1315	0.0146	0.9476	0.9441	FALSE	FALSE	FALSE	ieu-b-7	21	44005002	0.0406	482730	0.7191	Parkinson's disease || id:ieu-b-7	Parkinson's disease	Parkinson's disease || ||	TRUE	igd	21	44005002	0.0276	1.89E-06	14288	GCST90274766	C-C motif chemokine 20 levels	TRUE	reported	2	1	TRUE
rs13185268	T	C	T	C	0.1091	-0.0668	0.9296	0.9372	FALSE	FALSE	FALSE	ieu-b-7	5	133019542	0.046	468692	0.1467	Parkinson's disease || id:ieu-b-7	Parkinson's disease	Parkinson's disease || ||	TRUE	igd	5	133019542	0.0239	5.00E-06	14724	GCST90274766	C-C motif chemokine 20 levels	TRUE	reported	2	1	TRUE
rs151092565	T	C	T	C	-0.1512	0.0257	0.0376	0.0384	FALSE	FALSE	FALSE	ieu-b-7	14	94625543	0.0513	482730	0.6172	Parkinson's disease || id:ieu-b-7	Parkinson's disease	Parkinson's disease || ||	TRUE	igd	14	94625543	0.0328	4.03E-06	14728	GCST90274766	C-C motif chemokine 20 levels	TRUE	reported	2	1	TRUE
rs2796032	T	C	T	C	0.0636	0.0219	0.3159	0.3063	FALSE	FALSE	FALSE	ieu-b-7	9	115519904	0.0243	468692	0.3667	Parkinson's disease || id:ieu-b-7	Parkinson's disease	Parkinson's disease || ||	TRUE	igd	9	115519904	0.0127	5.50E-07	14718	GCST90274766	C-C motif chemokine 20 levels	TRUE	reported	2	1	TRUE
rs35833676	T	C	T	C	0.0804	0.0217	0.1452	0.1561	FALSE	FALSE	FALSE	ieu-b-7	21	32961256	0.0239	482730	0.3628	Parkinson's disease || id:ieu-b-7	Parkinson's disease	Parkinson's disease || ||	TRUE	igd	21	32961256	0.0166	1.28E-06	14732	GCST90274766	C-C motif chemokine 20 levels	TRUE	reported	2	1	TRUE
rs41302923	A	G	A	G	0.1939	0.0287	0.9774	0.9759	FALSE	FALSE	FALSE	ieu-b-7	10	127693479	0.0803	468692	0.7204	Parkinson's disease || id:ieu-b-7	Parkinson's disease	Parkinson's disease || ||	TRUE	igd	10	127693479	0.0414	2.82E-06	14726	GCST90274766	C-C motif chemokine 20 levels	TRUE	reported	2	1	TRUE
rs5769672	T	G	T	G	-0.1184	0.0082	0.9406	0.9391	FALSE	FALSE	FALSE	ieu-b-7	22	49877754	0.0479	468692	0.8646	Parkinson's disease || id:ieu-b-7	Parkinson's disease	Parkinson's disease || ||	TRUE	igd	22	49877754	0.0257	4.09E-06	14732	GCST90274766	C-C motif chemokine 20 levels	TRUE	reported	2	1	TRUE
rs73072893	A	G	A	G	0.2057	-0.066	0.9739	0.9732	FALSE	FALSE	FALSE	ieu-b-7	12	19657540	0.0737	468692	0.3707	Parkinson's disease || id:ieu-b-7	Parkinson's disease	Parkinson's disease || ||	TRUE	igd	12	19657540	0.0422	1.09E-06	13230	GCST90274766	C-C motif chemokine 20 levels	TRUE	reported	2	1	TRUE
rs742493	T	C	T	C	0.1459	-0.0102	0.883	0.8834	FALSE	FALSE	FALSE	ieu-b-7	6	40998167	0.0261	482730	0.696899	Parkinson's disease || id:ieu-b-7	Parkinson's disease	Parkinson's disease || ||	TRUE	igd	6	40998167	0.0185	3.11E-15	14735	GCST90274766	C-C motif chemokine 20 levels	TRUE	reported	2	1	TRUE
rs9274623	T	G	T	G	-0.076	0.0251	0.215	0.1878	FALSE	FALSE	FALSE	ieu-b-7	6	32635998	0.0298	480593	0.4	Parkinson's disease || id:ieu-b-7	Parkinson's disease	Parkinson's disease || ||	TRUE	igd	6	32635998	0.0148	2.82E-07	14288	GCST90274766	C-C motif chemokine 20 levels	TRUE	reported	2	1	TRUE
rs10211598	T	C	T	C	-0.0628	0.014	0.6354	0.645	FALSE	FALSE	FALSE	ieu-b-7	2	137066601	0.0236	468692	0.5535	Parkinson's disease || id:ieu-b-7	Parkinson's disease	Parkinson's disease || ||	TRUE	igd	2	137066601	0.0137	4.56E-06	11770	GCST90274842	Tumor necrosis factor ligand superfamily member 14 levels	TRUE	reported	2	1	TRUE
rs11085155	A	G	A	G	-0.0811	0.0025	0.1772	0.1811	FALSE	FALSE	FALSE	ieu-b-7	19	5968688	0.0248	482730	0.9204	Parkinson's disease || id:ieu-b-7	Parkinson's disease	Parkinson's disease || ||	TRUE	igd	19	5968688	0.0176	4.07E-06	11774	GCST90274842	Tumor necrosis factor ligand superfamily member 14 levels	TRUE	reported	2	1	TRUE
rs11105725	T	C	T	C	-0.0683	-0.0044	0.3338	0.3367	FALSE	FALSE	FALSE	ieu-b-7	12	91045724	0.0287	13655	0.8773	Parkinson's disease || id:ieu-b-7	Parkinson's disease	Parkinson's disease || ||	TRUE	igd	12	91045724	0.0147	3.38E-06	11345	GCST90274842	Tumor necrosis factor ligand superfamily member 14 levels	TRUE	reported	2	1	TRUE
rs11569551	A	G	A	G	0.2584	0.0345	0.0429	0.0451	FALSE	FALSE	FALSE	ieu-b-7	19	6682873	0.0548	468692	0.528799	Parkinson's disease || id:ieu-b-7	Parkinson's disease	Parkinson's disease || ||	TRUE	igd	19	6682873	0.0327	2.74E-15	11793	GCST90274842	Tumor necrosis factor ligand superfamily member 14 levels	TRUE	reported	2	1	TRUE
rs115950744	A	G	A	G	-0.2574	-0.0113	0.0213	0.0201	FALSE	FALSE	FALSE	ieu-b-7	6	56788897	0.0782	482730	0.8853	Parkinson's disease || id:ieu-b-7	Parkinson's disease	Parkinson's disease || ||	TRUE	igd	6	56788897	0.0506	3.64E-07	11302	GCST90274842	Tumor necrosis factor ligand superfamily member 14 levels	TRUE	reported	2	1	TRUE
rs117442125	A	T	A	T	0.1692	-0.0035	0.9583	0.962	FALSE	TRUE	FALSE	ieu-b-7	7	28896826	0.063	468692	0.9554	Parkinson's disease || id:ieu-b-7	Parkinson's disease	Parkinson's disease || ||	TRUE	igd	7	28896826	0.0364	3.35E-06	11345	GCST90274842	Tumor necrosis factor ligand superfamily member 14 levels	TRUE	reported	2	1	TRUE
rs117720118	T	G	T	G	-0.1456	-0.084	0.0551	0.0579	FALSE	FALSE	FALSE	ieu-b-7	8	36844946	0.0499	468692	0.0922104	Parkinson's disease || id:ieu-b-7	Parkinson's disease	Parkinson's disease || ||	TRUE	igd	8	36844946	0.0303	1.55E-06	11773	GCST90274842	Tumor necrosis factor ligand superfamily member 14 levels	TRUE	reported	2	1	TRUE
rs117720118	T	G	T	G	-0.1456	-0.084	0.0551	0.0579	FALSE	FALSE	FALSE	ieu-b-7	8	36844946	0.0499	468692	0.0922104	Parkinson's disease || id:ieu-b-7	Parkinson's disease	Parkinson's disease || ||	TRUE	igd	8	36844946	0.0303	1.55E-06	11773	GCST90274842	Tumor necrosis factor ligand superfamily member 14 levels	TRUE	reported	2	2	TRUE
rs117720118	T	G	T	G	-0.1456	-0.084	0.0551	0.0579	FALSE	FALSE	FALSE	ieu-b-7	8	36844946	0.0499	468692	0.0922104	Parkinson's disease || id:ieu-b-7	Parkinson's disease	Parkinson's disease || ||	TRUE	igd	8	36844946	0.0303	1.55E-06	11773	GCST90274842	Tumor necrosis factor ligand superfamily member 14 levels	TRUE	reported	2	3	TRUE
rs11950562	A	C	A	C	0.0785	-0.0021	0.5494	0.5225	FALSE	FALSE	FALSE	ieu-b-7	5	131652529	0.017	482730	0.9017	Parkinson's disease || id:ieu-b-7	Parkinson's disease	Parkinson's disease || ||	TRUE	igd	5	131652529	0.0132	2.73E-09	11793	GCST90274842	Tumor necrosis factor ligand superfamily member 14 levels	TRUE	reported	2	1	TRUE
rs1461044	T	C	T	C	-0.1519	0.0229	0.0635	0.0351	FALSE	FALSE	FALSE	ieu-b-7	12	74925803	0.0635	468692	0.718399	Parkinson's disease || id:ieu-b-7	Parkinson's disease	Parkinson's disease || ||	TRUE	igd	12	74925803	0.0316	1.53E-06	11792	GCST90274842	Tumor necrosis factor ligand superfamily member 14 levels	TRUE	reported	2	1	TRUE
rs1461044	T	C	T	C	-0.1519	0.0229	0.0635	0.0351	FALSE	FALSE	FALSE	ieu-b-7	12	74925803	0.0635	468692	0.718399	Parkinson's disease || id:ieu-b-7	Parkinson's disease	Parkinson's disease || ||	TRUE	igd	12	74925803	0.0316	1.53E-06	11792	GCST90274842	Tumor necrosis factor ligand superfamily member 14 levels	TRUE	reported	2	2	TRUE
rs147119146	A	C	A	C	-0.2421	-0.0206	0.0299	0.0136	FALSE	FALSE	FALSE	ieu-b-7	4	125709779	0.1511	11518	0.8915	Parkinson's disease || id:ieu-b-7	Parkinson's disease	Parkinson's disease || ||	TRUE	igd	4	125709779	0.0498	1.17E-06	11788	GCST90274842	Tumor necrosis factor ligand superfamily member 14 levels	TRUE	reported	2	1	TRUE
rs184708984	T	C	T	C	-0.6334	-0.1184	0.0083	0.0087	FALSE	FALSE	FALSE	ieu-b-7	15	23989218	0.2201	10639	0.5907	Parkinson's disease || id:ieu-b-7	Parkinson's disease	Parkinson's disease || ||	TRUE	igd	15	23989218	0.1109	1.12E-08	6942	GCST90274842	Tumor necrosis factor ligand superfamily member 14 levels	TRUE	reported	2	1	TRUE
rs2738591	T	C	T	C	-0.063	-0.0037	0.5474	0.5635	FALSE	FALSE	FALSE	ieu-b-7	16	78681855	0.0225	468692	0.8697	Parkinson's disease || id:ieu-b-7	Parkinson's disease	Parkinson's disease || ||	TRUE	igd	16	78681855	0.0133	2.17E-06	11789	GCST90274842	Tumor necrosis factor ligand superfamily member 14 levels	TRUE	reported	2	1	TRUE
rs2738591	T	C	T	C	-0.063	-0.0037	0.5474	0.5635	FALSE	FALSE	FALSE	ieu-b-7	16	78681855	0.0225	468692	0.8697	Parkinson's disease || id:ieu-b-7	Parkinson's disease	Parkinson's disease || ||	TRUE	igd	16	78681855	0.0133	2.17E-06	11789	GCST90274842	Tumor necrosis factor ligand superfamily member 14 levels	TRUE	reported	2	2	TRUE
rs344560	T	C	T	C	-0.4894	-0.0144	0.0625	0.0606	FALSE	FALSE	FALSE	ieu-b-7	19	6665020	0.0355	482730	0.685001	Parkinson's disease || id:ieu-b-7	Parkinson's disease	Parkinson's disease || ||	TRUE	igd	19	6665020	0.0273	7.29E-72	11793	GCST90274842	Tumor necrosis factor ligand superfamily member 14 levels	TRUE	reported	2	1	TRUE
rs34925583	C	G	C	G	-0.0698	-0.0256	0.2595	0.2488	FALSE	TRUE	FALSE	ieu-b-7	18	14002436	0.0256	468692	0.3171	Parkinson's disease || id:ieu-b-7	Parkinson's disease	Parkinson's disease || ||	TRUE	igd	18	14002436	0.0152	4.39E-06	11345	GCST90274842	Tumor necrosis factor ligand superfamily member 14 levels	TRUE	reported	2	1	TRUE
rs4772260	T	C	T	C	0.0619	-0.0454	0.5736	0.5977	FALSE	FALSE	FALSE	ieu-b-7	13	100645723	0.023	468692	0.0479204	Parkinson's disease || id:ieu-b-7	Parkinson's disease	Parkinson's disease || ||	TRUE	igd	13	100645723	0.0135	4.54E-06	11790	GCST90274842	Tumor necrosis factor ligand superfamily member 14 levels	TRUE	reported	2	1	TRUE
rs59801342	A	G	A	G	0.229	0.0061	0.024	0.0214	FALSE	FALSE	FALSE	ieu-b-7	9	132432461	0.0798	468692	0.9391	Parkinson's disease || id:ieu-b-7	Parkinson's disease	Parkinson's disease || ||	TRUE	igd	9	132432461	0.0497	4.07E-06	10721	GCST90274842	Tumor necrosis factor ligand superfamily member 14 levels	TRUE	reported	2	1	TRUE
rs74600570	T	C	T	C	-0.2255	-0.1845	0.0287	0.0196	FALSE	FALSE	FALSE	ieu-b-7	15	79463978	0.0961	468692	0.0549604	Parkinson's disease || id:ieu-b-7	Parkinson's disease	Parkinson's disease || ||	TRUE	igd	15	79463978	0.0472	1.77E-06	11778	GCST90274842	Tumor necrosis factor ligand superfamily member 14 levels	TRUE	reported	2	1	TRUE
rs76778362	C	G	C	G	-0.2117	-0.0426	0.0273	0.0256	FALSE	TRUE	FALSE	ieu-b-7	5	39861942	0.0765	468692	0.5774	Parkinson's disease || id:ieu-b-7	Parkinson's disease	Parkinson's disease || ||	TRUE	igd	5	39861942	0.043	8.51E-07	11791	GCST90274842	Tumor necrosis factor ligand superfamily member 14 levels	TRUE	reported	2	1	TRUE
rs7688836	A	G	A	G	-0.0818	-0.0057	0.2019	0.1886	FALSE	FALSE	FALSE	ieu-b-7	4	94769686	0.0294	468692	0.8473	Parkinson's disease || id:ieu-b-7	Parkinson's disease	Parkinson's disease || ||	TRUE	igd	4	94769686	0.0166	8.32E-07	11791	GCST90274842	Tumor necrosis factor ligand superfamily member 14 levels	TRUE	reported	2	1	TRUE
rs78336300	A	C	A	C	0.2392	-0.0192	0.0209	0.0277	FALSE	FALSE	FALSE	ieu-b-7	8	27416526	0.0642	482730	0.7647	Parkinson's disease || id:ieu-b-7	Parkinson's disease	Parkinson's disease || ||	TRUE	igd	8	27416526	0.0522	4.60E-06	10917	GCST90274842	Tumor necrosis factor ligand superfamily member 14 levels	TRUE	reported	2	1	TRUE
rs79233212	A	G	A	G	-0.2358	-0.0823	0.023	0.0183	FALSE	FALSE	FALSE	ieu-b-7	8	99636603	0.1242	13655	0.5075	Parkinson's disease || id:ieu-b-7	Parkinson's disease	Parkinson's disease || ||	TRUE	igd	8	99636603	0.0506	3.16E-06	11345	GCST90274842	Tumor necrosis factor ligand superfamily member 14 levels	TRUE	reported	2	1	TRUE
rs79791117	T	C	T	C	-0.2336	0.019	0.9787	0.9812	FALSE	FALSE	FALSE	ieu-b-7	10	111146614	0.0961	468692	0.8434	Parkinson's disease || id:ieu-b-7	Parkinson's disease	Parkinson's disease || ||	TRUE	igd	10	111146614	0.0511	4.84E-06	10903	GCST90274842	Tumor necrosis factor ligand superfamily member 14 levels	TRUE	reported	2	1	TRUE
rs9295562	T	C	T	C	-0.0651	-0.0059	0.3144	0.3024	FALSE	FALSE	FALSE	ieu-b-7	6	22713651	0.0196	482730	0.764401	Parkinson's disease || id:ieu-b-7	Parkinson's disease	Parkinson's disease || ||	TRUE	igd	6	22713651	0.0141	3.89E-06	11771	GCST90274842	Tumor necrosis factor ligand superfamily member 14 levels	TRUE	reported	2	1	TRUE
rs9962377	T	C	T	C	-0.0905	-0.0106	0.1483	0.1534	FALSE	FALSE	FALSE	ieu-b-7	18	70105531	0.0315	468692	0.7356	Parkinson's disease || id:ieu-b-7	Parkinson's disease	Parkinson's disease || ||	TRUE	igd	18	70105531	0.0186	1.14E-06	11793	GCST90274842	Tumor necrosis factor ligand superfamily member 14 levels	TRUE	reported	2	1	TRUE
rs10212190	A	T	A	T	0.0727	-0.0015	0.6151	0.6341	FALSE	TRUE	FALSE	ieu-b-7	3	186731157	0.0233	468692	0.9474	Parkinson's disease || id:ieu-b-7	Parkinson's disease	Parkinson's disease || ||	TRUE	igd	3	186731157	0.0121	1.88E-09	14285	GCST90274835	Signaling lymphocytic activation molecule levels	TRUE	reported	2	1	TRUE
rs10499604	T	C	T	C	0.058	-0.0074	0.3266	0.3298	FALSE	FALSE	FALSE	ieu-b-7	7	38626562	0.0236	468692	0.7535	Parkinson's disease || id:ieu-b-7	Parkinson's disease	Parkinson's disease || ||	TRUE	igd	7	38626562	0.0125	3.48E-06	14730	GCST90274835	Signaling lymphocytic activation molecule levels	TRUE	reported	2	1	TRUE
rs111865527	T	C	T	C	0.2712	-0.0148	0.9863	0.9865	FALSE	FALSE	FALSE	ieu-b-7	13	26736047	0.1075	468692	0.8908	Parkinson's disease || id:ieu-b-7	Parkinson's disease	Parkinson's disease || ||	TRUE	igd	13	26736047	0.0569	1.88E-06	14244	GCST90274835	Signaling lymphocytic activation molecule levels	TRUE	reported	2	1	TRUE
rs112742549	T	C	T	C	0.2421	-0.0182	0.9791	0.9848	FALSE	FALSE	FALSE	ieu-b-7	13	107639422	0.1243	466555	0.8834	Parkinson's disease || id:ieu-b-7	Parkinson's disease	Parkinson's disease || ||	TRUE	igd	13	107639422	0.0506	1.71E-06	13499	GCST90274835	Signaling lymphocytic activation molecule levels	TRUE	reported	2	1	TRUE
rs12058421	A	C	A	C	-0.1256	0.0141	0.1616	0.1577	FALSE	FALSE	FALSE	ieu-b-7	1	160581152	0.025	482730	0.5721	Parkinson's disease || id:ieu-b-7	Parkinson's disease	Parkinson's disease || ||	TRUE	igd	1	160581152	0.0159	2.80E-15	14731	GCST90274835	Signaling lymphocytic activation molecule levels	TRUE	reported	2	1	TRUE
rs13014154	A	G	A	G	-0.0612	3.00E-04	0.3695	0.3867	FALSE	FALSE	FALSE	ieu-b-7	2	62575443	0.0184	482730	0.9873	Parkinson's disease || id:ieu-b-7	Parkinson's disease	Parkinson's disease || ||	TRUE	igd	2	62575443	0.0123	6.50E-07	14285	GCST90274835	Signaling lymphocytic activation molecule levels	TRUE	reported	2	1	TRUE
rs138657007	A	G	A	G	-0.2863	0.0501	0.0181	0.0165	FALSE	FALSE	FALSE	ieu-b-7	10	66091335	0.0998	468692	0.6157	Parkinson's disease || id:ieu-b-7	Parkinson's disease	Parkinson's disease || ||	TRUE	igd	10	66091335	0.0577	6.98E-07	12790	GCST90274835	Signaling lymphocytic activation molecule levels	TRUE	reported	2	1	TRUE
rs149092077	A	G	A	G	-0.3592	0.2282	0.9888	0.9903	FALSE	FALSE	FALSE	ieu-b-7	18	59233474	0.1861	11518	0.2203	Parkinson's disease || id:ieu-b-7	Parkinson's disease	Parkinson's disease || ||	TRUE	igd	18	59233474	0.073	8.63E-07	11137	GCST90274835	Signaling lymphocytic activation molecule levels	TRUE	reported	2	1	TRUE
rs1609310	T	G	T	G	-0.0557	0.0076	0.5136	0.5232	FALSE	FALSE	FALSE	ieu-b-7	15	55294543	0.0191	482730	0.6893	Parkinson's disease || id:ieu-b-7	Parkinson's disease	Parkinson's disease || ||	TRUE	igd	15	55294543	0.012	3.46E-06	14286	GCST90274835	Signaling lymphocytic activation molecule levels	TRUE	reported	2	1	TRUE
rs17720330	C	G	C	G	-0.1982	0.0402	0.0213	0.0189	FALSE	TRUE	FALSE	ieu-b-7	9	78767497	0.091	468692	0.658901	Parkinson's disease || id:ieu-b-7	Parkinson's disease	Parkinson's disease || ||	TRUE	igd	9	78767497	0.043	4.04E-06	14727	GCST90274835	Signaling lymphocytic activation molecule levels	TRUE	reported	2	1	TRUE
rs192245879	A	G	A	G	0.3328	0.1218	0.989	0.9769	FALSE	FALSE	FALSE	ieu-b-7	2	216910771	0.117	11518	0.2979	Parkinson's disease || id:ieu-b-7	Parkinson's disease	Parkinson's disease || ||	TRUE	igd	2	216910771	0.0655	3.76E-07	13799	GCST90274835	Signaling lymphocytic activation molecule levels	TRUE	reported	2	1	TRUE
rs2623960	T	C	T	C	0.0688	0.016	0.2204	0.2262	FALSE	FALSE	FALSE	ieu-b-7	6	152893441	0.0232	482730	0.4903	Parkinson's disease || id:ieu-b-7	Parkinson's disease	Parkinson's disease || ||	TRUE	igd	6	152893441	0.0143	1.50E-06	14286	GCST90274835	Signaling lymphocytic activation molecule levels	TRUE	reported	2	1	TRUE
rs2790462	T	C	T	C	-0.0747	-0.0205	0.2977	0.2672	FALSE	FALSE	FALSE	ieu-b-7	10	28873202	0.025	468692	0.4122	Parkinson's disease || id:ieu-b-7	Parkinson's disease	Parkinson's disease || ||	TRUE	igd	10	28873202	0.0126	3.06E-09	14733	GCST90274835	Signaling lymphocytic activation molecule levels	TRUE	reported	2	1	TRUE
rs3184504	T	C	T	C	0.097	0.0046	0.4758	0.4854	FALSE	FALSE	FALSE	ieu-b-7	12	111884608	0.0167	482730	0.7826	Parkinson's disease || id:ieu-b-7	Parkinson's disease	Parkinson's disease || ||	TRUE	igd	12	111884608	0.013	8.55E-14	11783	GCST90274835	Signaling lymphocytic activation molecule levels	TRUE	reported	2	1	TRUE
rs35271532	A	G	A	G	-0.1486	-0.0861	0.0449	0.0333	FALSE	FALSE	FALSE	ieu-b-7	18	72388527	0.0741	468692	0.2452	Parkinson's disease || id:ieu-b-7	Parkinson's disease	Parkinson's disease || ||	TRUE	igd	18	72388527	0.0324	4.51E-06	14286	GCST90274835	Signaling lymphocytic activation molecule levels	TRUE	reported	2	1	TRUE
rs3745163	A	C	A	C	0.0674	-0.0015	0.2299	0.2178	FALSE	FALSE	FALSE	ieu-b-7	19	17337555	0.0226	482730	0.9459	Parkinson's disease || id:ieu-b-7	Parkinson's disease	Parkinson's disease || ||	TRUE	igd	19	17337555	0.0145	3.35E-06	13669	GCST90274835	Signaling lymphocytic activation molecule levels	TRUE	reported	2	1	TRUE
rs73151926	T	C	T	C	0.1063	0.003	0.0805	0.0876	FALSE	FALSE	FALSE	ieu-b-7	22	22451222	0.0423	468692	0.943	Parkinson's disease || id:ieu-b-7	Parkinson's disease	Parkinson's disease || ||	TRUE	igd	22	22451222	0.0229	3.45E-06	14286	GCST90274835	Signaling lymphocytic activation molecule levels	TRUE	reported	2	1	TRUE
rs73231041	C	G	C	G	-0.2791	0.0593	0.0148	0.0186	FALSE	TRUE	FALSE	ieu-b-7	13	78282092	0.0885	468692	0.502599	Parkinson's disease || id:ieu-b-7	Parkinson's disease	Parkinson's disease || ||	TRUE	igd	13	78282092	0.0598	3.05E-06	12735	GCST90274835	Signaling lymphocytic activation molecule levels	TRUE	reported	2	1	TRUE
rs7745783	T	C	T	C	-0.0589	0.0299	0.4969	0.5033	FALSE	FALSE	FALSE	ieu-b-7	6	42462406	0.0189	482730	0.113	Parkinson's disease || id:ieu-b-7	Parkinson's disease	Parkinson's disease || ||	TRUE	igd	6	42462406	0.0119	7.44E-07	14286	GCST90274835	Signaling lymphocytic activation molecule levels	TRUE	reported	2	1	TRUE
rs79348253	A	G	A	G	-0.1585	0.0762	0.0447	0.0492	FALSE	FALSE	FALSE	ieu-b-7	7	134817203	0.0531	471013	0.1512	Parkinson's disease || id:ieu-b-7	Parkinson's disease	Parkinson's disease || ||	TRUE	igd	7	134817203	0.0295	7.75E-08	14719	GCST90274835	Signaling lymphocytic activation molecule levels	TRUE	reported	2	1	TRUE
rs10233998	T	G	T	G	0.131	-0.0299	0.0604	0.0788	FALSE	FALSE	FALSE	ieu-b-7	7	89060931	0.0437	468692	0.4938	Parkinson's disease || id:ieu-b-7	Parkinson's disease	Parkinson's disease || ||	TRUE	igd	7	89060931	0.0286	4.64E-06	11785	GCST90274805	Interleukin-1-alpha levels	TRUE	reported	2	1	TRUE
rs115494443	A	G	A	G	0.2658	-0.0654	0.0186	0.0132	FALSE	FALSE	FALSE	ieu-b-7	1	116784131	0.1141	468692	0.5662	Parkinson's disease || id:ieu-b-7	Parkinson's disease	Parkinson's disease || ||	TRUE	igd	1	116784131	0.0565	2.55E-06	10853	GCST90274805	Interleukin-1-alpha levels	TRUE	reported	2	1	TRUE
rs115602471	T	C	T	C	0.2215	0.1333	0.0311	0.0289	FALSE	FALSE	FALSE	ieu-b-7	2	170964850	0.0759	468692	0.0789205	Parkinson's disease || id:ieu-b-7	Parkinson's disease	Parkinson's disease || ||	TRUE	igd	2	170964850	0.0469	2.33E-06	11340	GCST90274805	Interleukin-1-alpha levels	TRUE	reported	2	1	TRUE
rs117537822	T	C	T	C	0.2176	0.002	0.9755	0.9776	FALSE	FALSE	FALSE	ieu-b-7	17	32073614	0.0819	468692	0.9802	Parkinson's disease || id:ieu-b-7	Parkinson's disease	Parkinson's disease || ||	TRUE	igd	17	32073614	0.0439	7.17E-07	11788	GCST90274805	Interleukin-1-alpha levels	TRUE	reported	2	1	TRUE
rs11759846	A	G	A	G	-0.3263	0.0097	0.0799	0.0699	FALSE	FALSE	FALSE	ieu-b-7	6	32586222	0.0383	479714	0.8003	Parkinson's disease || id:ieu-b-7	Parkinson's disease	Parkinson's disease || ||	TRUE	igd	6	32586222	0.0266	1.36E-34	11788	GCST90274805	Interleukin-1-alpha levels	TRUE	reported	2	1	TRUE
rs11878153	A	G	A	G	0.1116	0.0107	0.9015	0.9022	FALSE	FALSE	FALSE	ieu-b-7	18	308555	0.0326	482730	0.742499	Parkinson's disease || id:ieu-b-7	Parkinson's disease	Parkinson's disease || ||	TRUE	igd	18	308555	0.0221	4.42E-07	11787	GCST90274805	Interleukin-1-alpha levels	TRUE	reported	2	1	TRUE
rs12047801	T	C	T	C	0.0783	-0.0226	0.174	0.1705	FALSE	FALSE	FALSE	ieu-b-7	1	105113404	0.0295	468692	0.4438	Parkinson's disease || id:ieu-b-7	Parkinson's disease	Parkinson's disease || ||	TRUE	igd	1	105113404	0.0171	4.67E-06	11785	GCST90274805	Interleukin-1-alpha levels	TRUE	reported	2	1	TRUE
rs13195317	T	C	T	C	-0.3251	0.1021	0.0358	0.0959	FALSE	FALSE	FALSE	ieu-b-7	6	32656094	0.0517	25556	0.0484797	Parkinson's disease || id:ieu-b-7	Parkinson's disease	Parkinson's disease || ||	TRUE	igd	6	32656094	0.0554	4.40E-09	11301	GCST90274805	Interleukin-1-alpha levels	TRUE	reported	2	1	TRUE
rs16886503	A	T	A	T	0.2438	0.1569	0.9824	0.9822	FALSE	TRUE	FALSE	ieu-b-7	8	89744017	0.0913	468692	0.0857097	Parkinson's disease || id:ieu-b-7	Parkinson's disease	Parkinson's disease || ||	TRUE	igd	8	89744017	0.0524	3.28E-06	11786	GCST90274805	Interleukin-1-alpha levels	TRUE	reported	2	1	TRUE
rs4767214	T	C	T	C	0.062	-0.0181	0.5326	0.5103	FALSE	FALSE	FALSE	ieu-b-7	12	114539621	0.0219	471013	0.4086	Parkinson's disease || id:ieu-b-7	Parkinson's disease	Parkinson's disease || ||	TRUE	igd	12	114539621	0.013	1.85E-06	11772	GCST90274805	Interleukin-1-alpha levels	TRUE	reported	2	1	TRUE
rs523604	A	G	A	G	0.0754	0.0179	0.5264	0.5349	FALSE	FALSE	FALSE	ieu-b-7	11	118755738	0.0171	482730	0.2949	Parkinson's disease || id:ieu-b-7	Parkinson's disease	Parkinson's disease || ||	TRUE	igd	11	118755738	0.0142	1.10E-07	10290	GCST90274805	Interleukin-1-alpha levels	TRUE	reported	2	1	TRUE
rs7138836	A	T	A	T	-0.0982	0.0321	0.1141	0.0991	FALSE	TRUE	FALSE	ieu-b-7	12	103893601	0.0374	468692	0.3899	Parkinson's disease || id:ieu-b-7	Parkinson's disease	Parkinson's disease || ||	TRUE	igd	12	103893601	0.0207	2.10E-06	11775	GCST90274805	Interleukin-1-alpha levels	TRUE	reported	2	1	TRUE
rs10234370	T	C	T	C	0.0582	0.0062	0.6371	0.6381	FALSE	FALSE	FALSE	ieu-b-7	7	28486167	0.0243	468692	0.7993	Parkinson's disease || id:ieu-b-7	Parkinson's disease	Parkinson's disease || ||	TRUE	igd	7	28486167	0.0127	4.59E-06	14295	GCST90274815	Interleukin-6 levels	TRUE	reported	2	1	TRUE
rs10977774	A	C	A	C	-0.3418	0.1126	0.9865	0.9933	FALSE	FALSE	FALSE	ieu-b-7	9	954741	0.1601	25556	0.482	Parkinson's disease || id:ieu-b-7	Parkinson's disease	Parkinson's disease || ||	TRUE	igd	9	954741	0.0701	1.08E-06	12312	GCST90274815	Interleukin-6 levels	TRUE	reported	2	1	TRUE
rs1346147	A	G	A	G	-0.0659	0.0167	0.7459	0.7566	FALSE	FALSE	FALSE	ieu-b-7	8	21260780	0.026	468692	0.52	Parkinson's disease || id:ieu-b-7	Parkinson's disease	Parkinson's disease || ||	TRUE	igd	8	21260780	0.0135	1.05E-06	14295	GCST90274815	Interleukin-6 levels	TRUE	reported	2	1	TRUE
rs185969953	T	G	T	G	-0.3427	0.3585	0.0105	0.0118	FALSE	FALSE	FALSE	ieu-b-7	13	68942611	0.1598	12312	0.0249299	Parkinson's disease || id:ieu-b-7	Parkinson's disease	Parkinson's disease || ||	TRUE	igd	13	68942611	0.0682	5.04E-07	12934	GCST90274815	Interleukin-6 levels	TRUE	reported	2	1	TRUE
rs187416244	T	C	T	C	-0.2244	0.1359	0.0182	0.0148	FALSE	FALSE	FALSE	ieu-b-7	7	76792340	0.0996	468692	0.1723	Parkinson's disease || id:ieu-b-7	Parkinson's disease	Parkinson's disease || ||	TRUE	igd	7	76792340	0.0469	1.71E-06	14726	GCST90274815	Interleukin-6 levels	TRUE	reported	2	1	TRUE
rs2228145	A	C	A	C	-0.1684	-0.0193	0.6128	0.6021	FALSE	FALSE	FALSE	ieu-b-7	1	154426970	0.0172	482730	0.2613	Parkinson's disease || id:ieu-b-7	Parkinson's disease	Parkinson's disease || ||	TRUE	igd	1	154426970	0.0119	1.83E-45	14742	GCST90274815	Interleukin-6 levels	TRUE	reported	2	1	TRUE
rs2228145	A	C	A	C	-0.1684	-0.0193	0.6128	0.6021	FALSE	FALSE	FALSE	ieu-b-7	1	154426970	0.0172	482730	0.2613	Parkinson's disease || id:ieu-b-7	Parkinson's disease	Parkinson's disease || ||	TRUE	igd	1	154426970	0.0119	1.83E-45	14742	GCST90274815	Interleukin-6 levels	TRUE	reported	2	2	TRUE
rs248536	T	G	T	G	-0.0671	-0.0072	0.2276	0.2324	FALSE	FALSE	FALSE	ieu-b-7	5	141146747	0.0236	482730	0.761001	Parkinson's disease || id:ieu-b-7	Parkinson's disease	Parkinson's disease || ||	TRUE	igd	5	141146747	0.0143	2.70E-06	14295	GCST90274815	Interleukin-6 levels	TRUE	reported	2	1	TRUE
rs10242459	A	G	A	G	0.0729	-0.0589	0.8219	0.806	FALSE	FALSE	FALSE	ieu-b-7	7	3911280	0.0222	482730	0.00790697	Parkinson's disease || id:ieu-b-7	Parkinson's disease	Parkinson's disease || ||	TRUE	igd	7	3911280	0.0154	2.20E-06	14729	GCST90274765	C-C motif chemokine 19 levels	TRUE	reported	2	1	TRUE
rs10496135	C	G	C	G	0.1856	0.0567	0.9689	0.9761	FALSE	TRUE	FALSE	ieu-b-7	2	66640363	0.0747	468692	0.4478	Parkinson's disease || id:ieu-b-7	Parkinson's disease	Parkinson's disease || ||	TRUE	igd	2	66640363	0.0384	1.34E-06	14288	GCST90274765	C-C motif chemokine 19 levels	TRUE	reported	2	1	TRUE
rs113539352	C	G	C	G	0.4485	0.2513	0.992	0.9848	FALSE	TRUE	FALSE	ieu-b-7	3	58516854	0.175	10639	0.151	Parkinson's disease || id:ieu-b-7	Parkinson's disease	Parkinson's disease || ||	TRUE	igd	3	58516854	0.0922	1.15E-06	11439	GCST90274765	C-C motif chemokine 19 levels	TRUE	reported	2	1	TRUE
rs11574915	A	C	A	C	-0.1464	-0.0137	0.8639	0.8723	FALSE	FALSE	FALSE	ieu-b-7	9	34710084	0.0285	482730	0.630901	Parkinson's disease || id:ieu-b-7	Parkinson's disease	Parkinson's disease || ||	TRUE	igd	9	34710084	0.017	7.19E-18	14733	GCST90274765	C-C motif chemokine 19 levels	TRUE	reported	2	1	TRUE
rs138108512	A	G	A	G	-0.2939	0.1291	0.0119	0.0107	FALSE	FALSE	FALSE	ieu-b-7	14	76855291	0.1673	11518	0.4404	Parkinson's disease || id:ieu-b-7	Parkinson's disease	Parkinson's disease || ||	TRUE	igd	14	76855291	0.0616	1.83E-06	13422	GCST90274765	C-C motif chemokine 19 levels	TRUE	reported	2	1	TRUE
rs1415763	C	G	C	G	0.0757	0.0132	0.1687	0.1657	FALSE	TRUE	FALSE	ieu-b-7	6	125027776	0.0257	482730	0.6084	Parkinson's disease || id:ieu-b-7	Parkinson's disease	Parkinson's disease || ||	TRUE	igd	6	125027776	0.0157	1.42E-06	14731	GCST90274765	C-C motif chemokine 19 levels	TRUE	reported	2	1	TRUE
rs147708384	T	C	T	C	-0.2707	-0.097	0.0151	0.0112	FALSE	FALSE	FALSE	ieu-b-7	17	14918425	0.1664	11518	0.56	Parkinson's disease || id:ieu-b-7	Parkinson's disease	Parkinson's disease || ||	TRUE	igd	17	14918425	0.0574	2.40E-06	13801	GCST90274765	C-C motif chemokine 19 levels	TRUE	reported	2	1	TRUE
rs34791102	A	G	A	G	0.1238	-0.0292	0.0534	0.0536	FALSE	FALSE	FALSE	ieu-b-7	9	35612978	0.0378	482730	0.4398	Parkinson's disease || id:ieu-b-7	Parkinson's disease	Parkinson's disease || ||	TRUE	igd	9	35612978	0.0265	2.99E-06	14735	GCST90274765	C-C motif chemokine 19 levels	TRUE	reported	2	1	TRUE
rs3792790	A	C	A	C	0.0551	0.0335	0.4736	0.4563	FALSE	FALSE	FALSE	ieu-b-7	5	150442171	0.0186	482730	0.0726608	Parkinson's disease || id:ieu-b-7	Parkinson's disease	Parkinson's disease || ||	TRUE	igd	5	150442171	0.012	4.40E-06	14288	GCST90274765	C-C motif chemokine 19 levels	TRUE	reported	2	1	TRUE
rs4554017	T	C	T	C	0.0596	-0.022	0.3904	0.3939	FALSE	FALSE	FALSE	ieu-b-7	4	145124024	0.0203	482730	0.2789	Parkinson's disease || id:ieu-b-7	Parkinson's disease	Parkinson's disease || ||	TRUE	igd	4	145124024	0.0122	1.03E-06	14288	GCST90274765	C-C motif chemokine 19 levels	TRUE	reported	2	1	TRUE
rs4907572	A	G	A	G	-0.0671	0.0265	0.2653	0.2655	FALSE	FALSE	FALSE	ieu-b-7	13	113647321	0.0249	471013	0.2882	Parkinson's disease || id:ieu-b-7	Parkinson's disease	Parkinson's disease || ||	TRUE	igd	13	113647321	0.0137	9.69E-07	14722	GCST90274765	C-C motif chemokine 19 levels	TRUE	reported	2	1	TRUE
rs62292952	T	G	T	G	0.2346	-0.0105	0.8822	0.8843	FALSE	FALSE	FALSE	ieu-b-7	3	132200719	0.0265	482730	0.6928	Parkinson's disease || id:ieu-b-7	Parkinson's disease	Parkinson's disease || ||	TRUE	igd	3	132200719	0.0185	7.53E-37	14728	GCST90274765	C-C motif chemokine 19 levels	TRUE	reported	2	1	TRUE
rs6486995	A	T	A	T	-0.0697	0.0094	0.2452	0.2454	FALSE	TRUE	FALSE	ieu-b-7	12	19813981	0.0261	468692	0.7183	Parkinson's disease || id:ieu-b-7	Parkinson's disease	Parkinson's disease || ||	TRUE	igd	12	19813981	0.0135	2.43E-07	14735	GCST90274765	C-C motif chemokine 19 levels	TRUE	reported	2	1	TRUE
rs6870560	T	C	T	C	0.0863	-0.0666	0.8559	0.8631	FALSE	FALSE	FALSE	ieu-b-7	5	174187919	0.0324	468692	0.0401597	Parkinson's disease || id:ieu-b-7	Parkinson's disease	Parkinson's disease || ||	TRUE	igd	5	174187919	0.0169	3.28E-07	14732	GCST90274765	C-C motif chemokine 19 levels	TRUE	reported	2	1	TRUE
rs73257451	T	C	T	C	-0.3645	-0.0437	0.989	0.9892	FALSE	FALSE	FALSE	ieu-b-7	8	61418130	0.1505	12517	0.7715	Parkinson's disease || id:ieu-b-7	Parkinson's disease	Parkinson's disease || ||	TRUE	igd	8	61418130	0.0756	1.43E-06	11337	GCST90274765	C-C motif chemokine 19 levels	TRUE	reported	2	1	TRUE
rs74764632	A	T	A	T	0.1349	-0.0189	0.9557	0.9559	FALSE	TRUE	FALSE	ieu-b-7	16	57300587	0.0548	468692	0.7305	Parkinson's disease || id:ieu-b-7	Parkinson's disease	Parkinson's disease || ||	TRUE	igd	16	57300587	0.0294	4.47E-06	14734	GCST90274765	C-C motif chemokine 19 levels	TRUE	reported	2	1	TRUE
rs7595241	C	G	C	G	0.0615	0.0046	0.6941	0.7042	FALSE	TRUE	FALSE	ieu-b-7	2	7425475	0.0247	468692	0.851	Parkinson's disease || id:ieu-b-7	Parkinson's disease	Parkinson's disease || ||	TRUE	igd	2	7425475	0.013	2.24E-06	14288	GCST90274765	C-C motif chemokine 19 levels	TRUE	reported	2	1	TRUE
rs79086127	T	C	T	C	-0.2096	-0.0669	0.0195	0.0237	FALSE	FALSE	FALSE	ieu-b-7	4	123839263	0.0691	482202	0.3332	Parkinson's disease || id:ieu-b-7	Parkinson's disease	Parkinson's disease || ||	TRUE	igd	4	123839263	0.045	3.20E-06	14247	GCST90274765	C-C motif chemokine 19 levels	TRUE	reported	2	1	TRUE
rs9469127	C	G	C	G	-0.4884	-0.0454	0.9365	0.9631	FALSE	TRUE	FALSE	ieu-b-7	6	32444093	0.0497	482730	0.3609	Parkinson's disease || id:ieu-b-7	Parkinson's disease	Parkinson's disease || ||	TRUE	igd	6	32444093	0.0277	1.41E-69	14735	GCST90274765	C-C motif chemokine 19 levels	TRUE	reported	2	1	TRUE
rs1032417	C	G	C	G	-0.0858	-0.0015	0.1545	0.1637	FALSE	TRUE	FALSE	ieu-b-7	12	62645486	0.03	468692	0.9608	Parkinson's disease || id:ieu-b-7	Parkinson's disease	Parkinson's disease || ||	TRUE	igd	12	62645486	0.0165	1.99E-07	14296	GCST90274763	Caspase 8 levels	TRUE	reported	2	1	TRUE
rs1034059	A	G	A	G	0.0681	-0.0333	0.6981	0.7145	FALSE	FALSE	FALSE	ieu-b-7	6	158193698	0.0321	13655	0.2993	Parkinson's disease || id:ieu-b-7	Parkinson's disease	Parkinson's disease || ||	TRUE	igd	6	158193698	0.0145	2.65E-06	14296	GCST90274763	Caspase 8 levels	TRUE	reported	2	1	TRUE
rs111764025	C	G	C	G	0.1095	-0.0044	0.9304	0.9303	FALSE	TRUE	FALSE	ieu-b-7	8	5557775	0.0455	468692	0.9222	Parkinson's disease || id:ieu-b-7	Parkinson's disease	Parkinson's disease || ||	TRUE	igd	8	5557775	0.0238	4.21E-06	14731	GCST90274763	Caspase 8 levels	TRUE	reported	2	1	TRUE
rs11695193	A	T	A	T	-0.0806	0.0335	0.1582	0.1518	FALSE	TRUE	FALSE	ieu-b-7	2	231090015	0.0253	482730	0.1856	Parkinson's disease || id:ieu-b-7	Parkinson's disease	Parkinson's disease || ||	TRUE	igd	2	231090015	0.0162	6.51E-07	14743	GCST90274763	Caspase 8 levels	TRUE	reported	2	1	TRUE
rs11709039	T	C	T	C	0.0781	0.0021	0.856	0.8535	FALSE	FALSE	FALSE	ieu-b-7	3	152332673	0.0318	468692	0.9473	Parkinson's disease || id:ieu-b-7	Parkinson's disease	Parkinson's disease || ||	TRUE	igd	3	152332673	0.0168	3.34E-06	14743	GCST90274763	Caspase 8 levels	TRUE	reported	2	1	TRUE
rs12073499	A	C	A	C	-0.0812	0.0143	0.8466	0.8573	FALSE	FALSE	FALSE	ieu-b-7	1	157270515	0.0325	468692	0.6603	Parkinson's disease || id:ieu-b-7	Parkinson's disease	Parkinson's disease || ||	TRUE	igd	1	157270515	0.0167	1.16E-06	14295	GCST90274763	Caspase 8 levels	TRUE	reported	2	1	TRUE
rs137887001	C	G	C	G	0.2318	-0.0572	0.9827	0.9816	FALSE	TRUE	FALSE	ieu-b-7	20	44566861	0.0666	482730	0.3904	Parkinson's disease || id:ieu-b-7	Parkinson's disease	Parkinson's disease || ||	TRUE	igd	20	44566861	0.0486	1.85E-06	14296	GCST90274763	Caspase 8 levels	TRUE	reported	2	1	TRUE
rs140844269	C	G	C	G	-0.3615	0.1332	0.0099	0.0109	FALSE	TRUE	FALSE	ieu-b-7	11	63817395	0.1372	25556	0.3318	Parkinson's disease || id:ieu-b-7	Parkinson's disease	Parkinson's disease || ||	TRUE	igd	11	63817395	0.0776	3.19E-06	12330	GCST90274763	Caspase 8 levels	TRUE	reported	2	1	TRUE
rs148608719	A	G	A	G	0.3474	-0.0835	0.0145	0.0181	FALSE	FALSE	FALSE	ieu-b-7	5	180339648	0.2715	5380	0.758501	Parkinson's disease || id:ieu-b-7	Parkinson's disease	Parkinson's disease || ||	TRUE	igd	5	180339648	0.0683	3.65E-07	12745	GCST90274763	Caspase 8 levels	TRUE	reported	2	1	TRUE
rs56328050	C	G	C	G	-0.1987	0.0084	0.8696	0.8735	FALSE	TRUE	FALSE	ieu-b-7	2	202164805	0.0254	482730	0.7415	Parkinson's disease || id:ieu-b-7	Parkinson's disease	Parkinson's disease || ||	TRUE	igd	2	202164805	0.0173	1.56E-30	14743	GCST90274763	Caspase 8 levels	TRUE	reported	2	1	TRUE
rs73306603	T	C	T	C	0.2044	0.0386	0.978	0.975	FALSE	FALSE	FALSE	ieu-b-7	10	84027526	0.0722	468692	0.593401	Parkinson's disease || id:ieu-b-7	Parkinson's disease	Parkinson's disease || ||	TRUE	igd	10	84027526	0.0412	7.01E-07	14741	GCST90274763	Caspase 8 levels	TRUE	reported	2	1	TRUE
rs78449258	A	G	A	G	-0.2001	-0.0465	0.9804	0.9789	FALSE	FALSE	FALSE	ieu-b-7	9	22742536	0.0802	468692	0.5616	Parkinson's disease || id:ieu-b-7	Parkinson's disease	Parkinson's disease || ||	TRUE	igd	9	22742536	0.0428	2.94E-06	14744	GCST90274763	Caspase 8 levels	TRUE	reported	2	1	TRUE
rs1034059	A	G	A	G	0.076	-0.0333	0.6981	0.7145	FALSE	FALSE	FALSE	ieu-b-7	6	158193698	0.0321	13655	0.2993	Parkinson's disease || id:ieu-b-7	Parkinson's disease	Parkinson's disease || ||	TRUE	igd	6	158193698	0.0145	1.59E-07	14288	GCST90274834	SIR2-like protein 2 levels	TRUE	reported	2	1	TRUE
rs11115639	A	C	A	C	-0.0841	0.0055	0.8864	0.8818	FALSE	FALSE	FALSE	ieu-b-7	12	83600525	0.0344	468692	0.8735	Parkinson's disease || id:ieu-b-7	Parkinson's disease	Parkinson's disease || ||	TRUE	igd	12	83600525	0.0184	4.86E-06	14730	GCST90274834	SIR2-like protein 2 levels	TRUE	reported	2	1	TRUE
rs115455827	A	G	A	G	0.1277	0.0177	0.9506	0.958	FALSE	FALSE	FALSE	ieu-b-7	5	78787853	0.0477	482730	0.710799	Parkinson's disease || id:ieu-b-7	Parkinson's disease	Parkinson's disease || ||	TRUE	igd	5	78787853	0.0277	4.02E-06	14735	GCST90274834	SIR2-like protein 2 levels	TRUE	reported	2	1	TRUE
rs116198125	T	C	T	C	-0.1521	-0.0384	0.9617	0.9692	FALSE	FALSE	FALSE	ieu-b-7	3	14613224	0.0592	482730	0.5163	Parkinson's disease || id:ieu-b-7	Parkinson's disease	Parkinson's disease || ||	TRUE	igd	3	14613224	0.0329	3.78E-06	14727	GCST90274834	SIR2-like protein 2 levels	TRUE	reported	2	1	TRUE
rs138897138	A	G	A	G	0.104	0.0148	0.9138	0.9086	FALSE	FALSE	FALSE	ieu-b-7	2	122731427	0.0398	468692	0.7103	Parkinson's disease || id:ieu-b-7	Parkinson's disease	Parkinson's disease || ||	TRUE	igd	2	122731427	0.0218	1.84E-06	14288	GCST90274834	SIR2-like protein 2 levels	TRUE	reported	2	1	TRUE
rs144373891	T	C	T	C	-0.5739	0.0165	0.0161	0.0125	FALSE	FALSE	FALSE	ieu-b-7	19	39379770	0.0932	25556	0.8595	Parkinson's disease || id:ieu-b-7	Parkinson's disease	Parkinson's disease || ||	TRUE	igd	19	39379770	0.0515	7.69E-29	14736	GCST90274834	SIR2-like protein 2 levels	TRUE	reported	2	1	TRUE
rs147383134	T	C	T	C	0.2573	0.2219	0.9858	0.9855	FALSE	FALSE	FALSE	ieu-b-7	8	89590527	0.1057	468692	0.0357899	Parkinson's disease || id:ieu-b-7	Parkinson's disease	Parkinson's disease || ||	TRUE	igd	8	89590527	0.0551	3.02E-06	13801	GCST90274834	SIR2-like protein 2 levels	TRUE	reported	2	1	TRUE
rs60459634	A	G	A	G	-0.1063	-0.0303	0.0886	0.0788	FALSE	FALSE	FALSE	ieu-b-7	4	160629137	0.0465	468692	0.515	Parkinson's disease || id:ieu-b-7	Parkinson's disease	Parkinson's disease || ||	TRUE	igd	4	160629137	0.0229	3.45E-06	14288	GCST90274834	SIR2-like protein 2 levels	TRUE	reported	2	1	TRUE
rs72883370	A	G	A	G	-0.3428	-0.1648	0.989	0.99	FALSE	FALSE	FALSE	ieu-b-7	6	63413043	0.2081	11518	0.4285	Parkinson's disease || id:ieu-b-7	Parkinson's disease	Parkinson's disease || ||	TRUE	igd	6	63413043	0.0737	3.30E-06	12737	GCST90274834	SIR2-like protein 2 levels	TRUE	reported	2	1	TRUE
rs7718478	A	T	A	T	0.0639	0.0195	0.7496	0.7573	FALSE	TRUE	FALSE	ieu-b-7	5	177560339	0.0268	468692	0.4679	Parkinson's disease || id:ieu-b-7	Parkinson's disease	Parkinson's disease || ||	TRUE	igd	5	177560339	0.0138	3.65E-06	14288	GCST90274834	SIR2-like protein 2 levels	TRUE	reported	2	1	TRUE
rs77381020	T	C	T	C	0.0862	-0.0095	0.8546	0.873	FALSE	FALSE	FALSE	ieu-b-7	13	37413465	0.0373	468692	0.7983	Parkinson's disease || id:ieu-b-7	Parkinson's disease	Parkinson's disease || ||	TRUE	igd	13	37413465	0.0184	2.80E-06	14288	GCST90274834	SIR2-like protein 2 levels	TRUE	reported	2	1	TRUE
rs1034059	A	G	A	G	0.0695	-0.0333	0.698	0.7145	FALSE	FALSE	FALSE	ieu-b-7	6	158193698	0.0321	13655	0.2993	Parkinson's disease || id:ieu-b-7	Parkinson's disease	Parkinson's disease || ||	TRUE	igd	6	158193698	0.0145	1.64E-06	14288	GCST90274837	STAM binding protein levels	TRUE	reported	2	1	TRUE
rs111581172	A	G	A	G	-0.1722	0.0084	0.0323	0.0323	FALSE	FALSE	FALSE	ieu-b-7	14	104363671	0.0555	482730	0.8793	Parkinson's disease || id:ieu-b-7	Parkinson's disease	Parkinson's disease || ||	TRUE	igd	14	104363671	0.0352	9.98E-07	14736	GCST90274837	STAM binding protein levels	TRUE	reported	2	1	TRUE
rs111872246	A	G	A	G	0.2195	0.0814	0.0229	0.0194	FALSE	FALSE	FALSE	ieu-b-7	2	74061232	0.0636	482730	0.2003	Parkinson's disease || id:ieu-b-7	Parkinson's disease	Parkinson's disease || ||	TRUE	igd	2	74061232	0.0425	2.41E-07	14248	GCST90274837	STAM binding protein levels	TRUE	reported	2	1	TRUE
rs116198125	T	C	T	C	-0.1484	-0.0384	0.9619	0.9692	FALSE	FALSE	FALSE	ieu-b-7	3	14613224	0.0592	482730	0.5163	Parkinson's disease || id:ieu-b-7	Parkinson's disease	Parkinson's disease || ||	TRUE	igd	3	14613224	0.0325	4.97E-06	14727	GCST90274837	STAM binding protein levels	TRUE	reported	2	1	TRUE
rs138897138	A	G	A	G	0.1085	0.0148	0.9138	0.9086	FALSE	FALSE	FALSE	ieu-b-7	2	122731427	0.0398	468692	0.7103	Parkinson's disease || id:ieu-b-7	Parkinson's disease	Parkinson's disease || ||	TRUE	igd	2	122731427	0.0218	6.46E-07	14288	GCST90274837	STAM binding protein levels	TRUE	reported	2	1	TRUE
rs140656901	A	G	A	G	0.1288	-0.0101	0.0724	0.0568	FALSE	FALSE	FALSE	ieu-b-7	19	6195636	0.0572	468692	0.8603	Parkinson's disease || id:ieu-b-7	Parkinson's disease	Parkinson's disease || ||	TRUE	igd	19	6195636	0.0272	2.19E-06	13224	GCST90274837	STAM binding protein levels	TRUE	reported	2	1	TRUE
rs2280441	A	G	A	G	-0.1571	0.1008	0.0404	0.0343	FALSE	FALSE	FALSE	ieu-b-7	15	81240669	0.0659	468692	0.1262	Parkinson's disease || id:ieu-b-7	Parkinson's disease	Parkinson's disease || ||	TRUE	igd	15	81240669	0.0309	3.69E-07	14735	GCST90274837	STAM binding protein levels	TRUE	reported	2	1	TRUE
rs73327656	A	G	A	G	0.235	-0.0636	0.0269	0.0141	FALSE	FALSE	FALSE	ieu-b-7	17	60294757	0.106	468692	0.5485	Parkinson's disease || id:ieu-b-7	Parkinson's disease	Parkinson's disease || ||	TRUE	igd	17	60294757	0.0512	4.44E-06	13801	GCST90274837	STAM binding protein levels	TRUE	reported	2	1	TRUE
rs75610895	T	C	T	C	-0.1908	8.00E-04	0.0247	0.0253	FALSE	FALSE	FALSE	ieu-b-7	10	6800809	0.0591	482730	0.9897	Parkinson's disease || id:ieu-b-7	Parkinson's disease	Parkinson's disease || ||	TRUE	igd	10	6800809	0.0394	1.28E-06	14730	GCST90274837	STAM binding protein levels	TRUE	reported	2	1	TRUE
rs10401186	A	G	A	G	0.1261	-0.008	0.1309	0.1261	FALSE	FALSE	FALSE	ieu-b-7	19	8041383	0.0304	482730	0.792399	Parkinson's disease || id:ieu-b-7	Parkinson's disease	Parkinson's disease || ||	TRUE	igd	19	8041383	0.0178	1.40E-12	14288	GCST90274768	C-C motif chemokine 25 levels	TRUE	reported	2	1	TRUE
rs10792444	T	C	T	C	-0.0865	-0.0158	0.8838	0.8957	FALSE	FALSE	FALSE	ieu-b-7	11	64434151	0.0285	482730	0.579599	Parkinson's disease || id:ieu-b-7	Parkinson's disease	Parkinson's disease || ||	TRUE	igd	11	64434151	0.0181	1.76E-06	14732	GCST90274768	C-C motif chemokine 25 levels	TRUE	reported	2	1	TRUE
rs11028036	A	G	A	G	0.0546	-0.0096	0.5707	0.5683	FALSE	FALSE	FALSE	ieu-b-7	11	24600146	0.0225	468692	0.6691	Parkinson's disease || id:ieu-b-7	Parkinson's disease	Parkinson's disease || ||	TRUE	igd	11	24600146	0.0117	3.06E-06	14728	GCST90274768	C-C motif chemokine 25 levels	TRUE	reported	2	1	TRUE
rs11140450	A	T	A	T	-0.2681	0.0966	0.9693	0.9875	FALSE	TRUE	FALSE	ieu-b-7	9	86838024	0.1258	14977	0.4425	Parkinson's disease || id:ieu-b-7	Parkinson's disease	Parkinson's disease || ||	TRUE	igd	9	86838024	0.0579	3.65E-06	10797	GCST90274768	C-C motif chemokine 25 levels	TRUE	reported	2	1	TRUE
rs111437511	T	C	T	C	0.1437	0.0476	0.0428	0.0512	FALSE	FALSE	FALSE	ieu-b-7	8	10694001	0.047	482730	0.3117	Parkinson's disease || id:ieu-b-7	Parkinson's disease	Parkinson's disease || ||	TRUE	igd	8	10694001	0.0297	1.31E-06	14733	GCST90274768	C-C motif chemokine 25 levels	TRUE	reported	2	1	TRUE
rs111437511	T	C	T	C	0.1437	0.0476	0.0428	0.0512	FALSE	FALSE	FALSE	ieu-b-7	8	10694001	0.047	482730	0.3117	Parkinson's disease || id:ieu-b-7	Parkinson's disease	Parkinson's disease || ||	TRUE	igd	8	10694001	0.0297	1.31E-06	14733	GCST90274768	C-C motif chemokine 25 levels	TRUE	reported	2	2	TRUE
rs116534774	T	C	T	C	0.3717	0.1249	0.9916	0.9887	FALSE	FALSE	FALSE	ieu-b-7	9	125200862	0.1572	11518	0.427	Parkinson's disease || id:ieu-b-7	Parkinson's disease	Parkinson's disease || ||	TRUE	igd	9	125200862	0.0777	1.72E-06	11139	GCST90274768	C-C motif chemokine 25 levels	TRUE	reported	2	1	TRUE
rs12114935	A	G	A	G	0.0769	0.0045	0.7856	0.7885	FALSE	FALSE	FALSE	ieu-b-7	8	42100809	0.0274	468692	0.871	Parkinson's disease || id:ieu-b-7	Parkinson's disease	Parkinson's disease || ||	TRUE	igd	8	42100809	0.0142	6.11E-08	14732	GCST90274768	C-C motif chemokine 25 levels	TRUE	reported	2	1	TRUE
rs12606983	T	C	T	C	-0.0673	-0.0307	0.2475	0.2534	FALSE	FALSE	FALSE	ieu-b-7	18	2511738	0.025	470485	0.2184	Parkinson's disease || id:ieu-b-7	Parkinson's disease	Parkinson's disease || ||	TRUE	igd	18	2511738	0.0134	5.10E-07	14715	GCST90274768	C-C motif chemokine 25 levels	TRUE	reported	2	1	TRUE
rs143132666	A	C	A	C	-0.1934	0.0318	0.0225	0.0214	FALSE	FALSE	FALSE	ieu-b-7	1	160762078	0.069	482730	0.6451	Parkinson's disease || id:ieu-b-7	Parkinson's disease	Parkinson's disease || ||	TRUE	igd	1	160762078	0.0406	1.90E-06	14734	GCST90274768	C-C motif chemokine 25 levels	TRUE	reported	2	1	TRUE
rs147851492	A	G	A	G	0.2127	0.0948	0.0215	0.0204	FALSE	FALSE	FALSE	ieu-b-7	15	56638156	0.0896	468692	0.2898	Parkinson's disease || id:ieu-b-7	Parkinson's disease	Parkinson's disease || ||	TRUE	igd	15	56638156	0.0449	2.17E-06	14727	GCST90274768	C-C motif chemokine 25 levels	TRUE	reported	2	1	TRUE
rs149395110	T	C	T	C	-0.2782	0.0226	0.0129	0.0112	FALSE	FALSE	FALSE	ieu-b-7	2	130959219	0.1266	466555	0.8581	Parkinson's disease || id:ieu-b-7	Parkinson's disease	Parkinson's disease || ||	TRUE	igd	2	130959219	0.0609	4.92E-06	12880	GCST90274768	C-C motif chemokine 25 levels	TRUE	reported	2	1	TRUE
rs1705699	T	C	T	C	-0.0546	0.0238	0.5447	0.5613	FALSE	FALSE	FALSE	ieu-b-7	8	23781453	0.0175	482730	0.1739	Parkinson's disease || id:ieu-b-7	Parkinson's disease	Parkinson's disease || ||	TRUE	igd	8	23781453	0.0116	2.52E-06	14714	GCST90274768	C-C motif chemokine 25 levels	TRUE	reported	2	1	TRUE
rs521795	T	C	T	C	-0.0624	0.016	0.3844	0.395	FALSE	FALSE	FALSE	ieu-b-7	13	22284926	0.0235	468692	0.4962	Parkinson's disease || id:ieu-b-7	Parkinson's disease	Parkinson's disease || ||	TRUE	igd	13	22284926	0.0122	3.14E-07	14288	GCST90274768	C-C motif chemokine 25 levels	TRUE	reported	2	1	TRUE
rs62126084	A	T	A	T	-0.1775	0.001	0.1669	0.1663	FALSE	TRUE	FALSE	ieu-b-7	19	8187968	0.0233	482730	0.9673	Parkinson's disease || id:ieu-b-7	Parkinson's disease	Parkinson's disease || ||	TRUE	igd	19	8187968	0.0156	5.37E-30	14730	GCST90274768	C-C motif chemokine 25 levels	TRUE	reported	2	1	TRUE
rs7296588	A	G	A	G	-0.1159	-0.0174	0.4365	0.4376	FALSE	FALSE	FALSE	ieu-b-7	12	578100	0.0181	482730	0.3366	Parkinson's disease || id:ieu-b-7	Parkinson's disease	Parkinson's disease || ||	TRUE	igd	12	578100	0.0116	1.66E-23	14725	GCST90274768	C-C motif chemokine 25 levels	TRUE	reported	2	1	TRUE
rs7611785	A	G	A	G	0.0941	0.0127	0.103	0.0792	FALSE	FALSE	FALSE	ieu-b-7	3	144213414	0.0421	468692	0.762901	Parkinson's disease || id:ieu-b-7	Parkinson's disease	Parkinson's disease || ||	TRUE	igd	3	144213414	0.0198	2.01E-06	14736	GCST90274768	C-C motif chemokine 25 levels	TRUE	reported	2	1	TRUE
rs79990760	A	G	A	G	0.2192	0.0548	0.9825	0.9848	FALSE	FALSE	FALSE	ieu-b-7	10	29446793	0.0971	468692	0.573	Parkinson's disease || id:ieu-b-7	Parkinson's disease	Parkinson's disease || ||	TRUE	igd	10	29446793	0.0478	4.52E-06	14725	GCST90274768	C-C motif chemokine 25 levels	TRUE	reported	2	1	TRUE
rs851850	A	G	A	G	-0.0777	-0.0103	0.846	0.8486	FALSE	FALSE	FALSE	ieu-b-7	6	67085077	0.0304	470014	0.734	Parkinson's disease || id:ieu-b-7	Parkinson's disease	Parkinson's disease || ||	TRUE	igd	6	67085077	0.0163	1.87E-06	14288	GCST90274768	C-C motif chemokine 25 levels	TRUE	reported	2	1	TRUE
rs10403201	A	G	A	G	-0.0601	0.0231	0.2925	0.3126	FALSE	FALSE	FALSE	ieu-b-7	19	14764810	0.0182	482730	0.204	Parkinson's disease || id:ieu-b-7	Parkinson's disease	Parkinson's disease || ||	TRUE	igd	19	14764810	0.0127	2.22E-06	14730	GCST90274782	C-X-C motif chemokine 5 levels	TRUE	reported	2	1	TRUE
rs10821552	A	C	A	C	-0.1132	0.0115	0.3353	0.3482	FALSE	FALSE	FALSE	ieu-b-7	9	136939992	0.0233	468692	0.6217	Parkinson's disease || id:ieu-b-7	Parkinson's disease	Parkinson's disease || ||	TRUE	igd	9	136939992	0.0156	3.97E-13	9841	GCST90274782	C-X-C motif chemokine 5 levels	TRUE	reported	2	1	TRUE
rs11734099	A	G	A	G	0.0769	-0.0128	0.1845	0.172	FALSE	FALSE	FALSE	ieu-b-7	4	6891435	0.0226	482730	0.5713	Parkinson's disease || id:ieu-b-7	Parkinson's disease	Parkinson's disease || ||	TRUE	igd	4	6891435	0.0153	5.00E-07	14731	GCST90274782	C-X-C motif chemokine 5 levels	TRUE	reported	2	1	TRUE
rs146553494	A	G	A	G	0.1844	-2.00E-04	0.0265	0.03	FALSE	FALSE	FALSE	ieu-b-7	3	183850210	0.0513	482730	0.9977	Parkinson's disease || id:ieu-b-7	Parkinson's disease	Parkinson's disease || ||	TRUE	igd	3	183850210	0.0377	1.00E-06	14733	GCST90274782	C-X-C motif chemokine 5 levels	TRUE	reported	2	1	TRUE
rs2004100	T	C	T	C	0.0675	0.0057	0.2492	0.2469	FALSE	FALSE	FALSE	ieu-b-7	8	144554731	0.0221	482730	0.798	Parkinson's disease || id:ieu-b-7	Parkinson's disease	Parkinson's disease || ||	TRUE	igd	8	144554731	0.0147	4.39E-06	13224	GCST90274782	C-X-C motif chemokine 5 levels	TRUE	reported	2	1	TRUE
rs2647400	C	G	C	G	0.0631	0.013	0.2784	0.2715	FALSE	TRUE	FALSE	ieu-b-7	6	76351999	0.0193	482730	0.5007	Parkinson's disease || id:ieu-b-7	Parkinson's disease	Parkinson's disease || ||	TRUE	igd	6	76351999	0.013	1.21E-06	14734	GCST90274782	C-X-C motif chemokine 5 levels	TRUE	reported	2	1	TRUE
rs425535	T	C	T	C	0.5063	0.017	0.1127	0.1131	FALSE	FALSE	FALSE	ieu-b-7	4	74863997	0.0356	468692	0.6321	Parkinson's disease || id:ieu-b-7	Parkinson's disease	Parkinson's disease || ||	TRUE	igd	4	74863997	0.0181	3.52E-172	14731	GCST90274782	C-X-C motif chemokine 5 levels	TRUE	reported	2	1	TRUE
rs4279906	T	C	T	C	0.2082	-0.0286	0.0209	0.0244	FALSE	FALSE	FALSE	ieu-b-7	1	211477063	0.0743	468692	0.6998	Parkinson's disease || id:ieu-b-7	Parkinson's disease	Parkinson's disease || ||	TRUE	igd	1	211477063	0.042	7.15E-07	14717	GCST90274782	C-X-C motif chemokine 5 levels	TRUE	reported	2	1	TRUE
rs59312158	A	G	A	G	-0.19	0.0911	0.0309	0.0224	FALSE	FALSE	FALSE	ieu-b-7	16	88582345	0.0848	468692	0.2827	Parkinson's disease || id:ieu-b-7	Parkinson's disease	Parkinson's disease || ||	TRUE	igd	16	88582345	0.0385	8.01E-07	13672	GCST90274782	C-X-C motif chemokine 5 levels	TRUE	reported	2	1	TRUE
rs6993770	A	T	A	T	-0.1058	-0.0197	0.7312	0.7103	FALSE	TRUE	FALSE	ieu-b-7	8	106581528	0.0198	482730	0.3181	Parkinson's disease || id:ieu-b-7	Parkinson's disease	Parkinson's disease || ||	TRUE	igd	8	106581528	0.0135	4.61E-15	14288	GCST90274782	C-X-C motif chemokine 5 levels	TRUE	reported	2	1	TRUE
rs7636889	A	G	A	G	-0.0768	0.0076	0.7593	0.7599	FALSE	FALSE	FALSE	ieu-b-7	3	56874033	0.022	482730	0.7307	Parkinson's disease || id:ieu-b-7	Parkinson's disease	Parkinson's disease || ||	TRUE	igd	3	56874033	0.0137	2.07E-08	14733	GCST90274782	C-X-C motif chemokine 5 levels	TRUE	reported	2	1	TRUE
rs79649467	T	G	T	G	-0.1721	-0.0833	0.0605	0.0538	FALSE	FALSE	FALSE	ieu-b-7	4	74880852	0.0572	468692	0.1455	Parkinson's disease || id:ieu-b-7	Parkinson's disease	Parkinson's disease || ||	TRUE	igd	4	74880852	0.0276	4.50E-10	14288	GCST90274782	C-X-C motif chemokine 5 levels	TRUE	reported	2	1	TRUE
rs79649467	T	G	T	G	-0.1721	-0.0833	0.0605	0.0538	FALSE	FALSE	FALSE	ieu-b-7	4	74880852	0.0572	468692	0.1455	Parkinson's disease || id:ieu-b-7	Parkinson's disease	Parkinson's disease || ||	TRUE	igd	4	74880852	0.0276	4.50E-10	14288	GCST90274782	C-X-C motif chemokine 5 levels	TRUE	reported	2	2	TRUE
rs10403201	A	G	A	G	-0.0597	0.0231	0.292	0.3126	FALSE	FALSE	FALSE	ieu-b-7	19	14764810	0.0182	482730	0.204	Parkinson's disease || id:ieu-b-7	Parkinson's disease	Parkinson's disease || ||	TRUE	igd	19	14764810	0.0125	1.79E-06	14730	GCST90274818	Latency-associated peptide transforming growth factor beta 1 levels	TRUE	reported	2	1	TRUE
rs10508556	T	C	T	C	0.0523	0.0033	0.4627	0.4477	FALSE	FALSE	FALSE	ieu-b-7	10	18285342	0.0193	482730	0.8647	Parkinson's disease || id:ieu-b-7	Parkinson's disease	Parkinson's disease || ||	TRUE	igd	10	18285342	0.0114	4.48E-06	14735	GCST90274818	Latency-associated peptide transforming growth factor beta 1 levels	TRUE	reported	2	1	TRUE
rs114152855	T	C	T	C	-0.299	-0.1302	0.0112	0.0112	FALSE	FALSE	FALSE	ieu-b-7	4	175537640	0.1358	466555	0.3375	Parkinson's disease || id:ieu-b-7	Parkinson's disease	Parkinson's disease || ||	TRUE	igd	4	175537640	0.0613	1.07E-06	14249	GCST90274818	Latency-associated peptide transforming growth factor beta 1 levels	TRUE	reported	2	1	TRUE
rs143420877	T	C	T	C	0.1447	-0.0377	0.0388	0.0341	FALSE	FALSE	FALSE	ieu-b-7	8	51696312	0.0617	468692	0.5413	Parkinson's disease || id:ieu-b-7	Parkinson's disease	Parkinson's disease || ||	TRUE	igd	8	51696312	0.0303	1.79E-06	14729	GCST90274818	Latency-associated peptide transforming growth factor beta 1 levels	TRUE	reported	2	1	TRUE
rs144834546	T	C	T	C	-0.2662	-0.2154	0.0227	0.0211	FALSE	FALSE	FALSE	ieu-b-7	12	24809427	0.0892	468692	0.01575	Parkinson's disease || id:ieu-b-7	Parkinson's disease	Parkinson's disease || ||	TRUE	igd	12	24809427	0.0526	4.17E-07	12935	GCST90274818	Latency-associated peptide transforming growth factor beta 1 levels	TRUE	reported	2	1	TRUE
rs149458216	A	C	A	C	-0.2301	0.0411	0.0182	0.0172	FALSE	FALSE	FALSE	ieu-b-7	16	48902293	0.0957	468692	0.667799	Parkinson's disease || id:ieu-b-7	Parkinson's disease	Parkinson's disease || ||	TRUE	igd	16	48902293	0.0472	1.09E-06	14726	GCST90274818	Latency-associated peptide transforming growth factor beta 1 levels	TRUE	reported	2	1	TRUE
rs1800472	A	G	A	G	-0.4623	0.0066	0.0345	0.0325	FALSE	FALSE	FALSE	ieu-b-7	19	41847860	0.0487	482730	0.8917	Parkinson's disease || id:ieu-b-7	Parkinson's disease	Parkinson's disease || ||	TRUE	igd	19	41847860	0.0335	2.55E-43	14736	GCST90274818	Latency-associated peptide transforming growth factor beta 1 levels	TRUE	reported	2	1	TRUE
rs183319799	T	G	T	G	0.2185	-0.0722	0.0182	0.0164	FALSE	FALSE	FALSE	ieu-b-7	9	87111083	0.0975	468692	0.4588	Parkinson's disease || id:ieu-b-7	Parkinson's disease	Parkinson's disease || ||	TRUE	igd	9	87111083	0.0461	2.14E-06	14733	GCST90274818	Latency-associated peptide transforming growth factor beta 1 levels	TRUE	reported	2	1	TRUE
rs1921885	A	C	A	C	0.1265	0.0559	0.9391	0.934	FALSE	FALSE	FALSE	ieu-b-7	4	84952443	0.0476	468692	0.2397	Parkinson's disease || id:ieu-b-7	Parkinson's disease	Parkinson's disease || ||	TRUE	igd	4	84952443	0.0263	1.51E-06	14288	GCST90274818	Latency-associated peptide transforming growth factor beta 1 levels	TRUE	reported	2	1	TRUE
rs1921885	A	C	A	C	0.1265	0.0559	0.9391	0.934	FALSE	FALSE	FALSE	ieu-b-7	4	84952443	0.0476	468692	0.2397	Parkinson's disease || id:ieu-b-7	Parkinson's disease	Parkinson's disease || ||	TRUE	igd	4	84952443	0.0263	1.51E-06	14288	GCST90274818	Latency-associated peptide transforming growth factor beta 1 levels	TRUE	reported	2	2	TRUE
rs34536806	T	G	T	G	0.0989	-0.0173	0.9023	0.907	FALSE	FALSE	FALSE	ieu-b-7	11	95274487	0.0355	482730	0.6257	Parkinson's disease || id:ieu-b-7	Parkinson's disease	Parkinson's disease || ||	TRUE	igd	11	95274487	0.021	2.48E-06	14288	GCST90274818	Latency-associated peptide transforming growth factor beta 1 levels	TRUE	reported	2	1	TRUE
rs34992551	T	C	T	C	-0.0931	-0.0078	0.1103	0.0872	FALSE	FALSE	FALSE	ieu-b-7	7	16406570	0.0426	468692	0.8557	Parkinson's disease || id:ieu-b-7	Parkinson's disease	Parkinson's disease || ||	TRUE	igd	7	16406570	0.0199	2.89E-06	14734	GCST90274818	Latency-associated peptide transforming growth factor beta 1 levels	TRUE	reported	2	1	TRUE
rs7013321	A	G	A	G	-0.0608	0.0397	0.4469	0.4597	FALSE	FALSE	FALSE	ieu-b-7	8	106593558	0.0219	27693	0.0703493	Parkinson's disease || id:ieu-b-7	Parkinson's disease	Parkinson's disease || ||	TRUE	igd	8	106593558	0.0121	5.04E-07	14288	GCST90274818	Latency-associated peptide transforming growth factor beta 1 levels	TRUE	reported	2	1	TRUE
rs73045256	A	G	A	G	-0.1921	0.0996	0.9378	0.9467	FALSE	FALSE	FALSE	ieu-b-7	19	41811072	0.0576	468692	0.0838108	Parkinson's disease || id:ieu-b-7	Parkinson's disease	Parkinson's disease || ||	TRUE	igd	19	41811072	0.0276	3.40E-12	14288	GCST90274818	Latency-associated peptide transforming growth factor beta 1 levels	TRUE	reported	2	1	TRUE
rs7570818	A	G	A	G	-0.0849	-0.0222	0.8857	0.8842	FALSE	FALSE	FALSE	ieu-b-7	2	107310081	0.0353	468692	0.53	Parkinson's disease || id:ieu-b-7	Parkinson's disease	Parkinson's disease || ||	TRUE	igd	2	107310081	0.0183	3.50E-06	14729	GCST90274818	Latency-associated peptide transforming growth factor beta 1 levels	TRUE	reported	2	1	TRUE
rs7656674	A	T	A	T	0.0626	0.0074	0.5957	0.6061	FALSE	TRUE	FALSE	ieu-b-7	4	5793052	0.0199	482730	0.708699	Parkinson's disease || id:ieu-b-7	Parkinson's disease	Parkinson's disease || ||	TRUE	igd	4	5793052	0.0121	2.30E-07	14288	GCST90274818	Latency-associated peptide transforming growth factor beta 1 levels	TRUE	reported	2	1	TRUE
rs7820135	T	C	T	C	-0.0747	0.0382	0.8321	0.8399	FALSE	FALSE	FALSE	ieu-b-7	8	68719454	0.0303	468692	0.2074	Parkinson's disease || id:ieu-b-7	Parkinson's disease	Parkinson's disease || ||	TRUE	igd	8	68719454	0.0155	1.44E-06	14730	GCST90274818	Latency-associated peptide transforming growth factor beta 1 levels	TRUE	reported	2	1	TRUE
rs10403201	A	G	A	G	-0.0584	0.0231	0.2923	0.3126	FALSE	FALSE	FALSE	ieu-b-7	19	14764810	0.0182	482730	0.204	Parkinson's disease || id:ieu-b-7	Parkinson's disease	Parkinson's disease || ||	TRUE	igd	19	14764810	0.0127	4.26E-06	14730	GCST90274816	Interleukin-7 levels	TRUE	reported	2	1	TRUE
rs1050152	T	C	T	C	-0.0651	-0.0039	0.4122	0.4258	FALSE	FALSE	FALSE	ieu-b-7	5	131676320	0.0171	482730	0.8178	Parkinson's disease || id:ieu-b-7	Parkinson's disease	Parkinson's disease || ||	TRUE	igd	5	131676320	0.0133	9.84E-07	11785	GCST90274816	Interleukin-7 levels	TRUE	reported	2	1	TRUE
rs12321566	A	G	A	G	0.0698	0.0142	0.237	0.2411	FALSE	FALSE	FALSE	ieu-b-7	12	97807415	0.0267	468692	0.596	Parkinson's disease || id:ieu-b-7	Parkinson's disease	Parkinson's disease || ||	TRUE	igd	12	97807415	0.0139	5.12E-07	14287	GCST90274816	Interleukin-7 levels	TRUE	reported	2	1	TRUE
rs12699881	A	G	A	G	0.068	0.0047	0.2517	0.2533	FALSE	FALSE	FALSE	ieu-b-7	7	2401569	0.0258	468692	0.8563	Parkinson's disease || id:ieu-b-7	Parkinson's disease	Parkinson's disease || ||	TRUE	igd	7	2401569	0.0138	8.33E-07	14288	GCST90274816	Interleukin-7 levels	TRUE	reported	2	1	TRUE
rs144728120	T	C	T	C	0.1495	0.0067	0.0436	0.0429	FALSE	FALSE	FALSE	ieu-b-7	3	35502404	0.0592	468692	0.9096	Parkinson's disease || id:ieu-b-7	Parkinson's disease	Parkinson's disease || ||	TRUE	igd	3	35502404	0.0316	2.23E-06	14717	GCST90274816	Interleukin-7 levels	TRUE	reported	2	1	TRUE
rs570880779	T	C	T	C	-0.2336	-0.0534	0.0215	0.0144	FALSE	FALSE	FALSE	ieu-b-7	15	73960703	0.082	482730	0.5145	Parkinson's disease || id:ieu-b-7	Parkinson's disease	Parkinson's disease || ||	TRUE	igd	15	73960703	0.0505	3.73E-06	13605	GCST90274816	Interleukin-7 levels	TRUE	reported	2	1	TRUE
rs74131483	A	G	A	G	0.1372	0.0321	0.9451	0.9287	FALSE	FALSE	FALSE	ieu-b-7	1	194276216	0.0447	468692	0.473301	Parkinson's disease || id:ieu-b-7	Parkinson's disease	Parkinson's disease || ||	TRUE	igd	1	194276216	0.0274	5.52E-07	13240	GCST90274816	Interleukin-7 levels	TRUE	reported	2	1	TRUE
rs79072837	T	C	T	C	-0.136	0.052	0.0497	0.0564	FALSE	FALSE	FALSE	ieu-b-7	15	81321256	0.0512	468692	0.3101	Parkinson's disease || id:ieu-b-7	Parkinson's disease	Parkinson's disease || ||	TRUE	igd	15	81321256	0.028	1.19E-06	14715	GCST90274816	Interleukin-7 levels	TRUE	reported	2	1	TRUE
rs10412462	A	C	A	C	-0.1731	0.0757	0.0363	0.0336	FALSE	FALSE	FALSE	ieu-b-7	19	14691684	0.0536	482730	0.1575	Parkinson's disease || id:ieu-b-7	Parkinson's disease	Parkinson's disease || ||	TRUE	igd	19	14691684	0.0366	2.25E-06	11790	GCST90274828	Neurturin levels	TRUE	reported	2	1	TRUE
rs113580784	A	G	A	G	-0.2288	0.0755	0.0208	0.0206	FALSE	FALSE	FALSE	ieu-b-7	20	55469957	0.0849	468692	0.3733	Parkinson's disease || id:ieu-b-7	Parkinson's disease	Parkinson's disease || ||	TRUE	igd	20	55469957	0.0495	3.80E-06	11768	GCST90274828	Neurturin levels	TRUE	reported	2	1	TRUE
rs143131035	T	C	T	C	-0.4361	0.1167	0.0118	0.0119	FALSE	FALSE	FALSE	ieu-b-7	4	43313220	0.1146	466555	0.3083	Parkinson's disease || id:ieu-b-7	Parkinson's disease	Parkinson's disease || ||	TRUE	igd	4	43313220	0.0867	4.91E-07	7585	GCST90274828	Neurturin levels	TRUE	reported	2	1	TRUE
rs192427410	T	G	T	G	0.3743	-0.1317	0.0252	0.0145	FALSE	FALSE	FALSE	ieu-b-7	8	43185781	0.2958	6588	0.6562	Parkinson's disease || id:ieu-b-7	Parkinson's disease	Parkinson's disease || ||	TRUE	igd	8	43185781	0.0786	1.92E-06	8783	GCST90274828	Neurturin levels	TRUE	reported	2	1	TRUE
rs29630	T	C	T	C	-0.074	0.0041	0.2493	0.2593	FALSE	FALSE	FALSE	ieu-b-7	5	171026588	0.0262	468692	0.8769	Parkinson's disease || id:ieu-b-7	Parkinson's disease	Parkinson's disease || ||	TRUE	igd	5	171026588	0.0159	3.25E-06	11343	GCST90274828	Neurturin levels	TRUE	reported	2	1	TRUE
rs4360502	A	G	A	G	-0.0652	0.0023	0.3445	0.3444	FALSE	FALSE	FALSE	ieu-b-7	1	214886642	0.0204	482730	0.9101	Parkinson's disease || id:ieu-b-7	Parkinson's disease	Parkinson's disease || ||	TRUE	igd	1	214886642	0.0141	3.76E-06	11342	GCST90274828	Neurturin levels	TRUE	reported	2	1	TRUE
rs62120726	A	G	A	G	0.0786	-0.0084	0.8077	0.8047	FALSE	FALSE	FALSE	ieu-b-7	2	15734798	0.0275	470485	0.759401	Parkinson's disease || id:ieu-b-7	Parkinson's disease	Parkinson's disease || ||	TRUE	igd	2	15734798	0.0172	4.88E-06	11343	GCST90274828	Neurturin levels	TRUE	reported	2	1	TRUE
rs76777800	T	C	T	C	0.3387	-0.106	0.0176	0.0122	FALSE	FALSE	FALSE	ieu-b-7	3	73067086	0.1367	466555	0.4379	Parkinson's disease || id:ieu-b-7	Parkinson's disease	Parkinson's disease || ||	TRUE	igd	3	73067086	0.0738	4.44E-06	6941	GCST90274828	Neurturin levels	TRUE	reported	2	1	TRUE
rs77216559	T	C	T	C	0.1667	-0.1182	0.958	0.9621	FALSE	FALSE	FALSE	ieu-b-7	11	4475910	0.063	468692	0.0604505	Parkinson's disease || id:ieu-b-7	Parkinson's disease	Parkinson's disease || ||	TRUE	igd	11	4475910	0.034	9.44E-07	11791	GCST90274828	Neurturin levels	TRUE	reported	2	1	TRUE
rs8033310	T	C	T	C	0.1332	-0.0483	0.9133	0.9361	FALSE	FALSE	FALSE	ieu-b-7	15	24046105	0.0762	11518	0.5265	Parkinson's disease || id:ieu-b-7	Parkinson's disease	Parkinson's disease || ||	TRUE	igd	15	24046105	0.0286	3.20E-06	11343	GCST90274828	Neurturin levels	TRUE	reported	2	1	TRUE
rs908372	C	G	C	G	-0.0622	-0.0419	0.3324	0.329	FALSE	TRUE	FALSE	ieu-b-7	2	172434373	0.0239	468692	0.0788098	Parkinson's disease || id:ieu-b-7	Parkinson's disease	Parkinson's disease || ||	TRUE	igd	2	172434373	0.0136	4.80E-06	11773	GCST90274828	Neurturin levels	TRUE	reported	2	1	TRUE
rs10446322	A	G	A	G	0.064	-0.0034	0.3961	0.4226	FALSE	FALSE	FALSE	ieu-b-7	3	143068250	0.0227	468692	0.88	Parkinson's disease || id:ieu-b-7	Parkinson's disease	Parkinson's disease || ||	TRUE	igd	3	143068250	0.0132	1.24E-06	11777	GCST90274799	Interleukin-13 levels	TRUE	reported	2	1	TRUE
rs10893042	C	G	C	G	-0.0702	0.0453	0.6744	0.6561	FALSE	TRUE	FALSE	ieu-b-7	11	123332970	0.0253	468692	0.0735394	Parkinson's disease || id:ieu-b-7	Parkinson's disease	Parkinson's disease || ||	TRUE	igd	11	123332970	0.015	2.87E-06	11344	GCST90274799	Interleukin-13 levels	TRUE	reported	2	1	TRUE
rs10917637	A	G	A	G	0.0692	-0.0105	0.3447	0.3636	FALSE	FALSE	FALSE	ieu-b-7	1	162878651	0.0233	468692	0.652701	Parkinson's disease || id:ieu-b-7	Parkinson's disease	Parkinson's disease || ||	TRUE	igd	1	162878651	0.0136	3.61E-07	11772	GCST90274799	Interleukin-13 levels	TRUE	reported	2	1	TRUE
rs11251952	A	G	A	G	-0.1845	0.1883	0.0751	0.025	FALSE	FALSE	FALSE	ieu-b-7	10	3623961	0.0814	468692	0.0207	Parkinson's disease || id:ieu-b-7	Parkinson's disease	Parkinson's disease || ||	TRUE	igd	10	3623961	0.0397	3.36E-06	11344	GCST90274799	Interleukin-13 levels	TRUE	reported	2	1	TRUE
rs13119159	A	G	A	G	0.0739	0.0124	0.4958	0.5035	FALSE	FALSE	FALSE	ieu-b-7	4	40938582	0.0224	468692	0.5817	Parkinson's disease || id:ieu-b-7	Parkinson's disease	Parkinson's disease || ||	TRUE	igd	4	40938582	0.0132	2.16E-08	11344	GCST90274799	Interleukin-13 levels	TRUE	reported	2	1	TRUE
rs141726773	T	C	T	C	0.2093	0.0959	0.9682	0.9775	FALSE	FALSE	FALSE	ieu-b-7	13	41810092	0.084	468692	0.2539	Parkinson's disease || id:ieu-b-7	Parkinson's disease	Parkinson's disease || ||	TRUE	igd	13	41810092	0.0446	2.69E-06	11344	GCST90274799	Interleukin-13 levels	TRUE	reported	2	1	TRUE
rs55924857	T	C	T	C	-0.0934	3.00E-04	0.8535	0.8604	FALSE	FALSE	FALSE	ieu-b-7	15	57830694	0.0323	468692	0.9922	Parkinson's disease || id:ieu-b-7	Parkinson's disease	Parkinson's disease || ||	TRUE	igd	15	57830694	0.0183	3.33E-07	11792	GCST90274799	Interleukin-13 levels	TRUE	reported	2	1	TRUE
rs59235092	A	G	A	G	0.2122	0.0426	0.0274	0.0264	FALSE	FALSE	FALSE	ieu-b-7	16	79977921	0.0718	468692	0.5534	Parkinson's disease || id:ieu-b-7	Parkinson's disease	Parkinson's disease || ||	TRUE	igd	16	79977921	0.0439	1.34E-06	11784	GCST90274799	Interleukin-13 levels	TRUE	reported	2	1	TRUE
rs76219628	A	G	A	G	0.169	-0.0129	0.0397	0.0402	FALSE	FALSE	FALSE	ieu-b-7	7	154418309	0.0593	468692	0.8274	Parkinson's disease || id:ieu-b-7	Parkinson's disease	Parkinson's disease || ||	TRUE	igd	7	154418309	0.0357	2.20E-06	11344	GCST90274799	Interleukin-13 levels	TRUE	reported	2	1	TRUE
rs9881117	A	G	A	G	-0.0656	0.008	0.3094	0.3068	FALSE	FALSE	FALSE	ieu-b-7	3	123702960	0.0206	482730	0.699301	Parkinson's disease || id:ieu-b-7	Parkinson's disease	Parkinson's disease || ||	TRUE	igd	3	123702960	0.0141	3.28E-06	11791	GCST90274799	Interleukin-13 levels	TRUE	reported	2	1	TRUE
rs10495032	T	G	T	G	-0.1557	-0.0296	0.0383	0.0433	FALSE	FALSE	FALSE	ieu-b-7	1	216837226	0.0561	468692	0.5975	Parkinson's disease || id:ieu-b-7	Parkinson's disease	Parkinson's disease || ||	TRUE	igd	1	216837226	0.0318	9.77E-07	14720	GCST90274788	Fibroblast growth factor 21 levels	TRUE	reported	2	1	TRUE
rs12290350	T	C	T	C	-0.0689	0.0499	0.2168	0.2285	FALSE	FALSE	FALSE	ieu-b-7	11	76480255	0.0262	469691	0.05668	Parkinson's disease || id:ieu-b-7	Parkinson's disease	Parkinson's disease || ||	TRUE	igd	11	76480255	0.0145	2.02E-06	14295	GCST90274788	Fibroblast growth factor 21 levels	TRUE	reported	2	1	TRUE
rs1260326	T	C	T	C	0.1323	-0.0678	0.3977	0.4199	FALSE	FALSE	FALSE	ieu-b-7	2	27730940	0.0172	482730	8.24E-05	Parkinson's disease || id:ieu-b-7	Parkinson's disease	Parkinson's disease || ||	TRUE	igd	2	27730940	0.0119	1.03E-28	14730	GCST90274788	Fibroblast growth factor 21 levels	TRUE	reported	2	1	TRUE
rs13229619	A	G	A	G	-0.1609	0.0157	0.1297	0.121	FALSE	FALSE	FALSE	ieu-b-7	7	73030175	0.0261	482730	0.5472	Parkinson's disease || id:ieu-b-7	Parkinson's disease	Parkinson's disease || ||	TRUE	igd	7	73030175	0.0176	6.13E-20	14743	GCST90274788	Fibroblast growth factor 21 levels	TRUE	reported	2	1	TRUE
rs142603673	T	C	T	C	-0.2352	0.0335	0.0232	0.0203	FALSE	FALSE	FALSE	ieu-b-7	21	33860969	0.0849	468692	0.6933	Parkinson's disease || id:ieu-b-7	Parkinson's disease	Parkinson's disease || ||	TRUE	igd	21	33860969	0.0455	2.35E-07	14252	GCST90274788	Fibroblast growth factor 21 levels	TRUE	reported	2	1	TRUE
rs145127946	A	G	A	G	-0.1747	-0.0382	0.037	0.0366	FALSE	FALSE	FALSE	ieu-b-7	1	203746507	0.0661	468692	0.5634	Parkinson's disease || id:ieu-b-7	Parkinson's disease	Parkinson's disease || ||	TRUE	igd	1	203746507	0.036	1.22E-06	14295	GCST90274788	Fibroblast growth factor 21 levels	TRUE	reported	2	1	TRUE
rs188758663	A	G	A	G	-0.3801	-0.2643	0.0104	0.0097	FALSE	FALSE	FALSE	ieu-b-7	10	127847758	0.1794	11518	0.1408	Parkinson's disease || id:ieu-b-7	Parkinson's disease	Parkinson's disease || ||	TRUE	igd	10	127847758	0.0749	3.88E-07	11668	GCST90274788	Fibroblast growth factor 21 levels	TRUE	reported	2	1	TRUE
rs2429473	A	C	A	C	-0.0812	-0.0205	0.795	0.8142	FALSE	FALSE	FALSE	ieu-b-7	12	47198899	0.0254	482730	0.4186	Parkinson's disease || id:ieu-b-7	Parkinson's disease	Parkinson's disease || ||	TRUE	igd	12	47198899	0.0147	3.32E-08	14295	GCST90274788	Fibroblast growth factor 21 levels	TRUE	reported	2	1	TRUE
rs4700382	T	C	T	C	-0.063	-0.0217	0.2698	0.2567	FALSE	FALSE	FALSE	ieu-b-7	5	55882435	0.0321	13655	0.4996	Parkinson's disease || id:ieu-b-7	Parkinson's disease	Parkinson's disease || ||	TRUE	igd	5	55882435	0.0136	3.62E-06	14295	GCST90274788	Fibroblast growth factor 21 levels	TRUE	reported	2	1	TRUE
rs60277384	T	C	T	C	-0.0881	-0.0089	0.8922	0.8929	FALSE	FALSE	FALSE	ieu-b-7	5	84356011	0.0358	468692	0.8042	Parkinson's disease || id:ieu-b-7	Parkinson's disease	Parkinson's disease || ||	TRUE	igd	5	84356011	0.019	3.54E-06	14742	GCST90274788	Fibroblast growth factor 21 levels	TRUE	reported	2	1	TRUE
rs7012637	A	G	A	G	-0.0605	0.026	0.4812	0.4781	FALSE	FALSE	FALSE	ieu-b-7	8	9173209	0.0234	470485	0.2675	Parkinson's disease || id:ieu-b-7	Parkinson's disease	Parkinson's disease || ||	TRUE	igd	8	9173209	0.012	4.61E-07	14295	GCST90274788	Fibroblast growth factor 21 levels	TRUE	reported	2	1	TRUE
rs72965996	A	G	A	G	-0.2215	0.1294	0.031	0.0193	FALSE	FALSE	FALSE	ieu-b-7	18	72826607	0.0926	468692	0.1623	Parkinson's disease || id:ieu-b-7	Parkinson's disease	Parkinson's disease || ||	TRUE	igd	18	72826607	0.0444	6.08E-07	13808	GCST90274788	Fibroblast growth factor 21 levels	TRUE	reported	2	1	TRUE
rs7610704	T	C	T	C	-0.0568	-0.0049	0.4644	0.4628	FALSE	FALSE	FALSE	ieu-b-7	3	11689679	0.0187	482730	0.7915	Parkinson's disease || id:ieu-b-7	Parkinson's disease	Parkinson's disease || ||	TRUE	igd	3	11689679	0.012	2.21E-06	14295	GCST90274788	Fibroblast growth factor 21 levels	TRUE	reported	2	1	TRUE
rs1065657	A	G	A	G	0.0655	0.0069	0.4536	0.442	FALSE	FALSE	FALSE	ieu-b-7	6	90047013	0.018	482730	0.7035	Parkinson's disease || id:ieu-b-7	Parkinson's disease	Parkinson's disease || ||	TRUE	igd	6	90047013	0.0118	2.84E-08	14287	GCST90274843	TNF-related apoptosis-inducing ligand levels	TRUE	reported	2	1	TRUE
rs111257277	A	G	A	G	0.189	0.0076	0.9721	0.9751	FALSE	FALSE	FALSE	ieu-b-7	5	162595921	0.0767	468692	0.9206	Parkinson's disease || id:ieu-b-7	Parkinson's disease	Parkinson's disease || ||	TRUE	igd	5	162595921	0.037	3.25E-07	14729	GCST90274843	TNF-related apoptosis-inducing ligand levels	TRUE	reported	2	1	TRUE
rs114597610	T	C	T	C	-0.26	-0.0111	0.0161	0.0118	FALSE	FALSE	FALSE	ieu-b-7	5	75017740	0.1444	463112	0.9389	Parkinson's disease || id:ieu-b-7	Parkinson's disease	Parkinson's disease || ||	TRUE	igd	5	75017740	0.0564	4.03E-06	14735	GCST90274843	TNF-related apoptosis-inducing ligand levels	TRUE	reported	2	1	TRUE
rs140862652	A	C	A	C	0.1342	0.0279	0.063	0.0549	FALSE	FALSE	FALSE	ieu-b-7	6	33692744	0.0522	471013	0.5928	Parkinson's disease || id:ieu-b-7	Parkinson's disease	Parkinson's disease || ||	TRUE	igd	6	33692744	0.0265	4.10E-07	14287	GCST90274843	TNF-related apoptosis-inducing ligand levels	TRUE	reported	2	1	TRUE
rs141011299	A	G	A	G	-0.5024	0.1939	0.0051	0.0026	FALSE	FALSE	FALSE	ieu-b-7	7	135852098	0.3815	10639	0.6112	Parkinson's disease || id:ieu-b-7	Parkinson's disease	Parkinson's disease || ||	TRUE	igd	7	135852098	0.1076	3.02E-06	9812	GCST90274843	TNF-related apoptosis-inducing ligand levels	TRUE	reported	2	1	TRUE
rs142889372	C	G	C	G	-0.2835	-0.2613	0.0106	0.0114	FALSE	TRUE	FALSE	ieu-b-7	4	67749461	0.1184	468692	0.02733	Parkinson's disease || id:ieu-b-7	Parkinson's disease	Parkinson's disease || ||	TRUE	igd	4	67749461	0.0606	2.89E-06	14238	GCST90274843	TNF-related apoptosis-inducing ligand levels	TRUE	reported	2	1	TRUE
rs145386370	T	G	T	G	0.2641	0.2338	0.019	0.0156	FALSE	FALSE	FALSE	ieu-b-7	4	69327121	0.108	466555	0.0303403	Parkinson's disease || id:ieu-b-7	Parkinson's disease	Parkinson's disease || ||	TRUE	igd	4	69327121	0.0535	7.96E-07	13386	GCST90274843	TNF-related apoptosis-inducing ligand levels	TRUE	reported	2	1	TRUE
rs146922303	T	C	T	C	0.1622	-0.0616	0.0376	0.0263	FALSE	FALSE	FALSE	ieu-b-7	4	57703725	0.0724	470485	0.3955	Parkinson's disease || id:ieu-b-7	Parkinson's disease	Parkinson's disease || ||	TRUE	igd	4	57703725	0.0347	2.95E-06	14727	GCST90274843	TNF-related apoptosis-inducing ligand levels	TRUE	reported	2	1	TRUE
rs16840522	T	C	T	C	-0.1191	-0.0021	0.8073	0.8139	FALSE	FALSE	FALSE	ieu-b-7	1	196710916	0.0233	482730	0.929	Parkinson's disease || id:ieu-b-7	Parkinson's disease	Parkinson's disease || ||	TRUE	igd	1	196710916	0.0147	5.40E-16	14725	GCST90274843	TNF-related apoptosis-inducing ligand levels	TRUE	reported	2	1	TRUE
rs174533	A	G	A	G	0.0787	9.00E-04	0.3509	0.3308	FALSE	FALSE	FALSE	ieu-b-7	11	61549025	0.0179	482730	0.9586	Parkinson's disease || id:ieu-b-7	Parkinson's disease	Parkinson's disease || ||	TRUE	igd	11	61549025	0.0121	7.81E-11	14732	GCST90274843	TNF-related apoptosis-inducing ligand levels	TRUE	reported	2	1	TRUE
rs17779404	T	G	T	G	0.0674	-0.0239	0.7733	0.7719	FALSE	FALSE	FALSE	ieu-b-7	4	181271289	0.0266	468692	0.3692	Parkinson's disease || id:ieu-b-7	Parkinson's disease	Parkinson's disease || ||	TRUE	igd	4	181271289	0.0138	1.04E-06	14723	GCST90274843	TNF-related apoptosis-inducing ligand levels	TRUE	reported	2	1	TRUE
rs180941492	A	G	A	G	-0.244	0.0307	0.0227	0.0155	FALSE	FALSE	FALSE	ieu-b-7	11	103163928	0.0996	468692	0.7579	Parkinson's disease || id:ieu-b-7	Parkinson's disease	Parkinson's disease || ||	TRUE	igd	11	103163928	0.0491	6.71E-07	13800	GCST90274843	TNF-related apoptosis-inducing ligand levels	TRUE	reported	2	1	TRUE
rs1892247	A	G	A	G	-0.0756	0.0409	0.1589	0.1502	FALSE	FALSE	FALSE	ieu-b-7	6	25887657	0.0237	482730	0.0841996	Parkinson's disease || id:ieu-b-7	Parkinson's disease	Parkinson's disease || ||	TRUE	igd	6	25887657	0.0158	1.71E-06	14719	GCST90274843	TNF-related apoptosis-inducing ligand levels	TRUE	reported	2	1	TRUE
rs2113173	T	C	T	C	0.0691	0.0166	0.2543	0.2169	FALSE	FALSE	FALSE	ieu-b-7	16	57345733	0.0288	468692	0.5647	Parkinson's disease || id:ieu-b-7	Parkinson's disease	Parkinson's disease || ||	TRUE	igd	16	57345733	0.0145	1.88E-06	14287	GCST90274843	TNF-related apoptosis-inducing ligand levels	TRUE	reported	2	1	TRUE
rs2138380	A	G	A	G	0.0882	0.0806	0.8717	0.8774	FALSE	FALSE	FALSE	ieu-b-7	2	203169224	0.0344	471013	0.0192602	Parkinson's disease || id:ieu-b-7	Parkinson's disease	Parkinson's disease || ||	TRUE	igd	2	203169224	0.0182	1.26E-06	13239	GCST90274843	TNF-related apoptosis-inducing ligand levels	TRUE	reported	2	1	TRUE
rs2418781	T	G	T	G	-0.1452	-0.0952	0.0401	0.0441	FALSE	FALSE	FALSE	ieu-b-7	10	107586667	0.0568	468692	0.0940199	Parkinson's disease || id:ieu-b-7	Parkinson's disease	Parkinson's disease || ||	TRUE	igd	10	107586667	0.0316	4.33E-06	14287	GCST90274843	TNF-related apoptosis-inducing ligand levels	TRUE	reported	2	1	TRUE
rs28424593	A	T	A	T	-0.1311	0.0325	0.9501	0.9568	FALSE	TRUE	FALSE	ieu-b-7	3	113950321	0.0503	482730	0.5179	Parkinson's disease || id:ieu-b-7	Parkinson's disease	Parkinson's disease || ||	TRUE	igd	3	113950321	0.0279	2.62E-06	14722	GCST90274843	TNF-related apoptosis-inducing ligand levels	TRUE	reported	2	1	TRUE
rs28929474	T	C	T	C	0.6692	-0.0862	0.0205	0.0174	FALSE	FALSE	FALSE	ieu-b-7	14	94844947	0.0679	482730	0.204	Parkinson's disease || id:ieu-b-7	Parkinson's disease	Parkinson's disease || ||	TRUE	igd	14	94844947	0.044	3.08E-52	14735	GCST90274843	TNF-related apoptosis-inducing ligand levels	TRUE	reported	2	1	TRUE
rs4760	A	G	A	G	0.3554	-0.0261	0.8425	0.8495	FALSE	FALSE	FALSE	ieu-b-7	19	44153100	0.0241	482730	0.2776	Parkinson's disease || id:ieu-b-7	Parkinson's disease	Parkinson's disease || ||	TRUE	igd	19	44153100	0.0163	2.14E-105	14287	GCST90274843	TNF-related apoptosis-inducing ligand levels	TRUE	reported	2	1	TRUE
rs490342	T	G	T	G	0.1252	-0.0891	0.1051	0.1124	FALSE	FALSE	FALSE	ieu-b-7	3	172130799	0.0363	468692	0.0140301	Parkinson's disease || id:ieu-b-7	Parkinson's disease	Parkinson's disease || ||	TRUE	igd	3	172130799	0.02	3.85E-10	13228	GCST90274843	TNF-related apoptosis-inducing ligand levels	TRUE	reported	2	1	TRUE
rs5030044	A	G	A	G	0.285	0.0378	0.886	0.8897	FALSE	FALSE	FALSE	ieu-b-7	3	186449122	0.0269	482730	0.1592	Parkinson's disease || id:ieu-b-7	Parkinson's disease	Parkinson's disease || ||	TRUE	igd	3	186449122	0.0187	1.90E-52	14287	GCST90274843	TNF-related apoptosis-inducing ligand levels	TRUE	reported	2	1	TRUE
rs6969337	T	C	T	C	0.1823	-0.0441	0.9624	0.9706	FALSE	FALSE	FALSE	ieu-b-7	7	52792820	0.0705	468692	0.5317	Parkinson's disease || id:ieu-b-7	Parkinson's disease	Parkinson's disease || ||	TRUE	igd	7	52792820	0.038	1.61E-06	11336	GCST90274843	TNF-related apoptosis-inducing ligand levels	TRUE	reported	2	1	TRUE
rs77303550	T	C	T	C	-0.0724	0.0473	0.1946	0.1938	FALSE	FALSE	FALSE	ieu-b-7	16	72079657	0.0217	482730	0.0292099	Parkinson's disease || id:ieu-b-7	Parkinson's disease	Parkinson's disease || ||	TRUE	igd	16	72079657	0.0146	7.09E-07	14728	GCST90274843	TNF-related apoptosis-inducing ligand levels	TRUE	reported	2	1	TRUE
rs8178824	T	C	T	C	0.2575	-0.0048	0.029	0.0391	FALSE	FALSE	FALSE	ieu-b-7	17	64224775	0.0452	482730	0.9154	Parkinson's disease || id:ieu-b-7	Parkinson's disease	Parkinson's disease || ||	TRUE	igd	17	64224775	0.037	3.42E-12	14735	GCST90274843	TNF-related apoptosis-inducing ligand levels	TRUE	reported	2	1	TRUE
rs1072074	A	G	A	G	-0.0649	-0.005	0.5847	0.5964	FALSE	FALSE	FALSE	ieu-b-7	4	24758319	0.03	13655	0.8682	Parkinson's disease || id:ieu-b-7	Parkinson's disease	Parkinson's disease || ||	TRUE	igd	4	24758319	0.0141	4.17E-06	11785	GCST90274802	Interleukin-17C levels	TRUE	reported	2	1	TRUE
rs10870773	A	G	A	G	-0.0816	-0.0115	0.8025	0.8142	FALSE	FALSE	FALSE	ieu-b-7	13	44396409	0.0232	482730	0.621199	Parkinson's disease || id:ieu-b-7	Parkinson's disease	Parkinson's disease || ||	TRUE	igd	13	44396409	0.0171	1.82E-06	11345	GCST90274802	Interleukin-17C levels	TRUE	reported	2	1	TRUE
rs114882743	A	T	A	T	-0.3259	0.0601	0.9804	0.9839	FALSE	TRUE	FALSE	ieu-b-7	1	176930254	0.0964	468692	0.5334	Parkinson's disease || id:ieu-b-7	Parkinson's disease	Parkinson's disease || ||	TRUE	igd	1	176930254	0.0548	2.73E-09	11345	GCST90274802	Interleukin-17C levels	TRUE	reported	2	1	TRUE
rs12863903	T	C	T	C	-0.0857	0.0084	0.1597	0.1701	FALSE	FALSE	FALSE	ieu-b-7	13	96638651	0.0224	482730	0.708401	Parkinson's disease || id:ieu-b-7	Parkinson's disease	Parkinson's disease || ||	TRUE	igd	13	96638651	0.018	1.93E-06	11345	GCST90274802	Interleukin-17C levels	TRUE	reported	2	1	TRUE
rs12895022	T	C	T	C	0.1091	0.0304	0.0906	0.0873	FALSE	FALSE	FALSE	ieu-b-7	14	102333234	0.0402	468692	0.4497	Parkinson's disease || id:ieu-b-7	Parkinson's disease	Parkinson's disease || ||	TRUE	igd	14	102333234	0.0236	3.78E-06	11774	GCST90274802	Interleukin-17C levels	TRUE	reported	2	1	TRUE
rs149756404	A	C	A	C	-0.2749	0.0859	0.9809	0.9758	FALSE	FALSE	FALSE	ieu-b-7	2	239715033	0.0792	468692	0.2786	Parkinson's disease || id:ieu-b-7	Parkinson's disease	Parkinson's disease || ||	TRUE	igd	2	239715033	0.0524	1.55E-07	11302	GCST90274802	Interleukin-17C levels	TRUE	reported	2	1	TRUE
rs17700884	T	G	T	G	-0.105	-0.0321	0.3783	0.3523	FALSE	FALSE	FALSE	ieu-b-7	16	88684495	0.0205	482730	0.1182	Parkinson's disease || id:ieu-b-7	Parkinson's disease	Parkinson's disease || ||	TRUE	igd	16	88684495	0.0136	1.16E-14	11775	GCST90274802	Interleukin-17C levels	TRUE	reported	2	1	TRUE
rs1920106	T	C	T	C	0.0633	0.0086	0.3948	0.3937	FALSE	FALSE	FALSE	ieu-b-7	7	21240100	0.0202	482730	0.6711	Parkinson's disease || id:ieu-b-7	Parkinson's disease	Parkinson's disease || ||	TRUE	igd	7	21240100	0.0132	1.62E-06	11792	GCST90274802	Interleukin-17C levels	TRUE	reported	2	1	TRUE
rs2814092	C	G	C	G	0.0624	-0.0049	0.6437	0.6504	FALSE	TRUE	FALSE	ieu-b-7	6	66547346	0.0183	482730	0.7873	Parkinson's disease || id:ieu-b-7	Parkinson's disease	Parkinson's disease || ||	TRUE	igd	6	66547346	0.0135	3.80E-06	11792	GCST90274802	Interleukin-17C levels	TRUE	reported	2	1	TRUE
rs39779	C	G	C	G	0.1077	-0.0343	0.1032	0.1033	FALSE	TRUE	FALSE	ieu-b-7	16	8393906	0.0363	468692	0.3444	Parkinson's disease || id:ieu-b-7	Parkinson's disease	Parkinson's disease || ||	TRUE	igd	16	8393906	0.0227	2.09E-06	11345	GCST90274802	Interleukin-17C levels	TRUE	reported	2	1	TRUE
rs554604740	A	G	A	G	0.1926	0.0047	0.0286	0.0287	FALSE	FALSE	FALSE	ieu-b-7	12	52750252	0.0553	482730	0.9328	Parkinson's disease || id:ieu-b-7	Parkinson's disease	Parkinson's disease || ||	TRUE	igd	12	52750252	0.0401	1.56E-06	11149	GCST90274802	Interleukin-17C levels	TRUE	reported	2	1	TRUE
rs59356989	A	G	A	G	-0.0882	0.0085	0.8432	0.8434	FALSE	FALSE	FALSE	ieu-b-7	5	107423766	0.031	468692	0.7837	Parkinson's disease || id:ieu-b-7	Parkinson's disease	Parkinson's disease || ||	TRUE	igd	5	107423766	0.0177	6.26E-07	11790	GCST90274802	Interleukin-17C levels	TRUE	reported	2	1	TRUE
rs72815428	T	C	T	C	-0.1673	-0.0816	0.0423	0.0397	FALSE	FALSE	FALSE	ieu-b-7	5	174836306	0.0609	468692	0.1802	Parkinson's disease || id:ieu-b-7	Parkinson's disease	Parkinson's disease || ||	TRUE	igd	5	174836306	0.0366	4.85E-06	11775	GCST90274802	Interleukin-17C levels	TRUE	reported	2	1	TRUE
rs75246422	T	C	T	C	-0.0951	0.063	0.1233	0.1132	FALSE	FALSE	FALSE	ieu-b-7	5	174179760	0.0357	468692	0.0777302	Parkinson's disease || id:ieu-b-7	Parkinson's disease	Parkinson's disease || ||	TRUE	igd	5	174179760	0.0201	2.23E-06	11793	GCST90274802	Interleukin-17C levels	TRUE	reported	2	1	TRUE
rs75246422	T	C	T	C	-0.0951	0.063	0.1233	0.1132	FALSE	FALSE	FALSE	ieu-b-7	5	174179760	0.0357	468692	0.0777302	Parkinson's disease || id:ieu-b-7	Parkinson's disease	Parkinson's disease || ||	TRUE	igd	5	174179760	0.0201	2.23E-06	11793	GCST90274802	Interleukin-17C levels	TRUE	reported	2	2	TRUE
rs77654242	T	G	T	G	-0.2174	0.056	0.9707	0.9687	FALSE	FALSE	FALSE	ieu-b-7	2	136675328	0.0613	482730	0.3612	Parkinson's disease || id:ieu-b-7	Parkinson's disease	Parkinson's disease || ||	TRUE	igd	2	136675328	0.0469	3.56E-06	10294	GCST90274802	Interleukin-17C levels	TRUE	reported	2	1	TRUE
rs10733789	T	C	T	C	-0.0815	-0.0153	0.6875	0.6753	FALSE	FALSE	FALSE	ieu-b-7	10	64948684	0.0184	482730	0.4039	Parkinson's disease || id:ieu-b-7	Parkinson's disease	Parkinson's disease || ||	TRUE	igd	10	64948684	0.0127	1.39E-10	14287	GCST90274781	C-X-C motif chemokine 11 levels	TRUE	reported	2	1	TRUE
rs10898158	A	G	A	G	0.0609	0.0107	0.6028	0.5885	FALSE	FALSE	FALSE	ieu-b-7	11	83554112	0.023	471013	0.642	Parkinson's disease || id:ieu-b-7	Parkinson's disease	Parkinson's disease || ||	TRUE	igd	11	83554112	0.0121	4.83E-07	14288	GCST90274781	C-X-C motif chemokine 11 levels	TRUE	reported	2	1	TRUE
rs111787182	A	C	A	C	-0.1445	-0.0177	0.951	0.9524	FALSE	FALSE	FALSE	ieu-b-7	7	157911633	0.0555	468692	0.749401	Parkinson's disease || id:ieu-b-7	Parkinson's disease	Parkinson's disease || ||	TRUE	igd	7	157911633	0.0314	4.19E-06	13224	GCST90274781	C-X-C motif chemokine 11 levels	TRUE	reported	2	1	TRUE
rs112884138	T	C	T	C	-0.0976	0.013	0.0892	0.1054	FALSE	FALSE	FALSE	ieu-b-7	4	134362360	0.0368	468692	0.723801	Parkinson's disease || id:ieu-b-7	Parkinson's disease	Parkinson's disease || ||	TRUE	igd	4	134362360	0.0209	3.01E-06	14728	GCST90274781	C-X-C motif chemokine 11 levels	TRUE	reported	2	1	TRUE
rs116470923	T	C	T	C	-0.1975	0.0475	0.0216	0.0251	FALSE	FALSE	FALSE	ieu-b-7	4	77374393	0.0588	482730	0.4192	Parkinson's disease || id:ieu-b-7	Parkinson's disease	Parkinson's disease || ||	TRUE	igd	4	77374393	0.0427	3.74E-06	14736	GCST90274781	C-X-C motif chemokine 11 levels	TRUE	reported	2	1	TRUE
rs12433317	A	G	A	G	0.0571	-0.0242	0.4282	0.4141	FALSE	FALSE	FALSE	ieu-b-7	14	50775476	0.0195	480593	0.2151	Parkinson's disease || id:ieu-b-7	Parkinson's disease	Parkinson's disease || ||	TRUE	igd	14	50775476	0.012	1.95E-06	14288	GCST90274781	C-X-C motif chemokine 11 levels	TRUE	reported	2	1	TRUE
rs2245786	A	G	A	G	-0.0599	0.0365	0.6525	0.6557	FALSE	FALSE	FALSE	ieu-b-7	20	4795382	0.0254	468692	0.1509	Parkinson's disease || id:ieu-b-7	Parkinson's disease	Parkinson's disease || ||	TRUE	igd	20	4795382	0.0131	4.82E-06	14721	GCST90274781	C-X-C motif chemokine 11 levels	TRUE	reported	2	1	TRUE
rs3184504	T	C	T	C	0.1236	0.0046	0.4764	0.4854	FALSE	FALSE	FALSE	ieu-b-7	12	111884608	0.0167	482730	0.7826	Parkinson's disease || id:ieu-b-7	Parkinson's disease	Parkinson's disease || ||	TRUE	igd	12	111884608	0.0132	7.70E-21	11785	GCST90274781	C-X-C motif chemokine 11 levels	TRUE	reported	2	1	TRUE
rs4748380	T	C	T	C	0.0901	-0.0015	0.1188	0.108	FALSE	FALSE	FALSE	ieu-b-7	10	17590681	0.0377	468692	0.9677	Parkinson's disease || id:ieu-b-7	Parkinson's disease	Parkinson's disease || ||	TRUE	igd	10	17590681	0.019	2.12E-06	14732	GCST90274781	C-X-C motif chemokine 11 levels	TRUE	reported	2	1	TRUE
rs60141220	A	G	A	G	-0.0777	-0.0035	0.1703	0.1872	FALSE	FALSE	FALSE	ieu-b-7	1	26395741	0.0219	482730	0.8737	Parkinson's disease || id:ieu-b-7	Parkinson's disease	Parkinson's disease || ||	TRUE	igd	1	26395741	0.0165	2.49E-06	13221	GCST90274781	C-X-C motif chemokine 11 levels	TRUE	reported	2	1	TRUE
rs7009937	T	C	T	C	0.1175	0.0593	0.9321	0.9321	FALSE	FALSE	FALSE	ieu-b-7	8	96176796	0.0476	468692	0.2132	Parkinson's disease || id:ieu-b-7	Parkinson's disease	Parkinson's disease || ||	TRUE	igd	8	96176796	0.025	2.60E-06	14288	GCST90274781	C-X-C motif chemokine 11 levels	TRUE	reported	2	1	TRUE
rs7222922	T	C	T	C	-0.0882	-0.009	0.1205	0.124	FALSE	FALSE	FALSE	ieu-b-7	17	34335694	0.0269	482730	0.7388	Parkinson's disease || id:ieu-b-7	Parkinson's disease	Parkinson's disease || ||	TRUE	igd	17	34335694	0.0182	1.26E-06	14726	GCST90274781	C-X-C motif chemokine 11 levels	TRUE	reported	2	1	TRUE
rs72747175	A	G	A	G	0.1535	-0.0185	0.9608	0.9687	FALSE	FALSE	FALSE	ieu-b-7	5	18009856	0.0663	468692	0.7807	Parkinson's disease || id:ieu-b-7	Parkinson's disease	Parkinson's disease || ||	TRUE	igd	5	18009856	0.0326	2.49E-06	14730	GCST90274781	C-X-C motif chemokine 11 levels	TRUE	reported	2	1	TRUE
rs72925566	A	G	A	G	-0.0973	0.0042	0.1651	0.1557	FALSE	FALSE	FALSE	ieu-b-7	6	89498971	0.032	468692	0.8958	Parkinson's disease || id:ieu-b-7	Parkinson's disease	Parkinson's disease || ||	TRUE	igd	6	89498971	0.0185	1.44E-07	11337	GCST90274781	C-X-C motif chemokine 11 levels	TRUE	reported	2	1	TRUE
rs7475335	A	C	A	C	-0.0646	-0.0152	0.3172	0.3306	FALSE	FALSE	FALSE	ieu-b-7	10	104343428	0.0191	482730	0.4262	Parkinson's disease || id:ieu-b-7	Parkinson's disease	Parkinson's disease || ||	TRUE	igd	10	104343428	0.0124	1.89E-07	14735	GCST90274781	C-X-C motif chemokine 11 levels	TRUE	reported	2	1	TRUE
rs75612655	T	C	T	C	0.5352	0.1521	0.0084	0.0088	FALSE	FALSE	FALSE	ieu-b-7	7	101594247	0.1754	10639	0.3857	Parkinson's disease || id:ieu-b-7	Parkinson's disease	Parkinson's disease || ||	TRUE	igd	7	101594247	0.0705	3.16E-14	12935	GCST90274781	C-X-C motif chemokine 11 levels	TRUE	reported	2	1	TRUE
rs7750544	T	C	T	C	-0.0773	0.0056	0.165	0.1864	FALSE	FALSE	FALSE	ieu-b-7	6	154177484	0.0287	469486	0.8464	Parkinson's disease || id:ieu-b-7	Parkinson's disease	Parkinson's disease || ||	TRUE	igd	6	154177484	0.0164	2.44E-06	13644	GCST90274781	C-X-C motif chemokine 11 levels	TRUE	reported	2	1	TRUE
rs78632565	T	C	T	C	0.1082	0.0702	0.9152	0.926	FALSE	FALSE	FALSE	ieu-b-7	8	70982905	0.0441	469220	0.1115	Parkinson's disease || id:ieu-b-7	Parkinson's disease	Parkinson's disease || ||	TRUE	igd	8	70982905	0.0214	4.28E-07	14722	GCST90274781	C-X-C motif chemokine 11 levels	TRUE	reported	2	1	TRUE
rs10734292	A	G	A	G	0.123	0.0222	0.067	0.0652	FALSE	FALSE	FALSE	ieu-b-7	11	20486401	0.035	482730	0.5257	Parkinson's disease || id:ieu-b-7	Parkinson's disease	Parkinson's disease || ||	TRUE	igd	11	20486401	0.0267	4.09E-06	11776	GCST90274779	C-X-C motif chemokine 1 levels	TRUE	reported	2	1	TRUE
rs11880837	A	G	A	G	0.0583	-0.0116	0.3161	0.2993	FALSE	FALSE	FALSE	ieu-b-7	19	14808453	0.0187	482730	0.5345	Parkinson's disease || id:ieu-b-7	Parkinson's disease	Parkinson's disease || ||	TRUE	igd	19	14808453	0.0127	4.42E-06	14288	GCST90274779	C-X-C motif chemokine 1 levels	TRUE	reported	2	1	TRUE
rs12770839	A	C	A	C	0.0648	0.021	0.321	0.3331	FALSE	FALSE	FALSE	ieu-b-7	10	65297720	0.0183	482730	0.2523	Parkinson's disease || id:ieu-b-7	Parkinson's disease	Parkinson's disease || ||	TRUE	igd	10	65297720	0.0126	2.71E-07	14724	GCST90274779	C-X-C motif chemokine 1 levels	TRUE	reported	2	1	TRUE
rs1366946	T	C	T	C	-0.3134	0.0258	0.7638	0.7727	FALSE	FALSE	FALSE	ieu-b-7	4	74738469	0.0263	469691	0.3261	Parkinson's disease || id:ieu-b-7	Parkinson's disease	Parkinson's disease || ||	TRUE	igd	4	74738469	0.0134	5.65E-121	14730	GCST90274779	C-X-C motif chemokine 1 levels	TRUE	reported	2	1	TRUE
rs2122155	A	G	A	G	-0.0538	0.0372	0.5637	0.5479	FALSE	FALSE	FALSE	ieu-b-7	4	59689961	0.018	482730	0.0395003	Parkinson's disease || id:ieu-b-7	Parkinson's disease	Parkinson's disease || ||	TRUE	igd	4	59689961	0.0117	4.26E-06	14717	GCST90274779	C-X-C motif chemokine 1 levels	TRUE	reported	2	1	TRUE
rs2280441	A	G	A	G	-0.1443	0.1008	0.0405	0.0343	FALSE	FALSE	FALSE	ieu-b-7	15	81240669	0.0659	468692	0.1262	Parkinson's disease || id:ieu-b-7	Parkinson's disease	Parkinson's disease || ||	TRUE	igd	15	81240669	0.0312	3.75E-06	14735	GCST90274779	C-X-C motif chemokine 1 levels	TRUE	reported	2	1	TRUE
rs2835916	C	G	C	G	-0.0564	-2.00E-04	0.3876	0.396	FALSE	TRUE	FALSE	ieu-b-7	21	39102421	0.0227	468692	0.9921	Parkinson's disease || id:ieu-b-7	Parkinson's disease	Parkinson's disease || ||	TRUE	igd	21	39102421	0.012	2.60E-06	14735	GCST90274779	C-X-C motif chemokine 1 levels	TRUE	reported	2	1	TRUE
rs2835916	C	G	C	G	-0.0564	-2.00E-04	0.3876	0.396	FALSE	TRUE	FALSE	ieu-b-7	21	39102421	0.0227	468692	0.9921	Parkinson's disease || id:ieu-b-7	Parkinson's disease	Parkinson's disease || ||	TRUE	igd	21	39102421	0.012	2.60E-06	14735	GCST90274779	C-X-C motif chemokine 1 levels	TRUE	reported	2	2	TRUE
rs62311721	T	C	T	C	-0.186	-0.0545	0.9588	0.9764	FALSE	FALSE	FALSE	ieu-b-7	4	84005961	0.0989	465249	0.5815	Parkinson's disease || id:ieu-b-7	Parkinson's disease	Parkinson's disease || ||	TRUE	igd	4	84005961	0.0407	4.88E-06	14288	GCST90274779	C-X-C motif chemokine 1 levels	TRUE	reported	2	1	TRUE
rs67797811	C	G	C	G	0.0822	0.0195	0.1691	0.1696	FALSE	TRUE	FALSE	ieu-b-7	9	4396102	0.0398	13655	0.623799	Parkinson's disease || id:ieu-b-7	Parkinson's disease	Parkinson's disease || ||	TRUE	igd	9	4396102	0.0179	4.39E-06	14288	GCST90274779	C-X-C motif chemokine 1 levels	TRUE	reported	2	1	TRUE
rs1074669	A	G	A	G	-0.0548	-0.004	0.5246	0.5245	FALSE	FALSE	FALSE	ieu-b-7	4	35016704	0.0195	482730	0.8394	Parkinson's disease || id:ieu-b-7	Parkinson's disease	Parkinson's disease || ||	TRUE	igd	4	35016704	0.0119	4.12E-06	14286	GCST90274847	Urokinase-type plasminogen activator levels	TRUE	reported	2	1	TRUE
rs10840566	A	G	A	G	0.0784	-0.0178	0.1671	0.1651	FALSE	FALSE	FALSE	ieu-b-7	11	11142087	0.0303	468692	0.5567	Parkinson's disease || id:ieu-b-7	Parkinson's disease	Parkinson's disease || ||	TRUE	igd	11	11142087	0.0154	3.56E-07	14733	GCST90274847	Urokinase-type plasminogen activator levels	TRUE	reported	2	1	TRUE
rs10992204	A	G	A	G	0.1061	-0.0167	0.1034	0.1	FALSE	FALSE	FALSE	ieu-b-7	9	94784966	0.0425	468692	0.6939	Parkinson's disease || id:ieu-b-7	Parkinson's disease	Parkinson's disease || ||	TRUE	igd	9	94784966	0.0217	1.01E-06	14286	GCST90274847	Urokinase-type plasminogen activator levels	TRUE	reported	2	1	TRUE
rs11220462	A	G	A	G	-0.1024	-0.0278	0.1509	0.1317	FALSE	FALSE	FALSE	ieu-b-7	11	126243952	0.0272	482730	0.3067	Parkinson's disease || id:ieu-b-7	Parkinson's disease	Parkinson's disease || ||	TRUE	igd	11	126243952	0.0161	2.01E-10	14731	GCST90274847	Urokinase-type plasminogen activator levels	TRUE	reported	2	1	TRUE
rs13299342	A	G	A	G	0.1	0.0149	0.1744	0.1388	FALSE	FALSE	FALSE	ieu-b-7	9	136141504	0.0245	482730	0.542	Parkinson's disease || id:ieu-b-7	Parkinson's disease	Parkinson's disease || ||	TRUE	igd	9	136141504	0.017	4.04E-09	11781	GCST90274847	Urokinase-type plasminogen activator levels	TRUE	reported	2	1	TRUE
rs144470316	C	G	C	G	0.3395	0.0724	0.0119	0.0102	FALSE	TRUE	FALSE	ieu-b-7	12	105734364	0.1536	12776	0.6373	Parkinson's disease || id:ieu-b-7	Parkinson's disease	Parkinson's disease || ||	TRUE	igd	12	105734364	0.0656	2.28E-07	12303	GCST90274847	Urokinase-type plasminogen activator levels	TRUE	reported	2	1	TRUE
rs154972	A	G	A	G	-0.0625	0.0382	0.6344	0.5992	FALSE	FALSE	FALSE	ieu-b-7	6	32900651	0.0229	25556	0.0947	Parkinson's disease || id:ieu-b-7	Parkinson's disease	Parkinson's disease || ||	TRUE	igd	6	32900651	0.012	1.91E-07	14724	GCST90274847	Urokinase-type plasminogen activator levels	TRUE	reported	2	1	TRUE
rs2227575	A	C	A	C	-0.0946	0.0547	0.5624	0.5938	FALSE	FALSE	FALSE	ieu-b-7	10	75677840	0.0223	471013	0.0142099	Parkinson's disease || id:ieu-b-7	Parkinson's disease	Parkinson's disease || ||	TRUE	igd	10	75677840	0.0115	1.93E-16	14729	GCST90274847	Urokinase-type plasminogen activator levels	TRUE	reported	2	1	TRUE
rs333947	A	G	A	G	-0.0785	0.0054	0.1578	0.1412	FALSE	FALSE	FALSE	ieu-b-7	1	110470764	0.0318	470485	0.8659	Parkinson's disease || id:ieu-b-7	Parkinson's disease	Parkinson's disease || ||	TRUE	igd	1	110470764	0.0166	2.26E-06	14286	GCST90274847	Urokinase-type plasminogen activator levels	TRUE	reported	2	1	TRUE
rs3933086	A	G	A	G	0.3099	-0.0016	0.0145	0.0155	FALSE	FALSE	FALSE	ieu-b-7	10	75424174	0.1322	12875	0.9902	Parkinson's disease || id:ieu-b-7	Parkinson's disease	Parkinson's disease || ||	TRUE	igd	10	75424174	0.0664	3.05E-06	11778	GCST90274847	Urokinase-type plasminogen activator levels	TRUE	reported	2	1	TRUE
rs4251805	T	C	T	C	-0.422	-0.0207	0.0405	0.0343	FALSE	FALSE	FALSE	ieu-b-7	19	44174441	0.0548	482730	0.705801	Parkinson's disease || id:ieu-b-7	Parkinson's disease	Parkinson's disease || ||	TRUE	igd	19	44174441	0.0311	6.10E-42	14734	GCST90274847	Urokinase-type plasminogen activator levels	TRUE	reported	2	1	TRUE
rs4760	A	G	A	G	0.1408	-0.0261	0.8426	0.8495	FALSE	FALSE	FALSE	ieu-b-7	19	44153100	0.0241	482730	0.2776	Parkinson's disease || id:ieu-b-7	Parkinson's disease	Parkinson's disease || ||	TRUE	igd	19	44153100	0.0165	1.42E-17	14286	GCST90274847	Urokinase-type plasminogen activator levels	TRUE	reported	2	1	TRUE
rs4800787	T	C	T	C	-0.094	0.0052	0.3008	0.2885	FALSE	FALSE	FALSE	ieu-b-7	18	24686365	0.0248	468692	0.8334	Parkinson's disease || id:ieu-b-7	Parkinson's disease	Parkinson's disease || ||	TRUE	igd	18	24686365	0.0125	5.48E-14	14730	GCST90274847	Urokinase-type plasminogen activator levels	TRUE	reported	2	1	TRUE
rs59772299	T	G	T	G	0.0627	0.064	0.7552	0.7656	FALSE	FALSE	FALSE	ieu-b-7	5	126921537	0.0264	469220	0.0153299	Parkinson's disease || id:ieu-b-7	Parkinson's disease	Parkinson's disease || ||	TRUE	igd	5	126921537	0.0133	2.43E-06	14730	GCST90274847	Urokinase-type plasminogen activator levels	TRUE	reported	2	1	TRUE
rs597808	A	G	A	G	0.0662	0.0049	0.478	0.4856	FALSE	FALSE	FALSE	ieu-b-7	12	111973358	0.0171	482730	0.7727	Parkinson's disease || id:ieu-b-7	Parkinson's disease	Parkinson's disease || ||	TRUE	igd	12	111973358	0.0134	7.80E-07	11334	GCST90274847	Urokinase-type plasminogen activator levels	TRUE	reported	2	1	TRUE
rs6805474	A	G	A	G	0.0952	0.0303	0.1456	0.1496	FALSE	FALSE	FALSE	ieu-b-7	3	56631258	0.0265	482730	0.2528	Parkinson's disease || id:ieu-b-7	Parkinson's disease	Parkinson's disease || ||	TRUE	igd	3	56631258	0.0176	6.33E-08	14285	GCST90274847	Urokinase-type plasminogen activator levels	TRUE	reported	2	1	TRUE
rs704	A	G	A	G	0.0567	-0.0089	0.4758	0.4733	FALSE	FALSE	FALSE	ieu-b-7	17	26694861	0.0176	480593	0.6124	Parkinson's disease || id:ieu-b-7	Parkinson's disease	Parkinson's disease || ||	TRUE	igd	17	26694861	0.0115	8.20E-07	14734	GCST90274847	Urokinase-type plasminogen activator levels	TRUE	reported	2	1	TRUE
rs7406661	T	C	T	C	-0.1107	-0.0279	0.7855	0.7992	FALSE	FALSE	FALSE	ieu-b-7	17	7063667	0.026	482730	0.2841	Parkinson's disease || id:ieu-b-7	Parkinson's disease	Parkinson's disease || ||	TRUE	igd	17	7063667	0.0156	1.28E-12	14286	GCST90274847	Urokinase-type plasminogen activator levels	TRUE	reported	2	1	TRUE
rs7406661	T	C	T	C	-0.1107	-0.0279	0.7855	0.7992	FALSE	FALSE	FALSE	ieu-b-7	17	7063667	0.026	482730	0.2841	Parkinson's disease || id:ieu-b-7	Parkinson's disease	Parkinson's disease || ||	TRUE	igd	17	7063667	0.0156	1.28E-12	14286	GCST90274847	Urokinase-type plasminogen activator levels	TRUE	reported	2	2	TRUE
rs74607099	A	G	A	G	-0.1817	-0.1262	0.0248	0.0238	FALSE	FALSE	FALSE	ieu-b-7	4	131098437	0.077	468692	0.1012	Parkinson's disease || id:ieu-b-7	Parkinson's disease	Parkinson's disease || ||	TRUE	igd	4	131098437	0.0389	3.00E-06	14723	GCST90274847	Urokinase-type plasminogen activator levels	TRUE	reported	2	1	TRUE
rs7564243	A	G	A	G	-0.0852	0.0037	0.5375	0.5171	FALSE	FALSE	FALSE	ieu-b-7	2	160726868	0.0169	482730	0.825	Parkinson's disease || id:ieu-b-7	Parkinson's disease	Parkinson's disease || ||	TRUE	igd	2	160726868	0.0114	7.80E-14	14729	GCST90274847	Urokinase-type plasminogen activator levels	TRUE	reported	2	1	TRUE
rs10778675	A	C	A	C	0.0792	0.02	0.1687	0.1715	FALSE	FALSE	FALSE	ieu-b-7	12	79905558	0.0268	482730	0.4568	Parkinson's disease || id:ieu-b-7	Parkinson's disease	Parkinson's disease || ||	TRUE	igd	12	79905558	0.0158	5.37E-07	14295	GCST90274778	Fractalkine levels	TRUE	reported	2	1	TRUE
rs111472651	C	G	C	G	-0.1191	-0.0125	0.9355	0.9482	FALSE	TRUE	FALSE	ieu-b-7	2	44117788	0.0523	468692	0.8107	Parkinson's disease || id:ieu-b-7	Parkinson's disease	Parkinson's disease || ||	TRUE	igd	2	44117788	0.0248	1.57E-06	14728	GCST90274778	Fractalkine levels	TRUE	reported	2	1	TRUE
rs114359340	A	G	A	G	-0.1881	-0.1366	0.9747	0.9717	FALSE	FALSE	FALSE	ieu-b-7	1	6532317	0.0588	482730	0.02006	Parkinson's disease || id:ieu-b-7	Parkinson's disease	Parkinson's disease || ||	TRUE	igd	1	6532317	0.0405	3.41E-06	13651	GCST90274778	Fractalkine levels	TRUE	reported	2	1	TRUE
rs117698194	A	G	A	G	-0.1996	0.1201	0.0224	0.0223	FALSE	FALSE	FALSE	ieu-b-7	15	85657494	0.066	482730	0.0688193	Parkinson's disease || id:ieu-b-7	Parkinson's disease	Parkinson's disease || ||	TRUE	igd	15	85657494	0.0432	3.83E-06	13859	GCST90274778	Fractalkine levels	TRUE	reported	2	1	TRUE
rs12331618	A	G	A	G	-0.0582	0.0125	0.4914	0.4999	FALSE	FALSE	FALSE	ieu-b-7	4	187139939	0.0169	482730	0.4619	Parkinson's disease || id:ieu-b-7	Parkinson's disease	Parkinson's disease || ||	TRUE	igd	4	187139939	0.0114	3.30E-07	14729	GCST90274778	Fractalkine levels	TRUE	reported	2	1	TRUE
rs13167439	T	C	T	C	-0.0903	-0.017	0.89	0.8975	FALSE	FALSE	FALSE	ieu-b-7	5	120396066	0.0379	468692	0.654699	Parkinson's disease || id:ieu-b-7	Parkinson's disease	Parkinson's disease || ||	TRUE	igd	5	120396066	0.0193	2.89E-06	14295	GCST90274778	Fractalkine levels	TRUE	reported	2	1	TRUE
rs1976172	C	G	C	G	-0.0569	-0.0015	0.3525	0.348	FALSE	TRUE	FALSE	ieu-b-7	3	1260482	0.0234	468692	0.9483	Parkinson's disease || id:ieu-b-7	Parkinson's disease	Parkinson's disease || ||	TRUE	igd	3	1260482	0.012	2.12E-06	14732	GCST90274778	Fractalkine levels	TRUE	reported	2	1	TRUE
rs2442752	T	C	T	C	-0.0589	-0.0105	0.6177	0.5875	FALSE	FALSE	FALSE	ieu-b-7	6	31351764	0.019	480593	0.579499	Parkinson's disease || id:ieu-b-7	Parkinson's disease	Parkinson's disease || ||	TRUE	igd	6	31351764	0.0117	4.80E-07	14743	GCST90274778	Fractalkine levels	TRUE	reported	2	1	TRUE
rs2442752	T	C	T	C	-0.0589	-0.0105	0.6177	0.5875	FALSE	FALSE	FALSE	ieu-b-7	6	31351764	0.019	480593	0.579499	Parkinson's disease || id:ieu-b-7	Parkinson's disease	Parkinson's disease || ||	TRUE	igd	6	31351764	0.0117	4.80E-07	14743	GCST90274778	Fractalkine levels	TRUE	reported	2	2	TRUE
rs2731674	T	G	T	G	-0.0681	0.0386	0.274	0.2394	FALSE	FALSE	FALSE	ieu-b-7	5	176839890	0.022	482730	0.0801106	Parkinson's disease || id:ieu-b-7	Parkinson's disease	Parkinson's disease || ||	TRUE	igd	5	176839890	0.0128	1.04E-07	14740	GCST90274778	Fractalkine levels	TRUE	reported	2	1	TRUE
rs35026817	T	G	T	G	0.0633	0.0311	0.3327	0.3126	FALSE	FALSE	FALSE	ieu-b-7	3	70136592	0.0182	482730	0.0873695	Parkinson's disease || id:ieu-b-7	Parkinson's disease	Parkinson's disease || ||	TRUE	igd	3	70136592	0.0122	2.12E-07	14740	GCST90274778	Fractalkine levels	TRUE	reported	2	1	TRUE
rs3732378	A	G	A	G	0.0941	0.0549	0.1671	0.1693	FALSE	FALSE	FALSE	ieu-b-7	3	39307162	0.0221	482730	0.0130101	Parkinson's disease || id:ieu-b-7	Parkinson's disease	Parkinson's disease || ||	TRUE	igd	3	39307162	0.0154	9.94E-10	14740	GCST90274778	Fractalkine levels	TRUE	reported	2	1	TRUE
rs55896747	T	C	T	C	0.1129	-0.0216	0.9372	0.9348	FALSE	FALSE	FALSE	ieu-b-7	16	57508595	0.0494	466555	0.662799	Parkinson's disease || id:ieu-b-7	Parkinson's disease	Parkinson's disease || ||	TRUE	igd	16	57508595	0.0244	3.71E-06	14734	GCST90274778	Fractalkine levels	TRUE	reported	2	1	TRUE
rs56397903	A	G	A	G	0.1968	0.1082	0.9744	0.9808	FALSE	FALSE	FALSE	ieu-b-7	8	26741279	0.0865	468692	0.211	Parkinson's disease || id:ieu-b-7	Parkinson's disease	Parkinson's disease || ||	TRUE	igd	8	26741279	0.0424	3.46E-06	14743	GCST90274778	Fractalkine levels	TRUE	reported	2	1	TRUE
rs712137	A	C	A	C	0.0563	-0.0162	0.6601	0.6521	FALSE	FALSE	FALSE	ieu-b-7	12	41381284	0.0235	468692	0.4909	Parkinson's disease || id:ieu-b-7	Parkinson's disease	Parkinson's disease || ||	TRUE	igd	12	41381284	0.012	2.71E-06	14737	GCST90274778	Fractalkine levels	TRUE	reported	2	1	TRUE
rs73137770	C	G	C	G	0.2442	-0.0992	0.9812	0.9849	FALSE	TRUE	FALSE	ieu-b-7	20	52569781	0.1186	13655	0.4026	Parkinson's disease || id:ieu-b-7	Parkinson's disease	Parkinson's disease || ||	TRUE	igd	20	52569781	0.0529	3.91E-06	13808	GCST90274778	Fractalkine levels	TRUE	reported	2	1	TRUE
rs7763262	T	C	T	C	0.0811	0.0067	0.3484	0.321	FALSE	FALSE	FALSE	ieu-b-7	6	32424882	0.0211	480593	0.751	Parkinson's disease || id:ieu-b-7	Parkinson's disease	Parkinson's disease || ||	TRUE	igd	6	32424882	0.012	1.40E-11	14743	GCST90274778	Fractalkine levels	TRUE	reported	2	1	TRUE
rs77915710	A	G	A	G	-0.1436	-3.00E-04	0.0402	0.0456	FALSE	FALSE	FALSE	ieu-b-7	1	172099857	0.0489	482730	0.9948	Parkinson's disease || id:ieu-b-7	Parkinson's disease	Parkinson's disease || ||	TRUE	igd	1	172099857	0.0304	2.32E-06	14742	GCST90274778	Fractalkine levels	TRUE	reported	2	1	TRUE
rs8052631	A	G	A	G	-0.1511	-0.0278	0.9463	0.9566	FALSE	FALSE	FALSE	ieu-b-7	16	57167230	0.0551	468692	0.6142	Parkinson's disease || id:ieu-b-7	Parkinson's disease	Parkinson's disease || ||	TRUE	igd	16	57167230	0.027	2.19E-08	14295	GCST90274778	Fractalkine levels	TRUE	reported	2	1	TRUE
rs1077965	A	G	A	G	-0.0546	0.0056	0.5648	0.5764	FALSE	FALSE	FALSE	ieu-b-7	15	80065337	0.0223	470485	0.8026	Parkinson's disease || id:ieu-b-7	Parkinson's disease	Parkinson's disease || ||	TRUE	igd	15	80065337	0.0118	3.71E-06	14731	GCST90274780	C-X-C motif chemokine 10 levels	TRUE	reported	2	1	TRUE
rs112202639	A	G	A	G	-0.1609	0.0649	0.9671	0.9721	FALSE	FALSE	FALSE	ieu-b-7	1	44566391	0.0635	482730	0.3068	Parkinson's disease || id:ieu-b-7	Parkinson's disease	Parkinson's disease || ||	TRUE	igd	1	44566391	0.0336	1.68E-06	14744	GCST90274780	C-X-C motif chemokine 10 levels	TRUE	reported	2	1	TRUE
rs115140093	T	C	T	C	-0.5186	0.0245	0.9732	0.9742	FALSE	FALSE	FALSE	ieu-b-7	4	76910673	0.0626	482730	0.6955	Parkinson's disease || id:ieu-b-7	Parkinson's disease	Parkinson's disease || ||	TRUE	igd	4	76910673	0.042	5.02E-35	14744	GCST90274780	C-X-C motif chemokine 10 levels	TRUE	reported	2	1	TRUE
rs12155428	T	C	T	C	-0.1765	0.0521	0.0284	0.0309	FALSE	FALSE	FALSE	ieu-b-7	7	3425301	0.0699	468692	0.4562	Parkinson's disease || id:ieu-b-7	Parkinson's disease	Parkinson's disease || ||	TRUE	igd	7	3425301	0.0375	2.52E-06	14733	GCST90274780	C-X-C motif chemokine 10 levels	TRUE	reported	2	1	TRUE
rs12174864	A	G	A	G	-0.0582	0.008	0.6254	0.6386	FALSE	FALSE	FALSE	ieu-b-7	6	88557407	0.0176	482730	0.6511	Parkinson's disease || id:ieu-b-7	Parkinson's disease	Parkinson's disease || ||	TRUE	igd	6	88557407	0.0121	1.51E-06	14295	GCST90274780	C-X-C motif chemokine 10 levels	TRUE	reported	2	1	TRUE
rs12629593	T	G	T	G	-0.0879	-0.0272	0.1209	0.1153	FALSE	FALSE	FALSE	ieu-b-7	3	54104178	0.0351	468692	0.438	Parkinson's disease || id:ieu-b-7	Parkinson's disease	Parkinson's disease || ||	TRUE	igd	3	54104178	0.0182	1.37E-06	14744	GCST90274780	C-X-C motif chemokine 10 levels	TRUE	reported	2	1	TRUE
rs150519056	T	C	T	C	-0.1841	0.0051	0.9688	0.9789	FALSE	FALSE	FALSE	ieu-b-7	22	50774821	0.0712	482730	0.9429	Parkinson's disease || id:ieu-b-7	Parkinson's disease	Parkinson's disease || ||	TRUE	igd	22	50774821	0.0376	9.77E-07	13661	GCST90274780	C-X-C motif chemokine 10 levels	TRUE	reported	2	1	TRUE
rs1563171	A	G	A	G	0.0592	-0.0198	0.7042	0.7091	FALSE	FALSE	FALSE	ieu-b-7	2	3891773	0.0245	468692	0.4188	Parkinson's disease || id:ieu-b-7	Parkinson's disease	Parkinson's disease || ||	TRUE	igd	2	3891773	0.0127	3.14E-06	14740	GCST90274780	C-X-C motif chemokine 10 levels	TRUE	reported	2	1	TRUE
rs2523495	T	C	T	C	0.1095	0.0156	0.1048	0.117	FALSE	FALSE	FALSE	ieu-b-7	6	31377978	0.0355	480593	0.6595	Parkinson's disease || id:ieu-b-7	Parkinson's disease	Parkinson's disease || ||	TRUE	igd	6	31377978	0.0196	2.31E-08	14743	GCST90274780	C-X-C motif chemokine 10 levels	TRUE	reported	2	1	TRUE
rs3184504	T	C	T	C	0.1138	0.0046	0.4756	0.4854	FALSE	FALSE	FALSE	ieu-b-7	12	111884608	0.0167	482730	0.7826	Parkinson's disease || id:ieu-b-7	Parkinson's disease	Parkinson's disease || ||	TRUE	igd	12	111884608	0.0131	3.72E-18	11793	GCST90274780	C-X-C motif chemokine 10 levels	TRUE	reported	2	1	TRUE
rs4367871	T	C	T	C	-0.0567	-0.0126	0.5587	0.5803	FALSE	FALSE	FALSE	ieu-b-7	10	1845059	0.0227	468692	0.5785	Parkinson's disease || id:ieu-b-7	Parkinson's disease	Parkinson's disease || ||	TRUE	igd	10	1845059	0.0119	1.89E-06	14296	GCST90274780	C-X-C motif chemokine 10 levels	TRUE	reported	2	1	TRUE
rs4804148	T	C	T	C	-0.0629	-0.0377	0.7227	0.7446	FALSE	FALSE	FALSE	ieu-b-7	19	11270867	0.0218	482730	0.0830099	Parkinson's disease || id:ieu-b-7	Parkinson's disease	Parkinson's disease || ||	TRUE	igd	19	11270867	0.013	1.31E-06	14744	GCST90274780	C-X-C motif chemokine 10 levels	TRUE	reported	2	1	TRUE
rs55732300	A	G	A	G	0.1175	-0.0195	0.929	0.9229	FALSE	FALSE	FALSE	ieu-b-7	11	73731422	0.0404	481731	0.630199	Parkinson's disease || id:ieu-b-7	Parkinson's disease	Parkinson's disease || ||	TRUE	igd	11	73731422	0.025	2.60E-06	14730	GCST90274780	C-X-C motif chemokine 10 levels	TRUE	reported	2	1	TRUE
rs71534595	T	C	T	C	-0.2991	-0.1614	0.9813	0.9903	FALSE	FALSE	FALSE	ieu-b-7	6	32516855	0.3372	2451	0.6321	Parkinson's disease || id:ieu-b-7	Parkinson's disease	Parkinson's disease || ||	TRUE	igd	6	32516855	0.0606	7.99E-07	11719	GCST90274780	C-X-C motif chemokine 10 levels	TRUE	reported	2	1	TRUE
rs72651343	T	C	T	C	-0.6096	0.1305	0.9892	0.9898	FALSE	FALSE	FALSE	ieu-b-7	4	76808216	0.0993	480593	0.189	Parkinson's disease || id:ieu-b-7	Parkinson's disease	Parkinson's disease || ||	TRUE	igd	4	76808216	0.0619	6.98E-23	14257	GCST90274780	C-X-C motif chemokine 10 levels	TRUE	reported	2	1	TRUE
rs72682331	A	G	A	G	0.1089	0.0329	0.0979	0.0823	FALSE	FALSE	FALSE	ieu-b-7	4	112904535	0.0413	469691	0.4263	Parkinson's disease || id:ieu-b-7	Parkinson's disease	Parkinson's disease || ||	TRUE	igd	4	112904535	0.0209	1.88E-07	14731	GCST90274780	C-X-C motif chemokine 10 levels	TRUE	reported	2	1	TRUE
rs741344	A	G	A	G	-0.06	-0.01	0.7036	0.7134	FALSE	FALSE	FALSE	ieu-b-7	12	68597086	0.0224	482730	0.6544	Parkinson's disease || id:ieu-b-7	Parkinson's disease	Parkinson's disease || ||	TRUE	igd	12	68597086	0.013	3.92E-06	14296	GCST90274780	C-X-C motif chemokine 10 levels	TRUE	reported	2	1	TRUE
rs10780690	T	G	T	G	0.0557	-0.0059	0.5265	0.5297	FALSE	FALSE	FALSE	ieu-b-7	9	87478172	0.0223	468692	0.7904	Parkinson's disease || id:ieu-b-7	Parkinson's disease	Parkinson's disease || ||	TRUE	igd	9	87478172	0.012	3.46E-06	14296	GCST90274829	Neurotrophin-3 levels	TRUE	reported	2	1	TRUE
rs112418830	T	C	T	C	0.1366	-0.0847	0.0567	0.0551	FALSE	FALSE	FALSE	ieu-b-7	6	151293888	0.0518	469220	0.1022	Parkinson's disease || id:ieu-b-7	Parkinson's disease	Parkinson's disease || ||	TRUE	igd	6	151293888	0.0263	2.06E-07	14296	GCST90274829	Neurotrophin-3 levels	TRUE	reported	2	1	TRUE
rs12517801	A	G	A	G	-0.0555	-0.0135	0.3609	0.3457	FALSE	FALSE	FALSE	ieu-b-7	5	1731054	0.0259	466555	0.6019	Parkinson's disease || id:ieu-b-7	Parkinson's disease	Parkinson's disease || ||	TRUE	igd	5	1731054	0.0121	4.50E-06	14726	GCST90274829	Neurotrophin-3 levels	TRUE	reported	2	1	TRUE
rs146532158	T	C	T	C	-0.1859	-0.0192	0.0249	0.0249	FALSE	FALSE	FALSE	ieu-b-7	10	115833862	0.0622	482730	0.7573	Parkinson's disease || id:ieu-b-7	Parkinson's disease	Parkinson's disease || ||	TRUE	igd	10	115833862	0.0386	1.46E-06	14741	GCST90274829	Neurotrophin-3 levels	TRUE	reported	2	1	TRUE
rs17537796	A	C	A	C	-0.2571	-0.0469	0.9866	0.986	FALSE	FALSE	FALSE	ieu-b-7	7	40026172	0.0966	468692	0.6273	Parkinson's disease || id:ieu-b-7	Parkinson's disease	Parkinson's disease || ||	TRUE	igd	7	40026172	0.0553	3.33E-06	14254	GCST90274829	Neurotrophin-3 levels	TRUE	reported	2	1	TRUE
rs2034246	A	C	A	C	0.0582	-0.031	0.5677	0.5597	FALSE	FALSE	FALSE	ieu-b-7	5	114451587	0.0231	468692	0.1802	Parkinson's disease || id:ieu-b-7	Parkinson's disease	Parkinson's disease || ||	TRUE	igd	5	114451587	0.012	1.23E-06	14296	GCST90274829	Neurotrophin-3 levels	TRUE	reported	2	1	TRUE
rs2107473	A	G	A	G	-0.2393	0.138	0.0175	0.0191	FALSE	FALSE	FALSE	ieu-b-7	7	8762956	0.1049	466555	0.1882	Parkinson's disease || id:ieu-b-7	Parkinson's disease	Parkinson's disease || ||	TRUE	igd	7	8762956	0.0507	2.36E-06	13394	GCST90274829	Neurotrophin-3 levels	TRUE	reported	2	1	TRUE
rs2846299	A	G	A	G	0.0582	-0.0013	0.3022	0.2969	FALSE	FALSE	FALSE	ieu-b-7	11	123375056	0.0206	482730	0.9492	Parkinson's disease || id:ieu-b-7	Parkinson's disease	Parkinson's disease || ||	TRUE	igd	11	123375056	0.0125	3.22E-06	14721	GCST90274829	Neurotrophin-3 levels	TRUE	reported	2	1	TRUE
rs28735437	C	G	C	G	-0.1168	-0.015	0.1435	0.1522	FALSE	TRUE	FALSE	ieu-b-7	15	88514855	0.0308	468692	0.6267	Parkinson's disease || id:ieu-b-7	Parkinson's disease	Parkinson's disease || ||	TRUE	igd	15	88514855	0.0164	1.06E-12	14737	GCST90274829	Neurotrophin-3 levels	TRUE	reported	2	1	TRUE
rs3218587	A	G	A	G	0.1364	0.073	0.0429	0.0444	FALSE	FALSE	FALSE	ieu-b-7	6	111688927	0.0478	482730	0.1271	Parkinson's disease || id:ieu-b-7	Parkinson's disease	Parkinson's disease || ||	TRUE	igd	6	111688927	0.0294	3.49E-06	14744	GCST90274829	Neurotrophin-3 levels	TRUE	reported	2	1	TRUE
rs5751454	T	C	T	C	0.1823	0.0583	0.0287	0.026	FALSE	FALSE	FALSE	ieu-b-7	22	43649715	0.0729	468692	0.4238	Parkinson's disease || id:ieu-b-7	Parkinson's disease	Parkinson's disease || ||	TRUE	igd	22	43649715	0.0398	4.64E-06	13680	GCST90274829	Neurotrophin-3 levels	TRUE	reported	2	1	TRUE
rs58399805	A	T	A	T	0.1106	0.0649	0.0799	0.0673	FALSE	TRUE	FALSE	ieu-b-7	12	5680104	0.0459	468692	0.1575	Parkinson's disease || id:ieu-b-7	Parkinson's disease	Parkinson's disease || ||	TRUE	igd	12	5680104	0.022	4.98E-07	14737	GCST90274829	Neurotrophin-3 levels	TRUE	reported	2	1	TRUE
rs72652073	C	G	C	G	0.058	-0.0528	0.3811	0.3901	FALSE	TRUE	FALSE	ieu-b-7	8	72031901	0.0274	13655	0.0545406	Parkinson's disease || id:ieu-b-7	Parkinson's disease	Parkinson's disease || ||	TRUE	igd	8	72031901	0.0125	3.48E-06	14296	GCST90274829	Neurotrophin-3 levels	TRUE	reported	2	1	TRUE
rs73166403	T	C	T	C	-0.092	-0.0511	0.1114	0.116	FALSE	FALSE	FALSE	ieu-b-7	7	152298228	0.0367	468692	0.1642	Parkinson's disease || id:ieu-b-7	Parkinson's disease	Parkinson's disease || ||	TRUE	igd	7	152298228	0.02	4.22E-06	14296	GCST90274829	Neurotrophin-3 levels	TRUE	reported	2	1	TRUE
rs79759094	A	G	A	G	-0.1163	-0.0616	0.0638	0.058	FALSE	FALSE	FALSE	ieu-b-7	4	7533099	0.0506	468692	0.2233	Parkinson's disease || id:ieu-b-7	Parkinson's disease	Parkinson's disease || ||	TRUE	igd	4	7533099	0.0251	3.60E-06	14728	GCST90274829	Neurotrophin-3 levels	TRUE	reported	2	1	TRUE
rs10792025	T	C	T	C	-0.0593	0.0232	0.3383	0.3612	FALSE	FALSE	FALSE	ieu-b-7	11	68921211	0.0182	482730	0.2023	Parkinson's disease || id:ieu-b-7	Parkinson's disease	Parkinson's disease || ||	TRUE	igd	11	68921211	0.0124	1.73E-06	14727	GCST90274758	Eukaryotic translation initiation factor 4E-binding protein 1 levels	TRUE	reported	2	1	TRUE
rs10926313	A	G	A	G	-0.0884	-0.0428	0.8334	0.8314	FALSE	FALSE	FALSE	ieu-b-7	1	240804510	0.0404	13655	0.2898	Parkinson's disease || id:ieu-b-7	Parkinson's disease	Parkinson's disease || ||	TRUE	igd	1	240804510	0.0175	4.39E-07	14288	GCST90274758	Eukaryotic translation initiation factor 4E-binding protein 1 levels	TRUE	reported	2	1	TRUE
rs137887001	C	G	C	G	0.2235	-0.0572	0.9827	0.9816	FALSE	TRUE	FALSE	ieu-b-7	20	44566861	0.0666	482730	0.3904	Parkinson's disease || id:ieu-b-7	Parkinson's disease	Parkinson's disease || ||	TRUE	igd	20	44566861	0.0486	4.25E-06	14288	GCST90274758	Eukaryotic translation initiation factor 4E-binding protein 1 levels	TRUE	reported	2	1	TRUE
rs181095999	T	C	T	C	-0.2226	-0.0361	0.0227	0.0194	FALSE	FALSE	FALSE	ieu-b-7	12	23923166	0.0863	468692	0.6754	Parkinson's disease || id:ieu-b-7	Parkinson's disease	Parkinson's disease || ||	TRUE	igd	12	23923166	0.0474	2.65E-06	14736	GCST90274758	Eukaryotic translation initiation factor 4E-binding protein 1 levels	TRUE	reported	2	1	TRUE
rs181095999	T	C	T	C	-0.2226	-0.0361	0.0227	0.0194	FALSE	FALSE	FALSE	ieu-b-7	12	23923166	0.0863	468692	0.6754	Parkinson's disease || id:ieu-b-7	Parkinson's disease	Parkinson's disease || ||	TRUE	igd	12	23923166	0.0474	2.65E-06	14736	GCST90274758	Eukaryotic translation initiation factor 4E-binding protein 1 levels	TRUE	reported	2	2	TRUE
rs2731672	T	C	T	C	0.0926	0.0412	0.2679	0.2396	FALSE	FALSE	FALSE	ieu-b-7	5	176842474	0.0221	482730	0.06185	Parkinson's disease || id:ieu-b-7	Parkinson's disease	Parkinson's disease || ||	TRUE	igd	5	176842474	0.0152	1.11E-09	11783	GCST90274758	Eukaryotic translation initiation factor 4E-binding protein 1 levels	TRUE	reported	2	1	TRUE
rs356283	T	G	T	G	0.0588	-0.0378	0.6475	0.6153	FALSE	FALSE	FALSE	ieu-b-7	1	80975190	0.0248	466555	0.1271	Parkinson's disease || id:ieu-b-7	Parkinson's disease	Parkinson's disease || ||	TRUE	igd	1	80975190	0.0123	1.75E-06	14730	GCST90274758	Eukaryotic translation initiation factor 4E-binding protein 1 levels	TRUE	reported	2	1	TRUE
rs3733402	A	G	A	G	-0.1305	-0.0113	0.5102	0.5004	FALSE	FALSE	FALSE	ieu-b-7	4	187158034	0.0168	482730	0.4997	Parkinson's disease || id:ieu-b-7	Parkinson's disease	Parkinson's disease || ||	TRUE	igd	4	187158034	0.0116	2.32E-29	14736	GCST90274758	Eukaryotic translation initiation factor 4E-binding protein 1 levels	TRUE	reported	2	1	TRUE
rs5030072	T	C	T	C	0.0594	0.0126	0.5711	0.5576	FALSE	FALSE	FALSE	ieu-b-7	3	186455546	0.0172	482730	0.4628	Parkinson's disease || id:ieu-b-7	Parkinson's disease	Parkinson's disease || ||	TRUE	igd	3	186455546	0.0119	5.99E-07	14716	GCST90274758	Eukaryotic translation initiation factor 4E-binding protein 1 levels	TRUE	reported	2	1	TRUE
rs6963617	T	C	T	C	0.0754	0.0112	0.2938	0.2852	FALSE	FALSE	FALSE	ieu-b-7	7	17594314	0.0333	13655	0.7375	Parkinson's disease || id:ieu-b-7	Parkinson's disease	Parkinson's disease || ||	TRUE	igd	7	17594314	0.0142	1.10E-07	14288	GCST90274758	Eukaryotic translation initiation factor 4E-binding protein 1 levels	TRUE	reported	2	1	TRUE
rs76686678	T	G	T	G	0.2607	-0.0156	0.015	0.0153	FALSE	FALSE	FALSE	ieu-b-7	2	38198906	0.0953	468692	0.8696	Parkinson's disease || id:ieu-b-7	Parkinson's disease	Parkinson's disease || ||	TRUE	igd	2	38198906	0.0521	5.62E-07	14730	GCST90274758	Eukaryotic translation initiation factor 4E-binding protein 1 levels	TRUE	reported	2	1	TRUE
rs10822155	A	C	A	C	0.0838	0.0089	0.4155	0.4314	FALSE	FALSE	FALSE	ieu-b-7	10	65071215	0.0171	482730	0.6031	Parkinson's disease || id:ieu-b-7	Parkinson's disease	Parkinson's disease || ||	TRUE	igd	10	65071215	0.0117	7.93E-13	14744	GCST90274848	Vascular endothelial growth factor A levels	TRUE	reported	2	1	TRUE
rs114694170	T	C	T	C	-0.1625	-0.0313	0.9462	0.9449	FALSE	FALSE	FALSE	ieu-b-7	5	88180196	0.0494	468692	0.5268	Parkinson's disease || id:ieu-b-7	Parkinson's disease	Parkinson's disease || ||	TRUE	igd	5	88180196	0.0267	1.16E-09	14728	GCST90274848	Vascular endothelial growth factor A levels	TRUE	reported	2	1	TRUE
rs117976551	C	G	C	G	-0.2163	0.1452	0.9739	0.9726	FALSE	TRUE	FALSE	ieu-b-7	8	73592332	0.072	468692	0.0436898	Parkinson's disease || id:ieu-b-7	Parkinson's disease	Parkinson's disease || ||	TRUE	igd	8	73592332	0.0449	1.45E-06	13809	GCST90274848	Vascular endothelial growth factor A levels	TRUE	reported	2	1	TRUE
rs11953790	T	C	T	C	-0.1842	0.0334	0.028	0.0358	FALSE	FALSE	FALSE	ieu-b-7	5	117371187	0.062	468692	0.5902	Parkinson's disease || id:ieu-b-7	Parkinson's disease	Parkinson's disease || ||	TRUE	igd	5	117371187	0.0374	8.43E-07	14730	GCST90274848	Vascular endothelial growth factor A levels	TRUE	reported	2	1	TRUE
rs1203834	T	C	T	C	0.1174	0.0279	0.069	0.0698	FALSE	FALSE	FALSE	ieu-b-7	16	231541	0.042	481731	0.5072	Parkinson's disease || id:ieu-b-7	Parkinson's disease	Parkinson's disease || ||	TRUE	igd	16	231541	0.0253	3.48E-06	13232	GCST90274848	Vascular endothelial growth factor A levels	TRUE	reported	2	1	TRUE
rs12784822	A	G	A	G	-0.3266	0.0071	0.0091	0.0074	FALSE	FALSE	FALSE	ieu-b-7	10	104076091	0.1648	24557	0.9657	Parkinson's disease || id:ieu-b-7	Parkinson's disease	Parkinson's disease || ||	TRUE	igd	10	104076091	0.0715	4.93E-06	14296	GCST90274848	Vascular endothelial growth factor A levels	TRUE	reported	2	1	TRUE
rs138648222	C	G	C	G	0.1981	-0.1001	0.0248	0.0275	FALSE	TRUE	FALSE	ieu-b-7	13	29335624	0.0689	471013	0.1466	Parkinson's disease || id:ieu-b-7	Parkinson's disease	Parkinson's disease || ||	TRUE	igd	13	29335624	0.0397	6.04E-07	14739	GCST90274848	Vascular endothelial growth factor A levels	TRUE	reported	2	1	TRUE
rs144037665	A	C	A	C	-0.2779	0.0606	0.9871	0.9841	FALSE	FALSE	FALSE	ieu-b-7	13	77462624	0.0974	468692	0.5334	Parkinson's disease || id:ieu-b-7	Parkinson's disease	Parkinson's disease || ||	TRUE	igd	13	77462624	0.0603	4.05E-06	11969	GCST90274848	Vascular endothelial growth factor A levels	TRUE	reported	2	1	TRUE
rs145703410	T	C	T	C	-0.2475	0.3513	0.0153	0.013	FALSE	FALSE	FALSE	ieu-b-7	9	3020960	0.145	13655	0.0154	Parkinson's disease || id:ieu-b-7	Parkinson's disease	Parkinson's disease || ||	TRUE	igd	9	3020960	0.0539	4.39E-06	14296	GCST90274848	Vascular endothelial growth factor A levels	TRUE	reported	2	1	TRUE
rs145846107	T	C	T	C	0.2736	-0.0629	0.0162	0.0137	FALSE	FALSE	FALSE	ieu-b-7	12	75261276	0.1152	468692	0.5848	Parkinson's disease || id:ieu-b-7	Parkinson's disease	Parkinson's disease || ||	TRUE	igd	12	75261276	0.0582	2.59E-06	13422	GCST90274848	Vascular endothelial growth factor A levels	TRUE	reported	2	1	TRUE
rs16883415	T	C	T	C	-0.22	-0.0205	0.9797	0.9862	FALSE	FALSE	FALSE	ieu-b-7	5	54043585	0.0969	468692	0.8325	Parkinson's disease || id:ieu-b-7	Parkinson's disease	Parkinson's disease || ||	TRUE	igd	5	54043585	0.0457	1.48E-06	14744	GCST90274848	Vascular endothelial growth factor A levels	TRUE	reported	2	1	TRUE
rs2050256	A	G	A	G	-0.0734	0.0416	0.8126	0.83	FALSE	FALSE	FALSE	ieu-b-7	1	32204683	0.0262	482730	0.1127	Parkinson's disease || id:ieu-b-7	Parkinson's disease	Parkinson's disease || ||	TRUE	igd	1	32204683	0.0152	1.37E-06	14739	GCST90274848	Vascular endothelial growth factor A levels	TRUE	reported	2	1	TRUE
rs34536806	T	G	T	G	0.0992	-0.0173	0.9024	0.907	FALSE	FALSE	FALSE	ieu-b-7	11	95274487	0.0355	482730	0.6257	Parkinson's disease || id:ieu-b-7	Parkinson's disease	Parkinson's disease || ||	TRUE	igd	11	95274487	0.0208	1.85E-06	14296	GCST90274848	Vascular endothelial growth factor A levels	TRUE	reported	2	1	TRUE
rs34562990	A	C	A	C	0.0671	-0.0239	0.704	0.6861	FALSE	FALSE	FALSE	ieu-b-7	19	14762156	0.018	482730	0.1857	Parkinson's disease || id:ieu-b-7	Parkinson's disease	Parkinson's disease || ||	TRUE	igd	19	14762156	0.0127	1.27E-07	14295	GCST90274848	Vascular endothelial growth factor A levels	TRUE	reported	2	1	TRUE
rs4349809	T	G	T	G	0.4259	-0.0241	0.5288	0.5373	FALSE	FALSE	FALSE	ieu-b-7	6	43924830	0.0224	470485	0.2829	Parkinson's disease || id:ieu-b-7	Parkinson's disease	Parkinson's disease || ||	TRUE	igd	6	43924830	0.0113	1.00E-200	14734	GCST90274848	Vascular endothelial growth factor A levels	TRUE	reported	2	1	TRUE
rs4875579	C	G	C	G	-0.0741	-0.0136	0.8345	0.8234	FALSE	TRUE	FALSE	ieu-b-7	8	5413008	0.0295	468692	0.6443	Parkinson's disease || id:ieu-b-7	Parkinson's disease	Parkinson's disease || ||	TRUE	igd	8	5413008	0.0158	2.73E-06	14296	GCST90274848	Vascular endothelial growth factor A levels	TRUE	reported	2	1	TRUE
rs61818787	T	C	T	C	-0.0759	-0.031	0.8114	0.8154	FALSE	FALSE	FALSE	ieu-b-7	1	190376438	0.0288	468692	0.2824	Parkinson's disease || id:ieu-b-7	Parkinson's disease	Parkinson's disease || ||	TRUE	igd	1	190376438	0.0148	2.92E-07	14732	GCST90274848	Vascular endothelial growth factor A levels	TRUE	reported	2	1	TRUE
rs62401205	A	C	A	C	-0.2112	0.0296	0.0429	0.0382	FALSE	FALSE	FALSE	ieu-b-7	6	43855489	0.0628	470219	0.637101	Parkinson's disease || id:ieu-b-7	Parkinson's disease	Parkinson's disease || ||	TRUE	igd	6	43855489	0.0333	2.26E-10	14296	GCST90274848	Vascular endothelial growth factor A levels	TRUE	reported	2	1	TRUE
rs6582666	C	G	C	G	-0.1288	-0.1049	0.9341	0.9306	FALSE	TRUE	FALSE	ieu-b-7	12	46909886	0.0336	482730	0.00178501	Parkinson's disease || id:ieu-b-7	Parkinson's disease	Parkinson's disease || ||	TRUE	igd	12	46909886	0.0265	1.17E-06	11791	GCST90274848	Vascular endothelial growth factor A levels	TRUE	reported	2	1	TRUE
rs6993770	A	T	A	T	0.1231	-0.0197	0.7319	0.7103	FALSE	TRUE	FALSE	ieu-b-7	8	106581528	0.0198	482730	0.3181	Parkinson's disease || id:ieu-b-7	Parkinson's disease	Parkinson's disease || ||	TRUE	igd	8	106581528	0.0134	4.06E-20	14296	GCST90274848	Vascular endothelial growth factor A levels	TRUE	reported	2	1	TRUE
rs7688836	A	G	A	G	-0.0685	-0.0057	0.2065	0.1886	FALSE	FALSE	FALSE	ieu-b-7	4	94769686	0.0294	468692	0.8473	Parkinson's disease || id:ieu-b-7	Parkinson's disease	Parkinson's disease || ||	TRUE	igd	4	94769686	0.0145	2.31E-06	14742	GCST90274848	Vascular endothelial growth factor A levels	TRUE	reported	2	1	TRUE
rs7808444	A	C	A	C	-0.0628	-0.0286	0.6119	0.6131	FALSE	FALSE	FALSE	ieu-b-7	7	68565319	0.0306	13655	0.3505	Parkinson's disease || id:ieu-b-7	Parkinson's disease	Parkinson's disease || ||	TRUE	igd	7	68565319	0.0137	4.56E-06	14296	GCST90274848	Vascular endothelial growth factor A levels	TRUE	reported	2	1	TRUE
rs10831650	A	G	A	G	0.0692	0.0149	0.3558	0.369	FALSE	FALSE	FALSE	ieu-b-7	11	11644391	0.0231	468692	0.5194	Parkinson's disease || id:ieu-b-7	Parkinson's disease	Parkinson's disease || ||	TRUE	igd	11	11644391	0.0125	3.09E-08	14288	GCST90274846	Tumor necrosis factor ligand superfamily member 12 levels	TRUE	reported	2	1	TRUE
rs11136339	T	C	T	C	0.0613	0.0346	0.388	0.4109	FALSE	FALSE	FALSE	ieu-b-7	8	145013345	0.018	480593	0.0545306	Parkinson's disease || id:ieu-b-7	Parkinson's disease	Parkinson's disease || ||	TRUE	igd	8	145013345	0.0122	5.05E-07	13664	GCST90274846	Tumor necrosis factor ligand superfamily member 12 levels	TRUE	reported	2	1	TRUE
rs111641307	C	G	C	G	-0.401	0.1063	0.9859	0.9907	FALSE	TRUE	FALSE	ieu-b-7	10	51775971	0.2536	10599	0.675	Parkinson's disease || id:ieu-b-7	Parkinson's disease	Parkinson's disease || ||	TRUE	igd	10	51775971	0.0871	4.15E-06	10446	GCST90274846	Tumor necrosis factor ligand superfamily member 12 levels	TRUE	reported	2	1	TRUE
rs11738159	T	C	T	C	0.0577	-0.0148	0.4339	0.4353	FALSE	FALSE	FALSE	ieu-b-7	5	167311493	0.0225	468692	0.5094	Parkinson's disease || id:ieu-b-7	Parkinson's disease	Parkinson's disease || ||	TRUE	igd	5	167311493	0.0119	1.24E-06	14288	GCST90274846	Tumor necrosis factor ligand superfamily member 12 levels	TRUE	reported	2	1	TRUE
rs117550445	C	G	C	G	-0.1855	-0.0658	0.9706	0.9736	FALSE	TRUE	FALSE	ieu-b-7	12	82487578	0.069	468692	0.3402	Parkinson's disease || id:ieu-b-7	Parkinson's disease	Parkinson's disease || ||	TRUE	igd	12	82487578	0.0377	8.64E-07	14721	GCST90274846	Tumor necrosis factor ligand superfamily member 12 levels	TRUE	reported	2	1	TRUE
rs12145644	A	T	A	T	-0.0727	0.0157	0.2484	0.2472	FALSE	TRUE	FALSE	ieu-b-7	1	162517994	0.0268	468692	0.5585	Parkinson's disease || id:ieu-b-7	Parkinson's disease	Parkinson's disease || ||	TRUE	igd	1	162517994	0.0141	2.52E-07	14287	GCST90274846	Tumor necrosis factor ligand superfamily member 12 levels	TRUE	reported	2	1	TRUE
rs12726054	A	G	A	G	0.109	0.0783	0.0734	0.0694	FALSE	FALSE	FALSE	ieu-b-7	1	233623860	0.045	468692	0.08163	Parkinson's disease || id:ieu-b-7	Parkinson's disease	Parkinson's disease || ||	TRUE	igd	1	233623860	0.0228	1.75E-06	14721	GCST90274846	Tumor necrosis factor ligand superfamily member 12 levels	TRUE	reported	2	1	TRUE
rs13107325	T	C	T	C	0.2027	-0.0311	0.0696	0.0751	FALSE	FALSE	FALSE	ieu-b-7	4	103188709	0.032	482730	0.3311	Parkinson's disease || id:ieu-b-7	Parkinson's disease	Parkinson's disease || ||	TRUE	igd	4	103188709	0.0236	8.77E-18	14733	GCST90274846	Tumor necrosis factor ligand superfamily member 12 levels	TRUE	reported	2	1	TRUE
rs16879825	A	G	A	G	-0.2027	-0.082	0.9577	0.9798	FALSE	FALSE	FALSE	ieu-b-7	6	88516736	0.0859	468692	0.3397	Parkinson's disease || id:ieu-b-7	Parkinson's disease	Parkinson's disease || ||	TRUE	igd	6	88516736	0.0438	3.69E-06	11784	GCST90274846	Tumor necrosis factor ligand superfamily member 12 levels	TRUE	reported	2	1	TRUE
rs1965399	A	G	A	G	-0.1312	0.0822	0.9544	0.9573	FALSE	FALSE	FALSE	ieu-b-7	3	142705695	0.0561	468692	0.143	Parkinson's disease || id:ieu-b-7	Parkinson's disease	Parkinson's disease || ||	TRUE	igd	3	142705695	0.028	2.79E-06	14736	GCST90274846	Tumor necrosis factor ligand superfamily member 12 levels	TRUE	reported	2	1	TRUE
rs2163333	A	G	A	G	0.1404	-0.0929	0.9522	0.9522	FALSE	FALSE	FALSE	ieu-b-7	2	53077754	0.0527	468692	0.0780908	Parkinson's disease || id:ieu-b-7	Parkinson's disease	Parkinson's disease || ||	TRUE	igd	2	53077754	0.0273	2.71E-07	14719	GCST90274846	Tumor necrosis factor ligand superfamily member 12 levels	TRUE	reported	2	1	TRUE
rs34790908	T	C	T	C	0.211	-0.0073	0.2563	0.2657	FALSE	FALSE	FALSE	ieu-b-7	17	7451110	0.0198	482730	0.7116	Parkinson's disease || id:ieu-b-7	Parkinson's disease	Parkinson's disease || ||	TRUE	igd	17	7451110	0.0129	3.90E-60	14732	GCST90274846	Tumor necrosis factor ligand superfamily member 12 levels	TRUE	reported	2	1	TRUE
rs3821473	A	G	A	G	-0.0622	0.0352	0.2327	0.2324	FALSE	FALSE	FALSE	ieu-b-7	3	59625877	0.0263	468692	0.1805	Parkinson's disease || id:ieu-b-7	Parkinson's disease	Parkinson's disease || ||	TRUE	igd	3	59625877	0.0136	4.80E-06	14736	GCST90274846	Tumor necrosis factor ligand superfamily member 12 levels	TRUE	reported	2	1	TRUE
rs4882710	T	C	T	C	0.0666	-0.0306	0.3457	0.3148	FALSE	FALSE	FALSE	ieu-b-7	12	129101566	0.0286	13655	0.2842	Parkinson's disease || id:ieu-b-7	Parkinson's disease	Parkinson's disease || ||	TRUE	igd	12	129101566	0.0131	3.70E-07	14288	GCST90274846	Tumor necrosis factor ligand superfamily member 12 levels	TRUE	reported	2	1	TRUE
rs56023600	T	C	T	C	-0.0856	0.0696	0.8764	0.8804	FALSE	FALSE	FALSE	ieu-b-7	9	5636355	0.0357	468692	0.0515098	Parkinson's disease || id:ieu-b-7	Parkinson's disease	Parkinson's disease || ||	TRUE	igd	9	5636355	0.0186	4.18E-06	14287	GCST90274846	Tumor necrosis factor ligand superfamily member 12 levels	TRUE	reported	2	1	TRUE
rs7019909	T	C	T	C	-0.0897	0.0232	0.1102	0.1045	FALSE	FALSE	FALSE	ieu-b-7	9	33113322	0.0372	468692	0.533801	Parkinson's disease || id:ieu-b-7	Parkinson's disease	Parkinson's disease || ||	TRUE	igd	9	33113322	0.0193	3.36E-06	14288	GCST90274846	Tumor necrosis factor ligand superfamily member 12 levels	TRUE	reported	2	1	TRUE
rs73590361	T	C	T	C	-0.0744	-0.0467	0.1517	0.1401	FALSE	FALSE	FALSE	ieu-b-7	12	592399	0.0269	482730	0.0824992	Parkinson's disease || id:ieu-b-7	Parkinson's disease	Parkinson's disease || ||	TRUE	igd	12	592399	0.0161	3.82E-06	14726	GCST90274846	Tumor necrosis factor ligand superfamily member 12 levels	TRUE	reported	2	1	TRUE
rs7503751	A	G	A	G	-0.1386	-0.01	0.0779	0.0848	FALSE	FALSE	FALSE	ieu-b-7	17	7789542	0.0365	482730	0.7835	Parkinson's disease || id:ieu-b-7	Parkinson's disease	Parkinson's disease || ||	TRUE	igd	17	7789542	0.0238	5.76E-09	14288	GCST90274846	Tumor necrosis factor ligand superfamily member 12 levels	TRUE	reported	2	1	TRUE
rs76047473	T	C	T	C	0.1318	0.0957	0.0482	0.0471	FALSE	FALSE	FALSE	ieu-b-7	10	132815955	0.0641	13655	0.1354	Parkinson's disease || id:ieu-b-7	Parkinson's disease	Parkinson's disease || ||	TRUE	igd	10	132815955	0.0286	4.06E-06	14718	GCST90274846	Tumor necrosis factor ligand superfamily member 12 levels	TRUE	reported	2	1	TRUE
rs76047473	T	C	T	C	0.1318	0.0957	0.0482	0.0471	FALSE	FALSE	FALSE	ieu-b-7	10	132815955	0.0641	13655	0.1354	Parkinson's disease || id:ieu-b-7	Parkinson's disease	Parkinson's disease || ||	TRUE	igd	10	132815955	0.0286	4.06E-06	14718	GCST90274846	Tumor necrosis factor ligand superfamily member 12 levels	TRUE	reported	2	2	TRUE
rs76133364	A	C	A	C	0.1896	-0.1013	0.0315	0.0259	FALSE	FALSE	FALSE	ieu-b-7	19	19706214	0.0634	482730	0.1098	Parkinson's disease || id:ieu-b-7	Parkinson's disease	Parkinson's disease || ||	TRUE	igd	19	19706214	0.0369	2.77E-07	13224	GCST90274846	Tumor necrosis factor ligand superfamily member 12 levels	TRUE	reported	2	1	TRUE
rs78254232	T	C	T	C	-0.2108	0	0.9813	0.9858	FALSE	FALSE	FALSE	ieu-b-7	3	174384187	0.0993	468692	0.9999	Parkinson's disease || id:ieu-b-7	Parkinson's disease	Parkinson's disease || ||	TRUE	igd	3	174384187	0.0456	3.79E-06	14248	GCST90274846	Tumor necrosis factor ligand superfamily member 12 levels	TRUE	reported	2	1	TRUE
rs9842051	C	G	C	G	0.1192	0.0226	0.748	0.7389	FALSE	TRUE	FALSE	ieu-b-7	3	143021856	0.027	468692	0.4014	Parkinson's disease || id:ieu-b-7	Parkinson's disease	Parkinson's disease || ||	TRUE	igd	3	143021856	0.014	1.68E-17	14288	GCST90274846	Tumor necrosis factor ligand superfamily member 12 levels	TRUE	reported	2	1	TRUE
rs10832027	A	G	A	G	-0.0568	0.0206	0.6474	0.6821	FALSE	FALSE	FALSE	ieu-b-7	11	13357183	0.0212	482730	0.3296	Parkinson's disease || id:ieu-b-7	Parkinson's disease	Parkinson's disease || ||	TRUE	igd	11	13357183	0.012	2.21E-06	14734	GCST90274833	Stem cell factor levels	TRUE	reported	2	1	TRUE
rs10894669	A	C	A	C	-0.0606	-0.044	0.3129	0.3129	FALSE	FALSE	FALSE	ieu-b-7	11	133206940	0.031	13655	0.1565	Parkinson's disease || id:ieu-b-7	Parkinson's disease	Parkinson's disease || ||	TRUE	igd	11	133206940	0.0129	2.63E-06	14735	GCST90274833	Stem cell factor levels	TRUE	reported	2	1	TRUE
rs11126305	A	G	A	G	-0.0567	0.0113	0.4624	0.477	FALSE	FALSE	FALSE	ieu-b-7	2	71106068	0.0193	480593	0.5585	Parkinson's disease || id:ieu-b-7	Parkinson's disease	Parkinson's disease || ||	TRUE	igd	2	71106068	0.0116	1.02E-06	14718	GCST90274833	Stem cell factor levels	TRUE	reported	2	1	TRUE
rs11199541	T	C	T	C	0.1548	0.0715	0.0334	0.0322	FALSE	FALSE	FALSE	ieu-b-7	10	122531747	0.0645	468692	0.2681	Parkinson's disease || id:ieu-b-7	Parkinson's disease	Parkinson's disease || ||	TRUE	igd	10	122531747	0.0339	4.96E-06	14736	GCST90274833	Stem cell factor levels	TRUE	reported	2	1	TRUE
rs11608458	T	C	T	C	-0.0707	-0.0373	0.6366	0.6582	FALSE	FALSE	FALSE	ieu-b-7	12	89369806	0.0235	468692	0.1129	Parkinson's disease || id:ieu-b-7	Parkinson's disease	Parkinson's disease || ||	TRUE	igd	12	89369806	0.0122	6.83E-09	14288	GCST90274833	Stem cell factor levels	TRUE	reported	2	1	TRUE
rs11877350	A	G	A	G	0.0538	-0.0297	0.4265	0.4354	FALSE	FALSE	FALSE	ieu-b-7	18	43867311	0.0231	468692	0.1983	Parkinson's disease || id:ieu-b-7	Parkinson's disease	Parkinson's disease || ||	TRUE	igd	18	43867311	0.0117	4.26E-06	14728	GCST90274833	Stem cell factor levels	TRUE	reported	2	1	TRUE
rs12149545	A	G	A	G	0.1146	-0.0083	0.3094	0.3053	FALSE	FALSE	FALSE	ieu-b-7	16	56993161	0.0183	482730	0.6516	Parkinson's disease || id:ieu-b-7	Parkinson's disease	Parkinson's disease || ||	TRUE	igd	16	56993161	0.0123	1.20E-20	14736	GCST90274833	Stem cell factor levels	TRUE	reported	2	1	TRUE
rs12378537	T	C	T	C	0.105	0.0571	0.1215	0.087	FALSE	FALSE	FALSE	ieu-b-7	9	136065526	0.0358	480593	0.1106	Parkinson's disease || id:ieu-b-7	Parkinson's disease	Parkinson's disease || ||	TRUE	igd	9	136065526	0.0219	1.63E-06	11337	GCST90274833	Stem cell factor levels	TRUE	reported	2	1	TRUE
rs138854302	T	C	T	C	-0.1391	0.0256	0.0915	0.0955	FALSE	FALSE	FALSE	ieu-b-7	9	128807910	0.0387	468692	0.5075	Parkinson's disease || id:ieu-b-7	Parkinson's disease	Parkinson's disease || ||	TRUE	igd	9	128807910	0.0205	1.16E-11	14736	GCST90274833	Stem cell factor levels	TRUE	reported	2	1	TRUE
rs139690	A	G	A	G	0.1104	-0.0552	0.9366	0.9351	FALSE	FALSE	FALSE	ieu-b-7	22	25253027	0.0452	468692	0.2216	Parkinson's disease || id:ieu-b-7	Parkinson's disease	Parkinson's disease || ||	TRUE	igd	22	25253027	0.024	4.22E-06	14734	GCST90274833	Stem cell factor levels	TRUE	reported	2	1	TRUE
rs146276488	A	G	A	G	0.2422	-0.0169	0.0144	0.0171	FALSE	FALSE	FALSE	ieu-b-7	20	44109198	0.0746	482730	0.8209	Parkinson's disease || id:ieu-b-7	Parkinson's disease	Parkinson's disease || ||	TRUE	igd	20	44109198	0.0516	2.68E-06	14728	GCST90274833	Stem cell factor levels	TRUE	reported	2	1	TRUE
rs151246947	A	G	A	G	0.2116	0.0325	0.0274	0.025	FALSE	FALSE	FALSE	ieu-b-7	17	16356498	0.0777	471013	0.675499	Parkinson's disease || id:ieu-b-7	Parkinson's disease	Parkinson's disease || ||	TRUE	igd	17	16356498	0.0453	3.00E-06	13224	GCST90274833	Stem cell factor levels	TRUE	reported	2	1	TRUE
rs16942887	A	G	A	G	0.1658	0.0118	0.1303	0.1261	FALSE	FALSE	FALSE	ieu-b-7	16	67928042	0.0253	482730	0.6401	Parkinson's disease || id:ieu-b-7	Parkinson's disease	Parkinson's disease || ||	TRUE	igd	16	67928042	0.0171	3.14E-22	14736	GCST90274833	Stem cell factor levels	TRUE	reported	2	1	TRUE
rs174535	T	C	T	C	-0.0735	-0.0026	0.6459	0.6655	FALSE	FALSE	FALSE	ieu-b-7	11	61551356	0.0178	482730	0.8849	Parkinson's disease || id:ieu-b-7	Parkinson's disease	Parkinson's disease || ||	TRUE	igd	11	61551356	0.0121	1.24E-09	14736	GCST90274833	Stem cell factor levels	TRUE	reported	2	1	TRUE
rs2133027	A	G	A	G	0.4722	0.1166	0.007	0.0117	FALSE	FALSE	FALSE	ieu-b-7	8	47325114	0.1843	11518	0.527	Parkinson's disease || id:ieu-b-7	Parkinson's disease	Parkinson's disease || ||	TRUE	igd	8	47325114	0.1032	4.75E-06	8290	GCST90274833	Stem cell factor levels	TRUE	reported	2	1	TRUE
rs2740488	A	C	A	C	0.1156	-0.0011	0.7485	0.7266	FALSE	FALSE	FALSE	ieu-b-7	9	107661742	0.0189	482730	0.952	Parkinson's disease || id:ieu-b-7	Parkinson's disease	Parkinson's disease || ||	TRUE	igd	9	107661742	0.0133	3.57E-18	14732	GCST90274833	Stem cell factor levels	TRUE	reported	2	1	TRUE
rs2980888	T	C	T	C	-0.0683	-0.0233	0.2937	0.3159	FALSE	FALSE	FALSE	ieu-b-7	8	126507308	0.0182	482730	0.1991	Parkinson's disease || id:ieu-b-7	Parkinson's disease	Parkinson's disease || ||	TRUE	igd	8	126507308	0.0126	5.94E-08	14735	GCST90274833	Stem cell factor levels	TRUE	reported	2	1	TRUE
rs34813411	T	C	T	C	-0.1619	0.0631	0.0373	0.038	FALSE	FALSE	FALSE	ieu-b-7	4	183543315	0.0597	468692	0.2899	Parkinson's disease || id:ieu-b-7	Parkinson's disease	Parkinson's disease || ||	TRUE	igd	4	183543315	0.0339	1.79E-06	14717	GCST90274833	Stem cell factor levels	TRUE	reported	2	1	TRUE
rs45617141	T	G	T	G	0.2803	0.0261	0.9812	0.9824	FALSE	FALSE	FALSE	ieu-b-7	15	43623397	0.0747	482730	0.7263	Parkinson's disease || id:ieu-b-7	Parkinson's disease	Parkinson's disease || ||	TRUE	igd	15	43623397	0.0512	4.38E-08	12935	GCST90274833	Stem cell factor levels	TRUE	reported	2	1	TRUE
rs557933	A	C	A	C	-0.0553	0.0172	0.4647	0.485	FALSE	FALSE	FALSE	ieu-b-7	1	234853268	0.0224	468692	0.441	Parkinson's disease || id:ieu-b-7	Parkinson's disease	Parkinson's disease || ||	TRUE	igd	1	234853268	0.0118	2.78E-06	14287	GCST90274833	Stem cell factor levels	TRUE	reported	2	1	TRUE
rs6073958	T	C	T	C	-0.2858	-0.0266	0.8039	0.7935	FALSE	FALSE	FALSE	ieu-b-7	20	44551855	0.0209	482730	0.2029	Parkinson's disease || id:ieu-b-7	Parkinson's disease	Parkinson's disease || ||	TRUE	igd	20	44551855	0.0144	1.16E-87	14730	GCST90274833	Stem cell factor levels	TRUE	reported	2	1	TRUE
rs705379	A	G	A	G	0.0789	0.0471	0.4598	0.4969	FALSE	FALSE	FALSE	ieu-b-7	7	94953895	0.017	482730	0.00560402	Parkinson's disease || id:ieu-b-7	Parkinson's disease	Parkinson's disease || ||	TRUE	igd	7	94953895	0.012	4.87E-11	14288	GCST90274833	Stem cell factor levels	TRUE	reported	2	1	TRUE
rs71431776	A	C	A	C	-0.0938	0.0077	0.1062	0.1116	FALSE	FALSE	FALSE	ieu-b-7	13	26799167	0.0366	468692	0.8341	Parkinson's disease || id:ieu-b-7	Parkinson's disease	Parkinson's disease || ||	TRUE	igd	13	26799167	0.0192	1.03E-06	14714	GCST90274833	Stem cell factor levels	TRUE	reported	2	1	TRUE
rs71644719	A	G	A	G	-0.1584	-0.0793	0.0354	0.0367	FALSE	FALSE	FALSE	ieu-b-7	1	223111265	0.0542	482730	0.1436	Parkinson's disease || id:ieu-b-7	Parkinson's disease	Parkinson's disease || ||	TRUE	igd	1	223111265	0.0345	4.40E-06	14727	GCST90274833	Stem cell factor levels	TRUE	reported	2	1	TRUE
rs72847212	T	C	T	C	-0.0721	0.0116	0.7926	0.7847	FALSE	FALSE	FALSE	ieu-b-7	11	834389	0.0225	482730	0.6058	Parkinson's disease || id:ieu-b-7	Parkinson's disease	Parkinson's disease || ||	TRUE	igd	11	834389	0.015	1.53E-06	13659	GCST90274833	Stem cell factor levels	TRUE	reported	2	1	TRUE
rs7664024	T	C	T	C	-0.0718	7.00E-04	0.185	0.186	FALSE	FALSE	FALSE	ieu-b-7	4	18944656	0.0302	468692	0.9828	Parkinson's disease || id:ieu-b-7	Parkinson's disease	Parkinson's disease || ||	TRUE	igd	4	18944656	0.0153	2.69E-06	14288	GCST90274833	Stem cell factor levels	TRUE	reported	2	1	TRUE
rs78397068	T	C	T	C	0.1202	0.052	0.9155	0.9355	FALSE	FALSE	FALSE	ieu-b-7	1	88911632	0.0508	468692	0.3059	Parkinson's disease || id:ieu-b-7	Parkinson's disease	Parkinson's disease || ||	TRUE	igd	1	88911632	0.0233	2.49E-07	14288	GCST90274833	Stem cell factor levels	TRUE	reported	2	1	TRUE
rs785900	T	C	T	C	0.0575	0.0244	0.4446	0.445	FALSE	FALSE	FALSE	ieu-b-7	9	79147122	0.023	468692	0.2895	Parkinson's disease || id:ieu-b-7	Parkinson's disease	Parkinson's disease || ||	TRUE	igd	9	79147122	0.0118	1.10E-06	14288	GCST90274833	Stem cell factor levels	TRUE	reported	2	1	TRUE
rs10842189	T	C	T	C	-0.08	-0.0616	0.8156	0.8285	FALSE	FALSE	FALSE	ieu-b-7	12	23759406	0.026	482730	0.01761	Parkinson's disease || id:ieu-b-7	Parkinson's disease	Parkinson's disease || ||	TRUE	igd	12	23759406	0.0173	3.76E-06	11784	GCST90274836	Sulfotransferase 1A1 levels	TRUE	reported	2	1	TRUE
rs11074902	A	G	A	G	0.0695	0.0547	0.561	0.5539	FALSE	FALSE	FALSE	ieu-b-7	16	28285775	0.0247	468692	0.02711	Parkinson's disease || id:ieu-b-7	Parkinson's disease	Parkinson's disease || ||	TRUE	igd	16	28285775	0.0139	5.73E-07	11345	GCST90274836	Sulfotransferase 1A1 levels	TRUE	reported	2	1	TRUE
rs117222566	A	G	A	G	0.271	0.1581	0.9826	0.9884	FALSE	FALSE	FALSE	ieu-b-7	17	54851764	0.1276	468692	0.2156	Parkinson's disease || id:ieu-b-7	Parkinson's disease	Parkinson's disease || ||	TRUE	igd	17	54851764	0.0581	3.10E-06	10403	GCST90274836	Sulfotransferase 1A1 levels	TRUE	reported	2	1	TRUE
rs149278	T	C	T	C	-0.1882	-0.0345	0.5314	0.5259	FALSE	FALSE	FALSE	ieu-b-7	16	28561581	0.0187	482730	0.0650804	Parkinson's disease || id:ieu-b-7	Parkinson's disease	Parkinson's disease || ||	TRUE	igd	16	28561581	0.0135	3.58E-44	11344	GCST90274836	Sulfotransferase 1A1 levels	TRUE	reported	2	1	TRUE
rs149869672	T	C	T	C	-0.3184	-0.1757	0.9871	0.9863	FALSE	FALSE	FALSE	ieu-b-7	4	127777021	0.1054	468692	0.0955498	Parkinson's disease || id:ieu-b-7	Parkinson's disease	Parkinson's disease || ||	TRUE	igd	4	127777021	0.0684	3.24E-06	10858	GCST90274836	Sulfotransferase 1A1 levels	TRUE	reported	2	1	TRUE
rs1698742	T	C	T	C	-0.0984	-0.0542	0.8775	0.8814	FALSE	FALSE	FALSE	ieu-b-7	1	86468724	0.032	27693	0.0898897	Parkinson's disease || id:ieu-b-7	Parkinson's disease	Parkinson's disease || ||	TRUE	igd	1	86468724	0.0206	1.78E-06	11790	GCST90274836	Sulfotransferase 1A1 levels	TRUE	reported	2	1	TRUE
rs2213907	A	G	A	G	-0.1504	-0.0235	0.95	0.9534	FALSE	FALSE	FALSE	ieu-b-7	8	17377551	0.0531	468692	0.6581	Parkinson's disease || id:ieu-b-7	Parkinson's disease	Parkinson's disease || ||	TRUE	igd	8	17377551	0.0318	2.25E-06	11790	GCST90274836	Sulfotransferase 1A1 levels	TRUE	reported	2	1	TRUE
rs232928	T	C	T	C	0.0622	-0.0323	0.4128	0.4065	FALSE	FALSE	FALSE	ieu-b-7	12	113112650	0.0225	471013	0.1514	Parkinson's disease || id:ieu-b-7	Parkinson's disease	Parkinson's disease || ||	TRUE	igd	12	113112650	0.0136	4.80E-06	11345	GCST90274836	Sulfotransferase 1A1 levels	TRUE	reported	2	1	TRUE
rs2712255	A	G	A	G	0.0702	0.0047	0.466	0.4544	FALSE	FALSE	FALSE	ieu-b-7	1	119273856	0.0224	469220	0.8326	Parkinson's disease || id:ieu-b-7	Parkinson's disease	Parkinson's disease || ||	TRUE	igd	1	119273856	0.0147	1.79E-06	9849	GCST90274836	Sulfotransferase 1A1 levels	TRUE	reported	2	1	TRUE
rs2731674	T	G	T	G	-0.083	0.0386	0.2653	0.2394	FALSE	FALSE	FALSE	ieu-b-7	5	176839890	0.022	482730	0.0801106	Parkinson's disease || id:ieu-b-7	Parkinson's disease	Parkinson's disease || ||	TRUE	igd	5	176839890	0.0152	4.75E-08	11790	GCST90274836	Sulfotransferase 1A1 levels	TRUE	reported	2	1	TRUE
rs55793562	A	G	A	G	0.0924	-0.0032	0.8711	0.8535	FALSE	FALSE	FALSE	ieu-b-7	6	52231674	0.0241	482730	0.8943	Parkinson's disease || id:ieu-b-7	Parkinson's disease	Parkinson's disease || ||	TRUE	igd	6	52231674	0.0199	3.43E-06	11781	GCST90274836	Sulfotransferase 1A1 levels	TRUE	reported	2	1	TRUE
rs703595	T	C	T	C	-0.0715	-0.0275	0.2856	0.2766	FALSE	FALSE	FALSE	ieu-b-7	12	103074539	0.0218	482730	0.2073	Parkinson's disease || id:ieu-b-7	Parkinson's disease	Parkinson's disease || ||	TRUE	igd	12	103074539	0.0147	1.15E-06	11789	GCST90274836	Sulfotransferase 1A1 levels	TRUE	reported	2	1	TRUE
rs710446	T	C	T	C	-0.0712	0.0125	0.599	0.5799	FALSE	FALSE	FALSE	ieu-b-7	3	186459927	0.017	482730	0.4619	Parkinson's disease || id:ieu-b-7	Parkinson's disease	Parkinson's disease || ||	TRUE	igd	3	186459927	0.0135	1.33E-07	11793	GCST90274836	Sulfotransferase 1A1 levels	TRUE	reported	2	1	TRUE
rs72643498	A	C	A	C	-0.18	-0.0454	0.9587	0.9683	FALSE	FALSE	FALSE	ieu-b-7	21	28777897	0.065	468692	0.4855	Parkinson's disease || id:ieu-b-7	Parkinson's disease	Parkinson's disease || ||	TRUE	igd	21	28777897	0.0376	1.69E-06	11788	GCST90274836	Sulfotransferase 1A1 levels	TRUE	reported	2	1	TRUE
rs72656644	C	G	C	G	0.1077	-0.0089	0.8871	0.9073	FALSE	TRUE	FALSE	ieu-b-7	12	12719921	0.0435	468692	0.8384	Parkinson's disease || id:ieu-b-7	Parkinson's disease	Parkinson's disease || ||	TRUE	igd	12	12719921	0.0224	1.52E-06	11345	GCST90274836	Sulfotransferase 1A1 levels	TRUE	reported	2	1	TRUE
rs76833948	A	T	A	T	0.134	-0.0372	0.0644	0.0603	FALSE	TRUE	FALSE	ieu-b-7	11	128596369	0.0493	468692	0.4501	Parkinson's disease || id:ieu-b-7	Parkinson's disease	Parkinson's disease || ||	TRUE	igd	11	128596369	0.0285	2.58E-06	11345	GCST90274836	Sulfotransferase 1A1 levels	TRUE	reported	2	1	TRUE
rs77919742	T	C	T	C	-0.1433	-0.0454	0.9287	0.9409	FALSE	FALSE	FALSE	ieu-b-7	11	19560616	0.0514	468692	0.3778	Parkinson's disease || id:ieu-b-7	Parkinson's disease	Parkinson's disease || ||	TRUE	igd	11	19560616	0.0287	5.94E-07	11345	GCST90274836	Sulfotransferase 1A1 levels	TRUE	reported	2	1	TRUE
rs7812322	T	C	T	C	-0.3483	0.277	0.9898	0.9887	FALSE	FALSE	FALSE	ieu-b-7	8	11410797	0.1535	11518	0.0711001	Parkinson's disease || id:ieu-b-7	Parkinson's disease	Parkinson's disease || ||	TRUE	igd	8	11410797	0.0756	4.08E-06	10858	GCST90274836	Sulfotransferase 1A1 levels	TRUE	reported	2	1	TRUE
rs10892466	C	G	C	G	0.0808	-0.0564	0.1236	0.1132	FALSE	TRUE	FALSE	ieu-b-7	11	119661317	0.0344	471013	0.1004	Parkinson's disease || id:ieu-b-7	Parkinson's disease	Parkinson's disease || ||	TRUE	igd	11	119661317	0.0175	3.89E-06	14732	GCST90274785	Delta and Notch-like epidermal growth factor-related receptor levels	TRUE	reported	2	1	TRUE
rs1133851	A	G	A	G	-0.0664	-0.0286	0.2533	0.2563	FALSE	FALSE	FALSE	ieu-b-7	18	3722038	0.0325	13655	0.3778	Parkinson's disease || id:ieu-b-7	Parkinson's disease	Parkinson's disease || ||	TRUE	igd	18	3722038	0.0142	2.92E-06	14286	GCST90274785	Delta and Notch-like epidermal growth factor-related receptor levels	TRUE	reported	2	1	TRUE
rs116179073	T	C	T	C	-0.2481	0.0428	0.0138	0.0146	FALSE	FALSE	FALSE	ieu-b-7	12	31458615	0.1006	468692	0.6707	Parkinson's disease || id:ieu-b-7	Parkinson's disease	Parkinson's disease || ||	TRUE	igd	12	31458615	0.0537	3.84E-06	13800	GCST90274785	Delta and Notch-like epidermal growth factor-related receptor levels	TRUE	reported	2	1	TRUE
rs117343254	C	G	C	G	-0.1281	-0.0442	0.942	0.954	FALSE	TRUE	FALSE	ieu-b-7	7	152385669	0.0588	468692	0.452	Parkinson's disease || id:ieu-b-7	Parkinson's disease	Parkinson's disease || ||	TRUE	igd	7	152385669	0.0274	2.94E-06	14287	GCST90274785	Delta and Notch-like epidermal growth factor-related receptor levels	TRUE	reported	2	1	TRUE
rs13107325	T	C	T	C	0.1066	-0.0311	0.0697	0.0751	FALSE	FALSE	FALSE	ieu-b-7	4	103188709	0.032	482730	0.3311	Parkinson's disease || id:ieu-b-7	Parkinson's disease	Parkinson's disease || ||	TRUE	igd	4	103188709	0.0233	4.76E-06	14732	GCST90274785	Delta and Notch-like epidermal growth factor-related receptor levels	TRUE	reported	2	1	TRUE
rs194746	T	C	T	C	0.0528	-0.0232	0.4849	0.484	FALSE	FALSE	FALSE	ieu-b-7	14	69282887	0.0174	482730	0.1841	Parkinson's disease || id:ieu-b-7	Parkinson's disease	Parkinson's disease || ||	TRUE	igd	14	69282887	0.0112	2.43E-06	14723	GCST90274785	Delta and Notch-like epidermal growth factor-related receptor levels	TRUE	reported	2	1	TRUE
rs207671	A	G	A	G	0.1016	0.0396	0.5359	0.5645	FALSE	FALSE	FALSE	ieu-b-7	2	230256586	0.0227	468692	0.0816094	Parkinson's disease || id:ieu-b-7	Parkinson's disease	Parkinson's disease || ||	TRUE	igd	2	230256586	0.0117	3.83E-18	14287	GCST90274785	Delta and Notch-like epidermal growth factor-related receptor levels	TRUE	reported	2	1	TRUE
rs2837988	A	C	A	C	0.0576	-0.0401	0.3578	0.3687	FALSE	FALSE	FALSE	ieu-b-7	21	42619544	0.0233	468692	0.0853297	Parkinson's disease || id:ieu-b-7	Parkinson's disease	Parkinson's disease || ||	TRUE	igd	21	42619544	0.0118	1.05E-06	14733	GCST90274785	Delta and Notch-like epidermal growth factor-related receptor levels	TRUE	reported	2	1	TRUE
rs28689968	T	C	T	C	0.0918	0.0257	0.1074	0.0972	FALSE	FALSE	FALSE	ieu-b-7	17	47247257	0.0285	482730	0.3667	Parkinson's disease || id:ieu-b-7	Parkinson's disease	Parkinson's disease || ||	TRUE	igd	17	47247257	0.0184	6.07E-07	14733	GCST90274785	Delta and Notch-like epidermal growth factor-related receptor levels	TRUE	reported	2	1	TRUE
rs35032874	T	G	T	G	0.132	0.0028	0.7027	0.7004	FALSE	FALSE	FALSE	ieu-b-7	2	230309360	0.0303	13655	0.9272	Parkinson's disease || id:ieu-b-7	Parkinson's disease	Parkinson's disease || ||	TRUE	igd	2	230309360	0.0132	1.52E-23	14287	GCST90274785	Delta and Notch-like epidermal growth factor-related receptor levels	TRUE	reported	2	1	TRUE
rs62193248	A	T	A	T	0.213	0.0109	0.6507	0.6499	FALSE	TRUE	FALSE	ieu-b-7	2	230596917	0.0236	468692	0.6434	Parkinson's disease || id:ieu-b-7	Parkinson's disease	Parkinson's disease || ||	TRUE	igd	2	230596917	0.0123	3.50E-67	14287	GCST90274785	Delta and Notch-like epidermal growth factor-related receptor levels	TRUE	reported	2	1	TRUE
rs6517655	C	G	C	G	0.0757	-0.0208	0.289	0.2773	FALSE	TRUE	FALSE	ieu-b-7	21	42536246	0.0252	468692	0.4101	Parkinson's disease || id:ieu-b-7	Parkinson's disease	Parkinson's disease || ||	TRUE	igd	21	42536246	0.0129	4.41E-09	14287	GCST90274785	Delta and Notch-like epidermal growth factor-related receptor levels	TRUE	reported	2	1	TRUE
rs75685422	T	C	T	C	0.0879	-0.0077	0.1139	0.1127	FALSE	FALSE	FALSE	ieu-b-7	14	95752666	0.0361	468692	0.8312	Parkinson's disease || id:ieu-b-7	Parkinson's disease	Parkinson's disease || ||	TRUE	igd	14	95752666	0.0186	2.29E-06	14287	GCST90274785	Delta and Notch-like epidermal growth factor-related receptor levels	TRUE	reported	2	1	TRUE
rs9967959	T	G	T	G	0.0718	0.0326	0.1718	0.1649	FALSE	FALSE	FALSE	ieu-b-7	21	28101979	0.0322	468692	0.311	Parkinson's disease || id:ieu-b-7	Parkinson's disease	Parkinson's disease || ||	TRUE	igd	21	28101979	0.0152	2.32E-06	14731	GCST90274785	Delta and Notch-like epidermal growth factor-related receptor levels	TRUE	reported	2	1	TRUE
rs10903115	A	G	A	G	-0.0559	0.0343	0.4429	0.4175	FALSE	FALSE	FALSE	ieu-b-7	1	25261696	0.0228	468692	0.1329	Parkinson's disease || id:ieu-b-7	Parkinson's disease	Parkinson's disease || ||	TRUE	igd	1	25261696	0.0122	4.61E-06	14286	GCST90274771	Natural killer cell receptor 2B4 levels	TRUE	reported	2	1	TRUE
rs10992054	T	C	T	C	-0.3705	0.1977	0.9873	0.9825	FALSE	FALSE	FALSE	ieu-b-7	9	92856642	0.1302	13655	0.129	Parkinson's disease || id:ieu-b-7	Parkinson's disease	Parkinson's disease || ||	TRUE	igd	9	92856642	0.0763	1.20E-06	12304	GCST90274771	Natural killer cell receptor 2B4 levels	TRUE	reported	2	1	TRUE
rs11020961	A	G	A	G	0.0768	0.0457	0.8167	0.8258	FALSE	FALSE	FALSE	ieu-b-7	11	94575608	0.0327	468692	0.1619	Parkinson's disease || id:ieu-b-7	Parkinson's disease	Parkinson's disease || ||	TRUE	igd	11	94575608	0.0161	1.84E-06	14287	GCST90274771	Natural killer cell receptor 2B4 levels	TRUE	reported	2	1	TRUE
rs11220506	A	G	A	G	-0.0702	0.0024	0.1876	0.18	FALSE	FALSE	FALSE	ieu-b-7	11	126335329	0.0258	480593	0.9259	Parkinson's disease || id:ieu-b-7	Parkinson's disease	Parkinson's disease || ||	TRUE	igd	11	126335329	0.0147	1.79E-06	14729	GCST90274771	Natural killer cell receptor 2B4 levels	TRUE	reported	2	1	TRUE
rs11265488	A	G	A	G	-0.0624	-0.0133	0.4675	0.4699	FALSE	FALSE	FALSE	ieu-b-7	1	160773957	0.0178	482730	0.4539	Parkinson's disease || id:ieu-b-7	Parkinson's disease	Parkinson's disease || ||	TRUE	igd	1	160773957	0.0118	1.24E-07	14287	GCST90274771	Natural killer cell receptor 2B4 levels	TRUE	reported	2	1	TRUE
rs11265493	A	G	A	G	0.2122	-0.0167	0.4066	0.3885	FALSE	FALSE	FALSE	ieu-b-7	1	160803802	0.0176	482730	0.343	Parkinson's disease || id:ieu-b-7	Parkinson's disease	Parkinson's disease || ||	TRUE	igd	1	160803802	0.0119	3.99E-71	14287	GCST90274771	Natural killer cell receptor 2B4 levels	TRUE	reported	2	1	TRUE
rs114758826	A	G	A	G	-0.1804	0.0024	0.0393	0.0285	FALSE	FALSE	FALSE	ieu-b-7	4	174530615	0.072	468692	0.9739	Parkinson's disease || id:ieu-b-7	Parkinson's disease	Parkinson's disease || ||	TRUE	igd	4	174530615	0.0337	8.65E-08	14728	GCST90274771	Natural killer cell receptor 2B4 levels	TRUE	reported	2	1	TRUE
rs139924614	A	G	A	G	0.1618	0.0385	0.9666	0.9614	FALSE	FALSE	FALSE	ieu-b-7	22	17214005	0.063	468692	0.5416	Parkinson's disease || id:ieu-b-7	Parkinson's disease	Parkinson's disease || ||	TRUE	igd	22	17214005	0.0348	3.33E-06	14725	GCST90274771	Natural killer cell receptor 2B4 levels	TRUE	reported	2	1	TRUE
rs147033439	A	G	A	G	0.2053	-0.0123	0.0249	0.0249	FALSE	FALSE	FALSE	ieu-b-7	1	88677329	0.0746	468692	0.8694	Parkinson's disease || id:ieu-b-7	Parkinson's disease	Parkinson's disease || ||	TRUE	igd	1	88677329	0.0411	5.88E-07	14731	GCST90274771	Natural killer cell receptor 2B4 levels	TRUE	reported	2	1	TRUE
rs149458216	A	C	A	C	-0.2146	0.0411	0.0182	0.0172	FALSE	FALSE	FALSE	ieu-b-7	16	48902293	0.0957	468692	0.667799	Parkinson's disease || id:ieu-b-7	Parkinson's disease	Parkinson's disease || ||	TRUE	igd	16	48902293	0.047	4.97E-06	14725	GCST90274771	Natural killer cell receptor 2B4 levels	TRUE	reported	2	1	TRUE
rs1574847	C	G	C	G	-0.0637	-0.0123	0.2366	0.2329	FALSE	TRUE	FALSE	ieu-b-7	4	27611759	0.0264	468692	0.6418	Parkinson's disease || id:ieu-b-7	Parkinson's disease	Parkinson's disease || ||	TRUE	igd	4	27611759	0.0139	4.59E-06	14287	GCST90274771	Natural killer cell receptor 2B4 levels	TRUE	reported	2	1	TRUE
rs2554697	A	G	A	G	0.0627	0.0044	0.6347	0.6513	FALSE	FALSE	FALSE	ieu-b-7	8	3921805	0.0233	468692	0.8517	Parkinson's disease || id:ieu-b-7	Parkinson's disease	Parkinson's disease || ||	TRUE	igd	8	3921805	0.0134	2.88E-06	11782	GCST90274771	Natural killer cell receptor 2B4 levels	TRUE	reported	2	1	TRUE
rs3184504	T	C	T	C	0.116	0.0046	0.4764	0.4854	FALSE	FALSE	FALSE	ieu-b-7	12	111884608	0.0167	482730	0.7826	Parkinson's disease || id:ieu-b-7	Parkinson's disease	Parkinson's disease || ||	TRUE	igd	12	111884608	0.0128	1.27E-19	11784	GCST90274771	Natural killer cell receptor 2B4 levels	TRUE	reported	2	1	TRUE
rs34826779	T	G	T	G	0.063	0.0201	0.248	0.2694	FALSE	FALSE	FALSE	ieu-b-7	8	106570964	0.0203	482730	0.3222	Parkinson's disease || id:ieu-b-7	Parkinson's disease	Parkinson's disease || ||	TRUE	igd	8	106570964	0.0138	4.99E-06	14287	GCST90274771	Natural killer cell receptor 2B4 levels	TRUE	reported	2	1	TRUE
rs3828139	T	C	T	C	0.0744	0.0327	0.4677	0.4765	FALSE	FALSE	FALSE	ieu-b-7	1	44253015	0.0187	482730	0.0803304	Parkinson's disease || id:ieu-b-7	Parkinson's disease	Parkinson's disease || ||	TRUE	igd	1	44253015	0.0119	4.05E-10	14286	GCST90274771	Natural killer cell receptor 2B4 levels	TRUE	reported	2	1	TRUE
rs4672486	A	G	A	G	0.0661	-0.0117	0.4329	0.4246	FALSE	FALSE	FALSE	ieu-b-7	2	62495209	0.0226	468692	0.6042	Parkinson's disease || id:ieu-b-7	Parkinson's disease	Parkinson's disease || ||	TRUE	igd	2	62495209	0.0117	1.61E-08	14720	GCST90274771	Natural killer cell receptor 2B4 levels	TRUE	reported	2	1	TRUE
rs56272634	T	C	T	C	0.0704	-0.0102	0.6994	0.7084	FALSE	FALSE	FALSE	ieu-b-7	2	111846068	0.0187	482730	0.5868	Parkinson's disease || id:ieu-b-7	Parkinson's disease	Parkinson's disease || ||	TRUE	igd	2	111846068	0.0126	2.31E-08	14729	GCST90274771	Natural killer cell receptor 2B4 levels	TRUE	reported	2	1	TRUE
rs6928352	A	G	A	G	-0.1074	0.0302	0.0794	0.0745	FALSE	FALSE	FALSE	ieu-b-7	6	614064	0.0349	482730	0.3873	Parkinson's disease || id:ieu-b-7	Parkinson's disease	Parkinson's disease || ||	TRUE	igd	6	614064	0.0215	5.87E-07	14731	GCST90274771	Natural killer cell receptor 2B4 levels	TRUE	reported	2	1	TRUE
rs72837690	T	C	T	C	-0.0776	-0.0472	0.6405	0.6583	FALSE	FALSE	FALSE	ieu-b-7	17	7088423	0.0199	482730	0.0176299	Parkinson's disease || id:ieu-b-7	Parkinson's disease	Parkinson's disease || ||	TRUE	igd	17	7088423	0.0125	5.37E-10	14287	GCST90274771	Natural killer cell receptor 2B4 levels	TRUE	reported	2	1	TRUE
rs78142752	T	C	T	C	0.2288	-0.2418	0.0184	0.0126	FALSE	FALSE	FALSE	ieu-b-7	5	96078542	0.1607	13311	0.1324	Parkinson's disease || id:ieu-b-7	Parkinson's disease	Parkinson's disease || ||	TRUE	igd	5	96078542	0.0497	4.15E-06	14734	GCST90274771	Natural killer cell receptor 2B4 levels	TRUE	reported	2	1	TRUE
rs10978641	A	T	A	T	0.0649	0.0261	0.7462	0.7438	FALSE	TRUE	FALSE	ieu-b-7	9	109554196	0.0253	27693	0.3036	Parkinson's disease || id:ieu-b-7	Parkinson's disease	Parkinson's disease || ||	TRUE	igd	9	109554196	0.014	3.56E-06	14296	GCST90274826	Matrix metalloproteinase-1 levels	TRUE	reported	2	1	TRUE
rs10990535	T	C	T	C	0.0703	0.0243	0.253	0.2448	FALSE	FALSE	FALSE	ieu-b-7	9	99091009	0.026	468692	0.3501	Parkinson's disease || id:ieu-b-7	Parkinson's disease	Parkinson's disease || ||	TRUE	igd	9	99091009	0.0135	1.91E-07	14734	GCST90274826	Matrix metalloproteinase-1 levels	TRUE	reported	2	1	TRUE
rs11673125	T	C	T	C	-0.0585	0.0237	0.296	0.3142	FALSE	FALSE	FALSE	ieu-b-7	19	14763748	0.0181	482730	0.1893	Parkinson's disease || id:ieu-b-7	Parkinson's disease	Parkinson's disease || ||	TRUE	igd	19	14763748	0.0127	4.10E-06	14741	GCST90274826	Matrix metalloproteinase-1 levels	TRUE	reported	2	1	TRUE
rs116889819	A	G	A	G	-0.176	0.027	0.0455	0.048	FALSE	FALSE	FALSE	ieu-b-7	11	102806398	0.0467	480593	0.5632	Parkinson's disease || id:ieu-b-7	Parkinson's disease	Parkinson's disease || ||	TRUE	igd	11	102806398	0.03	4.45E-09	14744	GCST90274826	Matrix metalloproteinase-1 levels	TRUE	reported	2	1	TRUE
rs12141791	A	G	A	G	0.0859	-0.0149	0.6981	0.7095	FALSE	FALSE	FALSE	ieu-b-7	1	156419786	0.021	482730	0.4783	Parkinson's disease || id:ieu-b-7	Parkinson's disease	Parkinson's disease || ||	TRUE	igd	1	156419786	0.013	3.90E-11	14296	GCST90274826	Matrix metalloproteinase-1 levels	TRUE	reported	2	1	TRUE
rs12367368	T	G	T	G	0.0861	-0.005	0.1146	0.1181	FALSE	FALSE	FALSE	ieu-b-7	12	83594043	0.0344	468692	0.8849	Parkinson's disease || id:ieu-b-7	Parkinson's disease	Parkinson's disease || ||	TRUE	igd	12	83594043	0.0186	3.67E-06	14744	GCST90274826	Matrix metalloproteinase-1 levels	TRUE	reported	2	1	TRUE
rs141782294	A	G	A	G	0.3767	0.0178	0.9777	0.9822	FALSE	FALSE	FALSE	ieu-b-7	11	102354473	0.0789	482730	0.821	Parkinson's disease || id:ieu-b-7	Parkinson's disease	Parkinson's disease || ||	TRUE	igd	11	102354473	0.0445	2.56E-17	14731	GCST90274826	Matrix metalloproteinase-1 levels	TRUE	reported	2	1	TRUE
rs188626385	T	C	T	C	-0.2509	-0.0436	0.0177	0.0199	FALSE	FALSE	FALSE	ieu-b-7	7	120591120	0.0926	468692	0.6381	Parkinson's disease || id:ieu-b-7	Parkinson's disease	Parkinson's disease || ||	TRUE	igd	7	120591120	0.053	2.20E-06	12935	GCST90274826	Matrix metalloproteinase-1 levels	TRUE	reported	2	1	TRUE
rs2155053	T	C	T	C	-0.3212	-0.0086	0.9461	0.9455	FALSE	FALSE	FALSE	ieu-b-7	11	102604607	0.039	482730	0.8253	Parkinson's disease || id:ieu-b-7	Parkinson's disease	Parkinson's disease || ||	TRUE	igd	11	102604607	0.0264	4.68E-34	14741	GCST90274826	Matrix metalloproteinase-1 levels	TRUE	reported	2	1	TRUE
rs2229629	A	G	A	G	-0.3153	0.0954	0.0135	0.0131	FALSE	FALSE	FALSE	ieu-b-7	2	75116527	0.108	468692	0.377	Parkinson's disease || id:ieu-b-7	Parkinson's disease	Parkinson's disease || ||	TRUE	igd	2	75116527	0.0673	2.80E-06	10887	GCST90274826	Matrix metalloproteinase-1 levels	TRUE	reported	2	1	TRUE
rs2926741	T	C	T	C	-0.0704	-0.0215	0.3436	0.3752	FALSE	FALSE	FALSE	ieu-b-7	12	57098597	0.0174	482730	0.2152	Parkinson's disease || id:ieu-b-7	Parkinson's disease	Parkinson's disease || ||	TRUE	igd	12	57098597	0.0126	2.31E-08	14296	GCST90274826	Matrix metalloproteinase-1 levels	TRUE	reported	2	1	TRUE
rs4734879	A	G	A	G	0.1136	-0.0208	0.7422	0.7188	FALSE	FALSE	FALSE	ieu-b-7	8	106583124	0.0197	482730	0.293	Parkinson's disease || id:ieu-b-7	Parkinson's disease	Parkinson's disease || ||	TRUE	igd	8	106583124	0.0137	1.11E-16	14296	GCST90274826	Matrix metalloproteinase-1 levels	TRUE	reported	2	1	TRUE
rs7219205	A	G	A	G	0.0569	-0.0076	0.5023	0.4776	FALSE	FALSE	FALSE	ieu-b-7	17	4351312	0.0192	481936	0.6941	Parkinson's disease || id:ieu-b-7	Parkinson's disease	Parkinson's disease || ||	TRUE	igd	17	4351312	0.0121	2.57E-06	14296	GCST90274826	Matrix metalloproteinase-1 levels	TRUE	reported	2	1	TRUE
rs77095316	T	G	T	G	-0.1416	0.0271	0.0705	0.0648	FALSE	FALSE	FALSE	ieu-b-7	11	102572180	0.0377	482730	0.4727	Parkinson's disease || id:ieu-b-7	Parkinson's disease	Parkinson's disease || ||	TRUE	igd	11	102572180	0.0238	2.69E-09	14744	GCST90274826	Matrix metalloproteinase-1 levels	TRUE	reported	2	1	TRUE
rs873675	T	C	T	C	0.1234	0.0493	0.0684	0.0622	FALSE	FALSE	FALSE	ieu-b-7	3	64991445	0.0416	482730	0.2357	Parkinson's disease || id:ieu-b-7	Parkinson's disease	Parkinson's disease || ||	TRUE	igd	3	64991445	0.0234	1.34E-07	14742	GCST90274826	Matrix metalloproteinase-1 levels	TRUE	reported	2	1	TRUE
rs10988407	A	G	A	G	0.0777	0.0201	0.2002	0.2026	FALSE	FALSE	FALSE	ieu-b-7	9	132281601	0.029	468692	0.4897	Parkinson's disease || id:ieu-b-7	Parkinson's disease	Parkinson's disease || ||	TRUE	igd	9	132281601	0.0167	3.28E-06	11791	GCST90274814	Interleukin-5 levels	TRUE	reported	2	1	TRUE
rs114829303	T	C	T	C	0.1661	-0.1219	0.0436	0.0393	FALSE	FALSE	FALSE	ieu-b-7	1	37473314	0.0676	468692	0.0713198	Parkinson's disease || id:ieu-b-7	Parkinson's disease	Parkinson's disease || ||	TRUE	igd	1	37473314	0.0361	4.20E-06	11344	GCST90274814	Interleukin-5 levels	TRUE	reported	2	1	TRUE
rs12592185	T	C	T	C	0.0838	-0.0216	0.8068	0.8056	FALSE	FALSE	FALSE	ieu-b-7	15	70546132	0.0293	468692	0.4614	Parkinson's disease || id:ieu-b-7	Parkinson's disease	Parkinson's disease || ||	TRUE	igd	15	70546132	0.0173	1.27E-06	11344	GCST90274814	Interleukin-5 levels	TRUE	reported	2	1	TRUE
rs141941146	A	G	A	G	0.3833	0.2315	0.9859	0.9837	FALSE	FALSE	FALSE	ieu-b-7	6	124474284	0.1957	11518	0.2368	Parkinson's disease || id:ieu-b-7	Parkinson's disease	Parkinson's disease || ||	TRUE	igd	6	124474284	0.0825	3.38E-06	10280	GCST90274814	Interleukin-5 levels	TRUE	reported	2	1	TRUE
rs17009223	A	G	A	G	-0.1169	0.0295	0.0881	0.0944	FALSE	FALSE	FALSE	ieu-b-7	1	208050360	0.0378	470485	0.4357	Parkinson's disease || id:ieu-b-7	Parkinson's disease	Parkinson's disease || ||	TRUE	igd	1	208050360	0.0236	7.29E-07	11789	GCST90274814	Interleukin-5 levels	TRUE	reported	2	1	TRUE
rs34639000	A	G	A	G	0.0765	0.0137	0.7289	0.7502	FALSE	FALSE	FALSE	ieu-b-7	5	95530542	0.0204	482730	0.5013	Parkinson's disease || id:ieu-b-7	Parkinson's disease	Parkinson's disease || ||	TRUE	igd	5	95530542	0.0147	1.95E-07	11773	GCST90274814	Interleukin-5 levels	TRUE	reported	2	1	TRUE
rs4277106	A	G	A	G	-0.2747	-0.0439	0.9858	0.9856	FALSE	FALSE	FALSE	ieu-b-7	11	10380223	0.0754	482730	0.5605	Parkinson's disease || id:ieu-b-7	Parkinson's disease	Parkinson's disease || ||	TRUE	igd	11	10380223	0.0592	3.48E-06	11790	GCST90274814	Interleukin-5 levels	TRUE	reported	2	1	TRUE
rs62069649	A	G	A	G	0.2206	0.018	0.0267	0.0244	FALSE	FALSE	FALSE	ieu-b-7	17	59402478	0.0905	468692	0.8424	Parkinson's disease || id:ieu-b-7	Parkinson's disease	Parkinson's disease || ||	TRUE	igd	17	59402478	0.0482	4.72E-06	10431	GCST90274814	Interleukin-5 levels	TRUE	reported	2	1	TRUE
rs7142197	A	G	A	G	-0.0924	0.0199	0.1442	0.1485	FALSE	FALSE	FALSE	ieu-b-7	14	93316119	0.0322	468692	0.536	Parkinson's disease || id:ieu-b-7	Parkinson's disease	Parkinson's disease || ||	TRUE	igd	14	93316119	0.0188	8.88E-07	11773	GCST90274814	Interleukin-5 levels	TRUE	reported	2	1	TRUE
rs10990301	A	T	A	T	0.085	-0.0179	0.8839	0.8939	FALSE	TRUE	FALSE	ieu-b-7	9	105528047	0.0363	468692	0.6221	Parkinson's disease || id:ieu-b-7	Parkinson's disease	Parkinson's disease || ||	TRUE	igd	9	105528047	0.0186	4.88E-06	14296	GCST90274770	C-C motif chemokine 4 levels	TRUE	reported	2	1	TRUE
rs111476793	A	G	A	G	0.0869	-0.0558	0.1344	0.1295	FALSE	FALSE	FALSE	ieu-b-7	4	53951496	0.0302	482730	0.0644006	Parkinson's disease || id:ieu-b-7	Parkinson's disease	Parkinson's disease || ||	TRUE	igd	4	53951496	0.019	4.79E-06	12800	GCST90274770	C-C motif chemokine 4 levels	TRUE	reported	2	1	TRUE
rs112315344	T	G	T	G	0.2123	-0.1445	0.0284	0.0206	FALSE	FALSE	FALSE	ieu-b-7	5	33775793	0.0939	468692	0.1237	Parkinson's disease || id:ieu-b-7	Parkinson's disease	Parkinson's disease || ||	TRUE	igd	5	33775793	0.0455	3.07E-06	14255	GCST90274770	C-C motif chemokine 4 levels	TRUE	reported	2	1	TRUE
rs113341849	A	G	A	G	0.5651	0.0419	0.1268	0.1098	FALSE	FALSE	FALSE	ieu-b-7	3	46384204	0.0281	482730	0.1356	Parkinson's disease || id:ieu-b-7	Parkinson's disease	Parkinson's disease || ||	TRUE	igd	3	46384204	0.0184	1.00E-200	14296	GCST90274770	C-C motif chemokine 4 levels	TRUE	reported	2	1	TRUE
rs1161092	A	G	A	G	-0.0635	-0.009	0.6742	0.6876	FALSE	FALSE	FALSE	ieu-b-7	12	67722012	0.024	468692	0.7067	Parkinson's disease || id:ieu-b-7	Parkinson's disease	Parkinson's disease || ||	TRUE	igd	12	67722012	0.0125	3.77E-07	14296	GCST90274770	C-C motif chemokine 4 levels	TRUE	reported	2	1	TRUE
rs116193969	A	T	A	T	0.2915	0.0094	0.0134	0.0135	FALSE	TRUE	FALSE	ieu-b-7	2	236974412	0.1734	11518	0.9567	Parkinson's disease || id:ieu-b-7	Parkinson's disease	Parkinson's disease || ||	TRUE	igd	2	236974412	0.0617	2.31E-06	14296	GCST90274770	C-C motif chemokine 4 levels	TRUE	reported	2	1	TRUE
rs116309267	C	G	C	G	0.1956	0.1082	0.0299	0.027	FALSE	TRUE	FALSE	ieu-b-7	3	756117	0.0816	468692	0.1848	Parkinson's disease || id:ieu-b-7	Parkinson's disease	Parkinson's disease || ||	TRUE	igd	3	756117	0.0405	1.37E-06	14723	GCST90274770	C-C motif chemokine 4 levels	TRUE	reported	2	1	TRUE
rs137896358	T	C	T	C	0.2797	-0.0975	0.0186	0.0187	FALSE	FALSE	FALSE	ieu-b-7	19	18917908	0.0928	469486	0.2937	Parkinson's disease || id:ieu-b-7	Parkinson's disease	Parkinson's disease || ||	TRUE	igd	19	18917908	0.0551	3.85E-07	12745	GCST90274770	C-C motif chemokine 4 levels	TRUE	reported	2	1	TRUE
rs140505982	T	C	T	C	-0.2294	0.0473	0.0248	0.0227	FALSE	FALSE	FALSE	ieu-b-7	3	46459749	0.0648	480593	0.4654	Parkinson's disease || id:ieu-b-7	Parkinson's disease	Parkinson's disease || ||	TRUE	igd	3	46459749	0.0415	3.24E-08	13865	GCST90274770	C-C motif chemokine 4 levels	TRUE	reported	2	1	TRUE
rs143960014	A	G	A	G	0.1953	-0.0303	0.0228	0.0277	FALSE	FALSE	FALSE	ieu-b-7	12	52285090	0.0714	468692	0.6715	Parkinson's disease || id:ieu-b-7	Parkinson's disease	Parkinson's disease || ||	TRUE	igd	12	52285090	0.0416	2.67E-06	14257	GCST90274770	C-C motif chemokine 4 levels	TRUE	reported	2	1	TRUE
rs1634503	A	G	A	G	-0.0745	0.0051	0.2416	0.2351	FALSE	FALSE	FALSE	ieu-b-7	17	34421139	0.0261	468692	0.8439	Parkinson's disease || id:ieu-b-7	Parkinson's disease	Parkinson's disease || ||	TRUE	igd	17	34421139	0.0138	6.72E-08	14295	GCST90274770	C-C motif chemokine 4 levels	TRUE	reported	2	1	TRUE
rs17692864	T	C	T	C	0.2321	0.0376	0.9406	0.9463	FALSE	FALSE	FALSE	ieu-b-7	17	34945214	0.0545	468692	0.4895	Parkinson's disease || id:ieu-b-7	Parkinson's disease	Parkinson's disease || ||	TRUE	igd	17	34945214	0.0283	2.38E-16	13662	GCST90274770	C-C motif chemokine 4 levels	TRUE	reported	2	1	TRUE
rs42279	T	C	T	C	0.0743	0.0023	0.1598	0.1421	FALSE	FALSE	FALSE	ieu-b-7	5	11317698	0.0322	468692	0.9439	Parkinson's disease || id:ieu-b-7	Parkinson's disease	Parkinson's disease || ||	TRUE	igd	5	11317698	0.0162	4.51E-06	14738	GCST90274770	C-C motif chemokine 4 levels	TRUE	reported	2	1	TRUE
rs56131468	A	G	A	G	0.0833	-0.0886	0.1323	0.1275	FALSE	FALSE	FALSE	ieu-b-7	10	132716137	0.0339	468692	0.00899208	Parkinson's disease || id:ieu-b-7	Parkinson's disease	Parkinson's disease || ||	TRUE	igd	10	132716137	0.0178	2.87E-06	14296	GCST90274770	C-C motif chemokine 4 levels	TRUE	reported	2	1	TRUE
rs72800563	T	G	T	G	-0.1765	-0.0409	0.9693	0.9756	FALSE	FALSE	FALSE	ieu-b-7	16	79338459	0.0755	468692	0.5882	Parkinson's disease || id:ieu-b-7	Parkinson's disease	Parkinson's disease || ||	TRUE	igd	16	79338459	0.0374	2.37E-06	14741	GCST90274770	C-C motif chemokine 4 levels	TRUE	reported	2	1	TRUE
rs78044056	A	G	A	G	-0.2607	-0.0441	0.0138	0.0174	FALSE	FALSE	FALSE	ieu-b-7	4	157055604	0.0927	468692	0.6346	Parkinson's disease || id:ieu-b-7	Parkinson's disease	Parkinson's disease || ||	TRUE	igd	4	157055604	0.0552	2.33E-06	13809	GCST90274770	C-C motif chemokine 4 levels	TRUE	reported	2	1	TRUE
rs8064426	A	G	A	G	-0.4104	-0.0397	0.1459	0.1447	FALSE	FALSE	FALSE	ieu-b-7	17	34819750	0.0282	480593	0.1598	Parkinson's disease || id:ieu-b-7	Parkinson's disease	Parkinson's disease || ||	TRUE	igd	17	34819750	0.0173	2.11E-124	14295	GCST90274770	C-C motif chemokine 4 levels	TRUE	reported	2	1	TRUE
rs10996419	T	C	T	C	-0.1222	-0.0101	0.9188	0.9371	FALSE	FALSE	FALSE	ieu-b-7	10	67202938	0.0468	468692	0.8292	Parkinson's disease || id:ieu-b-7	Parkinson's disease	Parkinson's disease || ||	TRUE	igd	10	67202938	0.0259	2.38E-06	11784	GCST90274806	Interleukin-2 levels	TRUE	reported	2	1	TRUE
rs142641125	T	C	T	C	0.2095	0.0019	0.0287	0.0223	FALSE	FALSE	FALSE	ieu-b-7	3	12396234	0.0776	468692	0.9807	Parkinson's disease || id:ieu-b-7	Parkinson's disease	Parkinson's disease || ||	TRUE	igd	3	12396234	0.0419	5.73E-07	11789	GCST90274806	Interleukin-2 levels	TRUE	reported	2	1	TRUE
rs144129701	C	G	C	G	-0.2699	-0.1624	0.9727	0.9846	FALSE	TRUE	FALSE	ieu-b-7	14	55563894	0.1315	13655	0.2171	Parkinson's disease || id:ieu-b-7	Parkinson's disease	Parkinson's disease || ||	TRUE	igd	14	55563894	0.0576	2.79E-06	11341	GCST90274806	Interleukin-2 levels	TRUE	reported	2	1	TRUE
rs144129701	C	G	C	G	-0.2699	-0.1624	0.9727	0.9846	FALSE	TRUE	FALSE	ieu-b-7	14	55563894	0.1315	13655	0.2171	Parkinson's disease || id:ieu-b-7	Parkinson's disease	Parkinson's disease || ||	TRUE	igd	14	55563894	0.0576	2.79E-06	11341	GCST90274806	Interleukin-2 levels	TRUE	reported	2	2	TRUE
rs1671226	C	G	C	G	-0.0849	-0.0327	0.2053	0.2114	FALSE	TRUE	FALSE	ieu-b-7	19	55502846	0.0239	480593	0.1723	Parkinson's disease || id:ieu-b-7	Parkinson's disease	Parkinson's disease || ||	TRUE	igd	19	55502846	0.017	5.91E-07	11341	GCST90274806	Interleukin-2 levels	TRUE	reported	2	1	TRUE
rs28515912	A	C	A	C	-0.0723	-0.0303	0.6969	0.6963	FALSE	FALSE	FALSE	ieu-b-7	17	103299	0.0271	466555	0.2631	Parkinson's disease || id:ieu-b-7	Parkinson's disease	Parkinson's disease || ||	TRUE	igd	17	103299	0.0149	1.22E-06	10723	GCST90274806	Interleukin-2 levels	TRUE	reported	2	1	TRUE
rs36006983	T	C	T	C	-0.0728	0.0217	0.7384	0.7344	FALSE	FALSE	FALSE	ieu-b-7	16	77431739	0.0254	468692	0.3935	Parkinson's disease || id:ieu-b-7	Parkinson's disease	Parkinson's disease || ||	TRUE	igd	16	77431739	0.0153	1.95E-06	11341	GCST90274806	Interleukin-2 levels	TRUE	reported	2	1	TRUE
rs4703508	T	C	T	C	-0.1216	-0.0609	0.9334	0.9287	FALSE	FALSE	FALSE	ieu-b-7	5	35188802	0.0447	468692	0.1727	Parkinson's disease || id:ieu-b-7	Parkinson's disease	Parkinson's disease || ||	TRUE	igd	5	35188802	0.026	2.91E-06	11789	GCST90274806	Interleukin-2 levels	TRUE	reported	2	1	TRUE
rs6535212	T	G	T	G	-0.0646	0.0429	0.6861	0.6864	FALSE	FALSE	FALSE	ieu-b-7	4	138235156	0.0248	468692	0.0838706	Parkinson's disease || id:ieu-b-7	Parkinson's disease	Parkinson's disease || ||	TRUE	igd	4	138235156	0.0139	3.36E-06	11784	GCST90274806	Interleukin-2 levels	TRUE	reported	2	1	TRUE
rs74852566	T	G	T	G	-0.1999	0.0146	0.0244	0.0197	FALSE	FALSE	FALSE	ieu-b-7	10	2293803	0.0716	482730	0.8381	Parkinson's disease || id:ieu-b-7	Parkinson's disease	Parkinson's disease || ||	TRUE	igd	10	2293803	0.0431	3.52E-06	11789	GCST90274806	Interleukin-2 levels	TRUE	reported	2	1	TRUE
rs75739108	T	C	T	C	0.1737	-0.0086	0.039	0.0324	FALSE	FALSE	FALSE	ieu-b-7	3	137247468	0.0725	468692	0.906	Parkinson's disease || id:ieu-b-7	Parkinson's disease	Parkinson's disease || ||	TRUE	igd	3	137247468	0.038	4.85E-06	11341	GCST90274806	Interleukin-2 levels	TRUE	reported	2	1	TRUE
rs7638939	A	T	A	T	0.0854	-0.0045	0.8293	0.8279	FALSE	TRUE	FALSE	ieu-b-7	3	125991040	0.0253	482730	0.8598	Parkinson's disease || id:ieu-b-7	Parkinson's disease	Parkinson's disease || ||	TRUE	igd	3	125991040	0.0174	9.20E-07	11769	GCST90274806	Interleukin-2 levels	TRUE	reported	2	1	TRUE
rs77832761	A	G	A	G	0.1922	0.0423	0.0318	0.0264	FALSE	FALSE	FALSE	ieu-b-7	13	85868678	0.0718	468692	0.555801	Parkinson's disease || id:ieu-b-7	Parkinson's disease	Parkinson's disease || ||	TRUE	igd	13	85868678	0.0414	3.44E-06	11785	GCST90274806	Interleukin-2 levels	TRUE	reported	2	1	TRUE
rs77853517	T	C	T	C	-0.1048	0.0051	0.8961	0.9045	FALSE	FALSE	FALSE	ieu-b-7	3	64865615	0.0381	471013	0.8928	Parkinson's disease || id:ieu-b-7	Parkinson's disease	Parkinson's disease || ||	TRUE	igd	3	64865615	0.0217	1.37E-06	11787	GCST90274806	Interleukin-2 levels	TRUE	reported	2	1	TRUE
rs79419497	A	G	A	G	0.2016	-0.0482	0.9733	0.9722	FALSE	FALSE	FALSE	ieu-b-7	2	192579384	0.0691	468692	0.4848	Parkinson's disease || id:ieu-b-7	Parkinson's disease	Parkinson's disease || ||	TRUE	igd	2	192579384	0.0424	1.99E-06	11789	GCST90274806	Interleukin-2 levels	TRUE	reported	2	1	TRUE
rs79925007	T	G	T	G	0.1176	-0.0306	0.9036	0.9014	FALSE	FALSE	FALSE	ieu-b-7	4	34713434	0.0495	466555	0.5363	Parkinson's disease || id:ieu-b-7	Parkinson's disease	Parkinson's disease || ||	TRUE	igd	4	34713434	0.0255	3.99E-06	11341	GCST90274806	Interleukin-2 levels	TRUE	reported	2	1	TRUE
rs11039216	T	C	T	C	0.0588	-0.0436	0.5207	0.5385	FALSE	FALSE	FALSE	ieu-b-7	11	47406592	0.0173	482730	0.0116899	Parkinson's disease || id:ieu-b-7	Parkinson's disease	Parkinson's disease || ||	TRUE	igd	11	47406592	0.0116	4.00E-07	14730	GCST90274798	Interleukin-12 subunit beta levels	TRUE	reported	2	1	TRUE
rs11130215	A	G	A	G	-0.1009	-0.014	0.8154	0.8151	FALSE	FALSE	FALSE	ieu-b-7	3	5026008	0.0285	468692	0.6243	Parkinson's disease || id:ieu-b-7	Parkinson's disease	Parkinson's disease || ||	TRUE	igd	3	5026008	0.0151	2.36E-11	14732	GCST90274798	Interleukin-12 subunit beta levels	TRUE	reported	2	1	TRUE
rs117888068	T	C	T	C	0.219	-0.0421	0.9787	0.9796	FALSE	FALSE	FALSE	ieu-b-7	8	4597842	0.0832	468692	0.6127	Parkinson's disease || id:ieu-b-7	Parkinson's disease	Parkinson's disease || ||	TRUE	igd	8	4597842	0.0472	3.49E-06	11783	GCST90274798	Interleukin-12 subunit beta levels	TRUE	reported	2	1	TRUE
rs12588969	C	G	C	G	-0.1297	-0.043	0.6875	0.6885	FALSE	TRUE	FALSE	ieu-b-7	14	103230758	0.0244	468692	0.0777302	Parkinson's disease || id:ieu-b-7	Parkinson's disease	Parkinson's disease || ||	TRUE	igd	14	103230758	0.0127	1.74E-24	14287	GCST90274798	Interleukin-12 subunit beta levels	TRUE	reported	2	1	TRUE
rs12766137	C	G	C	G	0.0709	0.0174	0.8109	0.8191	FALSE	TRUE	FALSE	ieu-b-7	10	94525783	0.0259	482730	0.5002	Parkinson's disease || id:ieu-b-7	Parkinson's disease	Parkinson's disease || ||	TRUE	igd	10	94525783	0.0149	1.95E-06	14726	GCST90274798	Interleukin-12 subunit beta levels	TRUE	reported	2	1	TRUE
rs12766137	C	G	C	G	0.0709	0.0174	0.8109	0.8191	FALSE	TRUE	FALSE	ieu-b-7	10	94525783	0.0259	482730	0.5002	Parkinson's disease || id:ieu-b-7	Parkinson's disease	Parkinson's disease || ||	TRUE	igd	10	94525783	0.0149	1.95E-06	14726	GCST90274798	Interleukin-12 subunit beta levels	TRUE	reported	2	2	TRUE
rs1398590	A	G	A	G	-0.197	-0.013	0.0298	0.0297	FALSE	FALSE	FALSE	ieu-b-7	12	17314071	0.0712	468692	0.8548	Parkinson's disease || id:ieu-b-7	Parkinson's disease	Parkinson's disease || ||	TRUE	igd	12	17314071	0.0363	5.73E-08	14726	GCST90274798	Interleukin-12 subunit beta levels	TRUE	reported	2	1	TRUE
rs144850787	T	G	T	G	0.3161	-0.0813	0.9869	0.989	FALSE	FALSE	FALSE	ieu-b-7	5	158693364	0.1107	469220	0.4625	Parkinson's disease || id:ieu-b-7	Parkinson's disease	Parkinson's disease || ||	TRUE	igd	5	158693364	0.056	1.66E-08	14287	GCST90274798	Interleukin-12 subunit beta levels	TRUE	reported	2	1	TRUE
rs149993822	T	C	T	C	0.0984	0.0247	0.1662	0.1406	FALSE	FALSE	FALSE	ieu-b-7	2	112046960	0.0477	13655	0.604301	Parkinson's disease || id:ieu-b-7	Parkinson's disease	Parkinson's disease || ||	TRUE	igd	2	112046960	0.0194	3.93E-07	14287	GCST90274798	Interleukin-12 subunit beta levels	TRUE	reported	2	1	TRUE
rs17056751	A	G	A	G	0.1694	0.0101	0.9592	0.9601	FALSE	FALSE	FALSE	ieu-b-7	5	158852200	0.0629	469220	0.873	Parkinson's disease || id:ieu-b-7	Parkinson's disease	Parkinson's disease || ||	TRUE	igd	5	158852200	0.0325	1.87E-07	14735	GCST90274798	Interleukin-12 subunit beta levels	TRUE	reported	2	1	TRUE
rs17722688	T	C	T	C	-0.0857	-0.0076	0.7246	0.7184	FALSE	FALSE	FALSE	ieu-b-7	5	158907737	0.0251	468692	0.7605	Parkinson's disease || id:ieu-b-7	Parkinson's disease	Parkinson's disease || ||	TRUE	igd	5	158907737	0.0131	6.07E-11	14729	GCST90274798	Interleukin-12 subunit beta levels	TRUE	reported	2	1	TRUE
rs1950897	T	C	T	C	0.0798	-0.0524	0.7151	0.6894	FALSE	FALSE	FALSE	ieu-b-7	14	68760141	0.0184	482730	0.00439997	Parkinson's disease || id:ieu-b-7	Parkinson's disease	Parkinson's disease || ||	TRUE	igd	14	68760141	0.0128	4.54E-10	14735	GCST90274798	Interleukin-12 subunit beta levels	TRUE	reported	2	1	TRUE
rs3130510	A	G	A	G	0.1155	0.0068	0.2275	0.2553	FALSE	FALSE	FALSE	ieu-b-7	6	31154493	0.0246	480593	0.781801	Parkinson's disease || id:ieu-b-7	Parkinson's disease	Parkinson's disease || ||	TRUE	igd	6	31154493	0.014	1.58E-16	14735	GCST90274798	Interleukin-12 subunit beta levels	TRUE	reported	2	1	TRUE
rs3184504	T	C	T	C	0.1332	0.0046	0.4766	0.4854	FALSE	FALSE	FALSE	ieu-b-7	12	111884608	0.0167	482730	0.7826	Parkinson's disease || id:ieu-b-7	Parkinson's disease	Parkinson's disease || ||	TRUE	igd	12	111884608	0.0131	2.76E-24	11785	GCST90274798	Interleukin-12 subunit beta levels	TRUE	reported	2	1	TRUE
rs516978	C	G	C	G	0.0721	0.016	0.3473	0.3456	FALSE	TRUE	FALSE	ieu-b-7	12	121197553	0.019	482730	0.4008	Parkinson's disease || id:ieu-b-7	Parkinson's disease	Parkinson's disease || ||	TRUE	igd	12	121197553	0.0122	3.42E-09	14725	GCST90274798	Interleukin-12 subunit beta levels	TRUE	reported	2	1	TRUE
rs6556416	A	C	A	C	-0.4957	0.01	0.3044	0.3228	FALSE	FALSE	FALSE	ieu-b-7	5	158818745	0.018	482730	0.5774	Parkinson's disease || id:ieu-b-7	Parkinson's disease	Parkinson's disease || ||	TRUE	igd	5	158818745	0.0122	1.00E-200	14287	GCST90274798	Interleukin-12 subunit beta levels	TRUE	reported	2	1	TRUE
rs6750065	T	C	T	C	0.0628	-0.0267	0.7333	0.7355	FALSE	FALSE	FALSE	ieu-b-7	2	64889908	0.0255	468692	0.2948	Parkinson's disease || id:ieu-b-7	Parkinson's disease	Parkinson's disease || ||	TRUE	igd	2	64889908	0.0134	2.78E-06	14286	GCST90274798	Interleukin-12 subunit beta levels	TRUE	reported	2	1	TRUE
rs6968201	T	G	T	G	-0.0622	0.0101	0.5425	0.54	FALSE	FALSE	FALSE	ieu-b-7	7	6408796	0.0196	482730	0.6064	Parkinson's disease || id:ieu-b-7	Parkinson's disease	Parkinson's disease || ||	TRUE	igd	7	6408796	0.0119	1.72E-07	14287	GCST90274798	Interleukin-12 subunit beta levels	TRUE	reported	2	1	TRUE
rs72993671	A	G	A	G	-0.204	0.0897	0.0216	0.0275	FALSE	FALSE	FALSE	ieu-b-7	11	115767583	0.073	468692	0.2189	Parkinson's disease || id:ieu-b-7	Parkinson's disease	Parkinson's disease || ||	TRUE	igd	11	115767583	0.0435	2.74E-06	14246	GCST90274798	Interleukin-12 subunit beta levels	TRUE	reported	2	1	TRUE
rs73416208	A	G	A	G	-0.1477	0.0179	0.0654	0.0624	FALSE	FALSE	FALSE	ieu-b-7	22	37881211	0.0397	482730	0.6519	Parkinson's disease || id:ieu-b-7	Parkinson's disease	Parkinson's disease || ||	TRUE	igd	22	37881211	0.0246	1.92E-09	14729	GCST90274798	Interleukin-12 subunit beta levels	TRUE	reported	2	1	TRUE
rs76428106	T	C	T	C	-0.3406	0.083	0.9832	0.9869	FALSE	FALSE	FALSE	ieu-b-7	13	28604007	0.107	468692	0.4379	Parkinson's disease || id:ieu-b-7	Parkinson's disease	Parkinson's disease || ||	TRUE	igd	13	28604007	0.0535	1.94E-10	13800	GCST90274798	Interleukin-12 subunit beta levels	TRUE	reported	2	1	TRUE
rs780679	T	C	T	C	-0.0695	-0.0209	0.2389	0.2235	FALSE	FALSE	FALSE	ieu-b-7	10	73114509	0.0208	482730	0.3154	Parkinson's disease || id:ieu-b-7	Parkinson's disease	Parkinson's disease || ||	TRUE	igd	10	73114509	0.0139	5.73E-07	14729	GCST90274798	Interleukin-12 subunit beta levels	TRUE	reported	2	1	TRUE
rs8026767	A	G	A	G	-0.0743	-0.0022	0.2595	0.2562	FALSE	FALSE	FALSE	ieu-b-7	15	80260554	0.0193	482730	0.9083	Parkinson's disease || id:ieu-b-7	Parkinson's disease	Parkinson's disease || ||	TRUE	igd	15	80260554	0.0132	1.81E-08	14734	GCST90274798	Interleukin-12 subunit beta levels	TRUE	reported	2	1	TRUE
rs9815073	A	C	A	C	0.2861	-0.0144	0.3539	0.3577	FALSE	FALSE	FALSE	ieu-b-7	3	188115682	0.0294	13655	0.6233	Parkinson's disease || id:ieu-b-7	Parkinson's disease	Parkinson's disease || ||	TRUE	igd	3	188115682	0.013	2.43E-107	14287	GCST90274798	Interleukin-12 subunit beta levels	TRUE	reported	2	1	TRUE
rs9965402	A	G	A	G	0.0918	-0.0419	0.9081	0.9122	FALSE	FALSE	FALSE	ieu-b-7	18	26624891	0.0348	482730	0.2281	Parkinson's disease || id:ieu-b-7	Parkinson's disease	Parkinson's disease || ||	TRUE	igd	18	26624891	0.0201	4.94E-06	14729	GCST90274798	Interleukin-12 subunit beta levels	TRUE	reported	2	1	TRUE
rs11054069	T	C	T	C	0.1674	-0.0114	0.7421	0.7605	FALSE	FALSE	FALSE	ieu-b-7	12	11058117	0.0207	480593	0.5817	Parkinson's disease || id:ieu-b-7	Parkinson's disease	Parkinson's disease || ||	TRUE	igd	12	11058117	0.013	6.07E-38	14724	GCST90274777	Cystatin D levels	TRUE	reported	2	1	TRUE
rs12294339	T	C	T	C	0.0702	0.03	0.3671	0.3664	FALSE	FALSE	FALSE	ieu-b-7	11	34860199	0.0198	482730	0.1285	Parkinson's disease || id:ieu-b-7	Parkinson's disease	Parkinson's disease || ||	TRUE	igd	11	34860199	0.0118	2.70E-09	14726	GCST90274777	Cystatin D levels	TRUE	reported	2	1	TRUE
rs12625710	T	C	T	C	-0.0591	-0.0198	0.5968	0.5995	FALSE	FALSE	FALSE	ieu-b-7	20	23231946	0.0231	468692	0.3921	Parkinson's disease || id:ieu-b-7	Parkinson's disease	Parkinson's disease || ||	TRUE	igd	20	23231946	0.0118	5.49E-07	14733	GCST90274777	Cystatin D levels	TRUE	reported	2	1	TRUE
rs13127297	A	G	A	G	0.0545	-0.0284	0.4095	0.441	FALSE	FALSE	FALSE	ieu-b-7	4	23899510	0.0225	468692	0.206	Parkinson's disease || id:ieu-b-7	Parkinson's disease	Parkinson's disease || ||	TRUE	igd	4	23899510	0.0117	3.19E-06	14730	GCST90274777	Cystatin D levels	TRUE	reported	2	1	TRUE
rs13397003	T	G	T	G	0.0701	-0.0434	0.7748	0.7711	FALSE	FALSE	FALSE	ieu-b-7	2	62640887	0.0274	468692	0.1125	Parkinson's disease || id:ieu-b-7	Parkinson's disease	Parkinson's disease || ||	TRUE	igd	2	62640887	0.0141	6.64E-07	14732	GCST90274777	Cystatin D levels	TRUE	reported	2	1	TRUE
rs139918398	T	C	T	C	0.3373	0.1176	0.0111	0.0119	FALSE	FALSE	FALSE	ieu-b-7	5	96079646	0.1537	13045	0.4443	Parkinson's disease || id:ieu-b-7	Parkinson's disease	Parkinson's disease || ||	TRUE	igd	5	96079646	0.0676	6.05E-07	13457	GCST90274777	Cystatin D levels	TRUE	reported	2	1	TRUE
rs140505821	A	G	A	G	0.3276	0.3061	0.0089	0.0081	FALSE	FALSE	FALSE	ieu-b-7	11	21963583	0.1984	11518	0.1229	Parkinson's disease || id:ieu-b-7	Parkinson's disease	Parkinson's disease || ||	TRUE	igd	11	21963583	0.0691	2.13E-06	13381	GCST90274777	Cystatin D levels	TRUE	reported	2	1	TRUE
rs141192864	T	C	T	C	0.1016	0.019	0.0812	0.073	FALSE	FALSE	FALSE	ieu-b-7	12	31381343	0.0432	468692	0.660601	Parkinson's disease || id:ieu-b-7	Parkinson's disease	Parkinson's disease || ||	TRUE	igd	12	31381343	0.0213	1.84E-06	14728	GCST90274777	Cystatin D levels	TRUE	reported	2	1	TRUE
rs150547	A	C	A	C	0.0548	-0.0389	0.4071	0.3993	FALSE	FALSE	FALSE	ieu-b-7	5	59193431	0.0225	470485	0.0832492	Parkinson's disease || id:ieu-b-7	Parkinson's disease	Parkinson's disease || ||	TRUE	igd	5	59193431	0.0119	4.12E-06	14288	GCST90274777	Cystatin D levels	TRUE	reported	2	1	TRUE
rs1536565	A	G	A	G	-0.1244	-0.022	0.9481	0.9516	FALSE	FALSE	FALSE	ieu-b-7	1	102420542	0.0543	468692	0.6862	Parkinson's disease || id:ieu-b-7	Parkinson's disease	Parkinson's disease || ||	TRUE	igd	1	102420542	0.0264	2.45E-06	14735	GCST90274777	Cystatin D levels	TRUE	reported	2	1	TRUE
rs3889401	A	G	A	G	0.0885	-0.0074	0.8624	0.8446	FALSE	FALSE	FALSE	ieu-b-7	6	7051402	0.0271	482730	0.783599	Parkinson's disease || id:ieu-b-7	Parkinson's disease	Parkinson's disease || ||	TRUE	igd	6	7051402	0.0191	3.60E-06	11759	GCST90274777	Cystatin D levels	TRUE	reported	2	1	TRUE
rs4507745	T	C	T	C	0.057	-0.0182	0.6482	0.6502	FALSE	FALSE	FALSE	ieu-b-7	8	56143053	0.0225	471013	0.4204	Parkinson's disease || id:ieu-b-7	Parkinson's disease	Parkinson's disease || ||	TRUE	igd	8	56143053	0.0122	2.98E-06	13866	GCST90274777	Cystatin D levels	TRUE	reported	2	1	TRUE
rs470841	T	C	T	C	0.0568	0.0398	0.6369	0.6279	FALSE	FALSE	FALSE	ieu-b-7	18	24286681	0.023	468692	0.0830596	Parkinson's disease || id:ieu-b-7	Parkinson's disease	Parkinson's disease || ||	TRUE	igd	18	24286681	0.0119	1.81E-06	14736	GCST90274777	Cystatin D levels	TRUE	reported	2	1	TRUE
rs4756151	A	C	A	C	-0.094	-0.0129	0.1273	0.1293	FALSE	FALSE	FALSE	ieu-b-7	11	34495358	0.0288	482730	0.6528	Parkinson's disease || id:ieu-b-7	Parkinson's disease	Parkinson's disease || ||	TRUE	igd	11	34495358	0.0172	4.63E-08	14736	GCST90274777	Cystatin D levels	TRUE	reported	2	1	TRUE
rs4766797	A	G	A	G	-0.0574	0.0141	0.4935	0.5174	FALSE	FALSE	FALSE	ieu-b-7	12	117050587	0.024	466555	0.5589	Parkinson's disease || id:ieu-b-7	Parkinson's disease	Parkinson's disease || ||	TRUE	igd	12	117050587	0.0117	9.30E-07	14288	GCST90274777	Cystatin D levels	TRUE	reported	2	1	TRUE
rs6049191	T	G	T	G	0.6649	-0.0112	0.19	0.1791	FALSE	FALSE	FALSE	ieu-b-7	20	23847165	0.022	482730	0.609799	Parkinson's disease || id:ieu-b-7	Parkinson's disease	Parkinson's disease || ||	TRUE	igd	20	23847165	0.0137	1.00E-200	14733	GCST90274777	Cystatin D levels	TRUE	reported	2	1	TRUE
rs60586299	T	C	T	C	-0.0654	0.0028	0.3077	0.3051	FALSE	FALSE	FALSE	ieu-b-7	18	3479423	0.0289	13655	0.9239	Parkinson's disease || id:ieu-b-7	Parkinson's disease	Parkinson's disease || ||	TRUE	igd	18	3479423	0.0134	1.06E-06	14288	GCST90274777	Cystatin D levels	TRUE	reported	2	1	TRUE
rs6083489	A	G	A	G	0.2365	-0.0881	0.9818	0.9826	FALSE	FALSE	FALSE	ieu-b-7	20	24298968	0.0976	468692	0.3663	Parkinson's disease || id:ieu-b-7	Parkinson's disease	Parkinson's disease || ||	TRUE	igd	20	24298968	0.0474	6.06E-07	14288	GCST90274777	Cystatin D levels	TRUE	reported	2	1	TRUE
rs62436191	A	G	A	G	0.1194	-0.0414	0.0762	0.0723	FALSE	FALSE	FALSE	ieu-b-7	6	146809314	0.0444	468692	0.3518	Parkinson's disease || id:ieu-b-7	Parkinson's disease	Parkinson's disease || ||	TRUE	igd	6	146809314	0.0234	3.35E-07	14288	GCST90274777	Cystatin D levels	TRUE	reported	2	1	TRUE
rs67020211	T	G	T	G	0.079	-0.0051	0.4609	0.4369	FALSE	FALSE	FALSE	ieu-b-7	15	63639644	0.0195	482730	0.794301	Parkinson's disease || id:ieu-b-7	Parkinson's disease	Parkinson's disease || ||	TRUE	igd	15	63639644	0.0115	6.44E-12	14734	GCST90274777	Cystatin D levels	TRUE	reported	2	1	TRUE
rs697699	A	C	A	C	0.1098	-0.0922	0.0675	0.0658	FALSE	FALSE	FALSE	ieu-b-7	20	51363052	0.0466	468692	0.0479402	Parkinson's disease || id:ieu-b-7	Parkinson's disease	Parkinson's disease || ||	TRUE	igd	20	51363052	0.0237	3.61E-06	14288	GCST90274777	Cystatin D levels	TRUE	reported	2	1	TRUE
rs7275493	T	C	T	C	-0.0572	0.0165	0.6243	0.6525	FALSE	FALSE	FALSE	ieu-b-7	21	18049996	0.0221	482730	0.4551	Parkinson's disease || id:ieu-b-7	Parkinson's disease	Parkinson's disease || ||	TRUE	igd	21	18049996	0.0119	1.53E-06	14727	GCST90274777	Cystatin D levels	TRUE	reported	2	1	TRUE
rs72980022	A	G	A	G	0.0607	-0.0096	0.2813	0.2773	FALSE	FALSE	FALSE	ieu-b-7	2	233853187	0.022	482730	0.663201	Parkinson's disease || id:ieu-b-7	Parkinson's disease	Parkinson's disease || ||	TRUE	igd	2	233853187	0.0126	1.45E-06	14721	GCST90274777	Cystatin D levels	TRUE	reported	2	1	TRUE
rs77121303	A	G	A	G	-0.2516	-0.0057	0.983	0.9856	FALSE	FALSE	FALSE	ieu-b-7	22	37630079	0.1014	468692	0.9552	Parkinson's disease || id:ieu-b-7	Parkinson's disease	Parkinson's disease || ||	TRUE	igd	22	37630079	0.0532	2.25E-06	13383	GCST90274777	Cystatin D levels	TRUE	reported	2	1	TRUE
rs79359257	T	C	T	C	0.073	-0.0492	0.8152	0.8159	FALSE	FALSE	FALSE	ieu-b-7	5	109366574	0.0296	468692	0.09681	Parkinson's disease || id:ieu-b-7	Parkinson's disease	Parkinson's disease || ||	TRUE	igd	5	109366574	0.0156	2.88E-06	14288	GCST90274777	Cystatin D levels	TRUE	reported	2	1	TRUE
rs930735	A	G	A	G	0.0579	0.0289	0.547	0.5303	FALSE	FALSE	FALSE	ieu-b-7	1	202185979	0.0222	468692	0.1919	Parkinson's disease || id:ieu-b-7	Parkinson's disease	Parkinson's disease || ||	TRUE	igd	1	202185979	0.0114	3.80E-07	14734	GCST90274777	Cystatin D levels	TRUE	reported	2	1	TRUE
rs9327707	T	C	T	C	0.059	-0.0203	0.3955	0.3918	FALSE	FALSE	FALSE	ieu-b-7	5	134512655	0.0226	470014	0.368	Parkinson's disease || id:ieu-b-7	Parkinson's disease	Parkinson's disease || ||	TRUE	igd	5	134512655	0.0118	5.73E-07	14710	GCST90274777	Cystatin D levels	TRUE	reported	2	1	TRUE
rs9455923	A	G	A	G	0.0537	0.0201	0.4261	0.4054	FALSE	FALSE	FALSE	ieu-b-7	6	168345756	0.0267	13655	0.4523	Parkinson's disease || id:ieu-b-7	Parkinson's disease	Parkinson's disease || ||	TRUE	igd	6	168345756	0.0115	3.02E-06	14734	GCST90274777	Cystatin D levels	TRUE	reported	2	1	TRUE
rs962720	T	C	T	C	0.0558	0.0133	0.5837	0.5648	FALSE	FALSE	FALSE	ieu-b-7	9	109490400	0.0225	468692	0.5564	Parkinson's disease || id:ieu-b-7	Parkinson's disease	Parkinson's disease || ||	TRUE	igd	9	109490400	0.0119	2.74E-06	14287	GCST90274777	Cystatin D levels	TRUE	reported	2	1	TRUE
rs11066309	A	G	A	G	0.0655	0.0067	0.4172	0.426	FALSE	FALSE	FALSE	ieu-b-7	12	112883476	0.0176	482730	0.7052	Parkinson's disease || id:ieu-b-7	Parkinson's disease	Parkinson's disease || ||	TRUE	igd	12	112883476	0.0137	1.74E-06	11336	GCST90274810	Interleukin-24 levels	TRUE	reported	2	1	TRUE
rs11256610	A	G	A	G	0.3005	0.1204	0.0145	0.0191	FALSE	FALSE	FALSE	ieu-b-7	10	6122343	0.0972	465676	0.2153	Parkinson's disease || id:ieu-b-7	Parkinson's disease	Parkinson's disease || ||	TRUE	igd	10	6122343	0.0641	2.76E-06	10850	GCST90274810	Interleukin-24 levels	TRUE	reported	2	1	TRUE
rs117613902	A	G	A	G	-0.3	0.0524	0.9862	0.9885	FALSE	FALSE	FALSE	ieu-b-7	14	97741799	0.1111	468692	0.636999	Parkinson's disease || id:ieu-b-7	Parkinson's disease	Parkinson's disease || ||	TRUE	igd	14	97741799	0.0657	4.97E-06	10850	GCST90274810	Interleukin-24 levels	TRUE	reported	2	1	TRUE
rs143986178	A	G	A	G	0.2969	-0.0388	0.0144	0.0149	FALSE	FALSE	FALSE	ieu-b-7	21	26067535	0.1041	467813	0.7092	Parkinson's disease || id:ieu-b-7	Parkinson's disease	Parkinson's disease || ||	TRUE	igd	21	26067535	0.0644	4.02E-06	10850	GCST90274810	Interleukin-24 levels	TRUE	reported	2	1	TRUE
rs145295031	A	T	A	T	0.3063	-0.0179	0.014	0.0145	FALSE	TRUE	FALSE	ieu-b-7	7	9959098	0.1009	468692	0.8594	Parkinson's disease || id:ieu-b-7	Parkinson's disease	Parkinson's disease || ||	TRUE	igd	7	9959098	0.0647	2.20E-06	11287	GCST90274810	Interleukin-24 levels	TRUE	reported	2	1	TRUE
rs167018	A	G	A	G	0.0657	-0.0654	0.4443	0.4196	FALSE	FALSE	FALSE	ieu-b-7	7	155623090	0.0231	468692	0.004559	Parkinson's disease || id:ieu-b-7	Parkinson's disease	Parkinson's disease || ||	TRUE	igd	7	155623090	0.0136	1.36E-06	11336	GCST90274810	Interleukin-24 levels	TRUE	reported	2	1	TRUE
rs60306270	A	G	A	G	-0.0886	0.0133	0.1398	0.1354	FALSE	FALSE	FALSE	ieu-b-7	16	49575164	0.0326	468692	0.6838	Parkinson's disease || id:ieu-b-7	Parkinson's disease	Parkinson's disease || ||	TRUE	igd	16	49575164	0.0191	3.51E-06	11781	GCST90274810	Interleukin-24 levels	TRUE	reported	2	1	TRUE
rs73169406	A	G	A	G	0.111	0.0613	0.1327	0.1248	FALSE	FALSE	FALSE	ieu-b-7	22	48661109	0.0364	468692	0.0922996	Parkinson's disease || id:ieu-b-7	Parkinson's disease	Parkinson's disease || ||	TRUE	igd	22	48661109	0.0207	8.22E-08	11337	GCST90274810	Interleukin-24 levels	TRUE	reported	2	1	TRUE
rs11099098	T	G	T	G	0.5176	0.0261	0.3175	0.2876	FALSE	FALSE	FALSE	ieu-b-7	4	81169912	0.019	482730	0.1687	Parkinson's disease || id:ieu-b-7	Parkinson's disease	Parkinson's disease || ||	TRUE	igd	4	81169912	0.0126	1.00E-200	11789	GCST90274790	Fibroblast growth factor 5 levels	TRUE	reported	2	1	TRUE
rs11120686	T	C	T	C	-0.0599	0.0269	0.6038	0.5977	FALSE	FALSE	FALSE	ieu-b-7	1	216050785	0.0225	469220	0.232	Parkinson's disease || id:ieu-b-7	Parkinson's disease	Parkinson's disease || ||	TRUE	igd	1	216050785	0.0127	2.40E-06	11786	GCST90274790	Fibroblast growth factor 5 levels	TRUE	reported	2	1	TRUE
rs112790107	A	G	A	G	0.509	-0.133	0.006	0.0092	FALSE	FALSE	FALSE	ieu-b-7	12	48680454	0.1189	25556	0.2631	Parkinson's disease || id:ieu-b-7	Parkinson's disease	Parkinson's disease || ||	TRUE	igd	12	48680454	0.1062	1.64E-06	9845	GCST90274790	Fibroblast growth factor 5 levels	TRUE	reported	2	1	TRUE
rs11674185	A	G	A	G	-0.0586	0.0027	0.364	0.3457	FALSE	FALSE	FALSE	ieu-b-7	2	45095097	0.0234	468692	0.9074	Parkinson's disease || id:ieu-b-7	Parkinson's disease	Parkinson's disease || ||	TRUE	igd	2	45095097	0.0128	4.69E-06	11787	GCST90274790	Fibroblast growth factor 5 levels	TRUE	reported	2	1	TRUE
rs117253850	T	C	T	C	0.2266	-0.0268	0.0223	0.0239	FALSE	FALSE	FALSE	ieu-b-7	9	7476426	0.0825	466555	0.7452	Parkinson's disease || id:ieu-b-7	Parkinson's disease	Parkinson's disease || ||	TRUE	igd	9	7476426	0.0453	5.67E-07	11781	GCST90274790	Fibroblast growth factor 5 levels	TRUE	reported	2	1	TRUE
rs12005489	T	C	T	C	0.1509	-0.0056	0.0458	0.0406	FALSE	FALSE	FALSE	ieu-b-7	9	133305614	0.0587	468692	0.9234	Parkinson's disease || id:ieu-b-7	Parkinson's disease	Parkinson's disease || ||	TRUE	igd	9	133305614	0.0322	2.78E-06	10725	GCST90274790	Fibroblast growth factor 5 levels	TRUE	reported	2	1	TRUE
rs1412253	A	G	A	G	-0.0909	-0.0279	0.8798	0.88	FALSE	FALSE	FALSE	ieu-b-7	9	1354486	0.0345	468692	0.4186	Parkinson's disease || id:ieu-b-7	Parkinson's disease	Parkinson's disease || ||	TRUE	igd	9	1354486	0.0192	2.20E-06	11778	GCST90274790	Fibroblast growth factor 5 levels	TRUE	reported	2	1	TRUE
rs148332905	T	C	T	C	0.2883	0.1533	0.0166	0.0189	FALSE	FALSE	FALSE	ieu-b-7	2	144875473	0.0931	468692	0.0995108	Parkinson's disease || id:ieu-b-7	Parkinson's disease	Parkinson's disease || ||	TRUE	igd	2	144875473	0.0608	2.12E-06	11341	GCST90274790	Fibroblast growth factor 5 levels	TRUE	reported	2	1	TRUE
rs148797749	A	G	A	G	-0.1705	0.1469	0.036	0.0251	FALSE	FALSE	FALSE	ieu-b-7	6	89057163	0.0709	471013	0.0384202	Parkinson's disease || id:ieu-b-7	Parkinson's disease	Parkinson's disease || ||	TRUE	igd	6	89057163	0.0361	2.32E-06	11785	GCST90274790	Fibroblast growth factor 5 levels	TRUE	reported	2	1	TRUE
rs150524893	A	G	A	G	0.2554	0.001	0.9848	0.9822	FALSE	FALSE	FALSE	ieu-b-7	8	106471400	0.0842	468692	0.9905	Parkinson's disease || id:ieu-b-7	Parkinson's disease	Parkinson's disease || ||	TRUE	igd	8	106471400	0.0552	3.71E-06	11298	GCST90274790	Fibroblast growth factor 5 levels	TRUE	reported	2	1	TRUE
rs17004843	C	G	C	G	0.1719	0.0035	0.8489	0.8508	FALSE	TRUE	FALSE	ieu-b-7	4	81152728	0.0315	468692	0.9103	Parkinson's disease || id:ieu-b-7	Parkinson's disease	Parkinson's disease || ||	TRUE	igd	4	81152728	0.0187	3.84E-20	11341	GCST90274790	Fibroblast growth factor 5 levels	TRUE	reported	2	1	TRUE
rs189846846	T	C	T	C	-0.3042	0.1325	0.0146	0.0136	FALSE	FALSE	FALSE	ieu-b-7	2	229871311	0.1351	13655	0.3267	Parkinson's disease || id:ieu-b-7	Parkinson's disease	Parkinson's disease || ||	TRUE	igd	2	229871311	0.0659	3.91E-06	9980	GCST90274790	Fibroblast growth factor 5 levels	TRUE	reported	2	1	TRUE
rs192746810	A	G	A	G	-0.1842	-0.0659	0.0464	0.0274	FALSE	FALSE	FALSE	ieu-b-7	18	14708913	0.0831	468692	0.4279	Parkinson's disease || id:ieu-b-7	Parkinson's disease	Parkinson's disease || ||	TRUE	igd	18	14708913	0.0395	3.11E-06	11341	GCST90274790	Fibroblast growth factor 5 levels	TRUE	reported	2	1	TRUE
rs305897	T	C	T	C	0.1185	-0.0267	0.0828	0.0865	FALSE	FALSE	FALSE	ieu-b-7	6	39710570	0.0399	468692	0.5029	Parkinson's disease || id:ieu-b-7	Parkinson's disease	Parkinson's disease || ||	TRUE	igd	6	39710570	0.0249	1.95E-06	11341	GCST90274790	Fibroblast growth factor 5 levels	TRUE	reported	2	1	TRUE
rs3796605	A	G	A	G	0.1629	-0.0897	0.9341	0.959	FALSE	FALSE	FALSE	ieu-b-7	4	81192363	0.0585	468692	0.1256	Parkinson's disease || id:ieu-b-7	Parkinson's disease	Parkinson's disease || ||	TRUE	igd	4	81192363	0.0283	8.60E-09	11782	GCST90274790	Fibroblast growth factor 5 levels	TRUE	reported	2	1	TRUE
rs4970834	T	C	T	C	-0.0729	-0.0259	0.2041	0.1805	FALSE	FALSE	FALSE	ieu-b-7	1	109814880	0.0226	482730	0.2525	Parkinson's disease || id:ieu-b-7	Parkinson's disease	Parkinson's disease || ||	TRUE	igd	1	109814880	0.0155	2.56E-06	11786	GCST90274790	Fibroblast growth factor 5 levels	TRUE	reported	2	1	TRUE
rs56391958	A	G	A	G	-0.1197	-0.0795	0.0816	0.0803	FALSE	FALSE	FALSE	ieu-b-7	16	62005709	0.0412	468692	0.0537304	Parkinson's disease || id:ieu-b-7	Parkinson's disease	Parkinson's disease || ||	TRUE	igd	16	62005709	0.0249	1.53E-06	11341	GCST90274790	Fibroblast growth factor 5 levels	TRUE	reported	2	1	TRUE
rs56391958	A	G	A	G	-0.1197	-0.0795	0.0816	0.0803	FALSE	FALSE	FALSE	ieu-b-7	16	62005709	0.0412	468692	0.0537304	Parkinson's disease || id:ieu-b-7	Parkinson's disease	Parkinson's disease || ||	TRUE	igd	16	62005709	0.0249	1.53E-06	11341	GCST90274790	Fibroblast growth factor 5 levels	TRUE	reported	2	2	TRUE
rs62302222	A	T	A	T	0.1406	-0.0405	0.0656	0.0584	FALSE	TRUE	FALSE	ieu-b-7	4	81817429	0.0463	482730	0.382	Parkinson's disease || id:ieu-b-7	Parkinson's disease	Parkinson's disease || ||	TRUE	igd	4	81817429	0.0289	1.14E-06	11341	GCST90274790	Fibroblast growth factor 5 levels	TRUE	reported	2	1	TRUE
rs624605	T	G	T	G	0.0619	-0.0108	0.4196	0.3977	FALSE	FALSE	FALSE	ieu-b-7	11	75754620	0.0237	471013	0.6497	Parkinson's disease || id:ieu-b-7	Parkinson's disease	Parkinson's disease || ||	TRUE	igd	11	75754620	0.0133	3.25E-06	11341	GCST90274790	Fibroblast growth factor 5 levels	TRUE	reported	2	1	TRUE
rs66613644	T	C	T	C	-0.0826	0.0488	0.1699	0.1796	FALSE	FALSE	FALSE	ieu-b-7	13	62078600	0.0291	468692	0.0936095	Parkinson's disease || id:ieu-b-7	Parkinson's disease	Parkinson's disease || ||	TRUE	igd	13	62078600	0.0165	5.56E-07	11787	GCST90274790	Fibroblast growth factor 5 levels	TRUE	reported	2	1	TRUE
rs77210320	A	T	A	T	0.1673	0.0514	0.9648	0.9676	FALSE	TRUE	FALSE	ieu-b-7	8	143464103	0.0588	482730	0.3818	Parkinson's disease || id:ieu-b-7	Parkinson's disease	Parkinson's disease || ||	TRUE	igd	8	143464103	0.0356	2.61E-06	11786	GCST90274790	Fibroblast growth factor 5 levels	TRUE	reported	2	1	TRUE
rs9433760	A	G	A	G	0.1023	0.0274	0.0841	0.0907	FALSE	FALSE	FALSE	ieu-b-7	1	101733215	0.0397	468692	0.4899	Parkinson's disease || id:ieu-b-7	Parkinson's disease	Parkinson's disease || ||	TRUE	igd	1	101733215	0.0224	4.95E-06	11788	GCST90274790	Fibroblast growth factor 5 levels	TRUE	reported	2	1	TRUE
rs11150539	T	C	T	C	-0.056	-0.014	0.4938	0.4875	FALSE	FALSE	FALSE	ieu-b-7	16	83137317	0.0263	13655	0.5949	Parkinson's disease || id:ieu-b-7	Parkinson's disease	Parkinson's disease || ||	TRUE	igd	16	83137317	0.0119	2.53E-06	14287	GCST90274789	Fibroblast growth factor 23 levels	TRUE	reported	2	1	TRUE
rs118177380	A	G	A	G	0.2362	0.148	0.0187	0.0178	FALSE	FALSE	FALSE	ieu-b-7	11	106531034	0.0976	468692	0.1294	Parkinson's disease || id:ieu-b-7	Parkinson's disease	Parkinson's disease || ||	TRUE	igd	11	106531034	0.0507	3.18E-06	14287	GCST90274789	Fibroblast growth factor 23 levels	TRUE	reported	2	1	TRUE
rs33921462	A	G	A	G	-0.0653	0.0111	0.2766	0.2777	FALSE	FALSE	FALSE	ieu-b-7	5	176814656	0.0193	482730	0.5646	Parkinson's disease || id:ieu-b-7	Parkinson's disease	Parkinson's disease || ||	TRUE	igd	5	176814656	0.0135	1.32E-06	14287	GCST90274789	Fibroblast growth factor 23 levels	TRUE	reported	2	1	TRUE
rs34551523	A	G	A	G	0.1704	0.0457	0.0295	0.0294	FALSE	FALSE	FALSE	ieu-b-7	5	146629145	0.0676	468692	0.4985	Parkinson's disease || id:ieu-b-7	Parkinson's disease	Parkinson's disease || ||	TRUE	igd	5	146629145	0.0348	9.75E-07	14730	GCST90274789	Fibroblast growth factor 23 levels	TRUE	reported	2	1	TRUE
rs3811621	C	G	C	G	0.1163	-0.0133	0.2897	0.2662	FALSE	TRUE	FALSE	ieu-b-7	2	190446541	0.0256	468692	0.6027	Parkinson's disease || id:ieu-b-7	Parkinson's disease	Parkinson's disease || ||	TRUE	igd	2	190446541	0.0131	6.82E-19	14286	GCST90274789	Fibroblast growth factor 23 levels	TRUE	reported	2	1	TRUE
rs6127099	A	T	A	T	0.0907	-0.0197	0.706	0.7145	FALSE	TRUE	FALSE	ieu-b-7	20	52731402	0.0299	13655	0.5099	Parkinson's disease || id:ieu-b-7	Parkinson's disease	Parkinson's disease || ||	TRUE	igd	20	52731402	0.0134	1.30E-11	14287	GCST90274789	Fibroblast growth factor 23 levels	TRUE	reported	2	1	TRUE
rs671205	T	C	T	C	0.0708	0.0229	0.7502	0.7711	FALSE	FALSE	FALSE	ieu-b-7	1	146522722	0.0249	480593	0.3581	Parkinson's disease || id:ieu-b-7	Parkinson's disease	Parkinson's disease || ||	TRUE	igd	1	146522722	0.0136	1.93E-07	14287	GCST90274789	Fibroblast growth factor 23 levels	TRUE	reported	2	1	TRUE
rs6753743	T	G	T	G	0.0941	0.0537	0.8733	0.8889	FALSE	FALSE	FALSE	ieu-b-7	2	121962947	0.0369	468692	0.1457	Parkinson's disease || id:ieu-b-7	Parkinson's disease	Parkinson's disease || ||	TRUE	igd	2	121962947	0.0185	3.65E-07	14287	GCST90274789	Fibroblast growth factor 23 levels	TRUE	reported	2	1	TRUE
rs7955866	A	G	A	G	-0.0959	-0.0377	0.1141	0.1167	FALSE	FALSE	FALSE	ieu-b-7	12	4479549	0.0359	468692	0.2936	Parkinson's disease || id:ieu-b-7	Parkinson's disease	Parkinson's disease || ||	TRUE	igd	12	4479549	0.0178	7.14E-08	14719	GCST90274789	Fibroblast growth factor 23 levels	TRUE	reported	2	1	TRUE
rs111734780	A	G	A	G	-0.3088	-0.0695	0.978	0.9904	FALSE	FALSE	FALSE	ieu-b-7	17	34042025	0.2096	11518	0.7402	Parkinson's disease || id:ieu-b-7	Parkinson's disease	Parkinson's disease || ||	TRUE	igd	17	34042025	0.0623	7.17E-07	12412	GCST90274825	Macrophage inflammatory protein 1a levels	TRUE	reported	2	1	TRUE
rs1143687	T	C	T	C	-0.1229	0.0314	0.0627	0.0716	FALSE	FALSE	FALSE	ieu-b-7	16	81922813	0.0327	482730	0.337	Parkinson's disease || id:ieu-b-7	Parkinson's disease	Parkinson's disease || ||	TRUE	igd	16	81922813	0.024	3.04E-07	14743	GCST90274825	Macrophage inflammatory protein 1a levels	TRUE	reported	2	1	TRUE
rs1634518	A	G	A	G	-0.409	-0.0051	0.7667	0.7755	FALSE	FALSE	FALSE	ieu-b-7	17	34433029	0.0265	468692	0.8461	Parkinson's disease || id:ieu-b-7	Parkinson's disease	Parkinson's disease || ||	TRUE	igd	17	34433029	0.0135	1.00E-200	14295	GCST90274825	Macrophage inflammatory protein 1a levels	TRUE	reported	2	1	TRUE
rs2847249	T	C	T	C	-0.0621	-0.0191	0.2605	0.249	FALSE	FALSE	FALSE	ieu-b-7	18	12747235	0.0262	468692	0.4669	Parkinson's disease || id:ieu-b-7	Parkinson's disease	Parkinson's disease || ||	TRUE	igd	18	12747235	0.0136	4.97E-06	14294	GCST90274825	Macrophage inflammatory protein 1a levels	TRUE	reported	2	1	TRUE
rs2853926	A	G	A	G	-0.0608	0.0059	0.7392	0.7235	FALSE	FALSE	FALSE	ieu-b-7	6	31263051	0.0208	480593	0.7777	Parkinson's disease || id:ieu-b-7	Parkinson's disease	Parkinson's disease || ||	TRUE	igd	6	31263051	0.0133	4.84E-06	14743	GCST90274825	Macrophage inflammatory protein 1a levels	TRUE	reported	2	1	TRUE
rs56675286	A	C	A	C	-0.1806	0.0204	0.0383	0.0351	FALSE	FALSE	FALSE	ieu-b-7	17	34358060	0.0671	468692	0.760699	Parkinson's disease || id:ieu-b-7	Parkinson's disease	Parkinson's disease || ||	TRUE	igd	17	34358060	0.0325	2.75E-08	14743	GCST90274825	Macrophage inflammatory protein 1a levels	TRUE	reported	2	1	TRUE
rs5743604	A	G	A	G	-0.0736	-0.0195	0.7503	0.7228	FALSE	FALSE	FALSE	ieu-b-7	4	38801285	0.0217	27693	0.3703	Parkinson's disease || id:ieu-b-7	Parkinson's disease	Parkinson's disease || ||	TRUE	igd	4	38801285	0.0135	4.98E-08	14737	GCST90274825	Macrophage inflammatory protein 1a levels	TRUE	reported	2	1	TRUE
rs7137828	T	C	T	C	-0.0837	-0.0058	0.5247	0.5143	FALSE	FALSE	FALSE	ieu-b-7	12	111932800	0.0169	482730	0.7331	Parkinson's disease || id:ieu-b-7	Parkinson's disease	Parkinson's disease || ||	TRUE	igd	12	111932800	0.0133	3.11E-10	11344	GCST90274825	Macrophage inflammatory protein 1a levels	TRUE	reported	2	1	TRUE
rs78871521	T	C	T	C	0.1812	-0.1414	0.0304	0.0285	FALSE	FALSE	FALSE	ieu-b-7	16	4774017	0.0519	482730	0.00641993	Parkinson's disease || id:ieu-b-7	Parkinson's disease	Parkinson's disease || ||	TRUE	igd	16	4774017	0.0371	1.04E-06	13246	GCST90274825	Macrophage inflammatory protein 1a levels	TRUE	reported	2	1	TRUE
rs9540456	A	G	A	G	0.0926	-0.0028	0.8776	0.8827	FALSE	FALSE	FALSE	ieu-b-7	13	66085374	0.0354	468692	0.936	Parkinson's disease || id:ieu-b-7	Parkinson's disease	Parkinson's disease || ||	TRUE	igd	13	66085374	0.0181	3.12E-07	14295	GCST90274825	Macrophage inflammatory protein 1a levels	TRUE	reported	2	1	TRUE
rs9911791	A	G	A	G	0.176	0.0241	0.8208	0.8317	FALSE	FALSE	FALSE	ieu-b-7	17	34820996	0.0265	480593	0.3632	Parkinson's disease || id:ieu-b-7	Parkinson's disease	Parkinson's disease || ||	TRUE	igd	17	34820996	0.0162	1.71E-27	14295	GCST90274825	Macrophage inflammatory protein 1a levels	TRUE	reported	2	1	TRUE
rs111850948	A	G	A	G	-0.0843	0.08	0.1348	0.1347	FALSE	FALSE	FALSE	ieu-b-7	7	25740142	0.0338	470485	0.0181201	Parkinson's disease || id:ieu-b-7	Parkinson's disease	Parkinson's disease || ||	TRUE	igd	7	25740142	0.0181	3.20E-06	14286	GCST90274797	Interleukin-10 receptor subunit beta levels	TRUE	reported	2	1	TRUE
rs111850948	A	G	A	G	-0.0843	0.08	0.1348	0.1347	FALSE	FALSE	FALSE	ieu-b-7	7	25740142	0.0338	470485	0.0181201	Parkinson's disease || id:ieu-b-7	Parkinson's disease	Parkinson's disease || ||	TRUE	igd	7	25740142	0.0181	3.20E-06	14286	GCST90274797	Interleukin-10 receptor subunit beta levels	TRUE	reported	2	2	TRUE
rs112798338	T	C	T	C	0.1926	0.094	0.026	0.0222	FALSE	FALSE	FALSE	ieu-b-7	1	228433772	0.0705	482730	0.1824	Parkinson's disease || id:ieu-b-7	Parkinson's disease	Parkinson's disease || ||	TRUE	igd	1	228433772	0.0411	2.78E-06	14286	GCST90274797	Interleukin-10 receptor subunit beta levels	TRUE	reported	2	1	TRUE
rs114288486	T	C	T	C	0.1449	0.0538	0.0363	0.0332	FALSE	FALSE	FALSE	ieu-b-7	1	212796908	0.0521	482730	0.3019	Parkinson's disease || id:ieu-b-7	Parkinson's disease	Parkinson's disease || ||	TRUE	igd	1	212796908	0.0311	3.17E-06	14730	GCST90274797	Interleukin-10 receptor subunit beta levels	TRUE	reported	2	1	TRUE
rs1153572	T	C	T	C	-0.0548	0.0226	0.5866	0.5792	FALSE	FALSE	FALSE	ieu-b-7	3	4275803	0.0226	468692	0.3178	Parkinson's disease || id:ieu-b-7	Parkinson's disease	Parkinson's disease || ||	TRUE	igd	3	4275803	0.0119	4.12E-06	14286	GCST90274797	Interleukin-10 receptor subunit beta levels	TRUE	reported	2	1	TRUE
rs116315732	T	C	T	C	0.1988	-0.0575	0.0212	0.0192	FALSE	FALSE	FALSE	ieu-b-7	2	176630651	0.087	468692	0.5083	Parkinson's disease || id:ieu-b-7	Parkinson's disease	Parkinson's disease || ||	TRUE	igd	2	176630651	0.0402	7.60E-07	14734	GCST90274797	Interleukin-10 receptor subunit beta levels	TRUE	reported	2	1	TRUE
rs117883662	C	G	C	G	-0.4295	-0.1005	0.9904	0.9917	FALSE	TRUE	FALSE	ieu-b-7	19	49553051	0.2519	13311	0.6898	Parkinson's disease || id:ieu-b-7	Parkinson's disease	Parkinson's disease || ||	TRUE	igd	19	49553051	0.0907	2.19E-06	8938	GCST90274797	Interleukin-10 receptor subunit beta levels	TRUE	reported	2	1	TRUE
rs149156511	A	G	A	G	0.2066	-0.1909	0.0323	0.0222	FALSE	FALSE	FALSE	ieu-b-7	20	39437913	0.097	468692	0.0490603	Parkinson's disease || id:ieu-b-7	Parkinson's disease	Parkinson's disease || ||	TRUE	igd	20	39437913	0.0444	3.27E-06	14286	GCST90274797	Interleukin-10 receptor subunit beta levels	TRUE	reported	2	1	TRUE
rs1605333	C	G	C	G	-0.0601	0.0615	0.6484	0.6758	FALSE	TRUE	FALSE	ieu-b-7	12	58388232	0.0215	480593	0.00422902	Parkinson's disease || id:ieu-b-7	Parkinson's disease	Parkinson's disease || ||	TRUE	igd	12	58388232	0.0124	1.25E-06	13237	GCST90274797	Interleukin-10 receptor subunit beta levels	TRUE	reported	2	1	TRUE
rs192325200	A	G	A	G	-0.2327	0.0481	0.9827	0.9854	FALSE	FALSE	FALSE	ieu-b-7	10	71477178	0.102	468692	0.6372	Parkinson's disease || id:ieu-b-7	Parkinson's disease	Parkinson's disease || ||	TRUE	igd	10	71477178	0.0505	4.07E-06	13867	GCST90274797	Interleukin-10 receptor subunit beta levels	TRUE	reported	2	1	TRUE
rs2834261	T	C	T	C	-0.0815	-0.0231	0.2114	0.2227	FALSE	FALSE	FALSE	ieu-b-7	21	35160180	0.0274	468692	0.3991	Parkinson's disease || id:ieu-b-7	Parkinson's disease	Parkinson's disease || ||	TRUE	igd	21	35160180	0.014	5.83E-09	14720	GCST90274797	Interleukin-10 receptor subunit beta levels	TRUE	reported	2	1	TRUE
rs34361138	A	G	A	G	0.0532	0.0442	0.5488	0.5525	FALSE	FALSE	FALSE	ieu-b-7	6	41174158	0.017	482730	0.00908594	Parkinson's disease || id:ieu-b-7	Parkinson's disease	Parkinson's disease || ||	TRUE	igd	6	41174158	0.0113	2.50E-06	14732	GCST90274797	Interleukin-10 receptor subunit beta levels	TRUE	reported	2	1	TRUE
rs55780441	T	C	T	C	0.1783	-0.0049	0.9674	0.9684	FALSE	FALSE	FALSE	ieu-b-7	16	13209083	0.0622	482730	0.937	Parkinson's disease || id:ieu-b-7	Parkinson's disease	Parkinson's disease || ||	TRUE	igd	16	13209083	0.0348	3.00E-07	14734	GCST90274797	Interleukin-10 receptor subunit beta levels	TRUE	reported	2	1	TRUE
rs6584485	T	C	T	C	0.0743	-0.0488	0.8362	0.8249	FALSE	FALSE	FALSE	ieu-b-7	10	103937244	0.0235	482730	0.0376799	Parkinson's disease || id:ieu-b-7	Parkinson's disease	Parkinson's disease || ||	TRUE	igd	10	103937244	0.0161	3.93E-06	14286	GCST90274797	Interleukin-10 receptor subunit beta levels	TRUE	reported	2	1	TRUE
rs7855466	T	C	T	C	0.0861	0.0126	0.1723	0.1435	FALSE	FALSE	FALSE	ieu-b-7	9	136121303	0.0263	480593	0.630999	Parkinson's disease || id:ieu-b-7	Parkinson's disease	Parkinson's disease || ||	TRUE	igd	9	136121303	0.0169	3.49E-07	11783	GCST90274797	Interleukin-10 receptor subunit beta levels	TRUE	reported	2	1	TRUE
rs8178528	A	G	A	G	-0.3997	0.0181	0.4732	0.4638	FALSE	FALSE	FALSE	ieu-b-7	21	34660980	0.0227	468692	0.4244	Parkinson's disease || id:ieu-b-7	Parkinson's disease	Parkinson's disease || ||	TRUE	igd	21	34660980	0.0116	1.00E-200	14286	GCST90274797	Interleukin-10 receptor subunit beta levels	TRUE	reported	2	1	TRUE
rs9685374	A	G	A	G	-0.0618	0.0465	0.2721	0.2707	FALSE	FALSE	FALSE	ieu-b-7	4	119751261	0.0254	468692	0.0673504	Parkinson's disease || id:ieu-b-7	Parkinson's disease	Parkinson's disease || ||	TRUE	igd	4	119751261	0.0134	3.99E-06	14286	GCST90274797	Interleukin-10 receptor subunit beta levels	TRUE	reported	2	1	TRUE
rs112062276	T	G	T	G	0.1203	0.0444	0.0601	0.0604	FALSE	FALSE	FALSE	ieu-b-7	6	134160498	0.0421	482730	0.2907	Parkinson's disease || id:ieu-b-7	Parkinson's disease	Parkinson's disease || ||	TRUE	igd	6	134160498	0.0249	1.36E-06	14733	GCST90274827	Matrix metalloproteinase-10 levels	TRUE	reported	2	1	TRUE
rs11225354	T	C	T	C	0.2957	0.0377	0.879	0.881	FALSE	FALSE	FALSE	ieu-b-7	11	102510046	0.0277	482730	0.1732	Parkinson's disease || id:ieu-b-7	Parkinson's disease	Parkinson's disease || ||	TRUE	igd	11	102510046	0.0181	5.38E-60	14296	GCST90274827	Matrix metalloproteinase-10 levels	TRUE	reported	2	1	TRUE
rs112327130	C	G	C	G	-0.2862	0.3621	0.0153	0.0121	FALSE	TRUE	FALSE	ieu-b-7	8	77953661	0.1647	12517	0.0279499	Parkinson's disease || id:ieu-b-7	Parkinson's disease	Parkinson's disease || ||	TRUE	igd	8	77953661	0.0608	2.51E-06	12456	GCST90274827	Matrix metalloproteinase-10 levels	TRUE	reported	2	1	TRUE
rs113958571	A	G	A	G	-0.2315	-0.0301	0.0188	0.0188	FALSE	FALSE	FALSE	ieu-b-7	20	20711695	0.0899	468692	0.737999	Parkinson's disease || id:ieu-b-7	Parkinson's disease	Parkinson's disease || ||	TRUE	igd	20	20711695	0.0503	4.18E-06	14296	GCST90274827	Matrix metalloproteinase-10 levels	TRUE	reported	2	1	TRUE
rs12567824	A	C	A	C	0.07	0.023	0.822	0.8211	FALSE	FALSE	FALSE	ieu-b-7	1	159990022	0.0289	470219	0.4254	Parkinson's disease || id:ieu-b-7	Parkinson's disease	Parkinson's disease || ||	TRUE	igd	1	159990022	0.0153	4.76E-06	14296	GCST90274827	Matrix metalloproteinase-10 levels	TRUE	reported	2	1	TRUE
rs1356799	T	G	T	G	-0.069	0.0055	0.7974	0.8063	FALSE	FALSE	FALSE	ieu-b-7	2	140567666	0.023	482730	0.8112	Parkinson's disease || id:ieu-b-7	Parkinson's disease	Parkinson's disease || ||	TRUE	igd	2	140567666	0.015	4.22E-06	13869	GCST90274827	Matrix metalloproteinase-10 levels	TRUE	reported	2	1	TRUE
rs142915220	A	G	A	G	-0.3256	-0.1277	0.9794	0.9848	FALSE	FALSE	FALSE	ieu-b-7	11	102881952	0.0977	468692	0.1914	Parkinson's disease || id:ieu-b-7	Parkinson's disease	Parkinson's disease || ||	TRUE	igd	11	102881952	0.0494	4.37E-11	13809	GCST90274827	Matrix metalloproteinase-10 levels	TRUE	reported	2	1	TRUE
rs17099622	A	G	A	G	-0.2064	0.0189	0.9296	0.9263	FALSE	FALSE	FALSE	ieu-b-7	11	102700352	0.037	482730	0.610299	Parkinson's disease || id:ieu-b-7	Parkinson's disease	Parkinson's disease || ||	TRUE	igd	11	102700352	0.0233	8.12E-19	14296	GCST90274827	Matrix metalloproteinase-10 levels	TRUE	reported	2	1	TRUE
rs17860955	T	C	T	C	1.1371	-0.0254	0.983	0.9793	FALSE	FALSE	FALSE	ieu-b-7	11	102649482	0.0621	482730	0.682801	Parkinson's disease || id:ieu-b-7	Parkinson's disease	Parkinson's disease || ||	TRUE	igd	11	102649482	0.047	2.60E-129	14256	GCST90274827	Matrix metalloproteinase-10 levels	TRUE	reported	2	1	TRUE
rs2584662	A	C	A	C	-0.0597	0.015	0.585	0.5735	FALSE	FALSE	FALSE	ieu-b-7	17	47470487	0.0193	482730	0.437	Parkinson's disease || id:ieu-b-7	Parkinson's disease	Parkinson's disease || ||	TRUE	igd	17	47470487	0.0122	9.91E-07	14296	GCST90274827	Matrix metalloproteinase-10 levels	TRUE	reported	2	1	TRUE
rs3742926	T	C	T	C	-0.0912	0.0133	0.0978	0.0914	FALSE	FALSE	FALSE	ieu-b-7	14	33014869	0.0288	482730	0.6455	Parkinson's disease || id:ieu-b-7	Parkinson's disease	Parkinson's disease || ||	TRUE	igd	14	33014869	0.0196	3.27E-06	14744	GCST90274827	Matrix metalloproteinase-10 levels	TRUE	reported	2	1	TRUE
rs55804377	A	G	A	G	-0.2185	-0.0573	0.0185	0.0201	FALSE	FALSE	FALSE	ieu-b-7	10	1063892	0.0868	468692	0.508899	Parkinson's disease || id:ieu-b-7	Parkinson's disease	Parkinson's disease || ||	TRUE	igd	10	1063892	0.0469	3.18E-06	14741	GCST90274827	Matrix metalloproteinase-10 levels	TRUE	reported	2	1	TRUE
rs72699188	C	G	C	G	-0.0931	0.012	0.8507	0.8316	FALSE	TRUE	FALSE	ieu-b-7	9	6176871	0.0249	482730	0.6292	Parkinson's disease || id:ieu-b-7	Parkinson's disease	Parkinson's disease || ||	TRUE	igd	9	6176871	0.0166	2.04E-08	14744	GCST90274827	Matrix metalloproteinase-10 levels	TRUE	reported	2	1	TRUE
rs7966257	C	G	C	G	-0.0819	-0.01	0.1335	0.1359	FALSE	TRUE	FALSE	ieu-b-7	12	111251437	0.0287	482730	0.727699	Parkinson's disease || id:ieu-b-7	Parkinson's disease	Parkinson's disease || ||	TRUE	igd	12	111251437	0.0178	4.20E-06	14295	GCST90274827	Matrix metalloproteinase-10 levels	TRUE	reported	2	1	TRUE
rs112126444	A	G	A	G	-0.0927	0.0157	0.1012	0.1016	FALSE	FALSE	FALSE	ieu-b-7	3	132162249	0.0284	482730	0.5799	Parkinson's disease || id:ieu-b-7	Parkinson's disease	Parkinson's disease || ||	TRUE	igd	3	132162249	0.0199	3.19E-06	14735	GCST90274787	Fibroblast growth factor 19 levels	TRUE	reported	2	1	TRUE
rs11244038	C	G	C	G	0.1199	0.048	0.0898	0.0608	FALSE	TRUE	FALSE	ieu-b-7	9	136095770	0.0408	480593	0.2396	Parkinson's disease || id:ieu-b-7	Parkinson's disease	Parkinson's disease || ||	TRUE	igd	9	136095770	0.0247	1.21E-06	11786	GCST90274787	Fibroblast growth factor 19 levels	TRUE	reported	2	1	TRUE
rs117398067	T	C	T	C	0.2583	0.1722	0.0178	0.0155	FALSE	FALSE	FALSE	ieu-b-7	15	59188192	0.1839	11518	0.3488	Parkinson's disease || id:ieu-b-7	Parkinson's disease	Parkinson's disease || ||	TRUE	igd	15	59188192	0.0564	4.65E-06	14744	GCST90274787	Fibroblast growth factor 19 levels	TRUE	reported	2	1	TRUE
rs12110436	T	C	T	C	-0.136	-0.0228	0.0418	0.0437	FALSE	FALSE	FALSE	ieu-b-7	6	168606201	0.0414	482730	0.582	Parkinson's disease || id:ieu-b-7	Parkinson's disease	Parkinson's disease || ||	TRUE	igd	6	168606201	0.0297	4.67E-06	14743	GCST90274787	Fibroblast growth factor 19 levels	TRUE	reported	2	1	TRUE
rs12407505	A	G	A	G	-0.1614	0.0298	0.9664	0.9718	FALSE	FALSE	FALSE	ieu-b-7	1	85295202	0.068	468692	0.6614	Parkinson's disease || id:ieu-b-7	Parkinson's disease	Parkinson's disease || ||	TRUE	igd	1	85295202	0.0352	4.53E-06	14735	GCST90274787	Fibroblast growth factor 19 levels	TRUE	reported	2	1	TRUE
rs12520287	T	C	T	C	-0.1014	0.0089	0.9175	0.9103	FALSE	FALSE	FALSE	ieu-b-7	5	54847098	0.0335	482730	0.7897	Parkinson's disease || id:ieu-b-7	Parkinson's disease	Parkinson's disease || ||	TRUE	igd	5	54847098	0.0221	4.47E-06	14296	GCST90274787	Fibroblast growth factor 19 levels	TRUE	reported	2	1	TRUE
rs13103023	A	G	A	G	0.0837	0.0285	0.3415	0.3222	FALSE	FALSE	FALSE	ieu-b-7	4	39457617	0.0181	482730	0.1159	Parkinson's disease || id:ieu-b-7	Parkinson's disease	Parkinson's disease || ||	TRUE	igd	4	39457617	0.0124	1.48E-11	14296	GCST90274787	Fibroblast growth factor 19 levels	TRUE	reported	2	1	TRUE
rs142067135	A	G	A	G	-0.2295	-0.0423	0.0198	0.0218	FALSE	FALSE	FALSE	ieu-b-7	12	76644195	0.0837	468692	0.6131	Parkinson's disease || id:ieu-b-7	Parkinson's disease	Parkinson's disease || ||	TRUE	igd	12	76644195	0.0492	3.09E-06	13809	GCST90274787	Fibroblast growth factor 19 levels	TRUE	reported	2	1	TRUE
rs145274424	T	C	T	C	0.1992	0.0304	0.9777	0.9796	FALSE	FALSE	FALSE	ieu-b-7	7	17445553	0.0801	468692	0.704399	Parkinson's disease || id:ieu-b-7	Parkinson's disease	Parkinson's disease || ||	TRUE	igd	7	17445553	0.0421	2.23E-06	14735	GCST90274787	Fibroblast growth factor 19 levels	TRUE	reported	2	1	TRUE
rs17326790	T	C	T	C	0.2161	0.1288	0.0209	0.0158	FALSE	FALSE	FALSE	ieu-b-7	13	85357827	0.0925	468692	0.1638	Parkinson's disease || id:ieu-b-7	Parkinson's disease	Parkinson's disease || ||	TRUE	igd	13	85357827	0.0471	4.47E-06	14741	GCST90274787	Fibroblast growth factor 19 levels	TRUE	reported	2	1	TRUE
rs191522330	T	C	T	C	0.2325	0.1155	0.9812	0.9823	FALSE	FALSE	FALSE	ieu-b-7	11	5610048	0.0786	482730	0.1418	Parkinson's disease || id:ieu-b-7	Parkinson's disease	Parkinson's disease || ||	TRUE	igd	11	5610048	0.0488	1.89E-06	14738	GCST90274787	Fibroblast growth factor 19 levels	TRUE	reported	2	1	TRUE
rs2306969	A	G	A	G	0.0674	-0.0078	0.2338	0.2386	FALSE	FALSE	FALSE	ieu-b-7	19	5851801	0.0249	27693	0.7538	Parkinson's disease || id:ieu-b-7	Parkinson's disease	Parkinson's disease || ||	TRUE	igd	19	5851801	0.0141	1.75E-06	14739	GCST90274787	Fibroblast growth factor 19 levels	TRUE	reported	2	1	TRUE
rs2906655	T	C	T	C	-0.0623	0.0158	0.2503	0.2419	FALSE	FALSE	FALSE	ieu-b-7	7	101569302	0.0226	482730	0.4833	Parkinson's disease || id:ieu-b-7	Parkinson's disease	Parkinson's disease || ||	TRUE	igd	7	101569302	0.0135	3.93E-06	14743	GCST90274787	Fibroblast growth factor 19 levels	TRUE	reported	2	1	TRUE
rs35836706	A	G	A	G	0.2151	-0.0774	0.0203	0.0211	FALSE	FALSE	FALSE	ieu-b-7	9	84435749	0.0895	468692	0.3872	Parkinson's disease || id:ieu-b-7	Parkinson's disease	Parkinson's disease || ||	TRUE	igd	9	84435749	0.0456	2.39E-06	14734	GCST90274787	Fibroblast growth factor 19 levels	TRUE	reported	2	1	TRUE
rs516246	T	C	T	C	-0.1661	0.0056	0.445	0.4773	FALSE	FALSE	FALSE	ieu-b-7	19	49206172	0.017	482730	0.7408	Parkinson's disease || id:ieu-b-7	Parkinson's disease	Parkinson's disease || ||	TRUE	igd	19	49206172	0.0118	5.31E-45	14744	GCST90274787	Fibroblast growth factor 19 levels	TRUE	reported	2	1	TRUE
rs7005978	A	G	A	G	-0.1055	-0.0098	0.3458	0.3435	FALSE	FALSE	FALSE	ieu-b-7	8	59382715	0.0203	482730	0.6311	Parkinson's disease || id:ieu-b-7	Parkinson's disease	Parkinson's disease || ||	TRUE	igd	8	59382715	0.0123	9.72E-18	14744	GCST90274787	Fibroblast growth factor 19 levels	TRUE	reported	2	1	TRUE
rs76708593	T	C	T	C	0.1024	-0.0836	0.9158	0.9236	FALSE	FALSE	FALSE	ieu-b-7	12	108147245	0.0431	468692	0.0524699	Parkinson's disease || id:ieu-b-7	Parkinson's disease	Parkinson's disease || ||	TRUE	igd	12	108147245	0.0222	3.98E-06	14296	GCST90274787	Fibroblast growth factor 19 levels	TRUE	reported	2	1	TRUE
rs79110990	A	G	A	G	0.073	-0.0307	0.1762	0.1566	FALSE	FALSE	FALSE	ieu-b-7	9	18148302	0.0309	468692	0.3197	Parkinson's disease || id:ieu-b-7	Parkinson's disease	Parkinson's disease || ||	TRUE	igd	9	18148302	0.0156	2.88E-06	14295	GCST90274787	Fibroblast growth factor 19 levels	TRUE	reported	2	1	TRUE
rs834971	A	G	A	G	-0.0614	0.02	0.3002	0.2943	FALSE	FALSE	FALSE	ieu-b-7	1	100098055	0.0245	468692	0.4152	Parkinson's disease || id:ieu-b-7	Parkinson's disease	Parkinson's disease || ||	TRUE	igd	1	100098055	0.0128	1.61E-06	14728	GCST90274787	Fibroblast growth factor 19 levels	TRUE	reported	2	1	TRUE
rs112168535	T	C	T	C	-0.1553	0.0685	0.9555	0.9626	FALSE	FALSE	FALSE	ieu-b-7	16	4704769	0.0511	482730	0.1801	Parkinson's disease || id:ieu-b-7	Parkinson's disease	Parkinson's disease || ||	TRUE	igd	16	4704769	0.0316	8.90E-07	13670	GCST90274822	Monocyte chemoattractant protein 2 levels	TRUE	reported	2	1	TRUE
rs11652256	A	G	A	G	-0.9051	-0.0586	0.0323	0.0289	FALSE	FALSE	FALSE	ieu-b-7	17	32632378	0.072	468692	0.4159	Parkinson's disease || id:ieu-b-7	Parkinson's disease	Parkinson's disease || ||	TRUE	igd	17	32632378	0.0354	3.48E-144	14736	GCST90274822	Monocyte chemoattractant protein 2 levels	TRUE	reported	2	1	TRUE
rs12075	A	G	A	G	-0.0973	8.00E-04	0.5553	0.5849	FALSE	FALSE	FALSE	ieu-b-7	1	159175354	0.0171	482730	0.9634	Parkinson's disease || id:ieu-b-7	Parkinson's disease	Parkinson's disease || ||	TRUE	igd	1	159175354	0.0116	4.95E-17	14733	GCST90274822	Monocyte chemoattractant protein 2 levels	TRUE	reported	2	1	TRUE
rs12523126	A	T	A	T	0.1121	-0.014	0.0746	0.0739	FALSE	TRUE	FALSE	ieu-b-7	5	165649355	0.0437	468692	0.7484	Parkinson's disease || id:ieu-b-7	Parkinson's disease	Parkinson's disease || ||	TRUE	igd	5	165649355	0.0232	1.35E-06	14288	GCST90274822	Monocyte chemoattractant protein 2 levels	TRUE	reported	2	1	TRUE
rs138884871	T	C	T	C	0.2198	-0.0093	0.0188	0.0162	FALSE	FALSE	FALSE	ieu-b-7	3	47071457	0.0802	482730	0.9077	Parkinson's disease || id:ieu-b-7	Parkinson's disease	Parkinson's disease || ||	TRUE	igd	3	47071457	0.0473	3.37E-06	13672	GCST90274822	Monocyte chemoattractant protein 2 levels	TRUE	reported	2	1	TRUE
rs144101664	T	C	T	C	-0.3694	-0.0156	0.014	0.0149	FALSE	FALSE	FALSE	ieu-b-7	17	32774385	0.0979	468692	0.8736	Parkinson's disease || id:ieu-b-7	Parkinson's disease	Parkinson's disease || ||	TRUE	igd	17	32774385	0.0547	1.45E-11	14288	GCST90274822	Monocyte chemoattractant protein 2 levels	TRUE	reported	2	1	TRUE
rs144618566	T	C	T	C	0.5171	-0.0179	0.0169	0.0205	FALSE	FALSE	FALSE	ieu-b-7	17	32652307	0.0833	468692	0.8301	Parkinson's disease || id:ieu-b-7	Parkinson's disease	Parkinson's disease || ||	TRUE	igd	17	32652307	0.0538	7.15E-22	13801	GCST90274822	Monocyte chemoattractant protein 2 levels	TRUE	reported	2	1	TRUE
rs145516279	A	G	A	G	0.2225	0.027	0.979	0.9799	FALSE	FALSE	FALSE	ieu-b-7	5	147351915	0.088	468692	0.759	Parkinson's disease || id:ieu-b-7	Parkinson's disease	Parkinson's disease || ||	TRUE	igd	5	147351915	0.048	3.56E-06	14288	GCST90274822	Monocyte chemoattractant protein 2 levels	TRUE	reported	2	1	TRUE
rs16969443	T	C	T	C	-0.4966	-0.0602	0.9763	0.9587	FALSE	FALSE	FALSE	ieu-b-7	17	32633263	0.2485	2736	0.8084	Parkinson's disease || id:ieu-b-7	Parkinson's disease	Parkinson's disease || ||	TRUE	igd	17	32633263	0.0757	5.38E-11	10826	GCST90274822	Monocyte chemoattractant protein 2 levels	TRUE	reported	2	1	TRUE
rs181726805	A	G	A	G	-0.2479	-0.1794	0.9838	0.9849	FALSE	FALSE	FALSE	ieu-b-7	9	95657986	0.0948	468692	0.0583996	Parkinson's disease || id:ieu-b-7	Parkinson's disease	Parkinson's disease || ||	TRUE	igd	9	95657986	0.0536	3.75E-06	14736	GCST90274822	Monocyte chemoattractant protein 2 levels	TRUE	reported	2	1	TRUE
rs1821142	T	C	T	C	0.4013	0.1108	0.0184	0.0223	FALSE	FALSE	FALSE	ieu-b-7	17	32649988	0.0763	468692	0.1462	Parkinson's disease || id:ieu-b-7	Parkinson's disease	Parkinson's disease || ||	TRUE	igd	17	32649988	0.0478	4.64E-17	13422	GCST90274822	Monocyte chemoattractant protein 2 levels	TRUE	reported	2	1	TRUE
rs34202026	A	T	A	T	0.6652	-0.0758	0.9715	0.9796	FALSE	TRUE	FALSE	ieu-b-7	17	32647357	0.0636	482730	0.2332	Parkinson's disease || id:ieu-b-7	Parkinson's disease	Parkinson's disease || ||	TRUE	igd	17	32647357	0.0371	6.89E-72	14719	GCST90274822	Monocyte chemoattractant protein 2 levels	TRUE	reported	2	1	TRUE
rs35904471	T	C	T	C	0.0761	-0.0059	0.2662	0.2721	FALSE	FALSE	FALSE	ieu-b-7	17	76944702	0.032	13655	0.8549	Parkinson's disease || id:ieu-b-7	Parkinson's disease	Parkinson's disease || ||	TRUE	igd	17	76944702	0.0165	3.99E-06	11337	GCST90274822	Monocyte chemoattractant protein 2 levels	TRUE	reported	2	1	TRUE
rs407595	A	C	A	C	0.0697	-0.0287	0.2073	0.2	FALSE	FALSE	FALSE	ieu-b-7	5	125099527	0.028	468692	0.3047	Parkinson's disease || id:ieu-b-7	Parkinson's disease	Parkinson's disease || ||	TRUE	igd	5	125099527	0.0147	2.12E-06	14287	GCST90274822	Monocyte chemoattractant protein 2 levels	TRUE	reported	2	1	TRUE
rs4722985	T	C	T	C	-0.0626	0.0383	0.709	0.7093	FALSE	FALSE	FALSE	ieu-b-7	7	30472091	0.0248	468692	0.1221	Parkinson's disease || id:ieu-b-7	Parkinson's disease	Parkinson's disease || ||	TRUE	igd	7	30472091	0.0133	2.52E-06	14288	GCST90274822	Monocyte chemoattractant protein 2 levels	TRUE	reported	2	1	TRUE
rs6685547	A	G	A	G	0.1462	-0.0393	0.0505	0.0466	FALSE	FALSE	FALSE	ieu-b-7	1	224882124	0.0515	471013	0.4459	Parkinson's disease || id:ieu-b-7	Parkinson's disease	Parkinson's disease || ||	TRUE	igd	1	224882124	0.0289	4.22E-07	13239	GCST90274822	Monocyte chemoattractant protein 2 levels	TRUE	reported	2	1	TRUE
rs74350159	A	G	A	G	0.2798	-0.0033	0.012	0.0146	FALSE	FALSE	FALSE	ieu-b-7	21	36741897	0.1392	11518	0.981	Parkinson's disease || id:ieu-b-7	Parkinson's disease	Parkinson's disease || ||	TRUE	igd	21	36741897	0.0608	4.19E-06	13801	GCST90274822	Monocyte chemoattractant protein 2 levels	TRUE	reported	2	1	TRUE
rs7538845	C	G	C	G	0.0566	0.0072	0.6032	0.6198	FALSE	TRUE	FALSE	ieu-b-7	1	238880980	0.0228	468692	0.751799	Parkinson's disease || id:ieu-b-7	Parkinson's disease	Parkinson's disease || ||	TRUE	igd	1	238880980	0.0122	3.50E-06	14288	GCST90274822	Monocyte chemoattractant protein 2 levels	TRUE	reported	2	1	TRUE
rs75573205	C	G	C	G	0.1906	0.0388	0.976	0.9743	FALSE	TRUE	FALSE	ieu-b-7	11	101424282	0.0743	468692	0.6013	Parkinson's disease || id:ieu-b-7	Parkinson's disease	Parkinson's disease || ||	TRUE	igd	11	101424282	0.0408	2.99E-06	14725	GCST90274822	Monocyte chemoattractant protein 2 levels	TRUE	reported	2	1	TRUE
rs75580960	T	C	T	C	-0.0904	0.0038	0.8703	0.8717	FALSE	FALSE	FALSE	ieu-b-7	19	2151761	0.0285	482730	0.8951	Parkinson's disease || id:ieu-b-7	Parkinson's disease	Parkinson's disease || ||	TRUE	igd	19	2151761	0.0188	1.52E-06	13224	GCST90274822	Monocyte chemoattractant protein 2 levels	TRUE	reported	2	1	TRUE
rs76263310	A	G	A	G	0.296	-0.1008	0.0187	0.0155	FALSE	FALSE	FALSE	ieu-b-7	17	32645129	0.114	466555	0.3765	Parkinson's disease || id:ieu-b-7	Parkinson's disease	Parkinson's disease || ||	TRUE	igd	17	32645129	0.0455	7.74E-11	14727	GCST90274822	Monocyte chemoattractant protein 2 levels	TRUE	reported	2	1	TRUE
rs78743764	A	C	A	C	-0.2226	0.0494	0.019	0.02	FALSE	FALSE	FALSE	ieu-b-7	1	3301962	0.0909	468692	0.5871	Parkinson's disease || id:ieu-b-7	Parkinson's disease	Parkinson's disease || ||	TRUE	igd	1	3301962	0.048	3.53E-06	13656	GCST90274822	Monocyte chemoattractant protein 2 levels	TRUE	reported	2	1	TRUE
rs79567569	A	C	A	C	-0.3284	0.031	0.9877	0.9914	FALSE	FALSE	FALSE	ieu-b-7	6	167056258	0.2093	11518	0.8824	Parkinson's disease || id:ieu-b-7	Parkinson's disease	Parkinson's disease || ||	TRUE	igd	6	167056258	0.0669	9.16E-07	13386	GCST90274822	Monocyte chemoattractant protein 2 levels	TRUE	reported	2	1	TRUE
rs80131163	A	G	A	G	0.1962	0.0628	0.9686	0.9757	FALSE	FALSE	FALSE	ieu-b-7	18	31677370	0.0819	468692	0.4431	Parkinson's disease || id:ieu-b-7	Parkinson's disease	Parkinson's disease || ||	TRUE	igd	18	31677370	0.0399	8.77E-07	14730	GCST90274822	Monocyte chemoattractant protein 2 levels	TRUE	reported	2	1	TRUE
rs80219280	T	G	T	G	-0.904	0.0256	0.0365	0.0365	FALSE	FALSE	FALSE	ieu-b-7	17	32610534	0.0587	471013	0.6629	Parkinson's disease || id:ieu-b-7	Parkinson's disease	Parkinson's disease || ||	TRUE	igd	17	32610534	0.0322	2.00E-173	14736	GCST90274822	Monocyte chemoattractant protein 2 levels	TRUE	reported	2	1	TRUE
rs8081047	T	C	T	C	0.8196	-0.0214	0.9492	0.9513	FALSE	FALSE	FALSE	ieu-b-7	17	32602915	0.0528	468692	0.6859	Parkinson's disease || id:ieu-b-7	Parkinson's disease	Parkinson's disease || ||	TRUE	igd	17	32602915	0.0267	1.00E-200	14730	GCST90274822	Monocyte chemoattractant protein 2 levels	TRUE	reported	2	1	TRUE
rs948962	A	C	A	C	0.0544	-0.0049	0.4764	0.472	FALSE	FALSE	FALSE	ieu-b-7	11	76919478	0.0168	482730	0.7687	Parkinson's disease || id:ieu-b-7	Parkinson's disease	Parkinson's disease || ||	TRUE	igd	11	76919478	0.0119	4.84E-06	14736	GCST90274822	Monocyte chemoattractant protein 2 levels	TRUE	reported	2	1	TRUE
rs9889517	A	G	A	G	0.0609	0.0177	0.4783	0.4804	FALSE	FALSE	FALSE	ieu-b-7	17	4704175	0.019	482730	0.3519	Parkinson's disease || id:ieu-b-7	Parkinson's disease	Parkinson's disease || ||	TRUE	igd	17	4704175	0.0121	4.83E-07	14288	GCST90274822	Monocyte chemoattractant protein 2 levels	TRUE	reported	2	1	TRUE
rs112206094	A	T	A	T	-0.0934	-0.0498	0.1258	0.1214	FALSE	TRUE	FALSE	ieu-b-7	9	23277990	0.035	468692	0.1549	Parkinson's disease || id:ieu-b-7	Parkinson's disease	Parkinson's disease || ||	TRUE	igd	9	23277990	0.0201	3.37E-06	11792	GCST90274845	Thymic stromal lymphopoietin levels	TRUE	reported	2	1	TRUE
rs117095006	A	G	A	G	-0.1569	-0.0193	0.0499	0.0424	FALSE	FALSE	FALSE	ieu-b-7	10	34395970	0.0589	468692	0.7435	Parkinson's disease || id:ieu-b-7	Parkinson's disease	Parkinson's disease || ||	TRUE	igd	10	34395970	0.0338	3.45E-06	11345	GCST90274845	Thymic stromal lymphopoietin levels	TRUE	reported	2	1	TRUE
rs118119134	A	G	A	G	-0.4423	0.0386	0.0096	0.0114	FALSE	FALSE	FALSE	ieu-b-7	17	27504563	0.1371	25556	0.7783	Parkinson's disease || id:ieu-b-7	Parkinson's disease	Parkinson's disease || ||	TRUE	igd	17	27504563	0.0943	2.73E-06	8576	GCST90274845	Thymic stromal lymphopoietin levels	TRUE	reported	2	1	TRUE
rs12448125	T	G	T	G	0.1784	0.0765	0.0353	0.0323	FALSE	FALSE	FALSE	ieu-b-7	16	8805947	0.0627	468692	0.2227	Parkinson's disease || id:ieu-b-7	Parkinson's disease	Parkinson's disease || ||	TRUE	igd	16	8805947	0.0367	1.17E-06	11792	GCST90274845	Thymic stromal lymphopoietin levels	TRUE	reported	2	1	TRUE
rs12472785	C	G	C	G	-0.074	0.0127	0.758	0.7582	FALSE	TRUE	FALSE	ieu-b-7	2	2626966	0.0259	468692	0.6236	Parkinson's disease || id:ieu-b-7	Parkinson's disease	Parkinson's disease || ||	TRUE	igd	2	2626966	0.0153	1.32E-06	11792	GCST90274845	Thymic stromal lymphopoietin levels	TRUE	reported	2	1	TRUE
rs140886020	A	G	A	G	0.1619	-0.1008	0.0381	0.0317	FALSE	FALSE	FALSE	ieu-b-7	15	79915029	0.0649	468692	0.1206	Parkinson's disease || id:ieu-b-7	Parkinson's disease	Parkinson's disease || ||	TRUE	igd	15	79915029	0.0351	3.98E-06	11786	GCST90274845	Thymic stromal lymphopoietin levels	TRUE	reported	2	1	TRUE
rs145111430	A	G	A	G	0.2674	-0.0279	0.9812	0.9866	FALSE	FALSE	FALSE	ieu-b-7	11	121946210	0.1706	11518	0.87	Parkinson's disease || id:ieu-b-7	Parkinson's disease	Parkinson's disease || ||	TRUE	igd	11	121946210	0.0575	3.31E-06	11345	GCST90274845	Thymic stromal lymphopoietin levels	TRUE	reported	2	1	TRUE
rs185922111	A	G	A	G	0.3618	0.0772	0.9877	0.99	FALSE	FALSE	FALSE	ieu-b-7	20	37959633	0.1745	12517	0.6583	Parkinson's disease || id:ieu-b-7	Parkinson's disease	Parkinson's disease || ||	TRUE	igd	20	37959633	0.0747	1.28E-06	10858	GCST90274845	Thymic stromal lymphopoietin levels	TRUE	reported	2	1	TRUE
rs190906347	A	C	A	C	0.3219	0.1492	0.0132	0.0098	FALSE	FALSE	FALSE	ieu-b-7	15	60209215	0.1677	10554	0.3735	Parkinson's disease || id:ieu-b-7	Parkinson's disease	Parkinson's disease || ||	TRUE	igd	15	60209215	0.066	1.08E-06	10858	GCST90274845	Thymic stromal lymphopoietin levels	TRUE	reported	2	1	TRUE
rs72652144	A	G	A	G	0.1629	0.0068	0.9535	0.9637	FALSE	FALSE	FALSE	ieu-b-7	8	69813968	0.0624	468692	0.9128	Parkinson's disease || id:ieu-b-7	Parkinson's disease	Parkinson's disease || ||	TRUE	igd	8	69813968	0.0345	2.34E-06	11782	GCST90274845	Thymic stromal lymphopoietin levels	TRUE	reported	2	1	TRUE
rs72811179	T	C	T	C	-0.2956	-0.0826	0.0141	0.016	FALSE	FALSE	FALSE	ieu-b-7	10	108726426	0.1122	466555	0.4614	Parkinson's disease || id:ieu-b-7	Parkinson's disease	Parkinson's disease || ||	TRUE	igd	10	108726426	0.063	2.70E-06	11345	GCST90274845	Thymic stromal lymphopoietin levels	TRUE	reported	2	1	TRUE
rs7406537	A	G	A	G	-0.0643	-0.0291	0.4553	0.462	FALSE	FALSE	FALSE	ieu-b-7	17	80919387	0.019	482730	0.1258	Parkinson's disease || id:ieu-b-7	Parkinson's disease	Parkinson's disease || ||	TRUE	igd	17	80919387	0.0139	3.73E-06	11149	GCST90274845	Thymic stromal lymphopoietin levels	TRUE	reported	2	1	TRUE
rs7550374	C	G	C	G	-0.0928	-0.0388	0.8143	0.8211	FALSE	TRUE	FALSE	ieu-b-7	1	240843947	0.0386	13655	0.315	Parkinson's disease || id:ieu-b-7	Parkinson's disease	Parkinson's disease || ||	TRUE	igd	1	240843947	0.0187	6.96E-07	11345	GCST90274845	Thymic stromal lymphopoietin levels	TRUE	reported	2	1	TRUE
rs11230282	A	G	A	G	0.0613	0.0221	0.261	0.2387	FALSE	FALSE	FALSE	ieu-b-7	11	60109169	0.0218	482730	0.3111	Parkinson's disease || id:ieu-b-7	Parkinson's disease	Parkinson's disease || ||	TRUE	igd	11	60109169	0.0132	3.42E-06	14734	GCST90274774	T-cell surface glycoprotein CD6 isoform levels	TRUE	reported	2	1	TRUE
rs143374617	T	C	T	C	0.1766	0.1661	0.0397	0.03	FALSE	FALSE	FALSE	ieu-b-7	1	4327524	0.07	466555	0.0176202	Parkinson's disease || id:ieu-b-7	Parkinson's disease	Parkinson's disease || ||	TRUE	igd	1	4327524	0.0329	7.97E-08	14733	GCST90274774	T-cell surface glycoprotein CD6 isoform levels	TRUE	reported	2	1	TRUE
rs2241002	T	C	T	C	0.0848	0.0248	0.1739	0.1843	FALSE	FALSE	FALSE	ieu-b-7	11	60886913	0.0218	482730	0.2564	Parkinson's disease || id:ieu-b-7	Parkinson's disease	Parkinson's disease || ||	TRUE	igd	11	60886913	0.0155	4.48E-08	14732	GCST90274774	T-cell surface glycoprotein CD6 isoform levels	TRUE	reported	2	1	TRUE
rs35086654	T	C	T	C	-0.2416	0.1166	0.017	0.017	FALSE	FALSE	FALSE	ieu-b-7	2	173467755	0.0926	468692	0.208	Parkinson's disease || id:ieu-b-7	Parkinson's disease	Parkinson's disease || ||	TRUE	igd	2	173467755	0.0517	2.97E-06	13800	GCST90274774	T-cell surface glycoprotein CD6 isoform levels	TRUE	reported	2	1	TRUE
rs35634144	C	G	C	G	0.1752	0.0406	0.9711	0.9693	FALSE	TRUE	FALSE	ieu-b-7	22	37638221	0.0706	468692	0.5653	Parkinson's disease || id:ieu-b-7	Parkinson's disease	Parkinson's disease || ||	TRUE	igd	22	37638221	0.0376	3.17E-06	14237	GCST90274774	T-cell surface glycoprotein CD6 isoform levels	TRUE	reported	2	1	TRUE
rs550421	A	G	A	G	0.3	0.0077	0.5559	0.5202	FALSE	FALSE	FALSE	ieu-b-7	11	60731771	0.0188	482730	0.680899	Parkinson's disease || id:ieu-b-7	Parkinson's disease	Parkinson's disease || ||	TRUE	igd	11	60731771	0.0115	5.13E-150	14726	GCST90274774	T-cell surface glycoprotein CD6 isoform levels	TRUE	reported	2	1	TRUE
rs597808	A	G	A	G	0.116	0.0049	0.4779	0.4856	FALSE	FALSE	FALSE	ieu-b-7	12	111973358	0.0171	482730	0.7727	Parkinson's disease || id:ieu-b-7	Parkinson's disease	Parkinson's disease || ||	TRUE	igd	12	111973358	0.0134	4.86E-18	11335	GCST90274774	T-cell surface glycoprotein CD6 isoform levels	TRUE	reported	2	1	TRUE
rs60988380	T	C	T	C	0.0955	0.0208	0.1058	0.1038	FALSE	FALSE	FALSE	ieu-b-7	9	33117954	0.0372	468692	0.5761	Parkinson's disease || id:ieu-b-7	Parkinson's disease	Parkinson's disease || ||	TRUE	igd	9	33117954	0.0193	7.49E-07	14735	GCST90274774	T-cell surface glycoprotein CD6 isoform levels	TRUE	reported	2	1	TRUE
rs7119502	A	G	A	G	-0.2482	0.0241	0.0439	0.0434	FALSE	FALSE	FALSE	ieu-b-7	11	60819594	0.0477	482730	0.612999	Parkinson's disease || id:ieu-b-7	Parkinson's disease	Parkinson's disease || ||	TRUE	igd	11	60819594	0.0303	2.58E-16	14726	GCST90274774	T-cell surface glycoprotein CD6 isoform levels	TRUE	reported	2	1	TRUE
rs72969761	A	T	A	T	-0.1796	-0.0684	0.97	0.973	FALSE	TRUE	FALSE	ieu-b-7	2	227938476	0.0736	468692	0.3526	Parkinson's disease || id:ieu-b-7	Parkinson's disease	Parkinson's disease || ||	TRUE	igd	2	227938476	0.0376	1.78E-06	14710	GCST90274774	T-cell surface glycoprotein CD6 isoform levels	TRUE	reported	2	1	TRUE
rs7396422	T	C	T	C	0.4025	0.0086	0.3408	0.3593	FALSE	FALSE	FALSE	ieu-b-7	11	60770601	0.0178	482730	0.627401	Parkinson's disease || id:ieu-b-7	Parkinson's disease	Parkinson's disease || ||	TRUE	igd	11	60770601	0.0118	1.00E-200	14729	GCST90274774	T-cell surface glycoprotein CD6 isoform levels	TRUE	reported	2	1	TRUE
rs841332	A	G	A	G	-0.0721	-0.0319	0.8286	0.8409	FALSE	FALSE	FALSE	ieu-b-7	1	95171460	0.0306	468692	0.2971	Parkinson's disease || id:ieu-b-7	Parkinson's disease	Parkinson's disease || ||	TRUE	igd	1	95171460	0.0154	2.84E-06	14727	GCST90274774	T-cell surface glycoprotein CD6 isoform levels	TRUE	reported	2	1	TRUE
rs9691968	A	C	A	C	0.0646	0.048	0.2505	0.2445	FALSE	FALSE	FALSE	ieu-b-7	7	153635380	0.0256	468692	0.0608695	Parkinson's disease || id:ieu-b-7	Parkinson's disease	Parkinson's disease || ||	TRUE	igd	7	153635380	0.0134	1.43E-06	14735	GCST90274774	T-cell surface glycoprotein CD6 isoform levels	TRUE	reported	2	1	TRUE
rs112317147	T	C	T	C	-0.1441	0.0114	0.0534	0.0539	FALSE	FALSE	FALSE	ieu-b-7	2	119783156	0.0524	468692	0.8274	Parkinson's disease || id:ieu-b-7	Parkinson's disease	Parkinson's disease || ||	TRUE	igd	2	119783156	0.0309	3.11E-06	11344	GCST90274840	TNF-beta levels	TRUE	reported	2	1	TRUE
rs113244922	T	C	T	C	0.2324	-0.1675	0.0237	0.0252	FALSE	FALSE	FALSE	ieu-b-7	4	35497008	0.0784	468692	0.0326099	Parkinson's disease || id:ieu-b-7	Parkinson's disease	Parkinson's disease || ||	TRUE	igd	4	35497008	0.0499	3.20E-06	10470	GCST90274840	TNF-beta levels	TRUE	reported	2	1	TRUE
rs114250919	T	C	T	C	0.2469	-0.0077	0.9743	0.9809	FALSE	FALSE	FALSE	ieu-b-7	5	21093728	0.0993	468692	0.9381	Parkinson's disease || id:ieu-b-7	Parkinson's disease	Parkinson's disease || ||	TRUE	igd	5	21093728	0.049	4.69E-07	11305	GCST90274840	TNF-beta levels	TRUE	reported	2	1	TRUE
rs12743015	C	G	C	G	-0.1918	-0.0617	0.029	0.0273	FALSE	TRUE	FALSE	ieu-b-7	1	110256931	0.0628	482730	0.3258	Parkinson's disease || id:ieu-b-7	Parkinson's disease	Parkinson's disease || ||	TRUE	igd	1	110256931	0.0403	1.94E-06	11784	GCST90274840	TNF-beta levels	TRUE	reported	2	1	TRUE
rs138471526	T	C	T	C	-0.3418	0.2364	0.0137	0.0103	FALSE	FALSE	FALSE	ieu-b-7	11	72666063	0.128	465676	0.0647799	Parkinson's disease || id:ieu-b-7	Parkinson's disease	Parkinson's disease || ||	TRUE	igd	11	72666063	0.0735	3.31E-06	9983	GCST90274840	TNF-beta levels	TRUE	reported	2	1	TRUE
rs143019966	T	C	T	C	0.2122	0.0113	0.9751	0.9782	FALSE	FALSE	FALSE	ieu-b-7	13	47656376	0.0783	468692	0.8855	Parkinson's disease || id:ieu-b-7	Parkinson's disease	Parkinson's disease || ||	TRUE	igd	13	47656376	0.0451	2.54E-06	10913	GCST90274840	TNF-beta levels	TRUE	reported	2	1	TRUE
rs147423408	A	G	A	G	0.1732	0.0733	0.0415	0.0442	FALSE	FALSE	FALSE	ieu-b-7	12	52132524	0.0586	468692	0.2108	Parkinson's disease || id:ieu-b-7	Parkinson's disease	Parkinson's disease || ||	TRUE	igd	12	52132524	0.035	7.48E-07	11344	GCST90274840	TNF-beta levels	TRUE	reported	2	1	TRUE
rs16852556	T	C	T	C	0.1514	0.0692	0.0511	0.0583	FALSE	FALSE	FALSE	ieu-b-7	2	215575422	0.0571	15976	0.2254	Parkinson's disease || id:ieu-b-7	Parkinson's disease	Parkinson's disease || ||	TRUE	igd	2	215575422	0.0317	1.79E-06	11344	GCST90274840	TNF-beta levels	TRUE	reported	2	1	TRUE
rs192303297	T	C	T	C	-0.3872	-0.0308	0.0118	0.0189	FALSE	FALSE	FALSE	ieu-b-7	3	141634940	0.1383	10639	0.8237	Parkinson's disease || id:ieu-b-7	Parkinson's disease	Parkinson's disease || ||	TRUE	igd	3	141634940	0.0842	4.25E-06	7843	GCST90274840	TNF-beta levels	TRUE	reported	2	1	TRUE
rs2364485	A	C	A	C	0.1759	0.0222	0.1645	0.1772	FALSE	FALSE	FALSE	ieu-b-7	12	6514963	0.0339	25556	0.513701	Parkinson's disease || id:ieu-b-7	Parkinson's disease	Parkinson's disease || ||	TRUE	igd	12	6514963	0.0189	1.32E-20	11344	GCST90274840	TNF-beta levels	TRUE	reported	2	1	TRUE
rs2523882	T	C	T	C	-0.1991	-0.0154	0.2883	0.3331	FALSE	FALSE	FALSE	ieu-b-7	6	31042217	0.0193	480593	0.4234	Parkinson's disease || id:ieu-b-7	Parkinson's disease	Parkinson's disease || ||	TRUE	igd	6	31042217	0.0144	1.77E-43	11792	GCST90274840	TNF-beta levels	TRUE	reported	2	1	TRUE
rs2844500	T	C	T	C	-0.6283	-0.0562	0.116	0.1172	FALSE	FALSE	FALSE	ieu-b-7	6	31474685	0.0294	480593	0.0561604	Parkinson's disease || id:ieu-b-7	Parkinson's disease	Parkinson's disease || ||	TRUE	igd	6	31474685	0.0196	1.00E-200	11791	GCST90274840	TNF-beta levels	TRUE	reported	2	1	TRUE
rs28700215	T	C	T	C	-0.0626	0.014	0.5824	0.578	FALSE	FALSE	FALSE	ieu-b-7	15	100064767	0.0203	482730	0.490801	Parkinson's disease || id:ieu-b-7	Parkinson's disease	Parkinson's disease || ||	TRUE	igd	15	100064767	0.0136	4.17E-06	11344	GCST90274840	TNF-beta levels	TRUE	reported	2	1	TRUE
rs55914821	A	G	A	G	0.0748	0.0411	0.7583	0.7728	FALSE	FALSE	FALSE	ieu-b-7	17	65264208	0.0226	482730	0.0695505	Parkinson's disease || id:ieu-b-7	Parkinson's disease	Parkinson's disease || ||	TRUE	igd	17	65264208	0.0159	2.55E-06	11344	GCST90274840	TNF-beta levels	TRUE	reported	2	1	TRUE
rs72841573	T	C	T	C	0.2813	0.0762	0.9837	0.9842	FALSE	FALSE	FALSE	ieu-b-7	6	29152190	0.0888	480593	0.3908	Parkinson's disease || id:ieu-b-7	Parkinson's disease	Parkinson's disease || ||	TRUE	igd	6	29152190	0.056	5.08E-07	11792	GCST90274840	TNF-beta levels	TRUE	reported	2	1	TRUE
rs74363807	T	C	T	C	0.2496	0.0361	0.0218	0.0127	FALSE	FALSE	FALSE	ieu-b-7	7	46566236	0.1114	468692	0.746	Parkinson's disease || id:ieu-b-7	Parkinson's disease	Parkinson's disease || ||	TRUE	igd	7	46566236	0.0532	2.71E-06	11344	GCST90274840	TNF-beta levels	TRUE	reported	2	1	TRUE
rs7583622	A	G	A	G	0.0748	-0.0186	0.2098	0.206	FALSE	FALSE	FALSE	ieu-b-7	2	53931190	0.0216	482730	0.3879	Parkinson's disease || id:ieu-b-7	Parkinson's disease	Parkinson's disease || ||	TRUE	igd	2	53931190	0.0161	3.38E-06	11769	GCST90274840	TNF-beta levels	TRUE	reported	2	1	TRUE
rs76913603	A	G	A	G	-0.1741	-0.0575	0.967	0.9659	FALSE	FALSE	FALSE	ieu-b-7	5	167809091	0.0645	468692	0.373	Parkinson's disease || id:ieu-b-7	Parkinson's disease	Parkinson's disease || ||	TRUE	igd	5	167809091	0.0379	4.36E-06	11782	GCST90274840	TNF-beta levels	TRUE	reported	2	1	TRUE
rs77897196	T	C	T	C	-0.1917	-0.0518	0.9711	0.9675	FALSE	FALSE	FALSE	ieu-b-7	1	63459761	0.0583	482730	0.3742	Parkinson's disease || id:ieu-b-7	Parkinson's disease	Parkinson's disease || ||	TRUE	igd	1	63459761	0.041	2.93E-06	11792	GCST90274840	TNF-beta levels	TRUE	reported	2	1	TRUE
rs112338272	A	C	A	C	-0.1954	-0.0019	0.0236	0.0231	FALSE	FALSE	FALSE	ieu-b-7	9	20069041	0.0812	468692	0.9816	Parkinson's disease || id:ieu-b-7	Parkinson's disease	Parkinson's disease || ||	TRUE	igd	9	20069041	0.0425	4.27E-06	14721	GCST90274803	Interleukin-18 levels	TRUE	reported	2	1	TRUE
rs113552426	C	G	C	G	-0.278	-0.1213	0.9792	0.9862	FALSE	TRUE	FALSE	ieu-b-7	16	84730435	0.1098	468692	0.2692	Parkinson's disease || id:ieu-b-7	Parkinson's disease	Parkinson's disease || ||	TRUE	igd	16	84730435	0.0581	1.71E-06	11249	GCST90274803	Interleukin-18 levels	TRUE	reported	2	1	TRUE
rs11605127	C	G	C	G	-0.0629	0.0143	0.7543	0.7705	FALSE	TRUE	FALSE	ieu-b-7	11	268430	0.0204	482730	0.4836	Parkinson's disease || id:ieu-b-7	Parkinson's disease	Parkinson's disease || ||	TRUE	igd	11	268430	0.0137	4.41E-06	14730	GCST90274803	Interleukin-18 levels	TRUE	reported	2	1	TRUE
rs12201187	A	T	A	T	0.0676	-0.0244	0.2767	0.2488	FALSE	TRUE	FALSE	ieu-b-7	6	162785078	0.0255	468692	0.3385	Parkinson's disease || id:ieu-b-7	Parkinson's disease	Parkinson's disease || ||	TRUE	igd	6	162785078	0.0138	9.65E-07	13245	GCST90274803	Interleukin-18 levels	TRUE	reported	2	1	TRUE
rs12681624	C	G	C	G	-0.0935	-0.005	0.8179	0.8364	FALSE	TRUE	FALSE	ieu-b-7	8	144606172	0.0246	482730	0.8394	Parkinson's disease || id:ieu-b-7	Parkinson's disease	Parkinson's disease || ||	TRUE	igd	8	144606172	0.0157	2.59E-09	13657	GCST90274803	Interleukin-18 levels	TRUE	reported	2	1	TRUE
rs12711729	T	C	T	C	-0.0702	0.0171	0.7336	0.7628	FALSE	FALSE	FALSE	ieu-b-7	2	126751021	0.0263	468692	0.515101	Parkinson's disease || id:ieu-b-7	Parkinson's disease	Parkinson's disease || ||	TRUE	igd	2	126751021	0.0153	4.47E-06	11345	GCST90274803	Interleukin-18 levels	TRUE	reported	2	1	TRUE
rs139760701	A	T	A	T	-0.3049	0.0426	0.989	0.9867	FALSE	TRUE	FALSE	ieu-b-7	3	115001900	0.1031	468692	0.679	Parkinson's disease || id:ieu-b-7	Parkinson's disease	Parkinson's disease || ||	TRUE	igd	3	115001900	0.0604	4.46E-07	13809	GCST90274803	Interleukin-18 levels	TRUE	reported	2	1	TRUE
rs1403742	A	T	A	T	-0.0567	-0.0454	0.371	0.3544	FALSE	TRUE	FALSE	ieu-b-7	20	51289816	0.0205	482730	0.0267898	Parkinson's disease || id:ieu-b-7	Parkinson's disease	Parkinson's disease || ||	TRUE	igd	20	51289816	0.0124	4.82E-06	14296	GCST90274803	Interleukin-18 levels	TRUE	reported	2	1	TRUE
rs148504635	A	C	A	C	0.2532	0.0765	0.9857	0.9887	FALSE	FALSE	FALSE	ieu-b-7	16	54161464	0.1432	13655	0.5931	Parkinson's disease || id:ieu-b-7	Parkinson's disease	Parkinson's disease || ||	TRUE	igd	16	54161464	0.0525	1.42E-06	14737	GCST90274803	Interleukin-18 levels	TRUE	reported	2	1	TRUE
rs17229943	A	C	A	C	-0.16	0.019	0.9351	0.9458	FALSE	FALSE	FALSE	ieu-b-7	5	68682536	0.0567	468692	0.7373	Parkinson's disease || id:ieu-b-7	Parkinson's disease	Parkinson's disease || ||	TRUE	igd	5	68682536	0.0267	2.07E-09	14744	GCST90274803	Interleukin-18 levels	TRUE	reported	2	1	TRUE
rs2108621	T	C	T	C	0.0581	0.0396	0.3565	0.3598	FALSE	FALSE	FALSE	ieu-b-7	19	5344989	0.0234	468692	0.0909704	Parkinson's disease || id:ieu-b-7	Parkinson's disease	Parkinson's disease || ||	TRUE	igd	19	5344989	0.0126	4.01E-06	14296	GCST90274803	Interleukin-18 levels	TRUE	reported	2	1	TRUE
rs35495214	T	C	T	C	0.1374	0.0276	0.0465	0.0464	FALSE	FALSE	FALSE	ieu-b-7	11	112433719	0.0556	470014	0.619599	Parkinson's disease || id:ieu-b-7	Parkinson's disease	Parkinson's disease || ||	TRUE	igd	11	112433719	0.0291	2.34E-06	14735	GCST90274803	Interleukin-18 levels	TRUE	reported	2	1	TRUE
rs385076	T	C	T	C	-0.1857	-0.0398	0.3734	0.3568	FALSE	FALSE	FALSE	ieu-b-7	2	32489851	0.0182	482730	0.0284997	Parkinson's disease || id:ieu-b-7	Parkinson's disease	Parkinson's disease || ||	TRUE	igd	2	32489851	0.0123	1.68E-51	14296	GCST90274803	Interleukin-18 levels	TRUE	reported	2	1	TRUE
rs4140444	A	G	A	G	0.2157	0.1603	0.0204	0.0175	FALSE	FALSE	FALSE	ieu-b-7	6	38300402	0.0768	482730	0.0368299	Parkinson's disease || id:ieu-b-7	Parkinson's disease	Parkinson's disease || ||	TRUE	igd	6	38300402	0.0461	2.88E-06	14741	GCST90274803	Interleukin-18 levels	TRUE	reported	2	1	TRUE
rs56836641	T	C	T	C	-0.163	0.1588	0.0477	0.0364	FALSE	FALSE	FALSE	ieu-b-7	7	155637974	0.0629	468692	0.0116501	Parkinson's disease || id:ieu-b-7	Parkinson's disease	Parkinson's disease || ||	TRUE	igd	7	155637974	0.0301	6.12E-08	14743	GCST90274803	Interleukin-18 levels	TRUE	reported	2	1	TRUE
rs5744249	A	C	A	C	0.2039	0.018	0.7618	0.5901	FALSE	FALSE	FALSE	ieu-b-7	11	112025306	0.0203	482730	0.3751	Parkinson's disease || id:ieu-b-7	Parkinson's disease	Parkinson's disease || ||	TRUE	igd	11	112025306	0.0135	1.53E-51	14742	GCST90274803	Interleukin-18 levels	TRUE	reported	2	1	TRUE
rs60235102	T	C	T	C	0.1154	0.0121	0.9237	0.9306	FALSE	FALSE	FALSE	ieu-b-7	11	105060888	0.0412	480937	0.7698	Parkinson's disease || id:ieu-b-7	Parkinson's disease	Parkinson's disease || ||	TRUE	igd	11	105060888	0.0225	2.91E-07	14722	GCST90274803	Interleukin-18 levels	TRUE	reported	2	1	TRUE
rs67424072	T	G	T	G	-0.082	0.0105	0.8341	0.8305	FALSE	FALSE	FALSE	ieu-b-7	7	11104167	0.0306	468692	0.7309	Parkinson's disease || id:ieu-b-7	Parkinson's disease	Parkinson's disease || ||	TRUE	igd	7	11104167	0.0165	6.71E-07	14296	GCST90274803	Interleukin-18 levels	TRUE	reported	2	1	TRUE
rs77994606	A	G	A	G	-0.2314	-0.0156	0.9814	0.9835	FALSE	FALSE	FALSE	ieu-b-7	18	28763724	0.0746	482730	0.8348	Parkinson's disease || id:ieu-b-7	Parkinson's disease	Parkinson's disease || ||	TRUE	igd	18	28763724	0.0472	9.46E-07	14743	GCST90274803	Interleukin-18 levels	TRUE	reported	2	1	TRUE
rs112594435	T	C	T	C	0.1531	0.0086	0.0371	0.0344	FALSE	FALSE	FALSE	ieu-b-7	6	134688249	0.0637	468692	0.893	Parkinson's disease || id:ieu-b-7	Parkinson's disease	Parkinson's disease || ||	TRUE	igd	6	134688249	0.0333	4.27E-06	14721	GCST90274792	Glial cell line-derived neurotrophic factor levels	TRUE	reported	2	1	TRUE
rs11740708	A	G	A	G	-0.3888	0.0214	0.0906	0.0936	FALSE	FALSE	FALSE	ieu-b-7	5	37868088	0.0382	468692	0.5751	Parkinson's disease || id:ieu-b-7	Parkinson's disease	Parkinson's disease || ||	TRUE	igd	5	37868088	0.0198	7.56E-86	14710	GCST90274792	Glial cell line-derived neurotrophic factor levels	TRUE	reported	2	1	TRUE
rs138691533	A	G	A	G	0.2584	0.0083	0.0148	0.0133	FALSE	FALSE	FALSE	ieu-b-7	12	98629454	0.1089	468692	0.9391	Parkinson's disease || id:ieu-b-7	Parkinson's disease	Parkinson's disease || ||	TRUE	igd	12	98629454	0.0539	1.63E-06	14731	GCST90274792	Glial cell line-derived neurotrophic factor levels	TRUE	reported	2	1	TRUE
rs144181640	A	T	A	T	0.3366	0.3907	0.9898	0.9899	FALSE	TRUE	FALSE	ieu-b-7	2	208746333	0.1923	11518	0.0421803	Parkinson's disease || id:ieu-b-7	Parkinson's disease	Parkinson's disease || ||	TRUE	igd	2	208746333	0.0697	1.37E-06	13988	GCST90274792	Glial cell line-derived neurotrophic factor levels	TRUE	reported	2	1	TRUE
rs2093446	C	G	C	G	0.0606	0.0167	0.3	0.2922	FALSE	TRUE	FALSE	ieu-b-7	9	5230371	0.0194	482730	0.3888	Parkinson's disease || id:ieu-b-7	Parkinson's disease	Parkinson's disease || ||	TRUE	igd	9	5230371	0.0129	2.63E-06	14288	GCST90274792	Glial cell line-derived neurotrophic factor levels	TRUE	reported	2	1	TRUE
rs2194229	A	T	A	T	-0.1683	-0.0462	0.1296	0.1413	FALSE	TRUE	FALSE	ieu-b-7	5	37918839	0.0321	468692	0.1501	Parkinson's disease || id:ieu-b-7	Parkinson's disease	Parkinson's disease || ||	TRUE	igd	5	37918839	0.0179	5.34E-21	14288	GCST90274792	Glial cell line-derived neurotrophic factor levels	TRUE	reported	2	1	TRUE
rs2453338	A	T	A	T	0.0829	0.0238	0.352	0.3408	FALSE	TRUE	FALSE	ieu-b-7	5	38094871	0.0195	482730	0.2229	Parkinson's disease || id:ieu-b-7	Parkinson's disease	Parkinson's disease || ||	TRUE	igd	5	38094871	0.0124	2.30E-11	14734	GCST90274792	Glial cell line-derived neurotrophic factor levels	TRUE	reported	2	1	TRUE
rs35740453	A	G	A	G	-0.0718	-0.0244	0.7373	0.7508	FALSE	FALSE	FALSE	ieu-b-7	17	1490782	0.0366	13655	0.5043	Parkinson's disease || id:ieu-b-7	Parkinson's disease	Parkinson's disease || ||	TRUE	igd	17	1490782	0.0154	3.13E-06	13224	GCST90274792	Glial cell line-derived neurotrophic factor levels	TRUE	reported	2	1	TRUE
rs57104839	A	G	A	G	0.0915	-0.0053	0.903	0.9041	FALSE	FALSE	FALSE	ieu-b-7	13	28147359	0.0385	468692	0.8896	Parkinson's disease || id:ieu-b-7	Parkinson's disease	Parkinson's disease || ||	TRUE	igd	13	28147359	0.0196	3.04E-06	14736	GCST90274792	Glial cell line-derived neurotrophic factor levels	TRUE	reported	2	1	TRUE
rs62243355	T	C	T	C	-0.0981	0.0415	0.0997	0.1058	FALSE	FALSE	FALSE	ieu-b-7	3	36072052	0.0358	468692	0.2464	Parkinson's disease || id:ieu-b-7	Parkinson's disease	Parkinson's disease || ||	TRUE	igd	3	36072052	0.0196	5.58E-07	14731	GCST90274792	Glial cell line-derived neurotrophic factor levels	TRUE	reported	2	1	TRUE
rs77671113	A	C	A	C	-0.1194	0.0673	0.0859	0.0854	FALSE	FALSE	FALSE	ieu-b-7	10	87694408	0.0405	468692	0.0964406	Parkinson's disease || id:ieu-b-7	Parkinson's disease	Parkinson's disease || ||	TRUE	igd	10	87694408	0.0208	9.45E-09	14725	GCST90274792	Glial cell line-derived neurotrophic factor levels	TRUE	reported	2	1	TRUE
rs79953230	T	C	T	C	0.1918	-0.154	0.0254	0.0221	FALSE	FALSE	FALSE	ieu-b-7	13	67293674	0.088	468692	0.0801992	Parkinson's disease || id:ieu-b-7	Parkinson's disease	Parkinson's disease || ||	TRUE	igd	13	67293674	0.042	4.96E-06	14719	GCST90274792	Glial cell line-derived neurotrophic factor levels	TRUE	reported	2	1	TRUE
rs9303102	T	G	T	G	0.2096	-0.1315	0.0231	0.02	FALSE	FALSE	FALSE	ieu-b-7	17	14221290	0.0907	468692	0.1471	Parkinson's disease || id:ieu-b-7	Parkinson's disease	Parkinson's disease || ||	TRUE	igd	17	14221290	0.0453	3.71E-06	12935	GCST90274792	Glial cell line-derived neurotrophic factor levels	TRUE	reported	2	1	TRUE
rs112641086	T	C	T	C	-0.1056	0.0189	0.0895	0.0977	FALSE	FALSE	FALSE	ieu-b-7	2	207076122	0.0295	482730	0.5209	Parkinson's disease || id:ieu-b-7	Parkinson's disease	Parkinson's disease || ||	TRUE	igd	2	207076122	0.0198	9.64E-08	14731	GCST90274769	C-C motif chemokine 28 levels	TRUE	reported	2	1	TRUE
rs116782490	A	C	A	C	0.2298	0.0935	0.9815	0.9836	FALSE	FALSE	FALSE	ieu-b-7	5	84924989	0.0957	468692	0.3284	Parkinson's disease || id:ieu-b-7	Parkinson's disease	Parkinson's disease || ||	TRUE	igd	5	84924989	0.0488	2.49E-06	12633	GCST90274769	C-C motif chemokine 28 levels	TRUE	reported	2	1	TRUE
rs139902	A	C	A	C	0.0684	0.0159	0.3659	0.3744	FALSE	FALSE	FALSE	ieu-b-7	22	38406782	0.0189	482730	0.4012	Parkinson's disease || id:ieu-b-7	Parkinson's disease	Parkinson's disease || ||	TRUE	igd	22	38406782	0.0121	1.58E-08	14285	GCST90274769	C-C motif chemokine 28 levels	TRUE	reported	2	1	TRUE
rs143400203	T	C	T	C	0.1812	-0.0596	0.0244	0.0188	FALSE	FALSE	FALSE	ieu-b-7	7	115560778	0.0863	469486	0.4897	Parkinson's disease || id:ieu-b-7	Parkinson's disease	Parkinson's disease || ||	TRUE	igd	7	115560778	0.0392	3.79E-06	14722	GCST90274769	C-C motif chemokine 28 levels	TRUE	reported	2	1	TRUE
rs1514964	T	C	T	C	-0.1263	-0.0085	0.9486	0.9554	FALSE	FALSE	FALSE	ieu-b-7	1	64836646	0.0539	468692	0.8745	Parkinson's disease || id:ieu-b-7	Parkinson's disease	Parkinson's disease || ||	TRUE	igd	1	64836646	0.0264	1.72E-06	14734	GCST90274769	C-C motif chemokine 28 levels	TRUE	reported	2	1	TRUE
rs2477954	T	C	T	C	-0.058	-0.01	0.6211	0.6306	FALSE	FALSE	FALSE	ieu-b-7	10	90264140	0.0199	482730	0.617	Parkinson's disease || id:ieu-b-7	Parkinson's disease	Parkinson's disease || ||	TRUE	igd	10	90264140	0.012	1.34E-06	14286	GCST90274769	C-C motif chemokine 28 levels	TRUE	reported	2	1	TRUE
rs2631360	A	G	A	G	0.0597	-0.0042	0.5481	0.5169	FALSE	FALSE	FALSE	ieu-b-7	5	131707429	0.017	482730	0.8038	Parkinson's disease || id:ieu-b-7	Parkinson's disease	Parkinson's disease || ||	TRUE	igd	5	131707429	0.0128	3.10E-06	11780	GCST90274769	C-C motif chemokine 28 levels	TRUE	reported	2	1	TRUE
rs6580980	A	G	A	G	-0.0688	0.0078	0.4015	0.4364	FALSE	FALSE	FALSE	ieu-b-7	12	54692061	0.0172	482730	0.652701	Parkinson's disease || id:ieu-b-7	Parkinson's disease	Parkinson's disease || ||	TRUE	igd	12	54692061	0.0118	5.53E-09	14285	GCST90274769	C-C motif chemokine 28 levels	TRUE	reported	2	1	TRUE
rs73000929	A	G	A	G	-0.1935	-0.0324	0.0347	0.0331	FALSE	FALSE	FALSE	ieu-b-7	11	113953622	0.0688	468692	0.6376	Parkinson's disease || id:ieu-b-7	Parkinson's disease	Parkinson's disease || ||	TRUE	igd	11	113953622	0.0355	5.02E-08	14734	GCST90274769	C-C motif chemokine 28 levels	TRUE	reported	2	1	TRUE
rs76291845	A	G	A	G	0.2696	-0.005	0.9859	0.9874	FALSE	FALSE	FALSE	ieu-b-7	2	111889358	0.1215	466555	0.9672	Parkinson's disease || id:ieu-b-7	Parkinson's disease	Parkinson's disease || ||	TRUE	igd	2	111889358	0.0542	6.55E-07	14244	GCST90274769	C-C motif chemokine 28 levels	TRUE	reported	2	1	TRUE
rs7661151	T	C	T	C	0.0531	-0.0384	0.6323	0.6347	FALSE	FALSE	FALSE	ieu-b-7	4	157065076	0.0231	468692	0.0972702	Parkinson's disease || id:ieu-b-7	Parkinson's disease	Parkinson's disease || ||	TRUE	igd	4	157065076	0.0116	4.70E-06	14730	GCST90274769	C-C motif chemokine 28 levels	TRUE	reported	2	1	TRUE
rs76669782	A	C	A	C	-0.2853	-0.002	0.0176	0.0132	FALSE	FALSE	FALSE	ieu-b-7	9	90419900	0.127	13655	0.9877	Parkinson's disease || id:ieu-b-7	Parkinson's disease	Parkinson's disease || ||	TRUE	igd	9	90419900	0.0513	2.68E-08	12933	GCST90274769	C-C motif chemokine 28 levels	TRUE	reported	2	1	TRUE
rs77569365	T	G	T	G	0.129	-0.048	0.9561	0.9581	FALSE	FALSE	FALSE	ieu-b-7	13	106647340	0.0548	468692	0.3812	Parkinson's disease || id:ieu-b-7	Parkinson's disease	Parkinson's disease || ||	TRUE	igd	13	106647340	0.0282	4.77E-06	14734	GCST90274769	C-C motif chemokine 28 levels	TRUE	reported	2	1	TRUE
rs78552613	T	C	T	C	-0.1844	-0.1082	0.0271	0.025	FALSE	FALSE	FALSE	ieu-b-7	10	105492625	0.0711	482730	0.1281	Parkinson's disease || id:ieu-b-7	Parkinson's disease	Parkinson's disease || ||	TRUE	igd	10	105492625	0.0395	3.04E-06	14734	GCST90274769	C-C motif chemokine 28 levels	TRUE	reported	2	1	TRUE
rs78843608	A	G	A	G	-0.1684	-0.0837	0.0376	0.0374	FALSE	FALSE	FALSE	ieu-b-7	5	102824347	0.0628	468692	0.1823	Parkinson's disease || id:ieu-b-7	Parkinson's disease	Parkinson's disease || ||	TRUE	igd	5	102824347	0.0323	1.85E-07	14725	GCST90274769	C-C motif chemokine 28 levels	TRUE	reported	2	1	TRUE
rs112956934	T	C	T	C	0.1884	0.0653	0.0246	0.0201	FALSE	FALSE	FALSE	ieu-b-7	12	96571503	0.0883	468692	0.4591	Parkinson's disease || id:ieu-b-7	Parkinson's disease	Parkinson's disease || ||	TRUE	igd	12	96571503	0.0407	3.67E-06	14737	GCST90274786	Protein S100-A12 levels	TRUE	reported	2	1	TRUE
rs13384799	T	C	T	C	-0.0622	-0.0595	0.7266	0.7256	FALSE	FALSE	FALSE	ieu-b-7	2	125135589	0.0249	468692	0.0167498	Parkinson's disease || id:ieu-b-7	Parkinson's disease	Parkinson's disease || ||	TRUE	igd	2	125135589	0.0133	2.92E-06	14295	GCST90274786	Protein S100-A12 levels	TRUE	reported	2	1	TRUE
rs147302029	A	G	A	G	0.1806	-0.0781	0.0379	0.0333	FALSE	FALSE	FALSE	ieu-b-7	16	4602209	0.065	470485	0.2296	Parkinson's disease || id:ieu-b-7	Parkinson's disease	Parkinson's disease || ||	TRUE	igd	16	4602209	0.0345	1.65E-07	13649	GCST90274786	Protein S100-A12 levels	TRUE	reported	2	1	TRUE
rs150015576	A	C	A	C	0.194	-0.0786	0.0217	0.0202	FALSE	FALSE	FALSE	ieu-b-7	3	174824333	0.0863	468692	0.3626	Parkinson's disease || id:ieu-b-7	Parkinson's disease	Parkinson's disease || ||	TRUE	igd	3	174824333	0.0423	4.51E-06	14740	GCST90274786	Protein S100-A12 levels	TRUE	reported	2	1	TRUE
rs2056031	T	C	T	C	-0.0604	0.0013	0.613	0.5877	FALSE	FALSE	FALSE	ieu-b-7	4	12920594	0.0226	468692	0.9558	Parkinson's disease || id:ieu-b-7	Parkinson's disease	Parkinson's disease || ||	TRUE	igd	4	12920594	0.0119	3.86E-07	14739	GCST90274786	Protein S100-A12 levels	TRUE	reported	2	1	TRUE
rs3014874	A	G	A	G	-0.1726	-0.0151	0.2623	0.2704	FALSE	FALSE	FALSE	ieu-b-7	1	153337943	0.0226	482730	0.5028	Parkinson's disease || id:ieu-b-7	Parkinson's disease	Parkinson's disease || ||	TRUE	igd	1	153337943	0.0137	2.15E-36	14294	GCST90274786	Protein S100-A12 levels	TRUE	reported	2	1	TRUE
rs3802266	A	G	A	G	0.0555	0.0112	0.5633	0.5496	FALSE	FALSE	FALSE	ieu-b-7	8	123985708	0.0223	468692	0.6152	Parkinson's disease || id:ieu-b-7	Parkinson's disease	Parkinson's disease || ||	TRUE	igd	8	123985708	0.0118	2.56E-06	14740	GCST90274786	Protein S100-A12 levels	TRUE	reported	2	1	TRUE
rs55783131	T	C	T	C	0.2064	-0.0634	0.0239	0.0247	FALSE	FALSE	FALSE	ieu-b-7	22	17406250	0.0774	468692	0.4124	Parkinson's disease || id:ieu-b-7	Parkinson's disease	Parkinson's disease || ||	TRUE	igd	22	17406250	0.0425	1.19E-06	14728	GCST90274786	Protein S100-A12 levels	TRUE	reported	2	1	TRUE
rs56268787	T	C	T	C	-0.0936	0.0038	0.0955	0.0977	FALSE	FALSE	FALSE	ieu-b-7	3	152573197	0.0387	468692	0.9215	Parkinson's disease || id:ieu-b-7	Parkinson's disease	Parkinson's disease || ||	TRUE	igd	3	152573197	0.0203	4.01E-06	14737	GCST90274786	Protein S100-A12 levels	TRUE	reported	2	1	TRUE
rs59538998	C	G	C	G	-0.1188	-0.0649	0.0622	0.0583	FALSE	TRUE	FALSE	ieu-b-7	1	245480237	0.0508	468692	0.2019	Parkinson's disease || id:ieu-b-7	Parkinson's disease	Parkinson's disease || ||	TRUE	igd	1	245480237	0.0258	4.13E-06	14295	GCST90274786	Protein S100-A12 levels	TRUE	reported	2	1	TRUE
rs61803119	T	G	T	G	0.1501	0.0148	0.1069	0.1122	FALSE	FALSE	FALSE	ieu-b-7	1	153390202	0.0281	482730	0.599799	Parkinson's disease || id:ieu-b-7	Parkinson's disease	Parkinson's disease || ||	TRUE	igd	1	153390202	0.0194	1.02E-14	14295	GCST90274786	Protein S100-A12 levels	TRUE	reported	2	1	TRUE
rs78800546	A	G	A	G	-0.2529	-0.1772	0.0156	0.0118	FALSE	FALSE	FALSE	ieu-b-7	11	31879143	0.1215	468692	0.1447	Parkinson's disease || id:ieu-b-7	Parkinson's disease	Parkinson's disease || ||	TRUE	igd	11	31879143	0.0534	2.18E-06	14295	GCST90274786	Protein S100-A12 levels	TRUE	reported	2	1	TRUE
rs113153423	A	G	A	G	0.1913	-0.0411	0.972	0.9651	FALSE	FALSE	FALSE	ieu-b-7	8	139987300	0.0613	468692	0.5018	Parkinson's disease || id:ieu-b-7	Parkinson's disease	Parkinson's disease || ||	TRUE	igd	8	139987300	0.0407	2.60E-06	11792	GCST90274808	Interleukin-20 receptor subunit alpha levels	TRUE	reported	2	1	TRUE
rs113563938	A	T	A	T	0.3176	-0.0709	0.9871	0.9876	FALSE	TRUE	FALSE	ieu-b-7	7	12560554	0.1297	13655	0.5843	Parkinson's disease || id:ieu-b-7	Parkinson's disease	Parkinson's disease || ||	TRUE	igd	7	12560554	0.0676	2.62E-06	11344	GCST90274808	Interleukin-20 receptor subunit alpha levels	TRUE	reported	2	1	TRUE
rs11987533	A	G	A	G	0.1171	0.0174	0.1374	0.1406	FALSE	FALSE	FALSE	ieu-b-7	8	35154239	0.0327	468692	0.5944	Parkinson's disease || id:ieu-b-7	Parkinson's disease	Parkinson's disease || ||	TRUE	igd	8	35154239	0.0198	3.34E-09	11344	GCST90274808	Interleukin-20 receptor subunit alpha levels	TRUE	reported	2	1	TRUE
rs143067549	T	C	T	C	-0.4166	0.0971	0.0114	0.0124	FALSE	FALSE	FALSE	ieu-b-7	5	46131995	0.1918	11518	0.6128	Parkinson's disease || id:ieu-b-7	Parkinson's disease	Parkinson's disease || ||	TRUE	igd	5	46131995	0.091	4.69E-06	7315	GCST90274808	Interleukin-20 receptor subunit alpha levels	TRUE	reported	2	1	TRUE
rs149111746	A	G	A	G	0.2357	-0.1579	0.0208	0.0212	FALSE	FALSE	FALSE	ieu-b-7	17	59389022	0.0916	468692	0.0848008	Parkinson's disease || id:ieu-b-7	Parkinson's disease	Parkinson's disease || ||	TRUE	igd	17	59389022	0.0511	3.98E-06	11783	GCST90274808	Interleukin-20 receptor subunit alpha levels	TRUE	reported	2	1	TRUE
rs59446445	A	G	A	G	0.1741	-0.0381	0.0321	0.0294	FALSE	FALSE	FALSE	ieu-b-7	5	154577444	0.0707	468692	0.589899	Parkinson's disease || id:ieu-b-7	Parkinson's disease	Parkinson's disease || ||	TRUE	igd	5	154577444	0.038	4.61E-06	11790	GCST90274808	Interleukin-20 receptor subunit alpha levels	TRUE	reported	2	1	TRUE
rs113835939	A	C	A	C	-0.1939	-0.0672	0.976	0.9799	FALSE	FALSE	FALSE	ieu-b-7	2	30655453	0.0864	468692	0.4368	Parkinson's disease || id:ieu-b-7	Parkinson's disease	Parkinson's disease || ||	TRUE	igd	2	30655453	0.0416	3.15E-06	14732	GCST90274844	TNF-related activation-induced cytokine levels	TRUE	reported	2	1	TRUE
rs117113213	A	G	A	G	-0.1646	-0.0545	0.0498	0.0388	FALSE	FALSE	FALSE	ieu-b-7	20	39165692	0.0686	468692	0.4269	Parkinson's disease || id:ieu-b-7	Parkinson's disease	Parkinson's disease || ||	TRUE	igd	20	39165692	0.03	4.10E-08	14723	GCST90274844	TNF-related activation-induced cytokine levels	TRUE	reported	2	1	TRUE
rs11713634	A	G	A	G	-0.0978	0.0034	0.2943	0.2865	FALSE	FALSE	FALSE	ieu-b-7	3	194061578	0.0186	482730	0.8571	Parkinson's disease || id:ieu-b-7	Parkinson's disease	Parkinson's disease || ||	TRUE	igd	3	194061578	0.015	7.03E-11	11336	GCST90274844	TNF-related activation-induced cytokine levels	TRUE	reported	2	1	TRUE
rs1273754	T	C	T	C	-0.2296	-0.0223	0.9805	0.9764	FALSE	FALSE	FALSE	ieu-b-7	6	121479140	0.0589	482730	0.705399	Parkinson's disease || id:ieu-b-7	Parkinson's disease	Parkinson's disease || ||	TRUE	igd	6	121479140	0.0503	5.00E-06	10850	GCST90274844	TNF-related activation-induced cytokine levels	TRUE	reported	2	1	TRUE
rs1426506	T	C	T	C	0.07	-0.0068	0.8063	0.8147	FALSE	FALSE	FALSE	ieu-b-7	9	93148579	0.0252	482730	0.788301	Parkinson's disease || id:ieu-b-7	Parkinson's disease	Parkinson's disease || ||	TRUE	igd	9	93148579	0.0148	2.25E-06	14729	GCST90274844	TNF-related activation-induced cytokine levels	TRUE	reported	2	1	TRUE
rs1432791	T	C	T	C	-0.0549	0.019	0.4357	0.4328	FALSE	FALSE	FALSE	ieu-b-7	5	160174315	0.0224	468692	0.3959	Parkinson's disease || id:ieu-b-7	Parkinson's disease	Parkinson's disease || ||	TRUE	igd	5	160174315	0.0118	3.28E-06	14288	GCST90274844	TNF-related activation-induced cytokine levels	TRUE	reported	2	1	TRUE
rs150128402	A	G	A	G	0.2386	-0.0278	0.9763	0.9848	FALSE	FALSE	FALSE	ieu-b-7	5	115874345	0.099	468692	0.778599	Parkinson's disease || id:ieu-b-7	Parkinson's disease	Parkinson's disease || ||	TRUE	igd	5	115874345	0.0459	2.01E-07	14736	GCST90274844	TNF-related activation-induced cytokine levels	TRUE	reported	2	1	TRUE
rs150416959	C	G	C	G	0.1462	0.0489	0.0491	0.0468	FALSE	TRUE	FALSE	ieu-b-7	19	35131252	0.0566	468692	0.3875	Parkinson's disease || id:ieu-b-7	Parkinson's disease	Parkinson's disease || ||	TRUE	igd	19	35131252	0.0315	3.46E-06	13224	GCST90274844	TNF-related activation-induced cytokine levels	TRUE	reported	2	1	TRUE
rs17221073	C	G	C	G	0.2646	0.0367	0.018	0.0186	FALSE	TRUE	FALSE	ieu-b-7	6	33048371	0.0717	480593	0.609101	Parkinson's disease || id:ieu-b-7	Parkinson's disease	Parkinson's disease || ||	TRUE	igd	6	33048371	0.0498	1.08E-07	13801	GCST90274844	TNF-related activation-induced cytokine levels	TRUE	reported	2	1	TRUE
rs17302	T	G	T	G	-0.0625	-0.022	0.2875	0.2901	FALSE	FALSE	FALSE	ieu-b-7	7	142245686	0.0265	466555	0.4059	Parkinson's disease || id:ieu-b-7	Parkinson's disease	Parkinson's disease || ||	TRUE	igd	7	142245686	0.013	1.53E-06	14288	GCST90274844	TNF-related activation-induced cytokine levels	TRUE	reported	2	1	TRUE
rs2468187	T	C	T	C	-0.1618	-0.0205	0.4162	0.4393	FALSE	FALSE	FALSE	ieu-b-7	8	120201029	0.0225	468692	0.3633	Parkinson's disease || id:ieu-b-7	Parkinson's disease	Parkinson's disease || ||	TRUE	igd	8	120201029	0.0118	8.62E-43	14735	GCST90274844	TNF-related activation-induced cytokine levels	TRUE	reported	2	1	TRUE
rs2975421	T	G	T	G	-0.078	0.0082	0.8529	0.8475	FALSE	FALSE	FALSE	ieu-b-7	8	19490180	0.0321	468692	0.7982	Parkinson's disease || id:ieu-b-7	Parkinson's disease	Parkinson's disease || ||	TRUE	igd	8	19490180	0.017	4.47E-06	14288	GCST90274844	TNF-related activation-induced cytokine levels	TRUE	reported	2	1	TRUE
rs34221978	A	G	A	G	0.167	-0.0389	0.0349	0.0355	FALSE	FALSE	FALSE	ieu-b-7	1	22143382	0.0551	482730	0.4802	Parkinson's disease || id:ieu-b-7	Parkinson's disease	Parkinson's disease || ||	TRUE	igd	1	22143382	0.0344	1.21E-06	14734	GCST90274844	TNF-related activation-induced cytokine levels	TRUE	reported	2	1	TRUE
rs3801000	A	G	A	G	0.0686	-0.0093	0.2872	0.2678	FALSE	FALSE	FALSE	ieu-b-7	7	50811081	0.0197	482730	0.636999	Parkinson's disease || id:ieu-b-7	Parkinson's disease	Parkinson's disease || ||	TRUE	igd	7	50811081	0.013	1.31E-07	14288	GCST90274844	TNF-related activation-induced cytokine levels	TRUE	reported	2	1	TRUE
rs4334157	T	C	T	C	-0.1684	0.0221	0.0319	0.0314	FALSE	FALSE	FALSE	ieu-b-7	13	68202750	0.0668	468692	0.741401	Parkinson's disease || id:ieu-b-7	Parkinson's disease	Parkinson's disease || ||	TRUE	igd	13	68202750	0.0356	2.24E-06	14736	GCST90274844	TNF-related activation-induced cytokine levels	TRUE	reported	2	1	TRUE
rs4365726	A	G	A	G	-0.0777	-0.0249	0.1504	0.1532	FALSE	FALSE	FALSE	ieu-b-7	4	105828656	0.0314	468692	0.4277	Parkinson's disease || id:ieu-b-7	Parkinson's disease	Parkinson's disease || ||	TRUE	igd	4	105828656	0.0166	2.86E-06	14287	GCST90274844	TNF-related activation-induced cytokine levels	TRUE	reported	2	1	TRUE
rs4512994	A	C	A	C	0.1172	0.0095	0.4634	0.4862	FALSE	FALSE	FALSE	ieu-b-7	13	43039673	0.0168	482730	0.5722	Parkinson's disease || id:ieu-b-7	Parkinson's disease	Parkinson's disease || ||	TRUE	igd	13	43039673	0.0116	5.33E-24	14736	GCST90274844	TNF-related activation-induced cytokine levels	TRUE	reported	2	1	TRUE
rs6063153	T	C	T	C	0.0636	0.0371	0.3364	0.3229	FALSE	FALSE	FALSE	ieu-b-7	20	46454945	0.0237	470485	0.1173	Parkinson's disease || id:ieu-b-7	Parkinson's disease	Parkinson's disease || ||	TRUE	igd	20	46454945	0.0126	4.47E-07	14287	GCST90274844	TNF-related activation-induced cytokine levels	TRUE	reported	2	1	TRUE
rs62501135	A	G	A	G	-0.1532	-0.0377	0.2051	0.2027	FALSE	FALSE	FALSE	ieu-b-7	8	23089208	0.0236	482730	0.1096	Parkinson's disease || id:ieu-b-7	Parkinson's disease	Parkinson's disease || ||	TRUE	igd	8	23089208	0.0148	4.13E-25	14288	GCST90274844	TNF-related activation-induced cytokine levels	TRUE	reported	2	1	TRUE
rs6932751	A	G	A	G	0.054	-0.0344	0.5245	0.5023	FALSE	FALSE	FALSE	ieu-b-7	6	90249507	0.0189	482730	0.0681099	Parkinson's disease || id:ieu-b-7	Parkinson's disease	Parkinson's disease || ||	TRUE	igd	6	90249507	0.0116	3.24E-06	14730	GCST90274844	TNF-related activation-induced cytokine levels	TRUE	reported	2	1	TRUE
rs6932751	A	G	A	G	0.054	-0.0344	0.5245	0.5023	FALSE	FALSE	FALSE	ieu-b-7	6	90249507	0.0189	482730	0.0681099	Parkinson's disease || id:ieu-b-7	Parkinson's disease	Parkinson's disease || ||	TRUE	igd	6	90249507	0.0116	3.24E-06	14730	GCST90274844	TNF-related activation-induced cytokine levels	TRUE	reported	2	2	TRUE
rs704	A	G	A	G	-0.1085	-0.0089	0.4755	0.4733	FALSE	FALSE	FALSE	ieu-b-7	17	26694861	0.0176	480593	0.6124	Parkinson's disease || id:ieu-b-7	Parkinson's disease	Parkinson's disease || ||	TRUE	igd	17	26694861	0.0116	8.48E-21	14736	GCST90274844	TNF-related activation-induced cytokine levels	TRUE	reported	2	1	TRUE
rs72781813	T	G	T	G	0.2368	0.0194	0.9817	0.9827	FALSE	FALSE	FALSE	ieu-b-7	2	17337409	0.0899	468692	0.829	Parkinson's disease || id:ieu-b-7	Parkinson's disease	Parkinson's disease || ||	TRUE	igd	2	17337409	0.0486	1.10E-06	14735	GCST90274844	TNF-related activation-induced cytokine levels	TRUE	reported	2	1	TRUE
rs75991751	T	G	T	G	-0.2685	0.0563	0.9818	0.9808	FALSE	FALSE	FALSE	ieu-b-7	12	129430611	0.0843	468692	0.5043	Parkinson's disease || id:ieu-b-7	Parkinson's disease	Parkinson's disease || ||	TRUE	igd	12	129430611	0.0539	6.31E-07	13422	GCST90274844	TNF-related activation-induced cytokine levels	TRUE	reported	2	1	TRUE
rs76488966	T	G	T	G	-0.1719	0.0305	0.9693	0.9789	FALSE	FALSE	FALSE	ieu-b-7	2	104163036	0.089	468692	0.732	Parkinson's disease || id:ieu-b-7	Parkinson's disease	Parkinson's disease || ||	TRUE	igd	2	104163036	0.0366	2.64E-06	14720	GCST90274844	TNF-related activation-induced cytokine levels	TRUE	reported	2	1	TRUE
rs77980965	T	C	T	C	-0.2976	0.4421	0.9853	0.9889	FALSE	FALSE	FALSE	ieu-b-7	3	83133339	0.1866	11518	0.0178299	Parkinson's disease || id:ieu-b-7	Parkinson's disease	Parkinson's disease || ||	TRUE	igd	3	83133339	0.0641	3.44E-06	11337	GCST90274844	TNF-related activation-induced cytokine levels	TRUE	reported	2	1	TRUE
rs79287178	A	G	A	G	-0.4987	0.051	0.0334	0.0303	FALSE	FALSE	FALSE	ieu-b-7	3	172294500	0.0688	468692	0.4589	Parkinson's disease || id:ieu-b-7	Parkinson's disease	Parkinson's disease || ||	TRUE	igd	3	172294500	0.0343	6.82E-48	14719	GCST90274844	TNF-related activation-induced cytokine levels	TRUE	reported	2	1	TRUE
rs113903858	A	G	A	G	0.3666	-0.0379	0.014	0.0123	FALSE	FALSE	FALSE	ieu-b-7	8	72362254	0.1654	11518	0.8186	Parkinson's disease || id:ieu-b-7	Parkinson's disease	Parkinson's disease || ||	TRUE	igd	8	72362254	0.0747	9.22E-07	11137	GCST90274793	Hepatocyte growth factor levels	TRUE	reported	2	1	TRUE
rs115009171	A	G	A	G	0.4297	0.0752	0.0078	0.0177	FALSE	FALSE	FALSE	ieu-b-7	6	622484	0.1716	9701	0.6611	Parkinson's disease || id:ieu-b-7	Parkinson's disease	Parkinson's disease || ||	TRUE	igd	6	622484	0.0934	4.21E-06	10300	GCST90274793	Hepatocyte growth factor levels	TRUE	reported	2	1	TRUE
rs11631440	A	T	A	T	-0.0638	0.0107	0.6021	0.6197	FALSE	TRUE	FALSE	ieu-b-7	15	101649383	0.0274	13655	0.696	Parkinson's disease || id:ieu-b-7	Parkinson's disease	Parkinson's disease || ||	TRUE	igd	15	101649383	0.012	1.06E-07	14709	GCST90274793	Hepatocyte growth factor levels	TRUE	reported	2	1	TRUE
rs138848271	T	C	T	C	-0.405	-0.2716	0.9907	0.9857	FALSE	FALSE	FALSE	ieu-b-7	1	83864840	0.1782	11518	0.1275	Parkinson's disease || id:ieu-b-7	Parkinson's disease	Parkinson's disease || ||	TRUE	igd	1	83864840	0.0832	1.13E-06	10793	GCST90274793	Hepatocyte growth factor levels	TRUE	reported	2	1	TRUE
rs150498795	A	T	A	T	0.1566	-0.0721	0.9642	0.9634	FALSE	TRUE	FALSE	ieu-b-7	18	76506666	0.0646	468692	0.2646	Parkinson's disease || id:ieu-b-7	Parkinson's disease	Parkinson's disease || ||	TRUE	igd	18	76506666	0.0327	1.68E-06	14732	GCST90274793	Hepatocyte growth factor levels	TRUE	reported	2	1	TRUE
rs1986719	T	C	T	C	-0.1954	0.0429	0.9572	0.9829	FALSE	FALSE	FALSE	ieu-b-7	17	45959996	0.0774	482730	0.579301	Parkinson's disease || id:ieu-b-7	Parkinson's disease	Parkinson's disease || ||	TRUE	igd	17	45959996	0.039	5.44E-07	14718	GCST90274793	Hepatocyte growth factor levels	TRUE	reported	2	1	TRUE
rs201840950	T	G	T	G	0.0993	0.0836	0.7957	0.9488	FALSE	FALSE	FALSE	ieu-b-7	6	32487091	0.1391	2137	0.5479	Parkinson's disease || id:ieu-b-7	Parkinson's disease	Parkinson's disease || ||	TRUE	igd	6	32487091	0.0215	3.86E-06	10216	GCST90274793	Hepatocyte growth factor levels	TRUE	reported	2	1	TRUE
rs2281532	T	C	T	C	-0.0698	-0.0707	0.7983	0.7971	FALSE	FALSE	FALSE	ieu-b-7	20	6103587	0.0283	470485	0.0126	Parkinson's disease || id:ieu-b-7	Parkinson's disease	Parkinson's disease || ||	TRUE	igd	20	6103587	0.0151	3.79E-06	14286	GCST90274793	Hepatocyte growth factor levels	TRUE	reported	2	1	TRUE
rs2737756	A	G	A	G	0.2047	-0.0611	0.0276	0.0254	FALSE	FALSE	FALSE	ieu-b-7	3	128064791	0.0842	466555	0.4685	Parkinson's disease || id:ieu-b-7	Parkinson's disease	Parkinson's disease || ||	TRUE	igd	3	128064791	0.0391	1.65E-07	14718	GCST90274793	Hepatocyte growth factor levels	TRUE	reported	2	1	TRUE
rs34219417	T	C	T	C	0.0992	-0.0257	0.8959	0.9161	FALSE	FALSE	FALSE	ieu-b-7	1	38949303	0.0524	13655	0.623799	Parkinson's disease || id:ieu-b-7	Parkinson's disease	Parkinson's disease || ||	TRUE	igd	1	38949303	0.0217	4.84E-06	14286	GCST90274793	Hepatocyte growth factor levels	TRUE	reported	2	1	TRUE
rs57193877	T	C	T	C	0.1572	0.022	0.9611	0.9614	FALSE	FALSE	FALSE	ieu-b-7	14	65654346	0.0623	468692	0.724399	Parkinson's disease || id:ieu-b-7	Parkinson's disease	Parkinson's disease || ||	TRUE	igd	14	65654346	0.0311	4.31E-07	14725	GCST90274793	Hepatocyte growth factor levels	TRUE	reported	2	1	TRUE
rs5745687	T	C	T	C	-0.1943	0.0087	0.0608	0.0664	FALSE	FALSE	FALSE	ieu-b-7	7	81359051	0.0343	482730	0.8006	Parkinson's disease || id:ieu-b-7	Parkinson's disease	Parkinson's disease || ||	TRUE	igd	7	81359051	0.0242	9.83E-16	14733	GCST90274793	Hepatocyte growth factor levels	TRUE	reported	2	1	TRUE
rs5745692	C	G	C	G	-0.1545	-0.0641	0.964	0.9625	FALSE	TRUE	FALSE	ieu-b-7	7	81358266	0.0612	468692	0.295	Parkinson's disease || id:ieu-b-7	Parkinson's disease	Parkinson's disease || ||	TRUE	igd	7	81358266	0.0332	3.26E-06	14716	GCST90274793	Hepatocyte growth factor levels	TRUE	reported	2	1	TRUE
rs59950280	A	G	A	G	0.1219	0.0022	0.328	0.339	FALSE	FALSE	FALSE	ieu-b-7	4	3452345	0.0207	27693	0.9142	Parkinson's disease || id:ieu-b-7	Parkinson's disease	Parkinson's disease || ||	TRUE	igd	4	3452345	0.0131	1.34E-20	13222	GCST90274793	Hepatocyte growth factor levels	TRUE	reported	2	1	TRUE
rs6709159	A	G	A	G	0.0564	-0.0227	0.4434	0.448	FALSE	FALSE	FALSE	ieu-b-7	2	108946178	0.0222	468692	0.3056	Parkinson's disease || id:ieu-b-7	Parkinson's disease	Parkinson's disease || ||	TRUE	igd	2	108946178	0.0114	7.52E-07	14734	GCST90274793	Hepatocyte growth factor levels	TRUE	reported	2	1	TRUE
rs74130123	T	C	T	C	-0.2429	0.027	0.9809	0.9879	FALSE	FALSE	FALSE	ieu-b-7	10	30042437	0.1729	10554	0.8759	Parkinson's disease || id:ieu-b-7	Parkinson's disease	Parkinson's disease || ||	TRUE	igd	10	30042437	0.0489	6.79E-07	14734	GCST90274793	Hepatocyte growth factor levels	TRUE	reported	2	1	TRUE
rs851612	A	G	A	G	-0.1182	-0.0192	0.9405	0.9416	FALSE	FALSE	FALSE	ieu-b-7	19	42769693	0.0383	482730	0.6158	Parkinson's disease || id:ieu-b-7	Parkinson's disease	Parkinson's disease || ||	TRUE	igd	19	42769693	0.0257	4.24E-06	14286	GCST90274793	Hepatocyte growth factor levels	TRUE	reported	2	1	TRUE
rs114033894	T	G	T	G	-0.2245	0.0256	0.981	0.981	FALSE	FALSE	FALSE	ieu-b-7	2	86977227	0.0921	468692	0.7813	Parkinson's disease || id:ieu-b-7	Parkinson's disease	Parkinson's disease || ||	TRUE	igd	2	86977227	0.0488	4.22E-06	14287	GCST90274784	C-X-C motif chemokine 9 levels	TRUE	reported	2	1	TRUE
rs12191307	A	G	A	G	-0.1452	0.0547	0.098	0.0997	FALSE	FALSE	FALSE	ieu-b-7	6	161256529	0.0347	482730	0.1143	Parkinson's disease || id:ieu-b-7	Parkinson's disease	Parkinson's disease || ||	TRUE	igd	6	161256529	0.0197	1.70E-13	14287	GCST90274784	C-X-C motif chemokine 9 levels	TRUE	reported	2	1	TRUE
rs142119726	T	C	T	C	0.2705	-0.067	0.9851	0.9842	FALSE	FALSE	FALSE	ieu-b-7	7	48859798	0.1033	466555	0.5165	Parkinson's disease || id:ieu-b-7	Parkinson's disease	Parkinson's disease || ||	TRUE	igd	7	48859798	0.0551	9.14E-07	13800	GCST90274784	C-X-C motif chemokine 9 levels	TRUE	reported	2	1	TRUE
rs182152471	T	C	T	C	0.1861	-0.1279	0.028	0.0234	FALSE	FALSE	FALSE	ieu-b-7	16	1803589	0.0688	482730	0.0630507	Parkinson's disease || id:ieu-b-7	Parkinson's disease	Parkinson's disease || ||	TRUE	igd	16	1803589	0.0385	1.34E-06	13667	GCST90274784	C-X-C motif chemokine 9 levels	TRUE	reported	2	1	TRUE
rs192119373	T	G	T	G	0.6177	0.1351	0.0057	0.0055	FALSE	FALSE	FALSE	ieu-b-7	1	3823464	0.3321	9431	0.684101	Parkinson's disease || id:ieu-b-7	Parkinson's disease	Parkinson's disease || ||	TRUE	igd	1	3823464	0.1287	1.59E-06	8829	GCST90274784	C-X-C motif chemokine 9 levels	TRUE	reported	2	1	TRUE
rs3184504	T	C	T	C	0.1008	0.0046	0.4744	0.4854	FALSE	FALSE	FALSE	ieu-b-7	12	111884608	0.0167	482730	0.7826	Parkinson's disease || id:ieu-b-7	Parkinson's disease	Parkinson's disease || ||	TRUE	igd	12	111884608	0.013	8.92E-15	11784	GCST90274784	C-X-C motif chemokine 9 levels	TRUE	reported	2	1	TRUE
rs35435997	A	G	A	G	0.0915	0.0587	0.1125	0.1112	FALSE	FALSE	FALSE	ieu-b-7	2	242665455	0.0383	27693	0.1257	Parkinson's disease || id:ieu-b-7	Parkinson's disease	Parkinson's disease || ||	TRUE	igd	2	242665455	0.02	4.76E-06	12791	GCST90274784	C-X-C motif chemokine 9 levels	TRUE	reported	2	1	TRUE
rs4888966	C	G	C	G	-0.157	0.0979	0.9683	0.9752	FALSE	TRUE	FALSE	ieu-b-7	16	79431853	0.0784	468692	0.2113	Parkinson's disease || id:ieu-b-7	Parkinson's disease	Parkinson's disease || ||	TRUE	igd	16	79431853	0.0343	4.71E-06	14287	GCST90274784	C-X-C motif chemokine 9 levels	TRUE	reported	2	1	TRUE
rs61875680	A	G	A	G	-0.0758	5.00E-04	0.1611	0.1544	FALSE	FALSE	FALSE	ieu-b-7	10	107966626	0.0319	468692	0.9877	Parkinson's disease || id:ieu-b-7	Parkinson's disease	Parkinson's disease || ||	TRUE	igd	10	107966626	0.0158	1.61E-06	14287	GCST90274784	C-X-C motif chemokine 9 levels	TRUE	reported	2	1	TRUE
rs62200304	A	C	A	C	-0.115	0.012	0.9336	0.9291	FALSE	FALSE	FALSE	ieu-b-7	20	20119931	0.0461	468692	0.7947	Parkinson's disease || id:ieu-b-7	Parkinson's disease	Parkinson's disease || ||	TRUE	igd	20	20119931	0.0244	2.44E-06	14287	GCST90274784	C-X-C motif chemokine 9 levels	TRUE	reported	2	1	TRUE
rs62272916	A	G	A	G	-0.0834	0.0611	0.1182	0.1199	FALSE	FALSE	FALSE	ieu-b-7	3	151541803	0.0399	13655	0.1256	Parkinson's disease || id:ieu-b-7	Parkinson's disease	Parkinson's disease || ||	TRUE	igd	3	151541803	0.0176	2.15E-06	14710	GCST90274784	C-X-C motif chemokine 9 levels	TRUE	reported	2	1	TRUE
rs656739	A	G	A	G	0.0562	0.0173	0.6566	0.6682	FALSE	FALSE	FALSE	ieu-b-7	7	29049949	0.0188	482730	0.3573	Parkinson's disease || id:ieu-b-7	Parkinson's disease	Parkinson's disease || ||	TRUE	igd	7	29049949	0.0119	2.33E-06	14735	GCST90274784	C-X-C motif chemokine 9 levels	TRUE	reported	2	1	TRUE
rs73194812	A	G	A	G	0.1821	0.0368	0.9758	0.9749	FALSE	FALSE	FALSE	ieu-b-7	21	18734554	0.0749	468692	0.623499	Parkinson's disease || id:ieu-b-7	Parkinson's disease	Parkinson's disease || ||	TRUE	igd	21	18734554	0.0391	3.20E-06	14730	GCST90274784	C-X-C motif chemokine 9 levels	TRUE	reported	2	1	TRUE
rs73606147	A	C	A	C	0.2792	-0.1743	0.0133	0.0102	FALSE	FALSE	FALSE	ieu-b-7	20	2538467	0.1349	25028	0.1965	Parkinson's disease || id:ieu-b-7	Parkinson's disease	Parkinson's disease || ||	TRUE	igd	20	2538467	0.059	2.22E-06	13379	GCST90274784	C-X-C motif chemokine 9 levels	TRUE	reported	2	1	TRUE
rs7600322	T	C	T	C	0.057	-0.0296	0.5214	0.4933	FALSE	FALSE	FALSE	ieu-b-7	2	204754353	0.0175	480593	0.0911801	Parkinson's disease || id:ieu-b-7	Parkinson's disease	Parkinson's disease || ||	TRUE	igd	2	204754353	0.0118	1.36E-06	13849	GCST90274784	C-X-C motif chemokine 9 levels	TRUE	reported	2	1	TRUE
rs783149	A	C	A	C	-0.0805	-0.0137	0.1958	0.1593	FALSE	FALSE	FALSE	ieu-b-7	6	161088918	0.0232	482730	0.555699	Parkinson's disease || id:ieu-b-7	Parkinson's disease	Parkinson's disease || ||	TRUE	igd	6	161088918	0.0144	2.27E-08	14287	GCST90274784	C-X-C motif chemokine 9 levels	TRUE	reported	2	1	TRUE
rs80348644	T	C	T	C	0.1546	0.064	0.0336	0.0292	FALSE	FALSE	FALSE	ieu-b-7	4	160574480	0.0605	480409	0.2901	Parkinson's disease || id:ieu-b-7	Parkinson's disease	Parkinson's disease || ||	TRUE	igd	4	160574480	0.0332	3.21E-06	14734	GCST90274784	C-X-C motif chemokine 9 levels	TRUE	reported	2	1	TRUE
rs9366778	A	G	A	G	-0.0605	-0.0052	0.4075	0.4144	FALSE	FALSE	FALSE	ieu-b-7	6	31269173	0.0189	480593	0.7815	Parkinson's disease || id:ieu-b-7	Parkinson's disease	Parkinson's disease || ||	TRUE	igd	6	31269173	0.0115	1.43E-07	14735	GCST90274784	C-X-C motif chemokine 9 levels	TRUE	reported	2	1	TRUE
rs114209791	A	G	A	G	-0.2134	-0.0777	0.9756	0.9794	FALSE	FALSE	FALSE	ieu-b-7	2	52215130	0.0838	468692	0.354	Parkinson's disease || id:ieu-b-7	Parkinson's disease	Parkinson's disease || ||	TRUE	igd	2	52215130	0.046	3.50E-06	11784	GCST90274807	Interleukin-20 levels	TRUE	reported	2	1	TRUE
rs114363239	T	C	T	C	-0.2372	0.0953	0.0189	0.0185	FALSE	FALSE	FALSE	ieu-b-7	1	41433965	0.0719	482730	0.1853	Parkinson's disease || id:ieu-b-7	Parkinson's disease	Parkinson's disease || ||	TRUE	igd	1	41433965	0.0487	1.11E-06	11782	GCST90274807	Interleukin-20 levels	TRUE	reported	2	1	TRUE
rs117977288	T	G	T	G	-0.1546	-0.0647	0.9553	0.9544	FALSE	FALSE	FALSE	ieu-b-7	16	80689313	0.0577	468692	0.2622	Parkinson's disease || id:ieu-b-7	Parkinson's disease	Parkinson's disease || ||	TRUE	igd	16	80689313	0.0316	9.96E-07	11784	GCST90274807	Interleukin-20 levels	TRUE	reported	2	1	TRUE
rs12498781	A	G	A	G	0.0635	0.0257	0.3202	0.3194	FALSE	FALSE	FALSE	ieu-b-7	4	133183457	0.0257	466555	0.3175	Parkinson's disease || id:ieu-b-7	Parkinson's disease	Parkinson's disease || ||	TRUE	igd	4	133183457	0.0137	3.57E-06	11763	GCST90274807	Interleukin-20 levels	TRUE	reported	2	1	TRUE
rs138771212	A	G	A	G	-0.3596	-0.1108	0.9909	0.9897	FALSE	FALSE	FALSE	ieu-b-7	8	68839107	0.1593	11518	0.4868	Parkinson's disease || id:ieu-b-7	Parkinson's disease	Parkinson's disease || ||	TRUE	igd	8	68839107	0.0778	3.80E-06	11336	GCST90274807	Interleukin-20 levels	TRUE	reported	2	1	TRUE
rs146918864	T	C	T	C	-0.2551	0.0275	0.0228	0.0139	FALSE	FALSE	FALSE	ieu-b-7	2	141913966	0.0996	468692	0.7822	Parkinson's disease || id:ieu-b-7	Parkinson's disease	Parkinson's disease || ||	TRUE	igd	2	141913966	0.0515	7.29E-07	11438	GCST90274807	Interleukin-20 levels	TRUE	reported	2	1	TRUE
rs188205021	T	C	T	C	-0.222	-0.048	0.0255	0.0265	FALSE	FALSE	FALSE	ieu-b-7	11	100596026	0.0715	468692	0.5022	Parkinson's disease || id:ieu-b-7	Parkinson's disease	Parkinson's disease || ||	TRUE	igd	11	100596026	0.0427	2.00E-07	11774	GCST90274807	Interleukin-20 levels	TRUE	reported	2	1	TRUE
rs28542561	T	C	T	C	-0.1753	-0.0072	0.965	0.9653	FALSE	FALSE	FALSE	ieu-b-7	15	23769949	0.0624	468692	0.9082	Parkinson's disease || id:ieu-b-7	Parkinson's disease	Parkinson's disease || ||	TRUE	igd	15	23769949	0.0372	2.45E-06	11774	GCST90274807	Interleukin-20 levels	TRUE	reported	2	1	TRUE
rs72633862	T	G	T	G	-0.1722	-0.0919	0.0444	0.0272	FALSE	FALSE	FALSE	ieu-b-7	1	9746065	0.073	468692	0.2083	Parkinson's disease || id:ieu-b-7	Parkinson's disease	Parkinson's disease || ||	TRUE	igd	1	9746065	0.0376	4.65E-06	11774	GCST90274807	Interleukin-20 levels	TRUE	reported	2	1	TRUE
rs72659995	T	C	T	C	-0.1232	0.02	0.9142	0.9141	FALSE	FALSE	FALSE	ieu-b-7	14	21169862	0.0417	25556	0.6317	Parkinson's disease || id:ieu-b-7	Parkinson's disease	Parkinson's disease || ||	TRUE	igd	14	21169862	0.0267	3.95E-06	11336	GCST90274807	Interleukin-20 levels	TRUE	reported	2	1	TRUE
rs114744647	T	C	T	C	0.2107	-0.0153	0.9774	0.9761	FALSE	FALSE	FALSE	ieu-b-7	16	24006879	0.0774	468692	0.8436	Parkinson's disease || id:ieu-b-7	Parkinson's disease	Parkinson's disease || ||	TRUE	igd	16	24006879	0.0451	2.99E-06	14730	GCST90274764	Eotaxin levels	TRUE	reported	2	1	TRUE
rs12075	A	G	A	G	0.0749	8.00E-04	0.5547	0.5849	FALSE	FALSE	FALSE	ieu-b-7	1	159175354	0.0171	482730	0.9634	Parkinson's disease || id:ieu-b-7	Parkinson's disease	Parkinson's disease || ||	TRUE	igd	1	159175354	0.0114	5.03E-11	14731	GCST90274764	Eotaxin levels	TRUE	reported	2	1	TRUE
rs139476527	T	G	T	G	0.2826	0.0304	0.0125	0.0165	FALSE	FALSE	FALSE	ieu-b-7	20	49033630	0.103	466555	0.7681	Parkinson's disease || id:ieu-b-7	Parkinson's disease	Parkinson's disease || ||	TRUE	igd	20	49033630	0.0606	3.11E-06	12933	GCST90274764	Eotaxin levels	TRUE	reported	2	1	TRUE
rs139597204	A	C	A	C	-0.3374	0.0553	0.0128	0.0125	FALSE	FALSE	FALSE	ieu-b-7	4	104507060	0.1821	11518	0.7614	Parkinson's disease || id:ieu-b-7	Parkinson's disease	Parkinson's disease || ||	TRUE	igd	4	104507060	0.0714	2.30E-06	12303	GCST90274764	Eotaxin levels	TRUE	reported	2	1	TRUE
rs1564995	A	G	A	G	-0.0609	-0.0383	0.6155	0.6274	FALSE	FALSE	FALSE	ieu-b-7	11	24773107	0.0299	13655	0.1994	Parkinson's disease || id:ieu-b-7	Parkinson's disease	Parkinson's disease || ||	TRUE	igd	11	24773107	0.0131	3.34E-06	14286	GCST90274764	Eotaxin levels	TRUE	reported	2	1	TRUE
rs2112920	C	G	C	G	0.0817	0.0308	0.8362	0.8238	FALSE	TRUE	FALSE	ieu-b-7	19	37955248	0.0228	482730	0.1771	Parkinson's disease || id:ieu-b-7	Parkinson's disease	Parkinson's disease || ||	TRUE	igd	19	37955248	0.016	3.29E-07	14286	GCST90274764	Eotaxin levels	TRUE	reported	2	1	TRUE
rs2201150	T	C	T	C	0.0785	-0.0234	0.3561	0.3588	FALSE	FALSE	FALSE	ieu-b-7	3	46258902	0.0199	480593	0.2376	Parkinson's disease || id:ieu-b-7	Parkinson's disease	Parkinson's disease || ||	TRUE	igd	3	46258902	0.0123	1.75E-10	14286	GCST90274764	Eotaxin levels	TRUE	reported	2	1	TRUE
rs2228467	T	C	T	C	-0.3316	0.0015	0.9289	0.9306	FALSE	FALSE	FALSE	ieu-b-7	3	42906116	0.0329	482730	0.9626	Parkinson's disease || id:ieu-b-7	Parkinson's disease	Parkinson's disease || ||	TRUE	igd	3	42906116	0.0225	3.69E-49	14733	GCST90274764	Eotaxin levels	TRUE	reported	2	1	TRUE
rs34536806	T	G	T	G	0.1017	-0.0173	0.9023	0.907	FALSE	FALSE	FALSE	ieu-b-7	11	95274487	0.0355	482730	0.6257	Parkinson's disease || id:ieu-b-7	Parkinson's disease	Parkinson's disease || ||	TRUE	igd	11	95274487	0.0208	1.01E-06	14286	GCST90274764	Eotaxin levels	TRUE	reported	2	1	TRUE
rs35543857	A	G	A	G	-0.1138	-0.0177	0.9282	0.9404	FALSE	FALSE	FALSE	ieu-b-7	12	105757994	0.0493	468692	0.719	Parkinson's disease || id:ieu-b-7	Parkinson's disease	Parkinson's disease || ||	TRUE	igd	12	105757994	0.0244	3.10E-06	14286	GCST90274764	Eotaxin levels	TRUE	reported	2	1	TRUE
rs6894241	A	C	A	C	-0.0656	0.0023	0.2333	0.2287	FALSE	FALSE	FALSE	ieu-b-7	5	118058126	0.0266	468692	0.9299	Parkinson's disease || id:ieu-b-7	Parkinson's disease	Parkinson's disease || ||	TRUE	igd	5	118058126	0.0137	1.68E-06	14715	GCST90274764	Eotaxin levels	TRUE	reported	2	1	TRUE
rs73171545	A	G	A	G	-0.0861	0.0763	0.1199	0.1093	FALSE	FALSE	FALSE	ieu-b-7	22	45003109	0.0366	468692	0.0370101	Parkinson's disease || id:ieu-b-7	Parkinson's disease	Parkinson's disease || ||	TRUE	igd	22	45003109	0.0187	4.14E-06	14286	GCST90274764	Eotaxin levels	TRUE	reported	2	1	TRUE
rs757973	A	G	A	G	0.2002	-0.0448	0.09	0.0931	FALSE	FALSE	FALSE	ieu-b-7	7	75495667	0.0418	466555	0.284	Parkinson's disease || id:ieu-b-7	Parkinson's disease	Parkinson's disease || ||	TRUE	igd	7	75495667	0.0205	1.58E-22	14713	GCST90274764	Eotaxin levels	TRUE	reported	2	1	TRUE
rs79432525	T	G	T	G	0.1929	-0.0152	0.9754	0.9768	FALSE	FALSE	FALSE	ieu-b-7	10	128183195	0.0793	468692	0.8478	Parkinson's disease || id:ieu-b-7	Parkinson's disease	Parkinson's disease || ||	TRUE	igd	10	128183195	0.0422	4.85E-06	14247	GCST90274764	Eotaxin levels	TRUE	reported	2	1	TRUE
rs79684468	T	C	T	C	0.1502	0.0544	0.0433	0.0369	FALSE	FALSE	FALSE	ieu-b-7	3	43179320	0.0534	482730	0.3079	Parkinson's disease || id:ieu-b-7	Parkinson's disease	Parkinson's disease || ||	TRUE	igd	3	43179320	0.0303	7.16E-07	14286	GCST90274764	Eotaxin levels	TRUE	reported	2	1	TRUE
rs9940390	T	C	T	C	-0.0818	0.0191	0.7358	0.7369	FALSE	FALSE	FALSE	ieu-b-7	16	80051931	0.0253	468692	0.451	Parkinson's disease || id:ieu-b-7	Parkinson's disease	Parkinson's disease || ||	TRUE	igd	16	80051931	0.0133	7.73E-10	14286	GCST90274764	Eotaxin levels	TRUE	reported	2	1	TRUE
rs9976282	A	G	A	G	-0.1678	0.0434	0.0333	0.0301	FALSE	FALSE	FALSE	ieu-b-7	21	39593226	0.0653	468692	0.5063	Parkinson's disease || id:ieu-b-7	Parkinson's disease	Parkinson's disease || ||	TRUE	igd	21	39593226	0.0345	1.15E-06	14722	GCST90274764	Eotaxin levels	TRUE	reported	2	1	TRUE
rs115193412	T	C	T	C	0.1688	-0.0032	0.0418	0.0335	FALSE	FALSE	FALSE	ieu-b-7	3	63484616	0.0628	468692	0.9591	Parkinson's disease || id:ieu-b-7	Parkinson's disease	Parkinson's disease || ||	TRUE	igd	3	63484616	0.0349	1.32E-06	11778	GCST90274801	Interleukin-17A levels	TRUE	reported	2	1	TRUE
rs12599620	T	C	T	C	-0.0726	0.0063	0.7391	0.7651	FALSE	FALSE	FALSE	ieu-b-7	16	8011846	0.0266	468692	0.8138	Parkinson's disease || id:ieu-b-7	Parkinson's disease	Parkinson's disease || ||	TRUE	igd	16	8011846	0.0153	2.08E-06	11336	GCST90274801	Interleukin-17A levels	TRUE	reported	2	1	TRUE
rs1462017	C	G	C	G	-0.0893	-0.03	0.1776	0.1942	FALSE	TRUE	FALSE	ieu-b-7	8	70106392	0.0281	468692	0.2842	Parkinson's disease || id:ieu-b-7	Parkinson's disease	Parkinson's disease || ||	TRUE	igd	8	70106392	0.017	1.50E-07	11774	GCST90274801	Interleukin-17A levels	TRUE	reported	2	1	TRUE
rs17448036	A	G	A	G	-0.0585	-0.0084	0.5609	0.569	FALSE	FALSE	FALSE	ieu-b-7	3	189579511	0.0223	468692	0.7071	Parkinson's disease || id:ieu-b-7	Parkinson's disease	Parkinson's disease || ||	TRUE	igd	3	189579511	0.0128	4.87E-06	11783	GCST90274801	Interleukin-17A levels	TRUE	reported	2	1	TRUE
rs2429911	T	C	T	C	0.2309	0.0396	0.0251	0.0226	FALSE	FALSE	FALSE	ieu-b-7	17	2272057	0.0754	468692	0.5995	Parkinson's disease || id:ieu-b-7	Parkinson's disease	Parkinson's disease || ||	TRUE	igd	17	2272057	0.0486	2.02E-06	11294	GCST90274801	Interleukin-17A levels	TRUE	reported	2	1	TRUE
rs28852438	A	G	A	G	-0.068	-0.0163	0.2897	0.2747	FALSE	FALSE	FALSE	ieu-b-7	7	6380998	0.0215	482730	0.4473	Parkinson's disease || id:ieu-b-7	Parkinson's disease	Parkinson's disease || ||	TRUE	igd	7	6380998	0.0148	4.34E-06	11336	GCST90274801	Interleukin-17A levels	TRUE	reported	2	1	TRUE
rs33998516	A	C	A	C	-0.0802	-0.0537	0.7781	0.7939	FALSE	FALSE	FALSE	ieu-b-7	1	96622380	0.0252	482730	0.0332101	Parkinson's disease || id:ieu-b-7	Parkinson's disease	Parkinson's disease || ||	TRUE	igd	1	96622380	0.0164	1.01E-06	11336	GCST90274801	Interleukin-17A levels	TRUE	reported	2	1	TRUE
rs34557923	T	G	T	G	0.2446	0.0432	0.9819	0.9829	FALSE	FALSE	FALSE	ieu-b-7	10	67955765	0.089	468692	0.6272	Parkinson's disease || id:ieu-b-7	Parkinson's disease	Parkinson's disease || ||	TRUE	igd	10	67955765	0.0517	2.23E-06	10913	GCST90274801	Interleukin-17A levels	TRUE	reported	2	1	TRUE
rs75788494	T	C	T	C	-0.2432	-0.1156	0.021	0.0203	FALSE	FALSE	FALSE	ieu-b-7	2	13468626	0.1145	463112	0.3127	Parkinson's disease || id:ieu-b-7	Parkinson's disease	Parkinson's disease || ||	TRUE	igd	2	13468626	0.0525	3.61E-06	10574	GCST90274801	Interleukin-17A levels	TRUE	reported	2	1	TRUE
rs77529534	T	C	T	C	-0.1279	-0.0413	0.9323	0.942	FALSE	FALSE	FALSE	ieu-b-7	9	27215497	0.0491	468692	0.3997	Parkinson's disease || id:ieu-b-7	Parkinson's disease	Parkinson's disease || ||	TRUE	igd	9	27215497	0.0272	2.57E-06	11775	GCST90274801	Interleukin-17A levels	TRUE	reported	2	1	TRUE
rs77595989	T	G	T	G	0.1696	0.0054	0.9648	0.9679	FALSE	FALSE	FALSE	ieu-b-7	12	118130693	0.064	468692	0.933	Parkinson's disease || id:ieu-b-7	Parkinson's disease	Parkinson's disease || ||	TRUE	igd	12	118130693	0.0371	4.84E-06	11767	GCST90274801	Interleukin-17A levels	TRUE	reported	2	1	TRUE
rs79982350	C	G	C	G	-0.1467	-0.0654	0.0555	0.0517	FALSE	TRUE	FALSE	ieu-b-7	9	31560030	0.0519	468692	0.2078	Parkinson's disease || id:ieu-b-7	Parkinson's disease	Parkinson's disease || ||	TRUE	igd	9	31560030	0.0295	6.60E-07	11336	GCST90274801	Interleukin-17A levels	TRUE	reported	2	1	TRUE
rs115455827	A	G	A	G	0.1447	0.0177	0.9489	0.958	FALSE	FALSE	FALSE	ieu-b-7	5	78787853	0.0477	482730	0.710799	Parkinson's disease || id:ieu-b-7	Parkinson's disease	Parkinson's disease || ||	TRUE	igd	5	78787853	0.0305	2.09E-06	11792	GCST90274761	Axin-1 levels	TRUE	reported	2	1	TRUE
rs117097664	A	C	A	C	0.2444	-0.049	0.0197	0.0201	FALSE	FALSE	FALSE	ieu-b-7	6	151334530	0.0991	467083	0.6208	Parkinson's disease || id:ieu-b-7	Parkinson's disease	Parkinson's disease || ||	TRUE	igd	6	151334530	0.0522	2.84E-06	11345	GCST90274761	Axin-1 levels	TRUE	reported	2	1	TRUE
rs148317708	A	G	A	G	-0.212	-0.0419	0.0295	0.0339	FALSE	FALSE	FALSE	ieu-b-7	18	50513818	0.054	482730	0.4379	Parkinson's disease || id:ieu-b-7	Parkinson's disease	Parkinson's disease || ||	TRUE	igd	18	50513818	0.042	4.47E-07	10919	GCST90274761	Axin-1 levels	TRUE	reported	2	1	TRUE
rs2470622	A	G	A	G	-0.1229	0.0669	0.9127	0.9085	FALSE	FALSE	FALSE	ieu-b-7	8	102489704	0.0401	468692	0.0952007	Parkinson's disease || id:ieu-b-7	Parkinson's disease	Parkinson's disease || ||	TRUE	igd	8	102489704	0.0242	3.80E-07	11345	GCST90274761	Axin-1 levels	TRUE	reported	2	1	TRUE
rs2691530	T	C	T	C	-0.067	-0.005	0.5969	0.6108	FALSE	FALSE	FALSE	ieu-b-7	7	77960243	0.0229	468692	0.8278	Parkinson's disease || id:ieu-b-7	Parkinson's disease	Parkinson's disease || ||	TRUE	igd	7	77960243	0.0133	4.71E-07	11793	GCST90274761	Axin-1 levels	TRUE	reported	2	1	TRUE
rs2712427	A	G	A	G	0.0626	0.0128	0.4935	0.4988	FALSE	FALSE	FALSE	ieu-b-7	3	128431622	0.0215	470485	0.552901	Parkinson's disease || id:ieu-b-7	Parkinson's disease	Parkinson's disease || ||	TRUE	igd	3	128431622	0.0134	2.99E-06	11345	GCST90274761	Axin-1 levels	TRUE	reported	2	1	TRUE
rs428324	T	C	T	C	0.0692	-0.0263	0.6047	0.5985	FALSE	FALSE	FALSE	ieu-b-7	18	77253338	0.0238	27693	0.2691	Parkinson's disease || id:ieu-b-7	Parkinson's disease	Parkinson's disease || ||	TRUE	igd	18	77253338	0.0148	2.93E-06	10281	GCST90274761	Axin-1 levels	TRUE	reported	2	1	TRUE
rs7171268	T	C	T	C	0.1554	-0.064	0.9514	0.9486	FALSE	FALSE	FALSE	ieu-b-7	15	81221771	0.0539	468692	0.2346	Parkinson's disease || id:ieu-b-7	Parkinson's disease	Parkinson's disease || ||	TRUE	igd	15	81221771	0.0329	2.32E-06	11345	GCST90274761	Axin-1 levels	TRUE	reported	2	1	TRUE
rs11547311	T	C	T	C	0.1285	0.0576	0.0649	0.0746	FALSE	FALSE	FALSE	ieu-b-7	16	2222286	0.0457	27693	0.208	Parkinson's disease || id:ieu-b-7	Parkinson's disease	Parkinson's disease || ||	TRUE	igd	16	2222286	0.0272	2.31E-06	13232	GCST90274783	C-X-C motif chemokine 6 levels	TRUE	reported	2	1	TRUE
rs12075	A	G	A	G	0.0816	8.00E-04	0.5554	0.5849	FALSE	FALSE	FALSE	ieu-b-7	1	159175354	0.0171	482730	0.9634	Parkinson's disease || id:ieu-b-7	Parkinson's disease	Parkinson's disease || ||	TRUE	igd	1	159175354	0.0115	1.29E-12	14741	GCST90274783	C-X-C motif chemokine 6 levels	TRUE	reported	2	1	TRUE
rs182381042	A	G	A	G	-0.3831	-0.1158	0.0074	0.0059	FALSE	FALSE	FALSE	ieu-b-7	8	93838957	0.2485	11167	0.6414	Parkinson's disease || id:ieu-b-7	Parkinson's disease	Parkinson's disease || ||	TRUE	igd	8	93838957	0.0799	1.63E-06	12935	GCST90274783	C-X-C motif chemokine 6 levels	TRUE	reported	2	1	TRUE
rs2886969	T	C	T	C	-0.1069	0.0192	0.7516	0.7613	FALSE	FALSE	FALSE	ieu-b-7	4	74763057	0.0259	468692	0.4593	Parkinson's disease || id:ieu-b-7	Parkinson's disease	Parkinson's disease || ||	TRUE	igd	4	74763057	0.0135	2.40E-15	14743	GCST90274783	C-X-C motif chemokine 6 levels	TRUE	reported	2	1	TRUE
rs3184504	T	C	T	C	0.0679	0.0046	0.4766	0.4854	FALSE	FALSE	FALSE	ieu-b-7	12	111884608	0.0167	482730	0.7826	Parkinson's disease || id:ieu-b-7	Parkinson's disease	Parkinson's disease || ||	TRUE	igd	12	111884608	0.0131	2.18E-07	11793	GCST90274783	C-X-C motif chemokine 6 levels	TRUE	reported	2	1	TRUE
rs34080302	T	G	T	G	0.0605	0.0573	0.715	0.7376	FALSE	FALSE	FALSE	ieu-b-7	14	89402542	0.0258	468692	0.0261198	Parkinson's disease || id:ieu-b-7	Parkinson's disease	Parkinson's disease || ||	TRUE	igd	14	89402542	0.0131	3.87E-06	14296	GCST90274783	C-X-C motif chemokine 6 levels	TRUE	reported	2	1	TRUE
rs35096759	T	C	T	C	0.2109	-0.0919	0.0308	0.0327	FALSE	FALSE	FALSE	ieu-b-7	4	75172482	0.0789	468692	0.2442	Parkinson's disease || id:ieu-b-7	Parkinson's disease	Parkinson's disease || ||	TRUE	igd	4	75172482	0.0427	7.85E-07	14296	GCST90274783	C-X-C motif chemokine 6 levels	TRUE	reported	2	1	TRUE
rs574432935	A	T	A	T	0.3432	-0.279	0.9894	0.9916	FALSE	TRUE	FALSE	ieu-b-7	10	35485924	0.2262	11518	0.2174	Parkinson's disease || id:ieu-b-7	Parkinson's disease	Parkinson's disease || ||	TRUE	igd	10	35485924	0.0692	7.07E-07	12778	GCST90274783	C-X-C motif chemokine 6 levels	TRUE	reported	2	1	TRUE
rs79640485	T	C	T	C	-0.2245	0.1516	0.0228	0.0173	FALSE	FALSE	FALSE	ieu-b-7	4	74602553	0.0884	468692	0.0861509	Parkinson's disease || id:ieu-b-7	Parkinson's disease	Parkinson's disease || ||	TRUE	igd	4	74602553	0.0459	1.00E-06	14744	GCST90274783	C-X-C motif chemokine 6 levels	TRUE	reported	2	1	TRUE
rs115890206	A	G	A	G	0.232	-0.0092	0.9786	0.9792	FALSE	FALSE	FALSE	ieu-b-7	2	171243489	0.083	468692	0.9118	Parkinson's disease || id:ieu-b-7	Parkinson's disease	Parkinson's disease || ||	TRUE	igd	2	171243489	0.0502	3.81E-06	10403	GCST90274811	Interleukin-2 receptor subunit beta levels	TRUE	reported	2	1	TRUE
rs116007066	A	G	A	G	-0.2101	-0.0232	0.025	0.0239	FALSE	FALSE	FALSE	ieu-b-7	4	136755243	0.074	468692	0.7538	Parkinson's disease || id:ieu-b-7	Parkinson's disease	Parkinson's disease || ||	TRUE	igd	4	136755243	0.0441	1.90E-06	10295	GCST90274811	Interleukin-2 receptor subunit beta levels	TRUE	reported	2	1	TRUE
rs11630708	T	C	T	C	-0.2102	-0.0783	0.9766	0.9799	FALSE	FALSE	FALSE	ieu-b-7	15	84665328	0.0635	482730	0.2178	Parkinson's disease || id:ieu-b-7	Parkinson's disease	Parkinson's disease || ||	TRUE	igd	15	84665328	0.0443	2.09E-06	11788	GCST90274811	Interleukin-2 receptor subunit beta levels	TRUE	reported	2	1	TRUE
rs117538197	T	C	T	C	0.1213	-0.001	0.0695	0.0665	FALSE	FALSE	FALSE	ieu-b-7	17	4507431	0.0427	482730	0.9809	Parkinson's disease || id:ieu-b-7	Parkinson's disease	Parkinson's disease || ||	TRUE	igd	17	4507431	0.0261	3.36E-06	11774	GCST90274811	Interleukin-2 receptor subunit beta levels	TRUE	reported	2	1	TRUE
rs141460846	T	C	T	C	-0.2471	0.1397	0.9783	0.9799	FALSE	FALSE	FALSE	ieu-b-7	11	40470032	0.0915	468692	0.1267	Parkinson's disease || id:ieu-b-7	Parkinson's disease	Parkinson's disease || ||	TRUE	igd	11	40470032	0.0535	3.86E-06	11304	GCST90274811	Interleukin-2 receptor subunit beta levels	TRUE	reported	2	1	TRUE
rs1472270	C	G	C	G	0.0704	-0.0253	0.346	0.3481	FALSE	TRUE	FALSE	ieu-b-7	7	98121843	0.024	468692	0.2917	Parkinson's disease || id:ieu-b-7	Parkinson's disease	Parkinson's disease || ||	TRUE	igd	7	98121843	0.0144	1.01E-06	11344	GCST90274811	Interleukin-2 receptor subunit beta levels	TRUE	reported	2	1	TRUE
rs17549820	T	C	T	C	0.0631	-0.0128	0.5622	0.5767	FALSE	FALSE	FALSE	ieu-b-7	4	108118301	0.0199	27693	0.5188	Parkinson's disease || id:ieu-b-7	Parkinson's disease	Parkinson's disease || ||	TRUE	igd	4	108118301	0.0129	1.00E-06	11791	GCST90274811	Interleukin-2 receptor subunit beta levels	TRUE	reported	2	1	TRUE
rs2157876	T	G	T	G	-0.1133	-0.0634	0.0879	0.0848	FALSE	FALSE	FALSE	ieu-b-7	12	111592380	0.0413	468692	0.1251	Parkinson's disease || id:ieu-b-7	Parkinson's disease	Parkinson's disease || ||	TRUE	igd	12	111592380	0.0239	2.13E-06	11343	GCST90274811	Interleukin-2 receptor subunit beta levels	TRUE	reported	2	1	TRUE
rs34246740	T	C	T	C	-0.0721	-0.0512	0.2619	0.2379	FALSE	FALSE	FALSE	ieu-b-7	11	36198233	0.0319	13655	0.1088	Parkinson's disease || id:ieu-b-7	Parkinson's disease	Parkinson's disease || ||	TRUE	igd	11	36198233	0.0156	3.80E-06	11344	GCST90274811	Interleukin-2 receptor subunit beta levels	TRUE	reported	2	1	TRUE
rs9321271	A	C	A	C	-0.157	0.038	0.9549	0.9524	FALSE	FALSE	FALSE	ieu-b-7	6	131393771	0.0548	468692	0.4879	Parkinson's disease || id:ieu-b-7	Parkinson's disease	Parkinson's disease || ||	TRUE	igd	6	131393771	0.0325	1.36E-06	11779	GCST90274811	Interleukin-2 receptor subunit beta levels	TRUE	reported	2	1	TRUE
rs9921181	A	G	A	G	-0.0606	0.0043	0.4465	0.4556	FALSE	FALSE	FALSE	ieu-b-7	16	80775714	0.0226	468692	0.8495	Parkinson's disease || id:ieu-b-7	Parkinson's disease	Parkinson's disease || ||	TRUE	igd	16	80775714	0.0128	2.20E-06	11786	GCST90274811	Interleukin-2 receptor subunit beta levels	TRUE	reported	2	1	TRUE
rs115938660	T	C	T	C	-0.2181	0.0161	0.0215	0.0148	FALSE	FALSE	FALSE	ieu-b-7	5	110784241	0.1036	468692	0.8768	Parkinson's disease || id:ieu-b-7	Parkinson's disease	Parkinson's disease || ||	TRUE	igd	5	110784241	0.0467	3.01E-06	11770	GCST90274820	Leukemia inhibitory factor receptor levels	TRUE	reported	2	1	TRUE
rs117117000	A	G	A	G	0.1586	-0.0701	0.961	0.9627	FALSE	FALSE	FALSE	ieu-b-7	8	119917062	0.0654	468692	0.2835	Parkinson's disease || id:ieu-b-7	Parkinson's disease	Parkinson's disease || ||	TRUE	igd	8	119917062	0.0333	1.91E-06	11784	GCST90274820	Leukemia inhibitory factor receptor levels	TRUE	reported	2	1	TRUE
rs12754806	A	G	A	G	0.0563	0.0402	0.4817	0.4731	FALSE	FALSE	FALSE	ieu-b-7	1	238821453	0.0223	468692	0.0712492	Parkinson's disease || id:ieu-b-7	Parkinson's disease	Parkinson's disease || ||	TRUE	igd	1	238821453	0.0122	3.94E-06	11768	GCST90274820	Leukemia inhibitory factor receptor levels	TRUE	reported	2	1	TRUE
rs141933232	A	G	A	G	-0.2724	0.1747	0.0169	0.0154	FALSE	FALSE	FALSE	ieu-b-7	17	36964094	0.0831	480593	0.0354903	Parkinson's disease || id:ieu-b-7	Parkinson's disease	Parkinson's disease || ||	TRUE	igd	17	36964094	0.0546	6.07E-07	11724	GCST90274820	Leukemia inhibitory factor receptor levels	TRUE	reported	2	1	TRUE
rs147006060	A	G	A	G	-0.2602	-0.1476	0.0179	0.0126	FALSE	FALSE	FALSE	ieu-b-7	21	43780807	0.1355	25028	0.276	Parkinson's disease || id:ieu-b-7	Parkinson's disease	Parkinson's disease || ||	TRUE	igd	21	43780807	0.0566	4.28E-06	11775	GCST90274820	Leukemia inhibitory factor receptor levels	TRUE	reported	2	1	TRUE
rs1690678	A	C	A	C	0.0904	-0.017	0.1109	0.1173	FALSE	FALSE	FALSE	ieu-b-7	10	27930818	0.0344	468692	0.62	Parkinson's disease || id:ieu-b-7	Parkinson's disease	Parkinson's disease || ||	TRUE	igd	10	27930818	0.0192	2.50E-06	11784	GCST90274820	Leukemia inhibitory factor receptor levels	TRUE	reported	2	1	TRUE
rs2289779	T	G	T	G	0.0788	-0.0109	0.5419	0.5437	FALSE	FALSE	FALSE	ieu-b-7	5	38527228	0.0226	468692	0.6294	Parkinson's disease || id:ieu-b-7	Parkinson's disease	Parkinson's disease || ||	TRUE	igd	5	38527228	0.0134	4.09E-09	11336	GCST90274820	Leukemia inhibitory factor receptor levels	TRUE	reported	2	1	TRUE
rs41307428	T	C	T	C	0.2027	0.0344	0.067	0.0429	FALSE	FALSE	FALSE	ieu-b-7	9	136336804	0.0593	480593	0.5623	Parkinson's disease || id:ieu-b-7	Parkinson's disease	Parkinson's disease || ||	TRUE	igd	9	136336804	0.0299	1.21E-11	11774	GCST90274820	Leukemia inhibitory factor receptor levels	TRUE	reported	2	1	TRUE
rs4937122	T	G	T	G	0.1262	0.0091	0.9129	0.9238	FALSE	FALSE	FALSE	ieu-b-7	11	126228659	0.0365	482730	0.8037	Parkinson's disease || id:ieu-b-7	Parkinson's disease	Parkinson's disease || ||	TRUE	igd	11	126228659	0.0248	3.61E-07	11336	GCST90274820	Leukemia inhibitory factor receptor levels	TRUE	reported	2	1	TRUE
rs6002001	A	G	A	G	0.6489	0.0359	0.0043	0.0111	FALSE	FALSE	FALSE	ieu-b-7	22	41054967	0.1073	22059	0.737999	Parkinson's disease || id:ieu-b-7	Parkinson's disease	Parkinson's disease || ||	TRUE	igd	22	41054967	0.1417	4.66E-06	6861	GCST90274820	Leukemia inhibitory factor receptor levels	TRUE	reported	2	1	TRUE
rs62258077	T	C	T	C	-0.063	-0.0623	0.6603	0.6104	FALSE	FALSE	FALSE	ieu-b-7	3	58363371	0.0174	482730	0.000340698	Parkinson's disease || id:ieu-b-7	Parkinson's disease	Parkinson's disease || ||	TRUE	igd	3	58363371	0.013	1.26E-06	11762	GCST90274820	Leukemia inhibitory factor receptor levels	TRUE	reported	2	1	TRUE
rs72730728	A	T	A	T	0.1414	0.0144	0.9403	0.9516	FALSE	TRUE	FALSE	ieu-b-7	5	36424241	0.0582	468692	0.805	Parkinson's disease || id:ieu-b-7	Parkinson's disease	Parkinson's disease || ||	TRUE	igd	5	36424241	0.0302	2.84E-06	11336	GCST90274820	Leukemia inhibitory factor receptor levels	TRUE	reported	2	1	TRUE
rs72837682	T	C	T	C	-0.08	-0.026	0.7807	0.8006	FALSE	FALSE	FALSE	ieu-b-7	17	7063650	0.026	482730	0.3188	Parkinson's disease || id:ieu-b-7	Parkinson's disease	Parkinson's disease || ||	TRUE	igd	17	7063650	0.0172	3.30E-06	11336	GCST90274820	Leukemia inhibitory factor receptor levels	TRUE	reported	2	1	TRUE
rs73157388	T	C	T	C	-0.1306	-0.0138	0.9229	0.9395	FALSE	FALSE	FALSE	ieu-b-7	7	79349730	0.0521	468692	0.7916	Parkinson's disease || id:ieu-b-7	Parkinson's disease	Parkinson's disease || ||	TRUE	igd	7	79349730	0.0285	4.60E-06	11336	GCST90274820	Leukemia inhibitory factor receptor levels	TRUE	reported	2	1	TRUE
rs9313148	C	G	C	G	-0.0824	-0.0132	0.1414	0.1475	FALSE	TRUE	FALSE	ieu-b-7	5	6378192	0.032	468692	0.6801	Parkinson's disease || id:ieu-b-7	Parkinson's disease	Parkinson's disease || ||	TRUE	igd	5	6378192	0.0173	1.91E-06	11777	GCST90274820	Leukemia inhibitory factor receptor levels	TRUE	reported	2	1	TRUE
rs11608349	A	T	A	T	-0.3084	0.0305	0.0168	0.0132	FALSE	TRUE	FALSE	ieu-b-7	12	68026044	0.1163	468692	0.7931	Parkinson's disease || id:ieu-b-7	Parkinson's disease	Parkinson's disease || ||	TRUE	igd	12	68026044	0.0661	3.08E-06	9362	GCST90274819	Leukemia inhibitory factor levels	TRUE	reported	2	1	TRUE
rs116794364	C	G	C	G	-0.3015	-0.0081	0.9851	0.9863	FALSE	TRUE	FALSE	ieu-b-7	2	224292526	0.1248	13655	0.948	Parkinson's disease || id:ieu-b-7	Parkinson's disease	Parkinson's disease || ||	TRUE	igd	2	224292526	0.0631	1.77E-06	10858	GCST90274819	Leukemia inhibitory factor levels	TRUE	reported	2	1	TRUE
rs11883375	A	G	A	G	-0.1011	0.055	0.1385	0.1467	FALSE	FALSE	FALSE	ieu-b-7	19	54851842	0.0339	468692	0.1046	Parkinson's disease || id:ieu-b-7	Parkinson's disease	Parkinson's disease || ||	TRUE	igd	19	54851842	0.0197	2.87E-07	11776	GCST90274819	Leukemia inhibitory factor levels	TRUE	reported	2	1	TRUE
rs145344087	C	G	C	G	0.2548	-0.0016	0.021	0.0187	FALSE	TRUE	FALSE	ieu-b-7	3	58954742	0.0967	468692	0.9871	Parkinson's disease || id:ieu-b-7	Parkinson's disease	Parkinson's disease || ||	TRUE	igd	3	58954742	0.0556	4.59E-06	10281	GCST90274819	Leukemia inhibitory factor levels	TRUE	reported	2	1	TRUE
rs234592	A	G	A	G	-0.0635	-0.0356	0.5456	0.5333	FALSE	FALSE	FALSE	ieu-b-7	14	97087097	0.0226	468692	0.1158	Parkinson's disease || id:ieu-b-7	Parkinson's disease	Parkinson's disease || ||	TRUE	igd	14	97087097	0.0136	3.02E-06	11345	GCST90274819	Leukemia inhibitory factor levels	TRUE	reported	2	1	TRUE
rs332426	A	G	A	G	0.112	0.0789	0.0899	0.1097	FALSE	FALSE	FALSE	ieu-b-7	19	6801966	0.0374	468692	0.0346601	Parkinson's disease || id:ieu-b-7	Parkinson's disease	Parkinson's disease || ||	TRUE	igd	19	6801966	0.0238	2.53E-06	11789	GCST90274819	Leukemia inhibitory factor levels	TRUE	reported	2	1	TRUE
rs7225483	T	G	T	G	0.0671	0.021	0.486	0.492	FALSE	FALSE	FALSE	ieu-b-7	17	28341679	0.0168	482730	0.2125	Parkinson's disease || id:ieu-b-7	Parkinson's disease	Parkinson's disease || ||	TRUE	igd	17	28341679	0.0143	2.70E-06	9849	GCST90274819	Leukemia inhibitory factor levels	TRUE	reported	2	1	TRUE
rs74992559	A	G	A	G	0.1725	-0.0375	0.0351	0.034	FALSE	FALSE	FALSE	ieu-b-7	10	31490202	0.0642	468692	0.559899	Parkinson's disease || id:ieu-b-7	Parkinson's disease	Parkinson's disease || ||	TRUE	igd	10	31490202	0.0367	2.60E-06	11784	GCST90274819	Leukemia inhibitory factor levels	TRUE	reported	2	1	TRUE
rs80092539	A	T	A	T	0.0993	0.0547	0.8758	0.8643	FALSE	TRUE	FALSE	ieu-b-7	2	46125903	0.0337	468692	0.1047	Parkinson's disease || id:ieu-b-7	Parkinson's disease	Parkinson's disease || ||	TRUE	igd	2	46125903	0.0213	3.13E-06	11345	GCST90274819	Leukemia inhibitory factor levels	TRUE	reported	2	1	TRUE
rs825264	A	G	A	G	-0.2119	-1.00E-04	0.0321	0.023	FALSE	FALSE	FALSE	ieu-b-7	2	222585468	0.0646	482730	0.9982	Parkinson's disease || id:ieu-b-7	Parkinson's disease	Parkinson's disease || ||	TRUE	igd	2	222585468	0.0453	2.90E-06	10291	GCST90274819	Leukemia inhibitory factor levels	TRUE	reported	2	1	TRUE
rs11622090	T	C	T	C	-0.0588	0.0443	0.3206	0.3238	FALSE	FALSE	FALSE	ieu-b-7	14	93329692	0.021	482730	0.03503	Parkinson's disease || id:ieu-b-7	Parkinson's disease	Parkinson's disease || ||	TRUE	igd	14	93329692	0.0128	4.35E-06	13236	GCST90274773	T-cell surface glycoprotein CD5 levels	TRUE	reported	2	1	TRUE
rs117276991	A	G	A	G	-0.1261	0.0352	0.0751	0.0714	FALSE	FALSE	FALSE	ieu-b-7	10	6251691	0.0482	468692	0.4656	Parkinson's disease || id:ieu-b-7	Parkinson's disease	Parkinson's disease || ||	TRUE	igd	10	6251691	0.0256	8.40E-07	14287	GCST90274773	T-cell surface glycoprotein CD5 levels	TRUE	reported	2	1	TRUE
rs117516652	A	G	A	G	0.2374	0.1644	0.9826	0.9832	FALSE	FALSE	FALSE	ieu-b-7	13	39003323	0.0913	468692	0.0718505	Parkinson's disease || id:ieu-b-7	Parkinson's disease	Parkinson's disease || ||	TRUE	igd	13	39003323	0.0476	6.12E-07	14248	GCST90274773	T-cell surface glycoprotein CD5 levels	TRUE	reported	2	1	TRUE
rs12416520	A	G	A	G	-0.0629	0.0709	0.7492	0.7486	FALSE	FALSE	FALSE	ieu-b-7	10	71211945	0.0256	468692	0.00553694	Parkinson's disease || id:ieu-b-7	Parkinson's disease	Parkinson's disease || ||	TRUE	igd	10	71211945	0.0132	1.89E-06	14709	GCST90274773	T-cell surface glycoprotein CD5 levels	TRUE	reported	2	1	TRUE
rs1259355	A	G	A	G	0.0569	0.0202	0.4361	0.4432	FALSE	FALSE	FALSE	ieu-b-7	12	31688535	0.0179	482730	0.2602	Parkinson's disease || id:ieu-b-7	Parkinson's disease	Parkinson's disease || ||	TRUE	igd	12	31688535	0.0119	1.74E-06	14287	GCST90274773	T-cell surface glycoprotein CD5 levels	TRUE	reported	2	1	TRUE
rs17345759	A	C	A	C	-0.1134	0.0022	0.9301	0.9368	FALSE	FALSE	FALSE	ieu-b-7	7	97499410	0.0478	468692	0.9628	Parkinson's disease || id:ieu-b-7	Parkinson's disease	Parkinson's disease || ||	TRUE	igd	7	97499410	0.0245	3.68E-06	14287	GCST90274773	T-cell surface glycoprotein CD5 levels	TRUE	reported	2	1	TRUE
rs17769062	T	C	T	C	0.1638	0.0049	0.9589	0.9561	FALSE	FALSE	FALSE	ieu-b-7	9	27496604	0.0425	482730	0.9076	Parkinson's disease || id:ieu-b-7	Parkinson's disease	Parkinson's disease || ||	TRUE	igd	9	27496604	0.0334	9.38E-07	14287	GCST90274773	T-cell surface glycoprotein CD5 levels	TRUE	reported	2	1	TRUE
rs192582121	A	T	A	T	-0.4169	-0.3936	0.9916	0.9916	FALSE	TRUE	FALSE	ieu-b-7	9	105614669	0.1806	11518	0.0292799	Parkinson's disease || id:ieu-b-7	Parkinson's disease	Parkinson's disease || ||	TRUE	igd	9	105614669	0.0806	2.31E-07	11438	GCST90274773	T-cell surface glycoprotein CD5 levels	TRUE	reported	2	1	TRUE
rs192582121	A	T	A	T	-0.4169	-0.3936	0.9916	0.9916	FALSE	TRUE	FALSE	ieu-b-7	9	105614669	0.1806	11518	0.0292799	Parkinson's disease || id:ieu-b-7	Parkinson's disease	Parkinson's disease || ||	TRUE	igd	9	105614669	0.0806	2.31E-07	11438	GCST90274773	T-cell surface glycoprotein CD5 levels	TRUE	reported	2	2	TRUE
rs2237450	T	C	T	C	0.0623	-0.0071	0.6389	0.6193	FALSE	FALSE	FALSE	ieu-b-7	7	50716017	0.0202	482730	0.727301	Parkinson's disease || id:ieu-b-7	Parkinson's disease	Parkinson's disease || ||	TRUE	igd	7	50716017	0.0124	5.06E-07	14287	GCST90274773	T-cell surface glycoprotein CD5 levels	TRUE	reported	2	1	TRUE
rs3104373	T	C	T	C	0.0973	-0.0191	0.1469	0.1308	FALSE	FALSE	FALSE	ieu-b-7	6	32600375	0.0286	480593	0.5038	Parkinson's disease || id:ieu-b-7	Parkinson's disease	Parkinson's disease || ||	TRUE	igd	6	32600375	0.0165	3.70E-09	14735	GCST90274773	T-cell surface glycoprotein CD5 levels	TRUE	reported	2	1	TRUE
rs3184504	T	C	T	C	0.1427	0.0046	0.4764	0.4854	FALSE	FALSE	FALSE	ieu-b-7	12	111884608	0.0167	482730	0.7826	Parkinson's disease || id:ieu-b-7	Parkinson's disease	Parkinson's disease || ||	TRUE	igd	12	111884608	0.0128	7.29E-29	11784	GCST90274773	T-cell surface glycoprotein CD5 levels	TRUE	reported	2	1	TRUE
rs4073745	A	G	A	G	-0.0683	0.0282	0.7003	0.6922	FALSE	FALSE	FALSE	ieu-b-7	5	176733341	0.02	482730	0.1581	Parkinson's disease || id:ieu-b-7	Parkinson's disease	Parkinson's disease || ||	TRUE	igd	5	176733341	0.0131	1.85E-07	14287	GCST90274773	T-cell surface glycoprotein CD5 levels	TRUE	reported	2	1	TRUE
rs4893	A	G	A	G	0.1471	0.0487	0.9627	0.9585	FALSE	FALSE	FALSE	ieu-b-7	19	48833608	0.0436	482730	0.2638	Parkinson's disease || id:ieu-b-7	Parkinson's disease	Parkinson's disease || ||	TRUE	igd	19	48833608	0.0313	2.61E-06	14735	GCST90274773	T-cell surface glycoprotein CD5 levels	TRUE	reported	2	1	TRUE
rs4939490	C	G	C	G	0.1083	-8.00E-04	0.6328	0.5926	FALSE	TRUE	FALSE	ieu-b-7	11	60793651	0.0173	482730	0.9649	Parkinson's disease || id:ieu-b-7	Parkinson's disease	Parkinson's disease || ||	TRUE	igd	11	60793651	0.012	1.80E-19	14735	GCST90274773	T-cell surface glycoprotein CD5 levels	TRUE	reported	2	1	TRUE
rs60562286	A	T	A	T	-0.1681	-0.173	0.0327	0.0301	FALSE	TRUE	FALSE	ieu-b-7	10	114454187	0.0679	468692	0.01087	Parkinson's disease || id:ieu-b-7	Parkinson's disease	Parkinson's disease || ||	TRUE	igd	10	114454187	0.0352	1.79E-06	14726	GCST90274773	T-cell surface glycoprotein CD5 levels	TRUE	reported	2	1	TRUE
rs61747728	T	C	T	C	0.1841	-0.0339	0.0399	0.0362	FALSE	FALSE	FALSE	ieu-b-7	1	179526214	0.0489	480593	0.4877	Parkinson's disease || id:ieu-b-7	Parkinson's disease	Parkinson's disease || ||	TRUE	igd	1	179526214	0.0313	4.06E-09	14287	GCST90274773	T-cell surface glycoprotein CD5 levels	TRUE	reported	2	1	TRUE
rs61768480	A	G	A	G	0.0695	0.0294	0.2776	0.2617	FALSE	FALSE	FALSE	ieu-b-7	1	1103150	0.0328	14654	0.3702	Parkinson's disease || id:ieu-b-7	Parkinson's disease	Parkinson's disease || ||	TRUE	igd	1	1103150	0.0147	2.27E-06	13670	GCST90274773	T-cell surface glycoprotein CD5 levels	TRUE	reported	2	1	TRUE
rs7242462	A	G	A	G	-0.1199	0.0039	0.8853	0.8927	FALSE	FALSE	FALSE	ieu-b-7	18	45545720	0.0369	468692	0.9151	Parkinson's disease || id:ieu-b-7	Parkinson's disease	Parkinson's disease || ||	TRUE	igd	18	45545720	0.0187	1.44E-10	14287	GCST90274773	T-cell surface glycoprotein CD5 levels	TRUE	reported	2	1	TRUE
rs72821405	T	C	T	C	-0.1014	0.0117	0.0833	0.091	FALSE	FALSE	FALSE	ieu-b-7	6	4714797	0.0398	468692	0.769501	Parkinson's disease || id:ieu-b-7	Parkinson's disease	Parkinson's disease || ||	TRUE	igd	6	4714797	0.0217	2.97E-06	14727	GCST90274773	T-cell surface glycoprotein CD5 levels	TRUE	reported	2	1	TRUE
rs11639226	A	C	A	C	0.0615	0.0511	0.4782	0.4984	FALSE	FALSE	FALSE	ieu-b-7	15	91387220	0.0298	13655	0.0865905	Parkinson's disease || id:ieu-b-7	Parkinson's disease	Parkinson's disease || ||	TRUE	igd	15	91387220	0.0133	3.76E-06	14285	GCST90274821	Monocyte chemoattractant protein-1 levels	TRUE	reported	2	1	TRUE
rs117265389	C	G	C	G	0.1734	-0.1044	0.0256	0.0244	FALSE	TRUE	FALSE	ieu-b-7	16	4938452	0.0584	482730	0.0736004	Parkinson's disease || id:ieu-b-7	Parkinson's disease	Parkinson's disease || ||	TRUE	igd	16	4938452	0.0377	4.24E-06	14733	GCST90274821	Monocyte chemoattractant protein-1 levels	TRUE	reported	2	1	TRUE
rs117317477	T	G	T	G	-0.3227	-0.0512	0.0125	0.0229	FALSE	FALSE	FALSE	ieu-b-7	22	21921920	0.1501	11518	0.733301	Parkinson's disease || id:ieu-b-7	Parkinson's disease	Parkinson's disease || ||	TRUE	igd	22	21921920	0.0704	4.57E-06	11725	GCST90274821	Monocyte chemoattractant protein-1 levels	TRUE	reported	2	1	TRUE
rs117510656	T	C	T	C	-0.2587	-0.1345	0.9806	0.9884	FALSE	FALSE	FALSE	ieu-b-7	11	87277670	0.2036	11518	0.5088	Parkinson's disease || id:ieu-b-7	Parkinson's disease	Parkinson's disease || ||	TRUE	igd	11	87277670	0.0562	4.16E-06	14285	GCST90274821	Monocyte chemoattractant protein-1 levels	TRUE	reported	2	1	TRUE
rs11870164	T	C	T	C	0.0751	0.016	0.2772	0.2558	FALSE	FALSE	FALSE	ieu-b-7	17	32567679	0.0214	482730	0.453	Parkinson's disease || id:ieu-b-7	Parkinson's disease	Parkinson's disease || ||	TRUE	igd	17	32567679	0.013	7.61E-09	14733	GCST90274821	Monocyte chemoattractant protein-1 levels	TRUE	reported	2	1	TRUE
rs12075	A	G	A	G	0.1694	8.00E-04	0.5552	0.5849	FALSE	FALSE	FALSE	ieu-b-7	1	159175354	0.0171	482730	0.9634	Parkinson's disease || id:ieu-b-7	Parkinson's disease	Parkinson's disease || ||	TRUE	igd	1	159175354	0.0113	8.39E-51	14730	GCST90274821	Monocyte chemoattractant protein-1 levels	TRUE	reported	2	1	TRUE
rs12133241	T	G	T	G	0.0728	-0.0244	0.8345	0.8413	FALSE	FALSE	FALSE	ieu-b-7	1	14260220	0.0302	468692	0.4191	Parkinson's disease || id:ieu-b-7	Parkinson's disease	Parkinson's disease || ||	TRUE	igd	1	14260220	0.0157	3.54E-06	14713	GCST90274821	Monocyte chemoattractant protein-1 levels	TRUE	reported	2	1	TRUE
rs12367122	A	G	A	G	0.0739	-0.0447	0.1756	0.1744	FALSE	FALSE	FALSE	ieu-b-7	12	30998369	0.03	468692	0.1359	Parkinson's disease || id:ieu-b-7	Parkinson's disease	Parkinson's disease || ||	TRUE	igd	12	30998369	0.0159	3.35E-06	14284	GCST90274821	Monocyte chemoattractant protein-1 levels	TRUE	reported	2	1	TRUE
rs146186562	T	G	T	G	-0.2293	-0.0394	0.9789	0.9823	FALSE	FALSE	FALSE	ieu-b-7	6	20408729	0.0892	468692	0.6583	Parkinson's disease || id:ieu-b-7	Parkinson's disease	Parkinson's disease || ||	TRUE	igd	6	20408729	0.0497	3.96E-06	14285	GCST90274821	Monocyte chemoattractant protein-1 levels	TRUE	reported	2	1	TRUE
rs146186562	T	G	T	G	-0.2293	-0.0394	0.9789	0.9823	FALSE	FALSE	FALSE	ieu-b-7	6	20408729	0.0892	468692	0.6583	Parkinson's disease || id:ieu-b-7	Parkinson's disease	Parkinson's disease || ||	TRUE	igd	6	20408729	0.0497	3.96E-06	14285	GCST90274821	Monocyte chemoattractant protein-1 levels	TRUE	reported	2	2	TRUE
rs148307902	A	G	A	G	0.2553	-0.038	0.0243	0.0161	FALSE	FALSE	FALSE	ieu-b-7	5	2885014	0.1171	13655	0.745799	Parkinson's disease || id:ieu-b-7	Parkinson's disease	Parkinson's disease || ||	TRUE	igd	5	2885014	0.0538	2.08E-06	13798	GCST90274821	Monocyte chemoattractant protein-1 levels	TRUE	reported	2	1	TRUE
rs149604038	C	G	C	G	-0.2813	-0.0075	0.9851	0.9868	FALSE	TRUE	FALSE	ieu-b-7	3	185463545	0.1049	468692	0.9432	Parkinson's disease || id:ieu-b-7	Parkinson's disease	Parkinson's disease || ||	TRUE	igd	3	185463545	0.0556	4.21E-07	13798	GCST90274821	Monocyte chemoattractant protein-1 levels	TRUE	reported	2	1	TRUE
rs181998213	T	C	T	C	0.3723	0.3117	0.9872	0.9797	FALSE	FALSE	FALSE	ieu-b-7	3	46519788	0.191	13839	0.1027	Parkinson's disease || id:ieu-b-7	Parkinson's disease	Parkinson's disease || ||	TRUE	igd	3	46519788	0.0695	8.47E-08	14285	GCST90274821	Monocyte chemoattractant protein-1 levels	TRUE	reported	2	1	TRUE
rs182599222	A	T	A	T	-0.4028	0.1456	0.991	0.9818	FALSE	TRUE	FALSE	ieu-b-7	8	115072929	0.2019	11518	0.4709	Parkinson's disease || id:ieu-b-7	Parkinson's disease	Parkinson's disease || ||	TRUE	igd	8	115072929	0.0864	3.13E-06	11334	GCST90274821	Monocyte chemoattractant protein-1 levels	TRUE	reported	2	1	TRUE
rs207311	T	C	T	C	0.0579	-0.0273	0.6697	0.6847	FALSE	FALSE	FALSE	ieu-b-7	4	19075878	0.025	468692	0.2739	Parkinson's disease || id:ieu-b-7	Parkinson's disease	Parkinson's disease || ||	TRUE	igd	4	19075878	0.0126	4.32E-06	14285	GCST90274821	Monocyte chemoattractant protein-1 levels	TRUE	reported	2	1	TRUE
rs34292320	T	C	T	C	-0.0684	0.015	0.2742	0.2811	FALSE	FALSE	FALSE	ieu-b-7	13	43553825	0.0249	468692	0.5462	Parkinson's disease || id:ieu-b-7	Parkinson's disease	Parkinson's disease || ||	TRUE	igd	13	43553825	0.0134	3.32E-07	14285	GCST90274821	Monocyte chemoattractant protein-1 levels	TRUE	reported	2	1	TRUE
rs35728689	A	G	A	G	0.3004	0.0392	0.0959	0.0897	FALSE	FALSE	FALSE	ieu-b-7	3	46390228	0.0299	482730	0.1907	Parkinson's disease || id:ieu-b-7	Parkinson's disease	Parkinson's disease || ||	TRUE	igd	3	46390228	0.0198	5.44E-52	14732	GCST90274821	Monocyte chemoattractant protein-1 levels	TRUE	reported	2	1	TRUE
rs4682862	A	G	A	G	0.0576	0.0061	0.6154	0.5957	FALSE	FALSE	FALSE	ieu-b-7	3	42877413	0.0173	482730	0.724001	Parkinson's disease || id:ieu-b-7	Parkinson's disease	Parkinson's disease || ||	TRUE	igd	3	42877413	0.0122	2.34E-06	14285	GCST90274821	Monocyte chemoattractant protein-1 levels	TRUE	reported	2	1	TRUE
rs7619350	A	G	A	G	0.0986	-0.0467	0.118	0.1067	FALSE	FALSE	FALSE	ieu-b-7	3	132269435	0.0312	482730	0.134	Parkinson's disease || id:ieu-b-7	Parkinson's disease	Parkinson's disease || ||	TRUE	igd	3	132269435	0.0201	9.32E-07	11764	GCST90274821	Monocyte chemoattractant protein-1 levels	TRUE	reported	2	1	TRUE
rs77128226	T	C	T	C	-0.1063	-0.0013	0.0875	0.0774	FALSE	FALSE	FALSE	ieu-b-7	20	15213518	0.043	468692	0.9757	Parkinson's disease || id:ieu-b-7	Parkinson's disease	Parkinson's disease || ||	TRUE	igd	20	15213518	0.0218	1.08E-06	14285	GCST90274821	Monocyte chemoattractant protein-1 levels	TRUE	reported	2	1	TRUE
rs77344300	T	C	T	C	-0.1381	0.0511	0.0491	0.0453	FALSE	FALSE	FALSE	ieu-b-7	9	78838039	0.058	468692	0.378	Parkinson's disease || id:ieu-b-7	Parkinson's disease	Parkinson's disease || ||	TRUE	igd	9	78838039	0.0293	2.44E-06	14733	GCST90274821	Monocyte chemoattractant protein-1 levels	TRUE	reported	2	1	TRUE
rs79697698	T	C	T	C	-0.348	0.1884	0.0136	0.0264	FALSE	FALSE	FALSE	ieu-b-7	20	9086080	0.1555	11518	0.2257	Parkinson's disease || id:ieu-b-7	Parkinson's disease	Parkinson's disease || ||	TRUE	igd	20	9086080	0.0653	9.86E-08	13752	GCST90274821	Monocyte chemoattractant protein-1 levels	TRUE	reported	2	1	TRUE
rs9942602	T	C	T	C	0.0618	-0.0118	0.4922	0.4945	FALSE	FALSE	FALSE	ieu-b-7	7	17977054	0.0217	470485	0.5881	Parkinson's disease || id:ieu-b-7	Parkinson's disease	Parkinson's disease || ||	TRUE	igd	7	17977054	0.0117	1.28E-07	14728	GCST90274821	Monocyte chemoattractant protein-1 levels	TRUE	reported	2	1	TRUE
rs116963481	A	G	A	G	0.2805	-0.0583	0.9846	0.9864	FALSE	FALSE	FALSE	ieu-b-7	10	34284406	0.1072	468692	0.5865	Parkinson's disease || id:ieu-b-7	Parkinson's disease	Parkinson's disease || ||	TRUE	igd	10	34284406	0.0592	2.16E-06	11793	GCST90274813	Interleukin-4 levels	TRUE	reported	2	1	TRUE
rs11989681	A	G	A	G	0.0678	-0.009	0.5982	0.5892	FALSE	FALSE	FALSE	ieu-b-7	8	22649912	0.0222	471013	0.686	Parkinson's disease || id:ieu-b-7	Parkinson's disease	Parkinson's disease || ||	TRUE	igd	8	22649912	0.0136	6.19E-07	11345	GCST90274813	Interleukin-4 levels	TRUE	reported	2	1	TRUE
rs12641440	C	G	C	G	-0.1181	-0.016	0.9065	0.9293	FALSE	TRUE	FALSE	ieu-b-7	4	185529634	0.044	468692	0.716	Parkinson's disease || id:ieu-b-7	Parkinson's disease	Parkinson's disease || ||	TRUE	igd	4	185529634	0.025	2.31E-06	11345	GCST90274813	Interleukin-4 levels	TRUE	reported	2	1	TRUE
rs12900168	A	G	A	G	0.0716	0.0018	0.4842	0.5336	FALSE	FALSE	FALSE	ieu-b-7	15	79066932	0.0267	15976	0.9452	Parkinson's disease || id:ieu-b-7	Parkinson's disease	Parkinson's disease || ||	TRUE	igd	15	79066932	0.0152	2.47E-06	10471	GCST90274813	Interleukin-4 levels	TRUE	reported	2	1	TRUE
rs13418255	A	G	A	G	0.0701	0.0027	0.7233	0.7544	FALSE	FALSE	FALSE	ieu-b-7	2	107668175	0.0262	468692	0.9164	Parkinson's disease || id:ieu-b-7	Parkinson's disease	Parkinson's disease || ||	TRUE	igd	2	107668175	0.0153	4.61E-06	11345	GCST90274813	Interleukin-4 levels	TRUE	reported	2	1	TRUE
rs1490743	T	G	T	G	-0.1338	-0.0348	0.0752	0.0711	FALSE	FALSE	FALSE	ieu-b-7	9	117036047	0.04	482730	0.3844	Parkinson's disease || id:ieu-b-7	Parkinson's disease	Parkinson's disease || ||	TRUE	igd	9	117036047	0.0278	1.49E-06	10281	GCST90274813	Interleukin-4 levels	TRUE	reported	2	1	TRUE
rs2502347	T	C	T	C	-0.077	0.0376	0.2195	0.231	FALSE	FALSE	FALSE	ieu-b-7	1	243071390	0.0269	468692	0.1627	Parkinson's disease || id:ieu-b-7	Parkinson's disease	Parkinson's disease || ||	TRUE	igd	1	243071390	0.0167	4.01E-06	11345	GCST90274813	Interleukin-4 levels	TRUE	reported	2	1	TRUE
rs4876407	T	G	T	G	-0.1391	0.0845	0.9451	0.9502	FALSE	FALSE	FALSE	ieu-b-7	8	119274249	0.055	468692	0.124	Parkinson's disease || id:ieu-b-7	Parkinson's disease	Parkinson's disease || ||	TRUE	igd	8	119274249	0.0299	3.28E-06	11788	GCST90274813	Interleukin-4 levels	TRUE	reported	2	1	TRUE
rs75610895	T	C	T	C	-0.2354	8.00E-04	0.0253	0.0253	FALSE	FALSE	FALSE	ieu-b-7	10	6800809	0.0591	482730	0.9897	Parkinson's disease || id:ieu-b-7	Parkinson's disease	Parkinson's disease || ||	TRUE	igd	10	6800809	0.045	1.68E-07	11787	GCST90274813	Interleukin-4 levels	TRUE	reported	2	1	TRUE
rs117164089	T	C	T	C	-0.271	0.1151	0.014	0.0138	FALSE	FALSE	FALSE	ieu-b-7	19	43780396	0.1252	13655	0.358	Parkinson's disease || id:ieu-b-7	Parkinson's disease	Parkinson's disease || ||	TRUE	igd	19	43780396	0.0565	1.61E-06	13421	GCST90274762	beta-nerve growth factor levels	TRUE	reported	2	1	TRUE
rs12188775	T	G	T	G	0.1213	-0.1022	0.9435	0.9529	FALSE	FALSE	FALSE	ieu-b-7	5	132971762	0.0529	468692	0.0533802	Parkinson's disease || id:ieu-b-7	Parkinson's disease	Parkinson's disease || ||	TRUE	igd	5	132971762	0.0247	9.06E-07	14737	GCST90274762	beta-nerve growth factor levels	TRUE	reported	2	1	TRUE
rs12259196	A	G	A	G	-0.075	6.00E-04	0.1928	0.2035	FALSE	FALSE	FALSE	ieu-b-7	10	89839430	0.0279	468692	0.9837	Parkinson's disease || id:ieu-b-7	Parkinson's disease	Parkinson's disease || ||	TRUE	igd	10	89839430	0.0148	4.03E-07	13244	GCST90274762	beta-nerve growth factor levels	TRUE	reported	2	1	TRUE
rs12533747	A	G	A	G	0.1389	0.0406	0.0802	0.0429	FALSE	FALSE	FALSE	ieu-b-7	7	30944899	0.0617	468692	0.510301	Parkinson's disease || id:ieu-b-7	Parkinson's disease	Parkinson's disease || ||	TRUE	igd	7	30944899	0.0276	4.84E-07	14295	GCST90274762	beta-nerve growth factor levels	TRUE	reported	2	1	TRUE
rs12539643	C	G	C	G	0.1867	-0.0099	0.966	0.9695	FALSE	TRUE	FALSE	ieu-b-7	7	151019021	0.0722	468692	0.8909	Parkinson's disease || id:ieu-b-7	Parkinson's disease	Parkinson's disease || ||	TRUE	igd	7	151019021	0.0408	4.74E-06	11344	GCST90274762	beta-nerve growth factor levels	TRUE	reported	2	1	TRUE
rs13058191	C	G	C	G	-0.2164	-0.1969	0.0256	0.0191	FALSE	TRUE	FALSE	ieu-b-7	22	49775973	0.096	468692	0.0403302	Parkinson's disease || id:ieu-b-7	Parkinson's disease	Parkinson's disease || ||	TRUE	igd	22	49775973	0.0467	3.59E-06	14295	GCST90274762	beta-nerve growth factor levels	TRUE	reported	2	1	TRUE
rs140072192	A	G	A	G	0.2773	-0.265	0.0196	0.0182	FALSE	FALSE	FALSE	ieu-b-7	16	3327943	0.0985	470485	0.00710003	Parkinson's disease || id:ieu-b-7	Parkinson's disease	Parkinson's disease || ||	TRUE	igd	16	3327943	0.0602	4.10E-06	11925	GCST90274762	beta-nerve growth factor levels	TRUE	reported	2	1	TRUE
rs148834134	T	C	T	C	0.2541	0.0964	0.0235	0.0154	FALSE	FALSE	FALSE	ieu-b-7	21	43942626	0.1301	14654	0.4586	Parkinson's disease || id:ieu-b-7	Parkinson's disease	Parkinson's disease || ||	TRUE	igd	21	43942626	0.0556	4.87E-06	13421	GCST90274762	beta-nerve growth factor levels	TRUE	reported	2	1	TRUE
rs17647697	A	C	A	C	-0.1617	0.1241	0.9727	0.9773	FALSE	FALSE	FALSE	ieu-b-7	7	130302087	0.0748	480593	0.0970599	Parkinson's disease || id:ieu-b-7	Parkinson's disease	Parkinson's disease || ||	TRUE	igd	7	130302087	0.0352	4.35E-06	14741	GCST90274762	beta-nerve growth factor levels	TRUE	reported	2	1	TRUE
rs17689534	A	G	A	G	0.2208	-0.0798	0.0229	0.0181	FALSE	FALSE	FALSE	ieu-b-7	4	166807640	0.0924	467813	0.3877	Parkinson's disease || id:ieu-b-7	Parkinson's disease	Parkinson's disease || ||	TRUE	igd	4	166807640	0.0462	1.76E-06	13421	GCST90274762	beta-nerve growth factor levels	TRUE	reported	2	1	TRUE
rs1878359	A	G	A	G	0.0626	0.0156	0.719	0.7302	FALSE	FALSE	FALSE	ieu-b-7	8	122948812	0.0259	468692	0.5467	Parkinson's disease || id:ieu-b-7	Parkinson's disease	Parkinson's disease || ||	TRUE	igd	8	122948812	0.0126	6.76E-07	14740	GCST90274762	beta-nerve growth factor levels	TRUE	reported	2	1	TRUE
rs3128517	T	C	T	C	-0.0775	0.0154	0.4965	0.4933	FALSE	FALSE	FALSE	ieu-b-7	9	90362040	0.0223	27693	0.4896	Parkinson's disease || id:ieu-b-7	Parkinson's disease	Parkinson's disease || ||	TRUE	igd	9	90362040	0.0118	5.11E-11	14295	GCST90274762	beta-nerve growth factor levels	TRUE	reported	2	1	TRUE
rs34559191	T	C	T	C	0.0607	0.0158	0.3088	0.3056	FALSE	FALSE	FALSE	ieu-b-7	19	16434937	0.024	468692	0.51	Parkinson's disease || id:ieu-b-7	Parkinson's disease	Parkinson's disease || ||	TRUE	igd	19	16434937	0.0124	9.82E-07	13675	GCST90274762	beta-nerve growth factor levels	TRUE	reported	2	1	TRUE
rs397081	T	C	T	C	0.1203	0.0521	0.9514	0.9491	FALSE	FALSE	FALSE	ieu-b-7	6	32192617	0.0421	480593	0.2159	Parkinson's disease || id:ieu-b-7	Parkinson's disease	Parkinson's disease || ||	TRUE	igd	6	32192617	0.0262	4.40E-06	14743	GCST90274762	beta-nerve growth factor levels	TRUE	reported	2	1	TRUE
rs4017	T	C	T	C	-0.1187	0.0362	0.9491	0.9532	FALSE	FALSE	FALSE	ieu-b-7	4	164064099	0.0544	468692	0.5062	Parkinson's disease || id:ieu-b-7	Parkinson's disease	Parkinson's disease || ||	TRUE	igd	4	164064099	0.0258	4.21E-06	14742	GCST90274762	beta-nerve growth factor levels	TRUE	reported	2	1	TRUE
rs62092633	T	C	T	C	-0.1249	-0.0533	0.1005	0.0677	FALSE	FALSE	FALSE	ieu-b-7	18	55441626	0.0496	468692	0.2825	Parkinson's disease || id:ieu-b-7	Parkinson's disease	Parkinson's disease || ||	TRUE	igd	18	55441626	0.0259	1.42E-06	11344	GCST90274762	beta-nerve growth factor levels	TRUE	reported	2	1	TRUE
rs62494116	T	C	T	C	0.0578	-0.01	0.6636	0.6556	FALSE	FALSE	FALSE	ieu-b-7	8	13332042	0.023	471013	0.664401	Parkinson's disease || id:ieu-b-7	Parkinson's disease	Parkinson's disease || ||	TRUE	igd	8	13332042	0.0117	7.81E-07	14729	GCST90274762	beta-nerve growth factor levels	TRUE	reported	2	1	TRUE
rs6328	A	C	A	C	-0.0797	-0.0311	0.3498	0.3494	FALSE	FALSE	FALSE	ieu-b-7	1	115829943	0.0195	482730	0.1117	Parkinson's disease || id:ieu-b-7	Parkinson's disease	Parkinson's disease || ||	TRUE	igd	1	115829943	0.0122	6.46E-11	13224	GCST90274762	beta-nerve growth factor levels	TRUE	reported	2	1	TRUE
rs77493302	T	C	T	C	0.0853	0.0297	0.8904	0.8962	FALSE	FALSE	FALSE	ieu-b-7	6	838092	0.0384	468692	0.4388	Parkinson's disease || id:ieu-b-7	Parkinson's disease	Parkinson's disease || ||	TRUE	igd	6	838092	0.0185	4.01E-06	14743	GCST90274762	beta-nerve growth factor levels	TRUE	reported	2	1	TRUE
rs9479501	T	G	T	G	0.0629	0.0189	0.2135	0.2261	FALSE	FALSE	FALSE	ieu-b-7	6	153400418	0.0236	480937	0.4218	Parkinson's disease || id:ieu-b-7	Parkinson's disease	Parkinson's disease || ||	TRUE	igd	6	153400418	0.0137	4.41E-06	14729	GCST90274762	beta-nerve growth factor levels	TRUE	reported	2	1	TRUE
rs117191103	T	C	T	C	0.3553	0.096	0.0208	0.02	FALSE	FALSE	FALSE	ieu-b-7	20	44464356	0.0696	482730	0.1676	Parkinson's disease || id:ieu-b-7	Parkinson's disease	Parkinson's disease || ||	TRUE	igd	20	44464356	0.0437	4.28E-16	14736	GCST90274772	CD40L receptor levels	TRUE	reported	2	1	TRUE
rs12500563	T	G	T	G	0.3143	0.1578	0.9875	0.9824	FALSE	FALSE	FALSE	ieu-b-7	4	7304426	0.1337	11518	0.2378	Parkinson's disease || id:ieu-b-7	Parkinson's disease	Parkinson's disease || ||	TRUE	igd	4	7304426	0.0687	4.76E-06	10795	GCST90274772	CD40L receptor levels	TRUE	reported	2	1	TRUE
rs138897138	A	G	A	G	0.109	0.0148	0.914	0.9086	FALSE	FALSE	FALSE	ieu-b-7	2	122731427	0.0398	468692	0.7103	Parkinson's disease || id:ieu-b-7	Parkinson's disease	Parkinson's disease || ||	TRUE	igd	2	122731427	0.0216	4.50E-07	14288	GCST90274772	CD40L receptor levels	TRUE	reported	2	1	TRUE
rs3967170	A	G	A	G	0.0789	-0.0396	0.1353	0.1191	FALSE	FALSE	FALSE	ieu-b-7	3	3773438	0.0349	468692	0.2568	Parkinson's disease || id:ieu-b-7	Parkinson's disease	Parkinson's disease || ||	TRUE	igd	3	3773438	0.017	3.46E-06	14721	GCST90274772	CD40L receptor levels	TRUE	reported	2	1	TRUE
rs404842	A	G	A	G	-0.0599	0.003	0.6433	0.6676	FALSE	FALSE	FALSE	ieu-b-7	16	84304113	0.0239	468692	0.8993	Parkinson's disease || id:ieu-b-7	Parkinson's disease	Parkinson's disease || ||	TRUE	igd	16	84304113	0.0123	1.12E-06	14287	GCST90274772	CD40L receptor levels	TRUE	reported	2	1	TRUE
rs4278412	C	G	C	G	0.1978	-0.0374	0.0203	0.0241	FALSE	TRUE	FALSE	ieu-b-7	1	211450157	0.0746	468692	0.6162	Parkinson's disease || id:ieu-b-7	Parkinson's disease	Parkinson's disease || ||	TRUE	igd	1	211450157	0.0413	1.67E-06	14725	GCST90274772	CD40L receptor levels	TRUE	reported	2	1	TRUE
rs4664334	T	C	T	C	0.0541	0.0118	0.5003	0.5113	FALSE	FALSE	FALSE	ieu-b-7	2	161368905	0.022	27693	0.5924	Parkinson's disease || id:ieu-b-7	Parkinson's disease	Parkinson's disease || ||	TRUE	igd	2	161368905	0.0118	4.55E-06	14288	GCST90274772	CD40L receptor levels	TRUE	reported	2	1	TRUE
rs6032663	T	G	T	G	-0.4505	0.0208	0.256	0.2587	FALSE	FALSE	FALSE	ieu-b-7	20	44735263	0.0192	482730	0.2791	Parkinson's disease || id:ieu-b-7	Parkinson's disease	Parkinson's disease || ||	TRUE	igd	20	44735263	0.0126	1.00E-200	14727	GCST90274772	CD40L receptor levels	TRUE	reported	2	1	TRUE
rs7250371	T	C	T	C	0.0686	-0.0106	0.3648	0.3712	FALSE	FALSE	FALSE	ieu-b-7	19	57861085	0.0179	482730	0.5536	Parkinson's disease || id:ieu-b-7	Parkinson's disease	Parkinson's disease || ||	TRUE	igd	19	57861085	0.0116	3.34E-09	14722	GCST90274772	CD40L receptor levels	TRUE	reported	2	1	TRUE
rs73128569	A	T	A	T	-0.1788	0.0426	0.9406	0.9507	FALSE	TRUE	FALSE	ieu-b-7	20	44606446	0.0538	470485	0.4279	Parkinson's disease || id:ieu-b-7	Parkinson's disease	Parkinson's disease || ||	TRUE	igd	20	44606446	0.0268	2.53E-11	14288	GCST90274772	CD40L receptor levels	TRUE	reported	2	1	TRUE
rs73128569	A	T	A	T	-0.1788	0.0426	0.9406	0.9507	FALSE	TRUE	FALSE	ieu-b-7	20	44606446	0.0538	470485	0.4279	Parkinson's disease || id:ieu-b-7	Parkinson's disease	Parkinson's disease || ||	TRUE	igd	20	44606446	0.0268	2.53E-11	14288	GCST90274772	CD40L receptor levels	TRUE	reported	2	2	TRUE
rs75626299	C	G	C	G	0.1458	0.1184	0.9638	0.9656	FALSE	TRUE	FALSE	ieu-b-7	9	29426599	0.0639	468692	0.0638999	Parkinson's disease || id:ieu-b-7	Parkinson's disease	Parkinson's disease || ||	TRUE	igd	9	29426599	0.0316	3.95E-06	14728	GCST90274772	CD40L receptor levels	TRUE	reported	2	1	TRUE
rs8024256	A	G	A	G	-0.0562	0.034	0.3092	0.2878	FALSE	FALSE	FALSE	ieu-b-7	15	26829521	0.0244	468692	0.1639	Parkinson's disease || id:ieu-b-7	Parkinson's disease	Parkinson's disease || ||	TRUE	igd	15	26829521	0.0121	3.41E-06	14736	GCST90274772	CD40L receptor levels	TRUE	reported	2	1	TRUE
rs9526031	A	C	A	C	0.064	0.0426	0.4882	0.4814	FALSE	FALSE	FALSE	ieu-b-7	13	45595067	0.0235	468692	0.0694896	Parkinson's disease || id:ieu-b-7	Parkinson's disease	Parkinson's disease || ||	TRUE	igd	13	45595067	0.012	9.64E-08	14288	GCST90274772	CD40L receptor levels	TRUE	reported	2	1	TRUE
rs117263973	A	G	A	G	0.3467	-0.0046	0.0109	0.0115	FALSE	FALSE	FALSE	ieu-b-7	21	42295154	0.1743	11518	0.9791	Parkinson's disease || id:ieu-b-7	Parkinson's disease	Parkinson's disease || ||	TRUE	igd	21	42295154	0.0752	4.02E-06	10858	GCST90274809	Interleukin-22 receptor subunit alpha-1 levels	TRUE	reported	2	1	TRUE
[truncated: 115 more rows]
