# Supplementary material for: Plasma lipidome, circulating inflammatory proteins, and Parkinson’s disease: a Mendelian randomization study
Source: Front Aging Neurosci. 2024 Sep 11;16:1424056. doi: 10.3389/fnagi.2024.1424056 (PMC11433008; doi:10.3389/fnagi.2024.1424056)
Supplement: Supplementary file 1 [file Data_Sheet_1.ZIP › Supplementary_Material/Supplementary Table S5:The causal effects of 91 circulating inflammatory proteins on PD.csv]

id.exposure	id.outcome	outcome	exposure	method	nsnp	b	se	pval	lo_ci	up_ci	or	or_lci95	or_uci95
GCST90274758	ieu-b-7	Parkinson's disease || id:ieu-b-7	Eukaryotic translation initiation factor 4E-binding protein 1 levels	MR Egger	11	0.149115255204586	0.207761064584607	0.491135576203043	-0.258096431381243	0.556326941790416	1.16080677052126	0.772520733273625	1.74425397332441
GCST90274758	ieu-b-7	Parkinson's disease || id:ieu-b-7	Eukaryotic translation initiation factor 4E-binding protein 1 levels	Weighted median	11	0.102972911269027	0.118354524519726	0.384279742023652	-0.129001956789636	0.334947779327691	1.10846138185714	0.878972245580119	1.39786738574176
GCST90274758	ieu-b-7	Parkinson's disease || id:ieu-b-7	Eukaryotic translation initiation factor 4E-binding protein 1 levels	Inverse variance weighted	11	0.0655721993139632	0.0827082319002353	0.427886514550488	-0.096535935210498	0.227680333838424	1.06776982677953	0.907977268659213	1.25568386162837
GCST90274758	ieu-b-7	Parkinson's disease || id:ieu-b-7	Eukaryotic translation initiation factor 4E-binding protein 1 levels	Simple mode	11	0.155226743734642	0.191228504059942	0.435839927373569	-0.219581124222844	0.530034611692128	1.16792275025052	0.802855024061225	1.69899111255821
GCST90274758	ieu-b-7	Parkinson's disease || id:ieu-b-7	Eukaryotic translation initiation factor 4E-binding protein 1 levels	Weighted mode	11	0.11296118207709	0.127717038664368	0.397212737839227	-0.137364213705071	0.363286577859251	1.11958847200606	0.87165270045245	1.43804791288804
GCST90274759	ieu-b-7	Parkinson's disease || id:ieu-b-7	Adenosine Deaminase levels	MR Egger	14	-0.0787894842506259	0.0561232925539394	0.185706335849383	-0.188791137656347	0.0312121691550953	0.924234469878953	0.827959418181287	1.03170437651256
GCST90274759	ieu-b-7	Parkinson's disease || id:ieu-b-7	Adenosine Deaminase levels	Weighted median	14	-0.0718922991123459	0.0424345100771941	0.0902283944089423	-0.155063938863646	0.0112793406389546	0.930631120211706	0.856360421020907	1.01134319224376
GCST90274759	ieu-b-7	Parkinson's disease || id:ieu-b-7	Adenosine Deaminase levels	Inverse variance weighted	14	-0.0626388978721359	0.0459699062528719	0.173006526227917	-0.152739914127765	0.027462118383493	0.939282589399444	0.858352938255046	1.0278426780276
GCST90274759	ieu-b-7	Parkinson's disease || id:ieu-b-7	Adenosine Deaminase levels	Simple mode	14	-0.0989232208016237	0.125163035609513	0.443499896366257	-0.344242770596269	0.146396328993022	0.905812252892371	0.708756841840517	1.157654909347
GCST90274759	ieu-b-7	Parkinson's disease || id:ieu-b-7	Adenosine Deaminase levels	Weighted mode	14	-0.0736225273266133	0.0397214502839635	0.0866419804274193	-0.151476569883182	0.0042315152299551	0.929022308197766	0.859438018770204	1.00424048073195
GCST90274760	ieu-b-7	Parkinson's disease || id:ieu-b-7	Artemin levels	MR Egger	17	-0.355702635272295	0.291345993422436	0.240970579275106	-0.92674078238027	0.215335511835681	0.700680947058223	0.395841744628168	1.24027795509941
GCST90274760	ieu-b-7	Parkinson's disease || id:ieu-b-7	Artemin levels	Weighted median	17	0.015150467174617	0.123226346386677	0.90214805475933	-0.226373171743269	0.256674106092503	1.01526581730231	0.797420471348104	1.29262379988808
GCST90274760	ieu-b-7	Parkinson's disease || id:ieu-b-7	Artemin levels	Inverse variance weighted	17	-0.157323643589981	0.108696260827161	0.147793486735797	-0.370368314811217	0.0557210276312553	0.854427484085952	0.690479969798073	1.05730268435585
GCST90274760	ieu-b-7	Parkinson's disease || id:ieu-b-7	Artemin levels	Simple mode	17	0.0315279089130802	0.194039096967912	0.872960446528454	-0.348788721144028	0.411844538970188	1.03203017803426	0.705542180668573	1.50959973415642
GCST90274760	ieu-b-7	Parkinson's disease || id:ieu-b-7	Artemin levels	Weighted mode	17	0.0415715632612659	0.1816940321646	0.821923295254208	-0.314548739781349	0.397691866303881	1.04244776014361	0.730118273272772	1.48838533756631
GCST90274761	ieu-b-7	Parkinson's disease || id:ieu-b-7	Axin-1 levels	MR Egger	8	-0.106161046097983	0.269033590102276	0.706781606300661	-0.633466882698444	0.421144790502477	0.899279810908965	0.53074856469489	1.52370488043309
GCST90274761	ieu-b-7	Parkinson's disease || id:ieu-b-7	Axin-1 levels	Weighted median	8	0.0806318811425062	0.161071237923846	0.616654325598099	-0.235067745188233	0.396331507473245	1.08397179265456	0.790517294071802	1.48636197598989
GCST90274761	ieu-b-7	Parkinson's disease || id:ieu-b-7	Axin-1 levels	Inverse variance weighted	8	-0.0869452829126944	0.116330522977108	0.454822923292831	-0.314953107947827	0.141062542122438	0.916727254906097	0.729823096369391	1.15149666277801
GCST90274761	ieu-b-7	Parkinson's disease || id:ieu-b-7	Axin-1 levels	Simple mode	8	0.128736461679472	0.27299750119334	0.651580695835448	-0.406338640659474	0.663811564018418	1.13739033872534	0.666084565911454	1.94218099147145
GCST90274761	ieu-b-7	Parkinson's disease || id:ieu-b-7	Axin-1 levels	Weighted mode	8	0.146621044788458	0.244471947806965	0.567573610214028	-0.332543972913194	0.625786062490109	1.15791508192215	0.717097135320597	1.86971509284213
GCST90274762	ieu-b-7	Parkinson's disease || id:ieu-b-7	beta-nerve growth factor levels	MR Egger	20	-0.30342887605802	0.256633610739626	0.2524534457499	-0.806430753107688	0.199573000991648	0.738282396818856	0.446448711507525	1.22088133172584
GCST90274762	ieu-b-7	Parkinson's disease || id:ieu-b-7	beta-nerve growth factor levels	Weighted median	20	0.227702610585807	0.126040801442016	0.0708280136552549	-0.0193373602405443	0.474742581412159	1.25571183449212	0.980848407165824	1.60760031801426
GCST90274762	ieu-b-7	Parkinson's disease || id:ieu-b-7	beta-nerve growth factor levels	Inverse variance weighted	20	0.0169536893929201	0.106158745518325	0.873116378819402	-0.191117451822996	0.225024830608836	1.01709821879858	0.826035563070677	1.25235381251344
GCST90274762	ieu-b-7	Parkinson's disease || id:ieu-b-7	beta-nerve growth factor levels	Simple mode	20	0.304272175157607	0.235274728453565	0.211423679501394	-0.15686629261138	0.765410642926594	1.35563797686187	0.854818346705829	2.14987702520916
GCST90274762	ieu-b-7	Parkinson's disease || id:ieu-b-7	beta-nerve growth factor levels	Weighted mode	20	0.310503593854956	0.232962721206555	0.198345709924693	-0.146103339709891	0.767110527419804	1.36411189955729	0.864068405992348	2.15353467573757
GCST90274763	ieu-b-7	Parkinson's disease || id:ieu-b-7	Caspase 8 levels	MR Egger	12	0.0118726982858974	0.189226443320972	0.951207297652801	-0.359011130623207	0.382756527195002	1.01194345852924	0.698366578053072	1.46632097732247
GCST90274763	ieu-b-7	Parkinson's disease || id:ieu-b-7	Caspase 8 levels	Weighted median	12	-0.0540541896284305	0.111641039949352	0.628259204335227	-0.27287062792916	0.164762248672299	0.947380766899033	0.761191258148502	1.1791127497619
GCST90274763	ieu-b-7	Parkinson's disease || id:ieu-b-7	Caspase 8 levels	Inverse variance weighted	12	-0.0949730359424114	0.0854279041643762	0.266252887317886	-0.262411728104589	0.0724656562197661	0.909397455182993	0.769194259607141	1.0751558805388
GCST90274763	ieu-b-7	Parkinson's disease || id:ieu-b-7	Caspase 8 levels	Simple mode	12	-0.0400365499734414	0.182980819844601	0.830811043365596	-0.398678956868859	0.318605856921976	0.960754322965591	0.671206152891942	1.37520918889084
GCST90274763	ieu-b-7	Parkinson's disease || id:ieu-b-7	Caspase 8 levels	Weighted mode	12	-0.0400365499734414	0.121069191821558	0.747090835936998	-0.277332165943695	0.197259065996812	0.960754322965591	0.757802739038147	1.21805955764777
GCST90274764	ieu-b-7	Parkinson's disease || id:ieu-b-7	Eotaxin levels	MR Egger	17	-0.0375890398407462	0.116743285879541	0.75191116234901	-0.266405880164647	0.191227800483154	0.963108658861295	0.766128108184313	1.21073522673893
GCST90274764	ieu-b-7	Parkinson's disease || id:ieu-b-7	Eotaxin levels	Weighted median	17	-0.0143349725543332	0.0898704276016058	0.873269353794243	-0.19048101065348	0.161811065544814	0.985767283966794	0.826561453441889	1.1756381017925
GCST90274764	ieu-b-7	Parkinson's disease || id:ieu-b-7	Eotaxin levels	Inverse variance weighted	17	-0.0410981750736335	0.0631610853696336	0.515247760187388	-0.164893902398115	0.0826975522508484	0.959734903277721	0.847983668348984	1.08621323611438
GCST90274764	ieu-b-7	Parkinson's disease || id:ieu-b-7	Eotaxin levels	Simple mode	17	-0.12204674199207	0.144084105826634	0.409457841592123	-0.404451589412272	0.160358105428132	0.885106995871533	0.667342688319685	1.17393118685889
GCST90274764	ieu-b-7	Parkinson's disease || id:ieu-b-7	Eotaxin levels	Weighted mode	17	-0.0253527672660652	0.0882355008491231	0.777547143039662	-0.198294348930346	0.147588814398216	0.974965915296061	0.820128413684537	1.15903621936298
GCST90274765	ieu-b-7	Parkinson's disease || id:ieu-b-7	C-C motif chemokine 19 levels	MR Egger	19	0.113297134786335	0.101252050134173	0.278718787263331	-0.0851568834766431	0.311751153049313	1.11996466397429	0.918368196303757	1.36581477189588
GCST90274765	ieu-b-7	Parkinson's disease || id:ieu-b-7	C-C motif chemokine 19 levels	Weighted median	19	0.0807866383813327	0.0784861464267574	0.303333648583102	-0.0730462086151119	0.234619485377777	1.08413955811728	0.929557875451274	1.26442754401294
GCST90274765	ieu-b-7	Parkinson's disease || id:ieu-b-7	C-C motif chemokine 19 levels	Inverse variance weighted	19	-0.00167274623795752	0.064633168609941	0.979352560808799	-0.128353756713442	0.125008264237527	0.998328652022277	0.879542180152539	1.13315781771349
GCST90274765	ieu-b-7	Parkinson's disease || id:ieu-b-7	C-C motif chemokine 19 levels	Simple mode	19	0.0933954385904145	0.144644378058536	0.52662646604272	-0.190107542404316	0.376898419585145	1.09789579980699	0.826870205551699	1.45775622236816
GCST90274765	ieu-b-7	Parkinson's disease || id:ieu-b-7	C-C motif chemokine 19 levels	Weighted mode	19	0.0444382866297195	0.0723933954755479	0.546998318696238	-0.0974527685023543	0.186329341761793	1.04544045706558	0.907145186369716	1.20481899225341
GCST90274766	ieu-b-7	Parkinson's disease || id:ieu-b-7	C-C motif chemokine 20 levels	MR Egger	17	0.192345617268645	0.201520165421405	0.354974011582349	-0.202633906957308	0.587325141494598	1.21208936359562	0.816577129917857	1.79916944954044
GCST90274766	ieu-b-7	Parkinson's disease || id:ieu-b-7	C-C motif chemokine 20 levels	Weighted median	17	-0.0694334624250326	0.107644267176389	0.518909666518715	-0.280416226090755	0.14154930124069	0.932922205700663	0.75546923000204	1.152057300715
GCST90274766	ieu-b-7	Parkinson's disease || id:ieu-b-7	C-C motif chemokine 20 levels	Inverse variance weighted	17	-0.0357271309476142	0.0780325725592146	0.647060969630321	-0.188670973163675	0.117216711268447	0.964903549881527	0.828058915482627	1.12436306543638
GCST90274766	ieu-b-7	Parkinson's disease || id:ieu-b-7	C-C motif chemokine 20 levels	Simple mode	17	-0.0269961939327776	0.187701694924171	0.88743456843366	-0.394891515984152	0.340899128118597	0.973364946209704	0.673753126729262	1.40621138651952
GCST90274766	ieu-b-7	Parkinson's disease || id:ieu-b-7	C-C motif chemokine 20 levels	Weighted mode	17	-0.0269961939327776	0.145799932310474	0.855430975062205	-0.312764061261307	0.258771673395752	0.973364946209704	0.731422463105801	1.29533801093114
GCST90274767	ieu-b-7	Parkinson's disease || id:ieu-b-7	C-C motif chemokine 23 levels	MR Egger	23	-0.158966472408505	0.172818600957444	0.368099437535684	-0.497690930285096	0.179757985468087	0.853024958362034	0.607932799486386	1.19692765418038
GCST90274767	ieu-b-7	Parkinson's disease || id:ieu-b-7	C-C motif chemokine 23 levels	Weighted median	23	-0.0257041166173133	0.105815647160373	0.808071913742154	-0.233102785051644	0.181694551817017	0.974623421825185	0.792072156162665	1.19924782985953
GCST90274767	ieu-b-7	Parkinson's disease || id:ieu-b-7	C-C motif chemokine 23 levels	Inverse variance weighted	23	-0.023861572301626	0.0763281683066538	0.754570771857144	-0.173464782182667	0.125741637579415	0.976420864096003	0.840746759906314	1.13398915025046
GCST90274767	ieu-b-7	Parkinson's disease || id:ieu-b-7	C-C motif chemokine 23 levels	Simple mode	23	-0.0892359412300368	0.198072733290767	0.656743355658803	-0.477458498479941	0.298986616019867	0.914629749246459	0.620358030863203	1.34849157516768
GCST90274767	ieu-b-7	Parkinson's disease || id:ieu-b-7	C-C motif chemokine 23 levels	Weighted mode	23	-0.0739348622441689	0.201171582621203	0.716742086465889	-0.468231164181726	0.320361439693389	0.928732187401514	0.626108773005434	1.37762560293675
GCST90274768	ieu-b-7	Parkinson's disease || id:ieu-b-7	C-C motif chemokine 25 levels	MR Egger	19	0.173927422010394	0.154123071382973	0.274784675763417	-0.128153797900232	0.476008641921021	1.18996919711415	0.879718069947821	1.60963692625352
GCST90274768	ieu-b-7	Parkinson's disease || id:ieu-b-7	C-C motif chemokine 25 levels	Weighted median	19	0.0466184788553058	0.0891452691471255	0.601009357965169	-0.12810624867306	0.221343206383672	1.04772220464275	0.879759900856682	1.24775159339784
GCST90274768	ieu-b-7	Parkinson's disease || id:ieu-b-7	C-C motif chemokine 25 levels	Inverse variance weighted	19	0.0580418856836879	0.0663685154097398	0.381824540148803	-0.0720404045194021	0.188124175886778	1.059759383527	0.930493298917119	1.20698338427643
GCST90274768	ieu-b-7	Parkinson's disease || id:ieu-b-7	C-C motif chemokine 25 levels	Simple mode	19	0.176850596201041	0.160744394864095	0.285742661124442	-0.138208417732585	0.491909610134668	1.19345277342842	0.870917158249664	1.63543628565839
GCST90274768	ieu-b-7	Parkinson's disease || id:ieu-b-7	C-C motif chemokine 25 levels	Weighted mode	19	0.0514008540956188	0.110316813704726	0.646848189115796	-0.164820100765645	0.267621808956882	1.05274480578192	0.848046253237422	1.30685280651848
GCST90274769	ieu-b-7	Parkinson's disease || id:ieu-b-7	C-C motif chemokine 28 levels	MR Egger	15	0.253178225518174	0.210359246265439	0.250222062259632	-0.159125897162086	0.665482348198434	1.28811283095459	0.852888975908021	1.94542866907542
GCST90274769	ieu-b-7	Parkinson's disease || id:ieu-b-7	C-C motif chemokine 28 levels	Weighted median	15	-0.0113718134354914	0.124703878047404	0.927341195085779	-0.255791414408404	0.233047787537421	0.98869260123317	0.774303460494624	1.26244180687089
GCST90274769	ieu-b-7	Parkinson's disease || id:ieu-b-7	C-C motif chemokine 28 levels	Inverse variance weighted	15	0.0306210575195818	0.0908990378121219	0.736215741912002	-0.147541056592177	0.208783171631341	1.03109470426113	0.86282701285737	1.23217779846109
GCST90274769	ieu-b-7	Parkinson's disease || id:ieu-b-7	C-C motif chemokine 28 levels	Simple mode	15	0.0148491788547624	0.201568775014891	0.942316729611417	-0.380225620174424	0.409923977883949	1.01495997564559	0.683707133686418	1.50670323799044
GCST90274769	ieu-b-7	Parkinson's disease || id:ieu-b-7	C-C motif chemokine 28 levels	Weighted mode	15	-0.0532920739201748	0.1791192046437	0.770436464576927	-0.404365715021826	0.297781567181476	0.948103055862109	0.667399998426963	1.34686755566938
GCST90274770	ieu-b-7	Parkinson's disease || id:ieu-b-7	C-C motif chemokine 4 levels	MR Egger	17	0.134230907325925	0.0560597687305298	0.030151599933264	0.0243537606140869	0.244108054037764	1.14365686790728	1.02465273556325	1.2764822520993
GCST90274770	ieu-b-7	Parkinson's disease || id:ieu-b-7	C-C motif chemokine 4 levels	Weighted median	17	0.0810604872976902	0.0424034669457454	0.0559214050977316	-0.00205030791597087	0.164171282511351	1.08443648921573	0.997951792529539	1.17841613988356
GCST90274770	ieu-b-7	Parkinson's disease || id:ieu-b-7	C-C motif chemokine 4 levels	Inverse variance weighted	17	0.0500851704810517	0.0413431635980157	0.225723033324767	-0.030947430171059	0.131117771133162	1.05136063745409	0.969526539580703	1.14010204451537
GCST90274770	ieu-b-7	Parkinson's disease || id:ieu-b-7	C-C motif chemokine 4 levels	Simple mode	17	0.0748356549144937	0.121562079731969	0.546805481539481	-0.163426021360166	0.313097331189154	1.07770702047734	0.849229321507906	1.36765464000214
GCST90274770	ieu-b-7	Parkinson's disease || id:ieu-b-7	C-C motif chemokine 4 levels	Weighted mode	17	0.0844725458029278	0.0405408560739209	0.0535869060328659	0.00501246789804284	0.163932623707813	1.08814296973038	1.00502505133116	1.178134934055
GCST90274771	ieu-b-7	Parkinson's disease || id:ieu-b-7	Natural killer cell receptor 2B4 levels	MR Egger	20	-0.196227650146952	0.115791461527112	0.107369683867579	-0.423178914740092	0.0307236144461878	0.821825124770773	0.65496144037249	1.03120045558771
GCST90274771	ieu-b-7	Parkinson's disease || id:ieu-b-7	Natural killer cell receptor 2B4 levels	Weighted median	20	-0.0673836532339008	0.0749205506447038	0.368438857548885	-0.21422793249752	0.0794606260297186	0.934836479490254	0.807164385059497	1.08270292837724
GCST90274771	ieu-b-7	Parkinson's disease || id:ieu-b-7	Natural killer cell receptor 2B4 levels	Inverse variance weighted	20	0.00207923901789828	0.0580087556811571	0.971407117335712	-0.11161792211717	0.115776400152966	1.0020814021343	0.89438591730359	1.12274479849909
GCST90274771	ieu-b-7	Parkinson's disease || id:ieu-b-7	Natural killer cell receptor 2B4 levels	Simple mode	20	-0.0288811712550177	0.149202516818334	0.848566750421928	-0.321318104218953	0.263555761708918	0.971531903524536	0.725192527492479	1.30154986956315
GCST90274771	ieu-b-7	Parkinson's disease || id:ieu-b-7	Natural killer cell receptor 2B4 levels	Weighted mode	20	-0.0549350656968666	0.0730378348944378	0.461180695427778	-0.198089222089965	0.0882190906962314	0.946546609302446	0.820296661290204	1.09222739267616
GCST90274772	ieu-b-7	Parkinson's disease || id:ieu-b-7	CD40L receptor levels	MR Egger	14	-0.0339048767630627	0.0626774582452458	0.598445824838191	-0.156752694923745	0.0889429413976191	0.966663452420875	0.854915457609047	1.09301828845112
GCST90274772	ieu-b-7	Parkinson's disease || id:ieu-b-7	CD40L receptor levels	Weighted median	14	-0.046200294706758	0.0436813447154067	0.290207516017941	-0.131815730348955	0.0394151409354392	0.954850691496849	0.876502493007859	1.04020222455184
GCST90274772	ieu-b-7	Parkinson's disease || id:ieu-b-7	CD40L receptor levels	Inverse variance weighted	14	-0.0284872123721653	0.043129032843647	0.508925786926289	-0.113020116745713	0.0560456920013828	0.971914722550431	0.893132693012023	1.05764600859546
GCST90274772	ieu-b-7	Parkinson's disease || id:ieu-b-7	CD40L receptor levels	Simple mode	14	-0.12835084860546	0.155094516999736	0.422848633677435	-0.432336101924943	0.175634404714023	0.879544737959892	0.648991212828652	1.19200218859848
GCST90274772	ieu-b-7	Parkinson's disease || id:ieu-b-7	CD40L receptor levels	Weighted mode	14	-0.0502387102652366	0.0429620709748354	0.263247680636203	-0.134444369375914	0.0339669488454408	0.951002383372093	0.874201509899445	1.03455041307745
GCST90274773	ieu-b-7	Parkinson's disease || id:ieu-b-7	T-cell surface glycoprotein CD5 levels	MR Egger	20	0.488204550940658	0.193503204926572	0.0212661326418576	0.108938269284577	0.867470832596739	1.62938810875756	1.11509351269647	2.38088158412881
GCST90274773	ieu-b-7	Parkinson's disease || id:ieu-b-7	T-cell surface glycoprotein CD5 levels	Weighted median	20	0.0245248308802889	0.0916013699764535	0.788903827175758	-0.15501385427356	0.204063516034138	1.02482803817359	0.856403312555654	1.22637604552526
GCST90274773	ieu-b-7	Parkinson's disease || id:ieu-b-7	T-cell surface glycoprotein CD5 levels	Inverse variance weighted	20	0.0232685776396089	0.0869010195202589	0.788884410658159	-0.147057420620099	0.193594575899316	1.02354140296853	0.863244407963977	1.2136041588288
GCST90274773	ieu-b-7	Parkinson's disease || id:ieu-b-7	T-cell surface glycoprotein CD5 levels	Simple mode	20	-0.0729776253127064	0.136765510856978	0.599808057217244	-0.341038026592383	0.195082775966971	0.929621629786366	0.711031869573244	1.21541158919549
GCST90274773	ieu-b-7	Parkinson's disease || id:ieu-b-7	T-cell surface glycoprotein CD5 levels	Weighted mode	20	-0.0113680520657378	0.0861301242110395	0.896382299852932	-0.180183095519375	0.1574469913879	0.98869632007861	0.835117291178027	1.17051870876495
GCST90274774	ieu-b-7	Parkinson's disease || id:ieu-b-7	T-cell surface glycoprotein CD6 isoform levels	MR Egger	13	-0.0633578555713935	0.0577395392989351	0.295948123971026	-0.176527352597306	0.0498116414545193	0.938607527649516	0.838175852555068	1.05107309912923
GCST90274774	ieu-b-7	Parkinson's disease || id:ieu-b-7	T-cell surface glycoprotein CD6 isoform levels	Weighted median	13	0.0231843372418823	0.0382918153449206	0.544870363773102	-0.0518676208341622	0.0982362953179267	1.02345518306531	0.94945454652489	1.10322344084513
GCST90274774	ieu-b-7	Parkinson's disease || id:ieu-b-7	T-cell surface glycoprotein CD6 isoform levels	Inverse variance weighted	13	0.0431299297815464	0.0367741309346681	0.240862613012205	-0.0289473668504031	0.115207226413496	1.04407354228537	0.971467594520256	1.12210594347065
GCST90274774	ieu-b-7	Parkinson's disease || id:ieu-b-7	T-cell surface glycoprotein CD6 isoform levels	Simple mode	13	0.231322850758865	0.093215305745793	0.0288734401572462	0.0486208514971107	0.414024850020619	1.26026605162703	1.04982223674327	1.51289472188231
GCST90274774	ieu-b-7	Parkinson's disease || id:ieu-b-7	T-cell surface glycoprotein CD6 isoform levels	Weighted mode	13	0.0237311060265561	0.0351433597625576	0.512309053969704	-0.0451498791080567	0.092612091161169	1.02401492942389	0.955854208520325	1.09703610271934
GCST90274775	ieu-b-7	Parkinson's disease || id:ieu-b-7	CUB domain-containing protein 1 levels	MR Egger	22	-0.0671736896342396	0.141855607338462	0.64095900251087	-0.345210680017625	0.210863300749146	0.935032781730023	0.708071161307704	1.23474355500527
GCST90274775	ieu-b-7	Parkinson's disease || id:ieu-b-7	CUB domain-containing protein 1 levels	Weighted median	22	-0.0195290664273377	0.0746081704390373	0.793510285140052	-0.165761080487851	0.126702947633175	0.98066039048042	0.847248634240138	1.13507978955872
GCST90274775	ieu-b-7	Parkinson's disease || id:ieu-b-7	CUB domain-containing protein 1 levels	Inverse variance weighted	22	-0.0256961325547076	0.0713280282216463	0.718657981115873	-0.165499067869134	0.114106802759719	0.974631203310666	0.847470653158108	1.12087183069639
GCST90274775	ieu-b-7	Parkinson's disease || id:ieu-b-7	CUB domain-containing protein 1 levels	Simple mode	22	0.185869872177821	0.134051321033079	0.18012179349202	-0.0768707170470146	0.448610461402656	1.20426554172885	0.926009563118942	1.56613446853702
GCST90274775	ieu-b-7	Parkinson's disease || id:ieu-b-7	CUB domain-containing protein 1 levels	Weighted mode	22	-0.00659164363347031	0.0738274032924971	0.929701852595692	-0.151293354086765	0.138110066819824	0.993430033593754	0.859595495816985	1.14810191124618
GCST90274776	ieu-b-7	Parkinson's disease || id:ieu-b-7	Macrophage colony-stimulating factor 1 levels	MR Egger	14	0.0746638924471851	0.266976606691927	0.784496950929649	-0.448610256668993	0.597938041563363	1.077521926757	0.638514907131708	1.81836553802279
GCST90274776	ieu-b-7	Parkinson's disease || id:ieu-b-7	Macrophage colony-stimulating factor 1 levels	Weighted median	14	0.104044377980005	0.117003076019402	0.373871525808316	-0.125281651018023	0.333370406978032	1.10964969783503	0.882248381433341	1.39566416648439
GCST90274776	ieu-b-7	Parkinson's disease || id:ieu-b-7	Macrophage colony-stimulating factor 1 levels	Inverse variance weighted	14	0.00760657226003088	0.104336631854607	0.941882400657847	-0.196893226174999	0.212106370695061	1.00763557572315	0.821278319658851	1.23627938198182
GCST90274776	ieu-b-7	Parkinson's disease || id:ieu-b-7	Macrophage colony-stimulating factor 1 levels	Simple mode	14	0.10630310400778	0.200525324064552	0.604963561942298	-0.286726531158743	0.499332739174302	1.11215892525107	0.750716998476049	1.64762151053794
GCST90274776	ieu-b-7	Parkinson's disease || id:ieu-b-7	Macrophage colony-stimulating factor 1 levels	Weighted mode	14	0.123308615483618	0.125910776378524	0.345289727470068	-0.12347650621829	0.370093737185526	1.13123348325022	0.883842405800707	1.44787032759207
GCST90274777	ieu-b-7	Parkinson's disease || id:ieu-b-7	Cystatin D levels	MR Egger	29	-0.0121833776849588	0.038948177541666	0.756828483415398	-0.0885218056666241	0.0641550502967065	0.987890539170766	0.915283152159111	1.06625770951966
GCST90274777	ieu-b-7	Parkinson's disease || id:ieu-b-7	Cystatin D levels	Weighted median	29	-0.0195259659767559	0.0319793820203117	0.541477772064597	-0.0822055547365667	0.043153622783055	0.980663430974212	0.921082606343376	1.04409827981443
GCST90274777	ieu-b-7	Parkinson's disease || id:ieu-b-7	Cystatin D levels	Inverse variance weighted	29	-0.0255157044982293	0.030393852589039	0.401187585008048	-0.0850876555727457	0.034056246576287	0.974807069989627	0.918431775209685	1.0346428002067
GCST90274777	ieu-b-7	Parkinson's disease || id:ieu-b-7	Cystatin D levels	Simple mode	29	-0.0929610524711189	0.138648284334889	0.508044139538041	-0.364711689767502	0.178789584825264	0.911228989722418	0.694396823730347	1.19576910972879
GCST90274777	ieu-b-7	Parkinson's disease || id:ieu-b-7	Cystatin D levels	Weighted mode	29	-0.0185202061892003	0.0308569342942167	0.553202793237385	-0.0789997974058651	0.0419593850274646	0.981650238980934	0.924040111650175	1.04285212248031
GCST90274778	ieu-b-7	Parkinson's disease || id:ieu-b-7	Fractalkine levels	MR Egger	19	0.213009389093479	0.254118421393212	0.413533134988608	-0.285062716837215	0.711081495024174	1.2373962692183	0.751967091842767	2.03619220001123
GCST90274778	ieu-b-7	Parkinson's disease || id:ieu-b-7	Fractalkine levels	Weighted median	19	0.143690830070308	0.117520545766435	0.221447982240482	-0.0866494396319044	0.374031099772521	1.15452710827599	0.916998502626208	1.45358235583452
GCST90274778	ieu-b-7	Parkinson's disease || id:ieu-b-7	Fractalkine levels	Inverse variance weighted	19	0.113521286175674	0.0893117426561562	0.203704505856614	-0.0615297294303922	0.28857230178174	1.1202157337475	0.94032498999754	1.33452083426893
GCST90274778	ieu-b-7	Parkinson's disease || id:ieu-b-7	Fractalkine levels	Simple mode	19	0.122350351316832	0.21844799472228	0.58232283884676	-0.305807718338837	0.550508420972502	1.1301499819621	0.73652822671235	1.73413446410622
GCST90274778	ieu-b-7	Parkinson's disease || id:ieu-b-7	Fractalkine levels	Weighted mode	19	0.13196592302849	0.226323639643815	0.567070359336818	-0.311628410673387	0.575560256730367	1.14106943441409	0.732253575293242	1.7781264552142
GCST90274779	ieu-b-7	Parkinson's disease || id:ieu-b-7	C-X-C motif chemokine 1 levels	MR Egger	10	-0.0595879979700257	0.114252685037448	0.61611351505813	-0.283523260643425	0.164347264703373	0.942152622425049	0.753125603750198	1.17862353838765
GCST90274779	ieu-b-7	Parkinson's disease || id:ieu-b-7	C-X-C motif chemokine 1 levels	Weighted median	10	-0.0690789385911957	0.0759587218746412	0.363124594222705	-0.217958033465492	0.079800156283101	0.933253007492794	0.804159188732775	1.08307060119134
GCST90274779	ieu-b-7	Parkinson's disease || id:ieu-b-7	C-X-C motif chemokine 1 levels	Inverse variance weighted	10	-0.0701501628263441	0.069632338300984	0.31372503338518	-0.206629545896273	0.0663292202435846	0.932253819526375	0.81332089224809	1.06857845692277
GCST90274779	ieu-b-7	Parkinson's disease || id:ieu-b-7	C-X-C motif chemokine 1 levels	Simple mode	10	0.118320015864598	0.186733812293479	0.542088323615346	-0.24767825623062	0.484318287959817	1.12560426495888	0.780611059623051	1.62306816650208
GCST90274779	ieu-b-7	Parkinson's disease || id:ieu-b-7	C-X-C motif chemokine 1 levels	Weighted mode	10	-0.0687546748088164	0.0897623314204935	0.463312578317931	-0.244688844392984	0.107179494775351	0.933555676712602	0.78294811904138	1.11313403829285
GCST90274780	ieu-b-7	Parkinson's disease || id:ieu-b-7	C-X-C motif chemokine 10 levels	MR Egger	17	-0.125674336116174	0.102682400972177	0.239862372332621	-0.326931842021641	0.0755831697892928	0.881902003654231	0.721132892311698	1.07851292368061
GCST90274780	ieu-b-7	Parkinson's disease || id:ieu-b-7	C-X-C motif chemokine 10 levels	Weighted median	17	-0.0429266999683279	0.0868049184514784	0.620939540815883	-0.213064340133226	0.12721094019657	0.957981607575703	0.80810414201566	1.13565654813281
GCST90274780	ieu-b-7	Parkinson's disease || id:ieu-b-7	C-X-C motif chemokine 10 levels	Inverse variance weighted	17	-0.0248123555263581	0.0634072893817704	0.69556287315302	-0.149090642714628	0.099465931661912	0.975492940715037	0.861491023474807	1.10458083886546
GCST90274780	ieu-b-7	Parkinson's disease || id:ieu-b-7	C-X-C motif chemokine 10 levels	Simple mode	17	-0.103113669549968	0.138506826658848	0.467388700282841	-0.37458704980131	0.168359710701374	0.902024434942292	0.687573153644261	1.18336220214603
GCST90274780	ieu-b-7	Parkinson's disease || id:ieu-b-7	C-X-C motif chemokine 10 levels	Weighted mode	17	-0.0514504216479102	0.0936426294030809	0.590294811283567	-0.234989975277949	0.132089131982128	0.949850740829308	0.790578774921489	1.14121003304646
GCST90274781	ieu-b-7	Parkinson's disease || id:ieu-b-7	C-X-C motif chemokine 11 levels	MR Egger	18	0.187529620535465	0.202865114709548	0.369007648683131	-0.210086004295249	0.585145245366179	1.20626597913603	0.810514535241127	1.79525171869757
GCST90274781	ieu-b-7	Parkinson's disease || id:ieu-b-7	C-X-C motif chemokine 11 levels	Weighted median	18	0.040617704867465	0.0992671409320114	0.682410703815402	-0.153945891359277	0.235181301094207	1.04145388668013	0.857318408090204	1.26513811886682
GCST90274781	ieu-b-7	Parkinson's disease || id:ieu-b-7	C-X-C motif chemokine 11 levels	Inverse variance weighted	18	0.0461202391958682	0.0699435097287421	0.509643633488588	-0.0909690398724662	0.183209518264203	1.04720031791145	0.913045978481618	1.2010660269897
GCST90274781	ieu-b-7	Parkinson's disease || id:ieu-b-7	C-X-C motif chemokine 11 levels	Simple mode	18	0.0445336594596878	0.157683115289759	0.781027341101983	-0.26452524650824	0.353592565427615	1.04554016843534	0.767570270153801	1.42417481020044
GCST90274781	ieu-b-7	Parkinson's disease || id:ieu-b-7	C-X-C motif chemokine 11 levels	Weighted mode	18	0.0559839008105819	0.11360267754397	0.628455400669439	-0.1666773471756	0.278645148796764	1.05758065740823	0.84647268408327	1.32133838215386
GCST90274782	ieu-b-7	Parkinson's disease || id:ieu-b-7	C-X-C motif chemokine 5 levels	MR Egger	13	0.0619714794247191	0.0810725485683294	0.460715117680887	-0.0969307157692066	0.220873674618645	1.06393200034261	0.907618887631382	1.24716587190806
GCST90274782	ieu-b-7	Parkinson's disease || id:ieu-b-7	C-X-C motif chemokine 5 levels	Weighted median	13	0.0307242218904214	0.0614867081427084	0.617294191521641	-0.0897897260692871	0.15123816985013	1.03120108198467	0.914123381380164	1.16327368180962
GCST90274782	ieu-b-7	Parkinson's disease || id:ieu-b-7	C-X-C motif chemokine 5 levels	Inverse variance weighted	13	0.0301386743633918	0.0532243523053318	0.571218929770018	-0.0741810561550586	0.134458404881842	1.03059744148859	0.928503567335717	1.14391707664684
GCST90274782	ieu-b-7	Parkinson's disease || id:ieu-b-7	C-X-C motif chemokine 5 levels	Simple mode	13	-0.0406845578002634	0.121878998038169	0.744283111469864	-0.279567393955074	0.198198278354547	0.960131948318256	0.75611076880284	1.21920411164226
GCST90274782	ieu-b-7	Parkinson's disease || id:ieu-b-7	C-X-C motif chemokine 5 levels	Weighted mode	13	0.0280485217684482	0.0658557571271369	0.677713917136546	-0.10102876220074	0.157125805737637	1.02844558520933	0.903907034156409	1.17014281532135
GCST90274783	ieu-b-7	Parkinson's disease || id:ieu-b-7	C-X-C motif chemokine 6 levels	MR Egger	9	-0.631650372774521	0.321454480090753	0.0901562163633554	-1.2617011537524	-0.00159959179664504	0.531713550917944	0.283171897592179	0.998401686868441
GCST90274783	ieu-b-7	Parkinson's disease || id:ieu-b-7	C-X-C motif chemokine 6 levels	Weighted median	9	0.00559478764255408	0.145256176657853	0.969275721831652	-0.279107318606838	0.290296893891946	1.00561046769549	0.756458716763104	1.33682432408988
GCST90274783	ieu-b-7	Parkinson's disease || id:ieu-b-7	C-X-C motif chemokine 6 levels	Inverse variance weighted	9	-0.0180213135170851	0.136690975872926	0.895110990430661	-0.28593562622802	0.24989299919385	0.982140099275437	0.751310979111865	1.28388803228329
GCST90274783	ieu-b-7	Parkinson's disease || id:ieu-b-7	C-X-C motif chemokine 6 levels	Simple mode	9	0.0125827822552487	0.223911733671222	0.956564398609889	-0.426284215740347	0.451449780250844	1.01266227853812	0.652930742552376	1.57058754250914
GCST90274783	ieu-b-7	Parkinson's disease || id:ieu-b-7	C-X-C motif chemokine 6 levels	Weighted mode	9	-0.0310191419723389	0.156534615710721	0.847861574288943	-0.337826988765353	0.275788704820675	0.969457015579037	0.713318689370199	1.31756943854257
GCST90274784	ieu-b-7	Parkinson's disease || id:ieu-b-7	C-X-C motif chemokine 9 levels	MR Egger	18	-0.234174986003324	0.205267306940051	0.270729786020956	-0.636498907605823	0.168148935599176	0.79122335076932	0.5291417589956	1.1831128051412
GCST90274784	ieu-b-7	Parkinson's disease || id:ieu-b-7	C-X-C motif chemokine 9 levels	Weighted median	18	0.0240188364962176	0.115261488470317	0.834927885089516	-0.201893680905604	0.24993135389804	1.02430961211304	0.817181805353293	1.28393727637335
GCST90274784	ieu-b-7	Parkinson's disease || id:ieu-b-7	C-X-C motif chemokine 9 levels	Inverse variance weighted	18	-0.0796961313764021	0.0833461789873237	0.338968078598517	-0.243054642191557	0.0836623794387523	0.92339689510305	0.784228660628074	1.08726174991242
GCST90274784	ieu-b-7	Parkinson's disease || id:ieu-b-7	C-X-C motif chemokine 9 levels	Simple mode	18	0.0852285718815253	0.212558313911262	0.693440190578878	-0.331385723384549	0.5018428671476	1.08896594524902	0.717928193933289	1.6517624463461
GCST90274784	ieu-b-7	Parkinson's disease || id:ieu-b-7	C-X-C motif chemokine 9 levels	Weighted mode	18	0.0595872975686682	0.161035711295918	0.715933137845525	-0.256042696571331	0.375217291708667	1.06139841443624	0.774108916290077	1.45530760654048
GCST90274785	ieu-b-7	Parkinson's disease || id:ieu-b-7	Delta and Notch-like epidermal growth factor-related receptor levels	MR Egger	14	0.202062751475542	0.16992840333712	0.257396263837986	-0.130996919065213	0.535122422016297	1.22392480878936	0.877220477045964	1.70765728430616
GCST90274785	ieu-b-7	Parkinson's disease || id:ieu-b-7	Delta and Notch-like epidermal growth factor-related receptor levels	Weighted median	14	0.0432522763968662	0.098326204948711	0.660020004634563	-0.149467085302607	0.23597163809634	1.04420128896394	0.861166782597276	1.26613839956233
GCST90274785	ieu-b-7	Parkinson's disease || id:ieu-b-7	Delta and Notch-like epidermal growth factor-related receptor levels	Inverse variance weighted	14	0.00778705309032878	0.0781842270323435	0.9206628678862	-0.145454031893065	0.161028138073722	1.0078174510405	0.864629634547958	1.17471802265116
GCST90274785	ieu-b-7	Parkinson's disease || id:ieu-b-7	Delta and Notch-like epidermal growth factor-related receptor levels	Simple mode	14	0.269386554452076	0.19161364654144	0.183207432938691	-0.106176192769146	0.644949301673298	1.30916110530254	0.899266189916543	1.90589040136828
GCST90274785	ieu-b-7	Parkinson's disease || id:ieu-b-7	Delta and Notch-like epidermal growth factor-related receptor levels	Weighted mode	14	0.051164251247144	0.0960098567899521	0.603089537355291	-0.137015068061162	0.23934357055545	1.05249575282663	0.871957087330399	1.27041493877824
GCST90274786	ieu-b-7	Parkinson's disease || id:ieu-b-7	Protein S100-A12 levels	MR Egger	12	-0.0936354129594592	0.191895770530586	0.636107036152729	-0.469751123199407	0.282480297280489	0.910614700045542	0.625157836205415	1.32641564084397
GCST90274786	ieu-b-7	Parkinson's disease || id:ieu-b-7	Protein S100-A12 levels	Weighted median	12	0.0901628023264892	0.107137025033089	0.400031320775988	-0.119825766738365	0.300151371391344	1.09435243232529	0.887074981220663	1.35006315304746
GCST90274786	ieu-b-7	Parkinson's disease || id:ieu-b-7	Protein S100-A12 levels	Inverse variance weighted	12	0.100837151253565	0.0879220052831332	0.251425757492351	-0.0714899791013758	0.273164281608506	1.10609650066738	0.931005607060924	1.31411611220141
GCST90274786	ieu-b-7	Parkinson's disease || id:ieu-b-7	Protein S100-A12 levels	Simple mode	12	0.0552882484384973	0.175876709922342	0.759130985135041	-0.289430103009292	0.400006599886287	1.05684520475458	0.748690122268557	1.49183454354713
GCST90274786	ieu-b-7	Parkinson's disease || id:ieu-b-7	Protein S100-A12 levels	Weighted mode	12	0.0828594314672115	0.110305723072429	0.468310824086566	-0.133339785754749	0.299058648689172	1.08638908569466	0.875167672074099	1.34858871411392
GCST90274787	ieu-b-7	Parkinson's disease || id:ieu-b-7	Fibroblast growth factor 19 levels	MR Egger	19	0.197618710697363	0.167003491830155	0.25296626677866	-0.129708133289741	0.524945554684468	1.21849770509661	0.878351755149712	1.69036681331916
GCST90274787	ieu-b-7	Parkinson's disease || id:ieu-b-7	Fibroblast growth factor 19 levels	Weighted median	19	0.000108677745758241	0.0938297378366083	0.99907585507479	-0.183797608413994	0.18401496390551	1.0001086836514	0.832104197673637	1.20203381008208
GCST90274787	ieu-b-7	Parkinson's disease || id:ieu-b-7	Fibroblast growth factor 19 levels	Inverse variance weighted	19	0.0217226750062101	0.062399255986964	0.727747104064767	-0.100579866728239	0.144025216740659	1.02196033002558	0.904312885017095	1.15491323130516
GCST90274787	ieu-b-7	Parkinson's disease || id:ieu-b-7	Fibroblast growth factor 19 levels	Simple mode	19	-0.144675631877597	0.157941059927628	0.371771211121219	-0.454240109335749	0.164888845580554	0.865302924279236	0.634930262258289	1.17926203123959
GCST90274787	ieu-b-7	Parkinson's disease || id:ieu-b-7	Fibroblast growth factor 19 levels	Weighted mode	19	-0.019506539085584	0.0924588814183139	0.83527662370971	-0.200725946665479	0.161712868494311	0.980682482401016	0.818136613900629	1.1755226632664
GCST90274788	ieu-b-7	Parkinson's disease || id:ieu-b-7	Fibroblast growth factor 21 levels	MR Egger	13	-0.220961186827625	0.247541725707475	0.3911690280927	-0.706142969214276	0.264220595559025	0.801747798061789	0.493544145990769	1.30241547168295
GCST90274788	ieu-b-7	Parkinson's disease || id:ieu-b-7	Fibroblast growth factor 21 levels	Weighted median	13	-0.1273386270378	0.123499614340924	0.302500858086886	-0.369397871146012	0.114720617070412	0.880435482852919	0.691150366949436	1.12156004906406
GCST90274788	ieu-b-7	Parkinson's disease || id:ieu-b-7	Fibroblast growth factor 21 levels	Inverse variance weighted	13	-0.20219208963806	0.097825490514721	0.0387468696154764	-0.393930051046913	-0.0104541282292072	0.816937987547062	0.674401228250485	0.989600326246089
GCST90274788	ieu-b-7	Parkinson's disease || id:ieu-b-7	Fibroblast growth factor 21 levels	Simple mode	13	0.155405610932931	0.243163349383787	0.534767457419397	-0.321194553859292	0.632005775725154	1.16813167200474	0.725282130825223	1.88138042445362
GCST90274788	ieu-b-7	Parkinson's disease || id:ieu-b-7	Fibroblast growth factor 21 levels	Weighted mode	13	-0.484620030334757	0.166571736425206	0.0130962112478623	-0.81110063372816	-0.158139426941353	0.615931187473901	0.444368709781515	0.853730740603986
GCST90274789	ieu-b-7	Parkinson's disease || id:ieu-b-7	Fibroblast growth factor 23 levels	MR Egger	9	0.327910114429067	0.348276217386516	0.377785231439776	-0.354711271648504	1.01053150050664	1.38806419973878	0.701375921090088	2.74706069122238
GCST90274789	ieu-b-7	Parkinson's disease || id:ieu-b-7	Fibroblast growth factor 23 levels	Weighted median	9	0.12321530472254	0.147663951801092	0.404038437705718	-0.1662060408076	0.412636650252681	1.13112793191756	0.846871726077746	1.51079597885481
GCST90274789	ieu-b-7	Parkinson's disease || id:ieu-b-7	Fibroblast growth factor 23 levels	Inverse variance weighted	9	0.117031556445638	0.111974053577842	0.295945912974438	-0.102437588566933	0.33650070145821	1.12415490346392	0.902634482706599	1.40003985133897
GCST90274789	ieu-b-7	Parkinson's disease || id:ieu-b-7	Fibroblast growth factor 23 levels	Simple mode	9	0.358066884556215	0.269211416693168	0.220167117992313	-0.169587492162394	0.885721261274825	1.4305612997378	0.844012906735562	2.42473262668802
GCST90274789	ieu-b-7	Parkinson's disease || id:ieu-b-7	Fibroblast growth factor 23 levels	Weighted mode	9	-0.138027997615043	0.195174978467954	0.499520252084943	-0.520570955412233	0.244514960182146	0.871074303401371	0.594181200131109	1.27700176626046
GCST90274790	ieu-b-7	Parkinson's disease || id:ieu-b-7	Fibroblast growth factor 5 levels	MR Egger	23	0.0565684687638345	0.0550343145913644	0.31570255931495	-0.0512987878352398	0.164435725362909	1.05819906590181	0.94999478123903	1.17872780481487
GCST90274790	ieu-b-7	Parkinson's disease || id:ieu-b-7	Fibroblast growth factor 5 levels	Weighted median	23	0.0475721402918894	0.0354702009753467	0.179860040214033	-0.0219494536197902	0.117093734203569	1.04872185349308	0.978289682803759	1.12422480306846
GCST90274790	ieu-b-7	Parkinson's disease || id:ieu-b-7	Fibroblast growth factor 5 levels	Inverse variance weighted	23	0.0369173857502437	0.0375748225582147	0.325851976490279	-0.0367292664638572	0.110564037964345	1.03760729614885	0.963937070117175	1.11690787126846
GCST90274790	ieu-b-7	Parkinson's disease || id:ieu-b-7	Fibroblast growth factor 5 levels	Simple mode	23	-0.0960601582629532	0.16521714862311	0.566869090309186	-0.419885769564249	0.227765453038342	0.908409366095384	0.657121878846525	1.25579074898304
GCST90274790	ieu-b-7	Parkinson's disease || id:ieu-b-7	Fibroblast growth factor 5 levels	Weighted mode	23	0.0471170667103733	0.035892499499337	0.202804832152649	-0.0232322323083271	0.117466365729074	1.04824471645766	0.977035558201573	1.12464380273323
GCST90274791	ieu-b-7	Parkinson's disease || id:ieu-b-7	Fms-related tyrosine kinase 3 ligand levels	MR Egger	25	-0.0779982409034822	0.0896218840920857	0.393127459151832	-0.25365713372397	0.0976606519170058	0.924966053646672	0.775957806205312	1.10258856030159
GCST90274791	ieu-b-7	Parkinson's disease || id:ieu-b-7	Fms-related tyrosine kinase 3 ligand levels	Weighted median	25	-0.0743071202383615	0.0851407568936247	0.382795998535959	-0.241183003749866	0.0925687632731429	0.928386523762308	0.785697827582177	1.09698857149165
GCST90274791	ieu-b-7	Parkinson's disease || id:ieu-b-7	Fms-related tyrosine kinase 3 ligand levels	Inverse variance weighted	25	-0.063600187260715	0.0525887817740149	0.226514213550211	-0.166674199537784	0.0394738250163543	0.938380100859203	0.846475348476893	1.04026326965453
GCST90274791	ieu-b-7	Parkinson's disease || id:ieu-b-7	Fms-related tyrosine kinase 3 ligand levels	Simple mode	25	-0.276397736306071	0.173814000433147	0.124879131068813	-0.61707317715504	0.0642777045428977	0.758511183321096	0.539521212008041	1.06638849857602
GCST90274791	ieu-b-7	Parkinson's disease || id:ieu-b-7	Fms-related tyrosine kinase 3 ligand levels	Weighted mode	25	-0.0849990816814139	0.104021935237579	0.421893971315128	-0.288882074747068	0.118883911384241	0.918513127888747	0.749100538064664	1.12623916715321
GCST90274792	ieu-b-7	Parkinson's disease || id:ieu-b-7	Glial cell line-derived neurotrophic factor levels	MR Egger	13	-0.0959446384504042	0.148832297885158	0.532367896600128	-0.387655942305313	0.195766665404505	0.90851431143659	0.678645796409347	1.2162430806353
GCST90274792	ieu-b-7	Parkinson's disease || id:ieu-b-7	Glial cell line-derived neurotrophic factor levels	Weighted median	13	-0.0216807210734478	0.0867130312651293	0.802565380549004	-0.191638262353101	0.148276820206206	0.978552616409106	0.825605467060176	1.15983391739255
GCST90274792	ieu-b-7	Parkinson's disease || id:ieu-b-7	Glial cell line-derived neurotrophic factor levels	Inverse variance weighted	13	-0.00227568554520956	0.0858505645495273	0.978852535723012	-0.170542792062283	0.165991420971864	0.997726901864059	0.843207006289848	1.18056297359686
GCST90274792	ieu-b-7	Parkinson's disease || id:ieu-b-7	Glial cell line-derived neurotrophic factor levels	Simple mode	13	0.144613301305933	0.192492725035051	0.466970741803057	-0.232672439762768	0.521899042374633	1.15559261769947	0.792413094038762	1.68522492640206
GCST90274792	ieu-b-7	Parkinson's disease || id:ieu-b-7	Glial cell line-derived neurotrophic factor levels	Weighted mode	13	0.00745613055003069	0.0986305461419116	0.940985757684017	-0.185859739888116	0.200772000988177	1.00748399670627	0.830390057416585	1.22234604635929
GCST90274793	ieu-b-7	Parkinson's disease || id:ieu-b-7	Hepatocyte growth factor levels	MR Egger	17	0.0300114321636196	0.181319076627355	0.870747051314434	-0.325373958025997	0.385396822353236	1.03046631434569	0.722257209253655	1.47019761297843
GCST90274793	ieu-b-7	Parkinson's disease || id:ieu-b-7	Hepatocyte growth factor levels	Weighted median	17	-0.0137576117703243	0.11152529326022	0.901823084154453	-0.232347186560355	0.204831963019706	0.986336591670872	0.792670870854327	1.22731881268752
GCST90274793	ieu-b-7	Parkinson's disease || id:ieu-b-7	Hepatocyte growth factor levels	Inverse variance weighted	17	0.029759743163633	0.0823198279843426	0.717715487501025	-0.131587119685678	0.191106606012944	1.03020698994543	0.876702893730148	1.2105885012159
GCST90274793	ieu-b-7	Parkinson's disease || id:ieu-b-7	Hepatocyte growth factor levels	Simple mode	17	-0.137944808592953	0.169613955434857	0.427990819286502	-0.470388161245272	0.194498544059366	0.87114677023502	0.624759713702136	1.21470171435017
GCST90274793	ieu-b-7	Parkinson's disease || id:ieu-b-7	Hepatocyte growth factor levels	Weighted mode	17	-0.0134491565604088	0.118613028342411	0.911134405933619	-0.245930692111534	0.219032378990717	0.986640879258436	0.781976420181889	1.24487158372043
GCST90274794	ieu-b-7	Parkinson's disease || id:ieu-b-7	Interferon gamma levels	MR Egger	9	-0.0833447131639072	0.227626413649857	0.725071079235391	-0.529492483917627	0.362803057589813	0.920033944739337	0.588903771983705	1.43735275564859
GCST90274794	ieu-b-7	Parkinson's disease || id:ieu-b-7	Interferon gamma levels	Weighted median	9	-0.0139126228335768	0.15538045978065	0.928653499938576	-0.31845832400365	0.290633078336497	0.98618371043652	0.727269387000314	1.33727381918513
GCST90274794	ieu-b-7	Parkinson's disease || id:ieu-b-7	Interferon gamma levels	Inverse variance weighted	9	-0.050553840147208	0.120064887005036	0.673715412036064	-0.285881018677079	0.184773338382663	0.950702741318828	0.751352007484649	1.20294574759568
GCST90274794	ieu-b-7	Parkinson's disease || id:ieu-b-7	Interferon gamma levels	Simple mode	9	0.00686077825666087	0.241825568364913	0.978061410768297	-0.467117335738568	0.48083889225189	1.00688436731137	0.626806539289147	1.61743068329468
GCST90274794	ieu-b-7	Parkinson's disease || id:ieu-b-7	Interferon gamma levels	Weighted mode	9	0.0759019566097314	0.21996752699091	0.73894621795854	-0.355234396292453	0.507038309511916	1.07885679419414	0.701009110013416	1.66036641429179
GCST90274795	ieu-b-7	Parkinson's disease || id:ieu-b-7	Interleukin-10 levels	MR Egger	17	0.171882461522752	0.205014530871423	0.414971583483865	-0.229946018985238	0.573710942030742	1.18753824357367	0.794576493391096	1.77484117851432
GCST90274795	ieu-b-7	Parkinson's disease || id:ieu-b-7	Interleukin-10 levels	Weighted median	17	0.13158861002219	0.11439996468503	0.250040735663626	-0.0926353207604695	0.35581254080485	1.14063897528942	0.911525854246503	1.42733995518403
GCST90274795	ieu-b-7	Parkinson's disease || id:ieu-b-7	Interleukin-10 levels	Inverse variance weighted	17	0.0659369347676024	0.0884568837501624	0.456021925586157	-0.107438557382716	0.239312426917921	1.06815935132407	0.898131704318105	1.27037537405197
GCST90274795	ieu-b-7	Parkinson's disease || id:ieu-b-7	Interleukin-10 levels	Simple mode	17	-0.0139069516427788	0.194439247762484	0.943867630068922	-0.395007877257248	0.36719397397169	0.986189303288363	0.673674732518797	1.44367792789861
GCST90274795	ieu-b-7	Parkinson's disease || id:ieu-b-7	Interleukin-10 levels	Weighted mode	17	0.181231354551187	0.12524855511317	0.167212301995789	-0.0642558134706254	0.426718522573	1.19869247017416	0.937765075905492	1.5322213153063
GCST90274796	ieu-b-7	Parkinson's disease || id:ieu-b-7	Interleukin-10 receptor subunit alpha levels	MR Egger	10	0.236870751683538	0.28958545840773	0.437059968621838	-0.330716746795614	0.804458250162689	1.26727731373052	0.718408631770482	2.23548509702363
GCST90274796	ieu-b-7	Parkinson's disease || id:ieu-b-7	Interleukin-10 receptor subunit alpha levels	Weighted median	10	-0.00938699177438282	0.143265076423839	0.94775851589456	-0.290186541565108	0.271412558016342	0.990656928499054	0.748123998339693	1.31181615903406
GCST90274796	ieu-b-7	Parkinson's disease || id:ieu-b-7	Interleukin-10 receptor subunit alpha levels	Inverse variance weighted	10	0.00415890208746392	0.135757542025853	0.975560806761514	-0.261925880283208	0.270243684458136	1.00416756232228	0.769568061760518	1.31028370760799
GCST90274796	ieu-b-7	Parkinson's disease || id:ieu-b-7	Interleukin-10 receptor subunit alpha levels	Simple mode	10	0.0683444730222154	0.200871725362285	0.741482755447431	-0.325364108687864	0.462053054732294	1.07073408396442	0.722264323044161	1.58732951633418
GCST90274796	ieu-b-7	Parkinson's disease || id:ieu-b-7	Interleukin-10 receptor subunit alpha levels	Weighted mode	10	0.085736091438966	0.19795557798111	0.675130876570759	-0.302256841404009	0.473729024281941	1.08951875703315	0.739148196646965	1.60597174871283
GCST90274797	ieu-b-7	Parkinson's disease || id:ieu-b-7	Interleukin-10 receptor subunit beta levels	MR Egger	17	-0.0086065584217849	0.113218874053717	0.940410200308397	-0.23051555156707	0.2133024347235	0.991430371978323	0.794124085032231	1.23775893592395
GCST90274797	ieu-b-7	Parkinson's disease || id:ieu-b-7	Interleukin-10 receptor subunit beta levels	Weighted median	17	-0.0450981880794822	0.0536446318235264	0.400524940205194	-0.150241666453594	0.0600452902946297	0.955903618884556	0.860499997312615	1.06188463852444
GCST90274797	ieu-b-7	Parkinson's disease || id:ieu-b-7	Interleukin-10 receptor subunit beta levels	Inverse variance weighted	17	-0.0825178124809979	0.0779042220788757	0.289499000344823	-0.235210087755594	0.0701744627935985	0.920795036066644	0.790404777818736	1.07269531035073
GCST90274797	ieu-b-7	Parkinson's disease || id:ieu-b-7	Interleukin-10 receptor subunit beta levels	Simple mode	17	0.0704060593492701	0.270454026025598	0.797933282954753	-0.459683831660902	0.600495950359442	1.07294377166018	0.631483268964271	1.82302270499189
GCST90274797	ieu-b-7	Parkinson's disease || id:ieu-b-7	Interleukin-10 receptor subunit beta levels	Weighted mode	17	-0.0430508122016342	0.0534215781860174	0.432132889147537	-0.147757105446228	0.06165548104296	0.957862717716916	0.862640620205682	1.06359585266605
GCST90274798	ieu-b-7	Parkinson's disease || id:ieu-b-7	Interleukin-12 subunit beta levels	MR Egger	25	-0.00936961148066046	0.0461887023518059	0.841032163986211	-0.0998994680902	0.0811602451288791	0.990674146557076	0.904928387642251	1.08454467564409
GCST90274798	ieu-b-7	Parkinson's disease || id:ieu-b-7	Interleukin-12 subunit beta levels	Weighted median	25	-0.0186967084147007	0.0338773178130901	0.581020575368087	-0.0850962513283573	0.0477028344989559	0.981476990818883	0.91842388062853	1.04885892432114
GCST90274798	ieu-b-7	Parkinson's disease || id:ieu-b-7	Interleukin-12 subunit beta levels	Inverse variance weighted	25	-0.0266461806421128	0.0308630398658038	0.387934817895196	-0.0871377387790883	0.0338453774948627	0.973705696507632	0.916550842344368	1.0344246490313
GCST90274798	ieu-b-7	Parkinson's disease || id:ieu-b-7	Interleukin-12 subunit beta levels	Simple mode	25	0.0783775010924317	0.0923144497278717	0.404255541648066	-0.102558820374197	0.25931382255906	1.08153086069829	0.902525061329771	1.29604046775095
GCST90274798	ieu-b-7	Parkinson's disease || id:ieu-b-7	Interleukin-12 subunit beta levels	Weighted mode	25	-0.0154498649470203	0.0343690806394824	0.657084377389698	-0.0828132630004059	0.0519135331063653	0.984668871940322	0.920523026879576	1.05328466432276
GCST90274799	ieu-b-7	Parkinson's disease || id:ieu-b-7	Interleukin-13 levels	MR Egger	10	0.0489561612324019	0.333776393417782	0.887018530788132	-0.60524556986645	0.703157892331254	1.05017431138331	0.545940343679729	2.02012197313703
GCST90274799	ieu-b-7	Parkinson's disease || id:ieu-b-7	Interleukin-13 levels	Weighted median	10	-0.059132698197451	0.143690402497261	0.680685035490535	-0.340765887092083	0.222500490697181	0.942581681967714	0.711225395762793	1.24919643262767
GCST90274799	ieu-b-7	Parkinson's disease || id:ieu-b-7	Interleukin-13 levels	Inverse variance weighted	10	-0.0905597527989886	0.117923547557936	0.442515054403302	-0.321689906012544	0.140570400414567	0.913419752883398	0.724922949727912	1.15093010266915
GCST90274799	ieu-b-7	Parkinson's disease || id:ieu-b-7	Interleukin-13 levels	Simple mode	10	-0.0553016411652938	0.219268919600091	0.806544684815534	-0.485068723581473	0.374465441250885	0.946199692125301	0.615654885301735	1.45421384407472
GCST90274799	ieu-b-7	Parkinson's disease || id:ieu-b-7	Interleukin-13 levels	Weighted mode	10	-0.0553016411652938	0.209382427439154	0.797637513117457	-0.465691198946036	0.355087916615448	0.946199692125301	0.627701088880053	1.4263060447695
GCST90274800	ieu-b-7	Parkinson's disease || id:ieu-b-7	Interleukin-15 receptor subunit alpha levels	MR Egger	10	0.0165878257977822	0.090319188522774	0.858851511405327	-0.160437783706855	0.193613435302419	1.01672616765178	0.851770815946217	1.21362704689467
GCST90274800	ieu-b-7	Parkinson's disease || id:ieu-b-7	Interleukin-15 receptor subunit alpha levels	Weighted median	10	-0.0278428157874725	0.042622877531973	0.513603876362553	-0.11138365575014	0.0556980241751945	0.972541222913923	0.894595466387353	1.05727836301975
GCST90274800	ieu-b-7	Parkinson's disease || id:ieu-b-7	Interleukin-15 receptor subunit alpha levels	Inverse variance weighted	10	-0.0326607285967401	0.0514025920228603	0.525173636221698	-0.133409808961546	0.0680883517680662	0.967866873444454	0.875106392172748	1.07045988132403
GCST90274800	ieu-b-7	Parkinson's disease || id:ieu-b-7	Interleukin-15 receptor subunit alpha levels	Simple mode	10	-0.0981483989995953	0.1098846241416	0.395008409576818	-0.313522262317132	0.117225464317942	0.906514367946356	0.730868108004888	1.12437290708502
GCST90274800	ieu-b-7	Parkinson's disease || id:ieu-b-7	Interleukin-15 receptor subunit alpha levels	Weighted mode	10	-0.0299996796975317	0.0453709997227746	0.525042206002023	-0.11892683915417	0.0589274797591066	0.970445844384658	0.887872755907646	1.06069831585351
GCST90274801	ieu-b-7	Parkinson's disease || id:ieu-b-7	Interleukin-17A levels	MR Egger	12	0.219157896215198	0.244017275788369	0.390231064545846	-0.259115964330006	0.697431756760402	1.24502784635307	0.771733524293384	2.00858753624041
GCST90274801	ieu-b-7	Parkinson's disease || id:ieu-b-7	Interleukin-17A levels	Weighted median	12	0.20800380990988	0.136068625768167	0.126346667206227	-0.0586906965957268	0.474698316415487	1.23121786036902	0.942998396668397	1.60752915916647
GCST90274801	ieu-b-7	Parkinson's disease || id:ieu-b-7	Interleukin-17A levels	Inverse variance weighted	12	0.25088169843143	0.102583255231001	0.0144595352726437	0.0498185181786668	0.451944878684192	1.28515803912589	1.05108032709384	1.57136533046579
GCST90274801	ieu-b-7	Parkinson's disease || id:ieu-b-7	Interleukin-17A levels	Simple mode	12	0.205970013695875	0.217115844771821	0.363167906844626	-0.219577042056894	0.631517069448644	1.22871635878047	0.802858301455357	1.88046120666374
GCST90274801	ieu-b-7	Parkinson's disease || id:ieu-b-7	Interleukin-17A levels	Weighted mode	12	0.214657768252883	0.211702798582297	0.33238654589639	-0.200279716968419	0.629595253474185	1.2394376494625	0.818501772220188	1.87685077667965
GCST90274802	ieu-b-7	Parkinson's disease || id:ieu-b-7	Interleukin-17C levels	MR Egger	16	-0.146922649058245	0.196471367412639	0.466952968478225	-0.532006529187017	0.238161231070528	0.863360756601167	0.587425100743661	1.26891376465748
GCST90274802	ieu-b-7	Parkinson's disease || id:ieu-b-7	Interleukin-17C levels	Weighted median	16	-0.0788948773493243	0.106325633208718	0.458080169908339	-0.287293118438412	0.129503363739763	0.924137067077131	0.750291772249342	1.13826294027666
GCST90274802	ieu-b-7	Parkinson's disease || id:ieu-b-7	Interleukin-17C levels	Inverse variance weighted	16	-0.0400893004822395	0.0759066651384652	0.59740258714881	-0.188866364153631	0.108687763189152	0.960703644022907	0.827897136037027	1.11481420995955
GCST90274802	ieu-b-7	Parkinson's disease || id:ieu-b-7	Interleukin-17C levels	Simple mode	16	-0.0557813644181815	0.182130270653029	0.763607708276476	-0.412756694898119	0.301193966061756	0.945745886990254	0.661823288222906	1.35147145571241
GCST90274802	ieu-b-7	Parkinson's disease || id:ieu-b-7	Interleukin-17C levels	Weighted mode	16	-0.0726217046652775	0.193575818570006	0.712793842155053	-0.45203030906249	0.306786899731935	0.929952560207694	0.636334882719078	1.35905132301011
GCST90274803	ieu-b-7	Parkinson's disease || id:ieu-b-7	Interleukin-18 levels	MR Egger	19	0.126786721638248	0.135507885535053	0.362559943314822	-0.138808734010455	0.39238217728695	1.13517488372192	0.870394489401895	1.48050341807492
GCST90274803	ieu-b-7	Parkinson's disease || id:ieu-b-7	Interleukin-18 levels	Weighted median	19	0.097616784821683	0.0772141632117508	0.206145983760042	-0.0537229750733487	0.248956544716715	1.10254019400497	0.947694605169267	1.28268629236251
GCST90274803	ieu-b-7	Parkinson's disease || id:ieu-b-7	Interleukin-18 levels	Inverse variance weighted	19	0.115503039428039	0.0628388386572888	0.066050085889982	-0.00766108434024713	0.238667163196325	1.1224379261124	0.9923681869687	1.26955591132351
GCST90274803	ieu-b-7	Parkinson's disease || id:ieu-b-7	Interleukin-18 levels	Simple mode	19	0.031909968259602	0.13005350722638	0.808953115880953	-0.222994905904104	0.286814842423308	1.03242455014164	0.800118925166706	1.33217752787574
GCST90274803	ieu-b-7	Parkinson's disease || id:ieu-b-7	Interleukin-18 levels	Weighted mode	19	0.132123398518426	0.0683820742667132	0.0692381836272085	-0.00190546704433173	0.266152264081184	1.14124913903149	0.998096347205483	1.30493373809731
GCST90274804	ieu-b-7	Parkinson's disease || id:ieu-b-7	interleukin-18 receptor 1 levels	MR Egger	19	-0.195686165111858	0.0720197168447606	0.014641934781051	-0.336844810127589	-0.0545275200961275	0.822270251281096	0.714019639921796	0.946932448827221
GCST90274804	ieu-b-7	Parkinson's disease || id:ieu-b-7	interleukin-18 receptor 1 levels	Weighted median	19	-0.0370263671660931	0.0445626650318058	0.406039647575791	-0.124369190628432	0.0503164562962464	0.963650726275317	0.883053765519839	1.05160383037864
GCST90274804	ieu-b-7	Parkinson's disease || id:ieu-b-7	interleukin-18 receptor 1 levels	Inverse variance weighted	19	-0.016764227769025	0.0448480202638801	0.708552492475413	-0.10466634748623	0.0711378919481799	0.983375509942716	0.900624968245873	1.07372927428223
GCST90274804	ieu-b-7	Parkinson's disease || id:ieu-b-7	interleukin-18 receptor 1 levels	Simple mode	19	0.251943448530424	0.146704457896369	0.103070504059593	-0.0355972889464579	0.539484186007307	1.28652328044545	0.965028843023347	1.71512195007843
GCST90274804	ieu-b-7	Parkinson's disease || id:ieu-b-7	interleukin-18 receptor 1 levels	Weighted mode	19	-0.0436479509287244	0.0446828926883124	0.341596054860481	-0.131226420597817	0.0439305187403678	0.95729091153373	0.877019176702303	1.04490975072048
GCST90274805	ieu-b-7	Parkinson's disease || id:ieu-b-7	Interleukin-1-alpha levels	MR Egger	12	-0.0694152719491098	0.141820146991885	0.63507461353944	-0.347382760053204	0.208552216154984	0.932939176153934	0.706534843181444	1.2318932531106
GCST90274805	ieu-b-7	Parkinson's disease || id:ieu-b-7	Interleukin-1-alpha levels	Weighted median	12	-0.0779661840075123	0.100442992860798	0.437617194328263	-0.274834450014677	0.118902081999652	0.924995705662503	0.759697880788114	1.12625963179791
GCST90274805	ieu-b-7	Parkinson's disease || id:ieu-b-7	Interleukin-1-alpha levels	Inverse variance weighted	12	-0.0448247151266582	0.078172674126035	0.56636952784596	-0.198043156413687	0.10839372616037	0.956165068417886	0.820334449681021	1.11448646148906
GCST90274805	ieu-b-7	Parkinson's disease || id:ieu-b-7	Interleukin-1-alpha levels	Simple mode	12	-0.259690088051832	0.18141248955731	0.180083555085315	-0.615258567584159	0.0958783914804957	0.771290580934472	0.540501121170428	1.10062521045291
GCST90274805	ieu-b-7	Parkinson's disease || id:ieu-b-7	Interleukin-1-alpha levels	Weighted mode	12	-0.0569019009057812	0.108340213424799	0.609856794732743	-0.269248719218387	0.155444917406824	0.9446867377344	0.763953222168388	1.1681775880442
GCST90274806	ieu-b-7	Parkinson's disease || id:ieu-b-7	Interleukin-2 levels	MR Egger	16	0.264921711968949	0.239043008957272	0.286426571271482	-0.203602585587303	0.733446009525202	1.30332893672793	0.815786512091482	2.0822436901505
GCST90274806	ieu-b-7	Parkinson's disease || id:ieu-b-7	Interleukin-2 levels	Weighted median	16	-0.0422466021360478	0.129083941472672	0.743456060683299	-0.295251127422485	0.210757923150389	0.958633350389696	0.744344638642361	1.23461344754969
GCST90274806	ieu-b-7	Parkinson's disease || id:ieu-b-7	Interleukin-2 levels	Inverse variance weighted	16	0.0552409261418774	0.0918687354578819	0.547638337456696	-0.124821795355571	0.235303647639326	1.05679519359565	0.882654181644843	1.26529291361387
GCST90274806	ieu-b-7	Parkinson's disease || id:ieu-b-7	Interleukin-2 levels	Simple mode	16	-0.0613383876560258	0.223907857587969	0.787863481649644	-0.500197788528445	0.377521013216393	0.940504930664142	0.606410706769041	1.45866409469656
GCST90274806	ieu-b-7	Parkinson's disease || id:ieu-b-7	Interleukin-2 levels	Weighted mode	16	-0.0613383876560258	0.212638824963012	0.776940456989096	-0.47811048458353	0.355433709271479	0.940504930664142	0.619953697871898	1.42679933620839
GCST90274807	ieu-b-7	Parkinson's disease || id:ieu-b-7	Interleukin-20 levels	MR Egger	10	-0.0397307168214764	0.247835285279604	0.876610092648072	-0.525487875969501	0.446026442326548	0.961048198424586	0.591266829110344	1.5620927713548
GCST90274807	ieu-b-7	Parkinson's disease || id:ieu-b-7	Interleukin-20 levels	Weighted median	10	0.17437789430753	0.160315638860201	0.276720477679497	-0.139840757858464	0.488596546473525	1.19050536602745	0.869496684889177	1.63002694682015
GCST90274807	ieu-b-7	Parkinson's disease || id:ieu-b-7	Interleukin-20 levels	Inverse variance weighted	10	0.111795726540879	0.116142695842722	0.335762270269367	-0.115843957310857	0.339435410392614	1.11828440148879	0.890614186287729	1.40415459563445
GCST90274807	ieu-b-7	Parkinson's disease || id:ieu-b-7	Interleukin-20 levels	Simple mode	10	0.359799489736364	0.278639146898432	0.22878603846512	-0.186333238184561	0.90593221765729	1.43304204611267	0.829996962211313	2.47423737606881
GCST90274807	ieu-b-7	Parkinson's disease || id:ieu-b-7	Interleukin-20 levels	Weighted mode	10	0.333926438778531	0.275782926798333	0.256796141604642	-0.206608097746202	0.874460975303264	1.39644041593346	0.813338336663718	2.39758258937041
GCST90274808	ieu-b-7	Parkinson's disease || id:ieu-b-7	Interleukin-20 receptor subunit alpha levels	MR Egger	6	-0.666912765552423	0.409517227448806	0.178742934120863	-1.46956653135208	0.135741000247237	0.513290783197861	0.230025172279963	1.14538520069103
GCST90274808	ieu-b-7	Parkinson's disease || id:ieu-b-7	Interleukin-20 receptor subunit alpha levels	Weighted median	6	-0.21732743614711	0.193958770689519	0.262508144718633	-0.597486626698568	0.162831754404348	0.804666449282504	0.550192739494867	1.17683867510751
GCST90274808	ieu-b-7	Parkinson's disease || id:ieu-b-7	Interleukin-20 receptor subunit alpha levels	Inverse variance weighted	6	-0.182492120833375	0.147503091762645	0.216009581192621	-0.47159818068816	0.106613939021409	0.833191208754832	0.62400419948705	1.11250467691884
GCST90274808	ieu-b-7	Parkinson's disease || id:ieu-b-7	Interleukin-20 receptor subunit alpha levels	Simple mode	6	-0.220676901956593	0.281865739975683	0.469117318098929	-0.773133752308931	0.331779948395746	0.801975755232014	0.461564371153939	1.39344618470444
GCST90274808	ieu-b-7	Parkinson's disease || id:ieu-b-7	Interleukin-20 receptor subunit alpha levels	Weighted mode	6	-0.21897531393036	0.250245061766398	0.421587558539585	-0.709455634992501	0.271505007131781	0.803341549254279	0.491911904216687	1.31193744088369
GCST90274809	ieu-b-7	Parkinson's disease || id:ieu-b-7	Interleukin-22 receptor subunit alpha-1 levels	MR Egger	9	-0.143027380410715	0.230793318106208	0.555069223873776	-0.595382283898882	0.309327523077453	0.866730337137988	0.551351752677484	1.36250855042581
GCST90274809	ieu-b-7	Parkinson's disease || id:ieu-b-7	Interleukin-22 receptor subunit alpha-1 levels	Weighted median	9	0.000910458549019074	0.156388417136469	0.995354919953272	-0.30561083903846	0.307431756136498	1.00091087314222	0.736673248149724	1.35992799859444
GCST90274809	ieu-b-7	Parkinson's disease || id:ieu-b-7	Interleukin-22 receptor subunit alpha-1 levels	Inverse variance weighted	9	0.0228735744216357	0.117226060162214	0.845296163828971	-0.206889503496305	0.252636652339576	1.02313718066044	0.813109490779785	1.28741541246295
GCST90274809	ieu-b-7	Parkinson's disease || id:ieu-b-7	Interleukin-22 receptor subunit alpha-1 levels	Simple mode	9	-0.0433763050408866	0.244783891810535	0.863753667402047	-0.523152732989535	0.436400122907762	0.957550990996472	0.592649135008454	1.54712771215847
GCST90274809	ieu-b-7	Parkinson's disease || id:ieu-b-7	Interleukin-22 receptor subunit alpha-1 levels	Weighted mode	9	-0.0682167065782167	0.225044377140349	0.769527050338894	-0.509303685773301	0.372870272616868	0.934058035122486	0.60091385803685	1.45189597694946
GCST90274810	ieu-b-7	Parkinson's disease || id:ieu-b-7	Interleukin-24 levels	MR Egger	8	0.191219680844717	0.312933834678615	0.563580712053533	-0.422130635125368	0.804569996814802	1.21072539604656	0.65564838308998	2.23573491895719
GCST90274810	ieu-b-7	Parkinson's disease || id:ieu-b-7	Interleukin-24 levels	Weighted median	8	-0.04084094572087	0.15914527171507	0.797466865335522	-0.352765678282408	0.271083786840668	0.9599818070198	0.702741841761527	1.31138494258284
GCST90274810	ieu-b-7	Parkinson's disease || id:ieu-b-7	Interleukin-24 levels	Inverse variance weighted	8	-0.0227195339507789	0.160015398961647	0.887093100178738	-0.336349715915606	0.290910648014048	0.977536611161069	0.714373234436839	1.33764505736777
GCST90274810	ieu-b-7	Parkinson's disease || id:ieu-b-7	Interleukin-24 levels	Simple mode	8	-0.116777499395827	0.235861839229295	0.635683825436684	-0.579066704285246	0.345511705493593	0.88978314842812	0.56042116123468	1.41271262755748
GCST90274810	ieu-b-7	Parkinson's disease || id:ieu-b-7	Interleukin-24 levels	Weighted mode	8	-0.0989369428928111	0.222309699215805	0.669726398778481	-0.534663953355789	0.336790067570166	0.905799823339318	0.585866135417109	1.40044503404759
GCST90274811	ieu-b-7	Parkinson's disease || id:ieu-b-7	Interleukin-2 receptor subunit beta levels	MR Egger	11	0.0580813446784513	0.25328670892925	0.823753787341888	-0.438360604822879	0.554523294179781	1.059801201392	0.645093117220365	1.74111078926339
GCST90274811	ieu-b-7	Parkinson's disease || id:ieu-b-7	Interleukin-2 receptor subunit beta levels	Weighted median	11	-0.04418771813171	0.151782295486206	0.770955229824197	-0.341681017284673	0.253305581021253	0.956774336723581	0.710574829651141	1.28827688965886
GCST90274811	ieu-b-7	Parkinson's disease || id:ieu-b-7	Interleukin-2 receptor subunit beta levels	Inverse variance weighted	11	0.00768132426722376	0.110900959977788	0.944780340750465	-0.209684557289241	0.225047205823688	1.00771090132028	0.810839979194505	1.25238183451256
GCST90274811	ieu-b-7	Parkinson's disease || id:ieu-b-7	Interleukin-2 receptor subunit beta levels	Simple mode	11	-0.0992853493055362	0.251363429070547	0.701146155972565	-0.591957670283808	0.393386971672736	0.905484291842012	0.553243156211016	1.48199176721475
GCST90274811	ieu-b-7	Parkinson's disease || id:ieu-b-7	Interleukin-2 receptor subunit beta levels	Weighted mode	11	-0.112662129980113	0.24603870026724	0.656809804680804	-0.594897982503904	0.369573722543678	0.893452479932373	0.55161883777005	1.44711760955138
GCST90274812	ieu-b-7	Parkinson's disease || id:ieu-b-7	Interleukin-33 levels	MR Egger	9	0.0571366807645213	0.447054752109119	0.901895991760481	-0.819090633369351	0.933363994898394	1.05880051817019	0.440832350517867	2.54304961049365
GCST90274812	ieu-b-7	Parkinson's disease || id:ieu-b-7	Interleukin-33 levels	Weighted median	9	-0.140261939009647	0.16237108798066	0.387678165000061	-0.458509271451741	0.177985393432447	0.869130546385216	0.632225419849875	1.19480786906549
GCST90274812	ieu-b-7	Parkinson's disease || id:ieu-b-7	Interleukin-33 levels	Inverse variance weighted	9	-0.157538858675535	0.124993890352721	0.207535027046995	-0.402526883766869	0.0874491664157978	0.854243618187931	0.668628363435492	1.09138678393085
GCST90274812	ieu-b-7	Parkinson's disease || id:ieu-b-7	Interleukin-33 levels	Simple mode	9	-0.0547231446053991	0.223180957379292	0.812477157111163	-0.492157821068812	0.382711531858014	0.946747223749479	0.611305881271408	1.46625500120028
GCST90274812	ieu-b-7	Parkinson's disease || id:ieu-b-7	Interleukin-33 levels	Weighted mode	9	-0.0989993745397719	0.225520866309168	0.672290044983094	-0.541020272505741	0.343021523426197	0.905743274529766	0.582153993558839	1.4091990923927
GCST90274813	ieu-b-7	Parkinson's disease || id:ieu-b-7	Interleukin-4 levels	MR Egger	9	-0.0174460532180869	0.268224565094144	0.949958543991977	-0.543166200802609	0.508274094366435	0.982705248020837	0.580906072284604	1.66241953830802
GCST90274813	ieu-b-7	Parkinson's disease || id:ieu-b-7	Interleukin-4 levels	Weighted median	9	0.000373079602328577	0.151430070756962	0.998034246751519	-0.296429859081317	0.297176018285974	1.00037314920518	0.743467772947916	1.34605220839989
GCST90274813	ieu-b-7	Parkinson's disease || id:ieu-b-7	Interleukin-4 levels	Inverse variance weighted	9	-0.0788568500167755	0.112244812488755	0.482340358078845	-0.298856682494735	0.141142982461184	0.924172210212897	0.741665695495721	1.15158929328519
GCST90274813	ieu-b-7	Parkinson's disease || id:ieu-b-7	Interleukin-4 levels	Simple mode	9	0.0200489771115024	0.23676524042619	0.9345975645463	-0.44401089412383	0.484108848346835	1.02025130776517	0.641458432661657	1.62272826732886
GCST90274813	ieu-b-7	Parkinson's disease || id:ieu-b-7	Interleukin-4 levels	Weighted mode	9	0.00764946019507462	0.205335567635936	0.971195742727351	-0.394808252371359	0.410107172761509	1.00767879205899	0.673809228184296	1.50697928358994
GCST90274814	ieu-b-7	Parkinson's disease || id:ieu-b-7	Interleukin-5 levels	MR Egger	9	0.0302663402727359	0.290919982851505	0.920058327445781	-0.539936826116214	0.600469506661685	1.03072902204713	0.582785068007243	1.82297449816786
GCST90274814	ieu-b-7	Parkinson's disease || id:ieu-b-7	Interleukin-5 levels	Weighted median	9	0.109830391965608	0.148139506318303	0.458451918409938	-0.180523040418265	0.400183824349481	1.11608875678452	0.834833445563584	1.49209895655281
GCST90274814	ieu-b-7	Parkinson's disease || id:ieu-b-7	Interleukin-5 levels	Inverse variance weighted	9	-0.0187115154684627	0.114476034074898	0.870161333948995	-0.243084542255262	0.205661511318337	0.981462458143908	0.784205212491713	1.22833735532721
GCST90274814	ieu-b-7	Parkinson's disease || id:ieu-b-7	Interleukin-5 levels	Simple mode	9	0.0692631767077105	0.241246962299898	0.781328062823318	-0.403580869400089	0.54210722281551	1.07171822331054	0.667924010000872	1.71962668354205
GCST90274814	ieu-b-7	Parkinson's disease || id:ieu-b-7	Interleukin-5 levels	Weighted mode	9	0.0955823958274791	0.206813608548106	0.656270791171161	-0.309772276926808	0.500937068581766	1.10029947838503	0.7336139980381	1.65026695969818
GCST90274815	ieu-b-7	Parkinson's disease || id:ieu-b-7	Interleukin-6 levels	MR Egger	8	0.00478194967378385	0.211349556467844	0.982682464765209	-0.409463181003191	0.419027080350758	1.00479340144177	0.664006605838527	1.52048152940582
GCST90274815	ieu-b-7	Parkinson's disease || id:ieu-b-7	Interleukin-6 levels	Weighted median	8	0.114608076009501	0.0754430008136312	0.128728608584384	-0.033260205585216	0.262476357604218	1.12143383460855	0.967286833403615	1.30014572924522
GCST90274815	ieu-b-7	Parkinson's disease || id:ieu-b-7	Interleukin-6 levels	Inverse variance weighted	8	0.0549788980054442	0.0786509850120029	0.484537255890249	-0.0991770326180814	0.20913482862897	1.05651831979643	0.905582376213038	1.23261117860235
GCST90274815	ieu-b-7	Parkinson's disease || id:ieu-b-7	Interleukin-6 levels	Simple mode	8	0.0969892979618354	0.133428717481791	0.490875789838558	-0.164530988302475	0.358509584226146	1.10184858153234	0.848291469424397	1.43119474895655
GCST90274815	ieu-b-7	Parkinson's disease || id:ieu-b-7	Interleukin-6 levels	Weighted mode	8	0.109635084304087	0.0760754317057266	0.192741216590012	-0.0394727618391369	0.258742930447311	1.11587079738465	0.961296137572832	1.29530077963255
GCST90274816	ieu-b-7	Parkinson's disease || id:ieu-b-7	Interleukin-7 levels	MR Egger	8	0.206687918770912	0.316888374021456	0.538414562102145	-0.414413294311143	0.827789131852966	1.22959877719865	0.660727819778827	2.28825411558199
GCST90274816	ieu-b-7	Parkinson's disease || id:ieu-b-7	Interleukin-7 levels	Weighted median	8	0.0634297585072693	0.155633857880954	0.683598512769809	-0.241612602939402	0.36847211995394	1.06548464194119	0.78536036492426	1.44552433878177
GCST90274816	ieu-b-7	Parkinson's disease || id:ieu-b-7	Interleukin-7 levels	Inverse variance weighted	8	0.00450747294233223	0.119917444001258	0.970016069011373	-0.230530717300133	0.239545663184798	1.004517646879	0.794112041649662	1.27067170621811
GCST90274816	ieu-b-7	Parkinson's disease || id:ieu-b-7	Interleukin-7 levels	Simple mode	8	0.141647002099339	0.243618338705657	0.579183663261531	-0.335844941763747	0.619138945962426	1.15216986320113	0.714733922605737	1.85732809327029
GCST90274816	ieu-b-7	Parkinson's disease || id:ieu-b-7	Interleukin-7 levels	Weighted mode	8	0.130455129525078	0.217133692831391	0.566906103473241	-0.295126908424448	0.556037167474604	1.13934681571386	0.744437106130558	1.74374860654738
GCST90274817	ieu-b-7	Parkinson's disease || id:ieu-b-7	Interleukin-8 levels	MR Egger	16	0.123421152146327	0.176835227733809	0.496641359039275	-0.223175894211937	0.470018198504592	1.13136079565469	0.799974126100239	1.60002331098398
GCST90274817	ieu-b-7	Parkinson's disease || id:ieu-b-7	Interleukin-8 levels	Weighted median	16	0.0936171258914671	0.118292343234237	0.428707821429908	-0.138235866847638	0.325470118630573	1.09813921634387	0.87089325267248	1.38468145754004
GCST90274817	ieu-b-7	Parkinson's disease || id:ieu-b-7	Interleukin-8 levels	Inverse variance weighted	16	0.0399859890598963	0.0903205828693101	0.657974196333542	-0.137042353363952	0.217014331483744	1.04079619155713	0.871933296041829	1.24236190689965
GCST90274817	ieu-b-7	Parkinson's disease || id:ieu-b-7	Interleukin-8 levels	Simple mode	16	0.0850009533518048	0.195305902647057	0.669600136462999	-0.297798615836427	0.467800522540037	1.08871810462927	0.74245084253544	1.59647890936426
GCST90274817	ieu-b-7	Parkinson's disease || id:ieu-b-7	Interleukin-8 levels	Weighted mode	16	0.0970411113818973	0.163407981180066	0.561456908177177	-0.223238531731032	0.417320754494826	1.10190567355479	0.79992401927494	1.51788930467772
GCST90274818	ieu-b-7	Parkinson's disease || id:ieu-b-7	Latency-associated peptide transforming growth factor beta 1 levels	MR Egger	17	0.0665951639442343	0.124279364292606	0.599918139991193	-0.176992390069273	0.310182717957742	1.06886267642356	0.837786159993377	1.36367425914551
GCST90274818	ieu-b-7	Parkinson's disease || id:ieu-b-7	Latency-associated peptide transforming growth factor beta 1 levels	Weighted median	17	-0.0206592528242769	0.0958258576726789	0.829306080898736	-0.208477933862728	0.167159428214174	0.979552687520399	0.811818948213254	1.1819426852998
GCST90274818	ieu-b-7	Parkinson's disease || id:ieu-b-7	Latency-associated peptide transforming growth factor beta 1 levels	Inverse variance weighted	17	-0.0279049291047195	0.0795006885258657	0.725586579673835	-0.183726278615416	0.127916420405977	0.972480817028432	0.832163553615352	1.13645801402812
GCST90274818	ieu-b-7	Parkinson's disease || id:ieu-b-7	Latency-associated peptide transforming growth factor beta 1 levels	Simple mode	17	-0.168769618881091	0.210301129840944	0.434014846545641	-0.58095983336934	0.243420595607159	0.844703484705196	0.559361215258847	1.27560502517665
GCST90274818	ieu-b-7	Parkinson's disease || id:ieu-b-7	Latency-associated peptide transforming growth factor beta 1 levels	Weighted mode	17	-0.0201152849403707	0.0950410699058817	0.835053829222854	-0.206395781955899	0.166165212075157	0.980085677674624	0.813511039568578	1.18076816276806
GCST90274819	ieu-b-7	Parkinson's disease || id:ieu-b-7	Leukemia inhibitory factor levels	MR Egger	10	-0.190903601315489	0.253073817411698	0.472263379920904	-0.686928283442418	0.30512108081144	0.82621223008455	0.503119137303125	1.35678927420725
GCST90274819	ieu-b-7	Parkinson's disease || id:ieu-b-7	Leukemia inhibitory factor levels	Weighted median	10	0.0225495847081533	0.154473653878656	0.883939626325076	-0.280218776894013	0.32531794631032	1.02280574843164	0.755618411522068	1.38447076338116
GCST90274819	ieu-b-7	Parkinson's disease || id:ieu-b-7	Leukemia inhibitory factor levels	Inverse variance weighted	10	0.15347485469251	0.1234684447469	0.213857155268917	-0.088523297011413	0.395473006396433	1.16587847038089	0.915281787157369	1.48508648021856
GCST90274819	ieu-b-7	Parkinson's disease || id:ieu-b-7	Leukemia inhibitory factor levels	Simple mode	10	-0.0185358802556856	0.273690915947624	0.947484812801743	-0.554970075513029	0.517898315001658	0.981634852650406	0.574089440271373	1.67849626964482
GCST90274819	ieu-b-7	Parkinson's disease || id:ieu-b-7	Leukemia inhibitory factor levels	Weighted mode	10	0.0270457090467884	0.258928016314004	0.919100901080572	-0.480453202928659	0.534544621022236	1.02741476383972	0.618503020898026	1.70667088322898
GCST90274820	ieu-b-7	Parkinson's disease || id:ieu-b-7	Leukemia inhibitory factor receptor levels	MR Egger	15	-0.20289856103716	0.163261577522188	0.235897745649703	-0.52289125298065	0.117094130906329	0.816361048043646	0.59280412117155	1.12422524905163
GCST90274820	ieu-b-7	Parkinson's disease || id:ieu-b-7	Leukemia inhibitory factor receptor levels	Weighted median	15	0.0660086302760984	0.12289164080731	0.591178700562371	-0.17485898570623	0.306876246258427	1.06823593629728	0.839575404554848	1.35917275494982
GCST90274820	ieu-b-7	Parkinson's disease || id:ieu-b-7	Leukemia inhibitory factor receptor levels	Inverse variance weighted	15	0.112532669495267	0.104521516935274	0.281638460892705	-0.0923295036978698	0.317394842688405	1.11910881703578	0.911804657034885	1.3735447989923
GCST90274820	ieu-b-7	Parkinson's disease || id:ieu-b-7	Leukemia inhibitory factor receptor levels	Simple mode	15	0.0718989110441548	0.188596018142172	0.708753885501357	-0.297749284514503	0.441547106602812	1.07454671376794	0.742487469520388	1.55511128129251
GCST90274820	ieu-b-7	Parkinson's disease || id:ieu-b-7	Leukemia inhibitory factor receptor levels	Weighted mode	15	0.066674429079804	0.13075133231663	0.618042338807428	-0.189598182260791	0.3229470404204	1.06894740332641	0.827291487561299	1.38119220161032
GCST90274821	ieu-b-7	Parkinson's disease || id:ieu-b-7	Monocyte chemoattractant protein-1 levels	MR Egger	23	0.0961497660875232	0.100146665503427	0.347934921215268	-0.100137698299193	0.29243723047424	1.10092393271786	0.904712832040286	1.3396886423039
GCST90274821	ieu-b-7	Parkinson's disease || id:ieu-b-7	Monocyte chemoattractant protein-1 levels	Weighted median	23	0.0116199284717676	0.0769924833566483	0.880036539854077	-0.139285338907263	0.162525195850798	1.01168770209444	0.869979753966412	1.17647796043842
GCST90274821	ieu-b-7	Parkinson's disease || id:ieu-b-7	Monocyte chemoattractant protein-1 levels	Inverse variance weighted	23	-0.000242686530892801	0.0546844670350346	0.996459045666998	-0.107424241919561	0.106938868857775	0.999757342915101	0.898144561581456	1.11286622161661
GCST90274821	ieu-b-7	Parkinson's disease || id:ieu-b-7	Monocyte chemoattractant protein-1 levels	Simple mode	23	0.0762551028804221	0.159455447884877	0.637210128889752	-0.236277574973936	0.38878778073478	1.07923785572889	0.789561481005464	1.47519145406515
GCST90274821	ieu-b-7	Parkinson's disease || id:ieu-b-7	Monocyte chemoattractant protein-1 levels	Weighted mode	23	0.0715582565134647	0.0708225019748029	0.323293384645131	-0.067253847357149	0.210370360384078	1.07418072690254	0.934957834635228	1.23413505005715
GCST90274822	ieu-b-7	Parkinson's disease || id:ieu-b-7	Monocyte chemoattractant protein 2 levels	MR Egger	28	-0.00422028463864211	0.0392602289742392	0.915221380036277	-0.0811703334281509	0.0727297641508667	0.995788608248004	0.922036624408988	1.07543987523499
GCST90274822	ieu-b-7	Parkinson's disease || id:ieu-b-7	Monocyte chemoattractant protein 2 levels	Weighted median	28	-0.026979404637581	0.042446368525178	0.525029600355538	-0.11017428694693	0.0562154776717679	0.973381288458307	0.895678016705243	1.0578255969774
GCST90274822	ieu-b-7	Parkinson's disease || id:ieu-b-7	Monocyte chemoattractant protein 2 levels	Inverse variance weighted	28	-0.0150850437697725	0.0317223123771617	0.63440627769333	-0.0772607760290094	0.0470906884894645	0.985028165532353	0.925648435206606	1.04821706599165
GCST90274822	ieu-b-7	Parkinson's disease || id:ieu-b-7	Monocyte chemoattractant protein 2 levels	Simple mode	28	-0.0362486619353793	0.0740236671092213	0.628308367727467	-0.181335049469453	0.108837725598694	0.964400453981514	0.834155828402419	1.11498140272067
GCST90274822	ieu-b-7	Parkinson's disease || id:ieu-b-7	Monocyte chemoattractant protein 2 levels	Weighted mode	28	-0.0217894352379552	0.0408108917744202	0.597771036026388	-0.101778783115819	0.0581999126399084	0.978446239661421	0.903229339149988	1.05992686730983
GCST90274823	ieu-b-7	Parkinson's disease || id:ieu-b-7	Monocyte chemoattractant protein-3 levels	MR Egger	15	-0.0585657527129027	0.128184425004967	0.655293274799801	-0.309807225722638	0.192675720296832	0.943116225910442	0.733588359560284	1.21248954401172
GCST90274823	ieu-b-7	Parkinson's disease || id:ieu-b-7	Monocyte chemoattractant protein-3 levels	Weighted median	15	-0.00629030494018847	0.0869403661504299	0.942321823640829	-0.176693422595031	0.164112812714654	0.993729437610687	0.83803666825063	1.17834724014573
GCST90274823	ieu-b-7	Parkinson's disease || id:ieu-b-7	Monocyte chemoattractant protein-3 levels	Inverse variance weighted	15	-0.0417741758734263	0.0622567758109176	0.502221764554398	-0.163797456462825	0.080249104715972	0.959086340954539	0.84891394650199	1.08355695320575
GCST90274823	ieu-b-7	Parkinson's disease || id:ieu-b-7	Monocyte chemoattractant protein-3 levels	Simple mode	15	0.0187941690030458	0.143365180315358	0.897566938205939	-0.262201584415056	0.299789922421148	1.01897189103064	0.769355917911963	1.34957526229021
GCST90274823	ieu-b-7	Parkinson's disease || id:ieu-b-7	Monocyte chemoattractant protein-3 levels	Weighted mode	15	-0.00574036284562007	0.0994039640211183	0.954765639397066	-0.200572132327012	0.189091406635772	0.994276081556522	0.818262464721255	1.20815138048909
GCST90274824	ieu-b-7	Parkinson's disease || id:ieu-b-7	Monocyte chemoattractant protein-4 levels	MR Egger	16	-0.0190479710534484	0.124184251254601	0.880283788522001	-0.262449103512467	0.22435316140557	0.981132295164115	0.769165511195195	1.25151292745589
GCST90274824	ieu-b-7	Parkinson's disease || id:ieu-b-7	Monocyte chemoattractant protein-4 levels	Weighted median	16	0.00249269071928556	0.0702151658352012	0.971680452079073	-0.135129034317709	0.14011441575628	1.0024958000558	0.873603179624807	1.15040541583324
GCST90274824	ieu-b-7	Parkinson's disease || id:ieu-b-7	Monocyte chemoattractant protein-4 levels	Inverse variance weighted	16	-0.0152962666977919	0.0549577101859283	0.780760624035366	-0.123013378662211	0.0924208452666277	0.984820126971078	0.88425183237511	1.0968263191293
GCST90274824	ieu-b-7	Parkinson's disease || id:ieu-b-7	Monocyte chemoattractant protein-4 levels	Simple mode	16	-0.0367196034878634	0.0992488502012433	0.716572674877546	-0.2312473498823	0.157808142906574	0.963946384662946	0.79354315895101	1.17094151971907
GCST90274824	ieu-b-7	Parkinson's disease || id:ieu-b-7	Monocyte chemoattractant protein-4 levels	Weighted mode	16	-0.00978135345845699	0.0657939529555449	0.883797056355594	-0.138737501251325	0.119174794334411	0.990266328388312	0.870456492211197	1.12656681857655
GCST90274825	ieu-b-7	Parkinson's disease || id:ieu-b-7	Macrophage inflammatory protein 1a levels	MR Egger	11	-0.018747708593571	0.0899349465512816	0.83951225227275	-0.195020203834083	0.157524786646941	0.981426936593193	0.822818033809047	1.17060977311325
GCST90274825	ieu-b-7	Parkinson's disease || id:ieu-b-7	Macrophage inflammatory protein 1a levels	Weighted median	11	0.0214653585270761	0.0602927998120289	0.721826631498422	-0.0967085291045004	0.139639246158653	1.02169739662164	0.907820570849681	1.14985890800692
GCST90274825	ieu-b-7	Parkinson's disease || id:ieu-b-7	Macrophage inflammatory protein 1a levels	Inverse variance weighted	11	0.00266337997099471	0.0540361455749733	0.960689097797757	-0.103247465355953	0.108574225297942	1.00266692991835	0.901903755929354	1.11468764349024
GCST90274825	ieu-b-7	Parkinson's disease || id:ieu-b-7	Macrophage inflammatory protein 1a levels	Simple mode	11	-0.00388081654466932	0.117292526804839	0.974256582383196	-0.233774169082154	0.226012535992816	0.996126704091975	0.791540550041904	1.25359138019222
GCST90274825	ieu-b-7	Parkinson's disease || id:ieu-b-7	Macrophage inflammatory protein 1a levels	Weighted mode	11	0.0228831045943489	0.0572450896591727	0.697753433326978	-0.0893172711376295	0.135083480326327	1.02314693138095	0.914555365518323	1.1446323346438
GCST90274826	ieu-b-7	Parkinson's disease || id:ieu-b-7	Matrix metalloproteinase-1 levels	MR Egger	15	-0.0162462063652416	0.118044219592143	0.892643135976676	-0.247612876765842	0.215120464035358	0.983885051470137	0.780662097224717	1.24001126473
GCST90274826	ieu-b-7	Parkinson's disease || id:ieu-b-7	Matrix metalloproteinase-1 levels	Weighted median	15	-0.0221698743922204	0.0843642310865643	0.792714288209425	-0.187523767321886	0.143184018537446	0.978074071199726	0.829009414612647	1.15394212887219
GCST90274826	ieu-b-7	Parkinson's disease || id:ieu-b-7	Matrix metalloproteinase-1 levels	Inverse variance weighted	15	-0.0174871750673789	0.0633294438693566	0.782448028629508	-0.141612885051318	0.10663853491656	0.982664838194599	0.86795719066247	1.11253204030374
GCST90274826	ieu-b-7	Parkinson's disease || id:ieu-b-7	Matrix metalloproteinase-1 levels	Simple mode	15	-0.15381392592436	0.138047083569331	0.283951042837969	-0.424386209720249	0.11675835787153	0.857431551952165	0.654171185844481	1.12384782789543
GCST90274826	ieu-b-7	Parkinson's disease || id:ieu-b-7	Matrix metalloproteinase-1 levels	Weighted mode	15	-0.0308331946405072	0.102252803768138	0.76743613585879	-0.231248690026058	0.169582300745044	0.96963730028562	0.793542095489811	1.18480985375433
GCST90274827	ieu-b-7	Parkinson's disease || id:ieu-b-7	Matrix metalloproteinase-10 levels	MR Egger	14	0.0126000701553074	0.0546910828566794	0.821672464864173	-0.0945944522437841	0.119794592554399	1.01267978549371	0.909741803413299	1.12726527911534
GCST90274827	ieu-b-7	Parkinson's disease || id:ieu-b-7	Matrix metalloproteinase-10 levels	Weighted median	14	0.0124340334261667	0.0499045540580575	0.803239890701438	-0.0853788925276259	0.110246959379959	1.01251165741256	0.918164332882643	1.11655377984212
GCST90274827	ieu-b-7	Parkinson's disease || id:ieu-b-7	Matrix metalloproteinase-10 levels	Inverse variance weighted	14	0.0118825419240266	0.0418045732785233	0.776226279889484	-0.070054421701879	0.0938195055499322	1.01195341978349	0.932343078828168	1.09836147987347
GCST90274827	ieu-b-7	Parkinson's disease || id:ieu-b-7	Matrix metalloproteinase-10 levels	Simple mode	14	-0.0211728985038859	0.109841867379458	0.850127236382021	-0.236462958567624	0.194117161559852	0.979049673710999	0.789415122827299	1.21423853670373
GCST90274827	ieu-b-7	Parkinson's disease || id:ieu-b-7	Matrix metalloproteinase-10 levels	Weighted mode	14	-0.0012769859956514	0.0480891777910383	0.979218339587928	-0.0955317744660864	0.0929778024747836	0.998723829004014	0.908889481716838	1.09743737460391
GCST90274828	ieu-b-7	Parkinson's disease || id:ieu-b-7	Neurturin levels	MR Egger	11	-0.55415136478672	0.206256094745519	0.0249303026585122	-0.958413310487937	-0.149889419085503	0.574559645908919	0.383500900338979	0.860803159562828
GCST90274828	ieu-b-7	Parkinson's disease || id:ieu-b-7	Neurturin levels	Weighted median	11	-0.269942053482514	0.152336613754909	0.076392842190502	-0.568521816442136	0.0286377094771078	0.763423730801732	0.56636200725319	1.02905171125063
GCST90274828	ieu-b-7	Parkinson's disease || id:ieu-b-7	Neurturin levels	Inverse variance weighted	11	-0.198575604912921	0.109694798246262	0.0702561842637014	-0.413577409475595	0.0164261996497526	0.819897780096768	0.66128034303454	1.01656185139696
GCST90274828	ieu-b-7	Parkinson's disease || id:ieu-b-7	Neurturin levels	Simple mode	11	-0.332626773429806	0.23019076173937	0.179052957213285	-0.783800666438971	0.118547119579359	0.717037761765446	0.456667069624536	1.12585992289814
GCST90274828	ieu-b-7	Parkinson's disease || id:ieu-b-7	Neurturin levels	Weighted mode	11	-0.309154892721293	0.199311807116126	0.151920822225069	-0.6998060346689	0.0814962492263132	0.734067059575561	0.496681633466285	1.08490914832768
GCST90274829	ieu-b-7	Parkinson's disease || id:ieu-b-7	Neurotrophin-3 levels	MR Egger	15	0.298872303136465	0.256485533637933	0.264850164372909	-0.203839342793884	0.801583949066814	1.34833743401781	0.815593391617947	2.22906886526779
GCST90274829	ieu-b-7	Parkinson's disease || id:ieu-b-7	Neurotrophin-3 levels	Weighted median	15	0.125245486086123	0.142831126229354	0.380552854429887	-0.154703521323411	0.405194493495657	1.13342665939206	0.856669123965043	1.49959413300049
GCST90274829	ieu-b-7	Parkinson's disease || id:ieu-b-7	Neurotrophin-3 levels	Inverse variance weighted	15	0.0540518964220475	0.114014140254362	0.635442404688172	-0.169415818476501	0.277519611320596	1.05553937945082	0.844157813980226	1.31985200293072
GCST90274829	ieu-b-7	Parkinson's disease || id:ieu-b-7	Neurotrophin-3 levels	Simple mode	15	0.272013989503395	0.235774615088258	0.267937935260117	-0.190104256069591	0.734132235076381	1.31260536387986	0.826872922928434	2.08367306935663
GCST90274829	ieu-b-7	Parkinson's disease || id:ieu-b-7	Neurotrophin-3 levels	Weighted mode	15	0.189387939034795	0.211236527328221	0.385107194810775	-0.224635654528519	0.603411532598108	1.20850968963884	0.798807207534589	1.82834563355856
GCST90274830	ieu-b-7	Parkinson's disease || id:ieu-b-7	Osteoprotegerin levels	MR Egger	18	0.0398830247626894	0.141047487146975	0.780983880606544	-0.236570050045382	0.316336099570761	1.04068903222562	0.789330587721806	1.37209133744656
GCST90274830	ieu-b-7	Parkinson's disease || id:ieu-b-7	Osteoprotegerin levels	Weighted median	18	0.0443133941687785	0.0910417951048415	0.626444846113834	-0.134128524236711	0.222755312574268	1.04530989758725	0.874477665805986	1.24951479576871
GCST90274830	ieu-b-7	Parkinson's disease || id:ieu-b-7	Osteoprotegerin levels	Inverse variance weighted	18	-0.021065211394202	0.0650898450001827	0.746216022178114	-0.14864130759456	0.106510884806156	0.979155110417583	0.861878208628707	1.11239003452968
GCST90274830	ieu-b-7	Parkinson's disease || id:ieu-b-7	Osteoprotegerin levels	Simple mode	18	0.00396933132848076	0.181343075973898	0.982791750169671	-0.351463097580359	0.35940176023732	1.00397721955762	0.703657816158903	1.43247219634811
GCST90274830	ieu-b-7	Parkinson's disease || id:ieu-b-7	Osteoprotegerin levels	Weighted mode	18	0.0406846750470333	0.0940837331272156	0.670864136381559	-0.143719441882309	0.225088791976376	1.04152363536944	0.866130713977369	1.25243391733771
GCST90274831	ieu-b-7	Parkinson's disease || id:ieu-b-7	Oncostatin-M levels	MR Egger	13	-0.172060501574258	0.225481519796895	0.461467426361305	-0.614004280376172	0.269883277227655	0.841928233644007	0.541179490158451	1.30981155697415
GCST90274831	ieu-b-7	Parkinson's disease || id:ieu-b-7	Oncostatin-M levels	Weighted median	13	-0.0494983662766799	0.112691737478129	0.660489910566506	-0.270374171733812	0.171377439180453	0.951706712960643	0.763093912739513	1.18693866164221
GCST90274831	ieu-b-7	Parkinson's disease || id:ieu-b-7	Oncostatin-M levels	Inverse variance weighted	13	-0.117460182320487	0.0796192682666089	0.140139076011492	-0.273513948123041	0.0385935834820665	0.889175915963239	0.760701725920596	1.03934798961084
GCST90274831	ieu-b-7	Parkinson's disease || id:ieu-b-7	Oncostatin-M levels	Simple mode	13	0.0347545250147843	0.194543514456312	0.861195856609878	-0.346550763319586	0.416059813349155	1.03536552126653	0.707122922469258	1.51597654179302
GCST90274831	ieu-b-7	Parkinson's disease || id:ieu-b-7	Oncostatin-M levels	Weighted mode	13	0.05516446323319	0.164908886061736	0.743765305179642	-0.268056953447813	0.378385879914193	1.0567143910505	0.764864218208011	1.45992619038893
GCST90274832	ieu-b-7	Parkinson's disease || id:ieu-b-7	Programmed cell death 1 ligand 1 levels	MR Egger	16	-0.155329516530418	0.195986686454538	0.44126347174265	-0.539463421981312	0.228804388920476	0.856133021015895	0.583061026182913	1.25709611302997
GCST90274832	ieu-b-7	Parkinson's disease || id:ieu-b-7	Programmed cell death 1 ligand 1 levels	Weighted median	16	0.00234683244198321	0.116916000588371	0.983985291778209	-0.226808528711224	0.23150219359519	1.00234958840875	0.797073384348367	1.26049209158397
GCST90274832	ieu-b-7	Parkinson's disease || id:ieu-b-7	Programmed cell death 1 ligand 1 levels	Inverse variance weighted	16	0.040537379138757	0.0859582288238243	0.637216658580037	-0.127940749355939	0.209015507633453	1.04137023449752	0.879905512568492	1.23246411098374
GCST90274832	ieu-b-7	Parkinson's disease || id:ieu-b-7	Programmed cell death 1 ligand 1 levels	Simple mode	16	-0.0791460961464409	0.193088965051952	0.687677534222166	-0.457600467648266	0.299308275355384	0.923904935633881	0.632800249880384	1.34892539983984
GCST90274832	ieu-b-7	Parkinson's disease || id:ieu-b-7	Programmed cell death 1 ligand 1 levels	Weighted mode	16	-0.0124284856126272	0.157261248506001	0.938052798463021	-0.320660532684389	0.295803561459135	0.987648429040715	0.72566955027675	1.34420607701478
GCST90274833	ieu-b-7	Parkinson's disease || id:ieu-b-7	Stem cell factor levels	MR Egger	28	0.0918804374917151	0.0878441224350767	0.305211890941864	-0.0802940424810353	0.264054917464465	1.09623374578875	0.922844950868721	1.30219970784344
GCST90274833	ieu-b-7	Parkinson's disease || id:ieu-b-7	Stem cell factor levels	Weighted median	28	0.0818499497633883	0.0656973452909177	0.212814371235913	-0.0469168470068104	0.210616746533587	1.0852929491474	0.954166736111817	1.23443916130297
GCST90274833	ieu-b-7	Parkinson's disease || id:ieu-b-7	Stem cell factor levels	Inverse variance weighted	28	0.0832516891250988	0.0446112666434706	0.0620192100090377	-0.00418639349610352	0.170689771746301	1.08681531372311	0.995822357233557	1.18612272315758
GCST90274833	ieu-b-7	Parkinson's disease || id:ieu-b-7	Stem cell factor levels	Simple mode	28	-0.0256448921281911	0.111484913797973	0.819802220559799	-0.244155323172219	0.192865538915837	0.974681145108729	0.783365949928557	1.21271971894758
GCST90274833	ieu-b-7	Parkinson's disease || id:ieu-b-7	Stem cell factor levels	Weighted mode	28	0.0538790308782842	0.0583870963900107	0.364289967418688	-0.0605596780461368	0.168317739802705	1.05535692883219	0.941237596121591	1.18331253641322
GCST90274834	ieu-b-7	Parkinson's disease || id:ieu-b-7	SIR2-like protein 2 levels	MR Egger	11	0.118574257006555	0.17334685830503	0.511183507012548	-0.221185585271304	0.458334099284413	1.1258904762544	0.801567907288041	1.58143727187027
GCST90274834	ieu-b-7	Parkinson's disease || id:ieu-b-7	SIR2-like protein 2 levels	Weighted median	11	0.0527631121017265	0.13789946009389	0.702001427658725	-0.217519829682299	0.323046053885752	1.05417989307963	0.804511651551197	1.38132896500712
GCST90274834	ieu-b-7	Parkinson's disease || id:ieu-b-7	SIR2-like protein 2 levels	Inverse variance weighted	11	0.0920674712366257	0.102604838723686	0.36955807947473	-0.109038012661798	0.29317295513505	1.09643879766674	0.896696331036013	1.34067464694534
GCST90274834	ieu-b-7	Parkinson's disease || id:ieu-b-7	SIR2-like protein 2 levels	Simple mode	11	0.197414991779628	0.225808436852117	0.402485433480945	-0.245169544450522	0.639999528009778	1.21824949934583	0.782571846279922	1.89647998418473
GCST90274834	ieu-b-7	Parkinson's disease || id:ieu-b-7	SIR2-like protein 2 levels	Weighted mode	11	-0.000183303138734159	0.142987199020024	0.999002361510848	-0.28043821321798	0.280071606940512	0.99981671366026	0.755452619586574	1.32322456100749
GCST90274835	ieu-b-7	Parkinson's disease || id:ieu-b-7	Signaling lymphocytic activation molecule levels	MR Egger	20	-0.0750456021244773	0.166543656309999	0.657654007899741	-0.401471168492075	0.251379964243121	0.927701180219238	0.669334617347857	1.28579854899824
GCST90274835	ieu-b-7	Parkinson's disease || id:ieu-b-7	Signaling lymphocytic activation molecule levels	Weighted median	20	-0.0290787190765789	0.0963749998144855	0.762861928170661	-0.21797371871297	0.159816280559813	0.971339998469254	0.804146575395809	1.17329529403498
GCST90274835	ieu-b-7	Parkinson's disease || id:ieu-b-7	Signaling lymphocytic activation molecule levels	Inverse variance weighted	20	-0.0532942629241009	0.0716502361983453	0.456990578791328	-0.193728725872858	0.0871402000246559	0.948100980463069	0.823881371656711	1.09104963418153
GCST90274835	ieu-b-7	Parkinson's disease || id:ieu-b-7	Signaling lymphocytic activation molecule levels	Simple mode	20	-0.0762915250035349	0.16425941159063	0.64759793747397	-0.39823997172117	0.2456569217141	0.926546055841247	0.671500867106948	1.27846088612458
GCST90274835	ieu-b-7	Parkinson's disease || id:ieu-b-7	Signaling lymphocytic activation molecule levels	Weighted mode	20	-0.0396159364340822	0.129099391641958	0.762284734998915	-0.292650744052321	0.213418871184156	0.961158514240031	0.746282738872043	1.23790306458435
GCST90274836	ieu-b-7	Parkinson's disease || id:ieu-b-7	Sulfotransferase 1A1 levels	MR Egger	18	0.247184999537338	0.195606526500389	0.224445599285478	-0.136203792403424	0.6305737914781	1.28041596723015	0.872664771914766	1.87868824536216
GCST90274836	ieu-b-7	Parkinson's disease || id:ieu-b-7	Sulfotransferase 1A1 levels	Weighted median	18	0.176429612245773	0.0902976201276087	0.0507168536789995	-0.000553723204340384	0.353412947695886	1.19295045470092	0.999446430072061	1.42391902612381
GCST90274836	ieu-b-7	Parkinson's disease || id:ieu-b-7	Sulfotransferase 1A1 levels	Inverse variance weighted	18	0.133728243515519	0.0814226965228694	0.10050813521368	-0.0258602416693049	0.293316728700343	1.14308213744846	0.974471270570401	1.34086741437632
GCST90274836	ieu-b-7	Parkinson's disease || id:ieu-b-7	Sulfotransferase 1A1 levels	Simple mode	18	0.224250126285497	0.194099152103266	0.26393309983297	-0.156184211836903	0.604684464407898	1.25138398431409	0.855401600756363	1.83067447478838
GCST90274836	ieu-b-7	Parkinson's disease || id:ieu-b-7	Sulfotransferase 1A1 levels	Weighted mode	18	0.166434770803824	0.0974238927036793	0.105763170558312	-0.0245160588953872	0.357385600503035	1.18108649203516	0.975782018811225	1.42958701305787
GCST90274837	ieu-b-7	Parkinson's disease || id:ieu-b-7	STAM binding protein levels	MR Egger	9	0.277871309816511	0.338883130340013	0.439261467053675	-0.386339625649915	0.942082245282936	1.32031627453201	0.679539697373569	2.56531748112981
GCST90274837	ieu-b-7	Parkinson's disease || id:ieu-b-7	STAM binding protein levels	Weighted median	9	-0.014050345962941	0.160299838374853	0.930154537880314	-0.328238029177652	0.30013733725177	0.98604789948216	0.720191572693615	1.35004420620569
GCST90274837	ieu-b-7	Parkinson's disease || id:ieu-b-7	STAM binding protein levels	Inverse variance weighted	9	-0.0163045756517991	0.123061267157054	0.894595521517449	-0.257504659279624	0.224895507976026	0.983827624477631	0.772978024784332	1.25219186529314
GCST90274837	ieu-b-7	Parkinson's disease || id:ieu-b-7	STAM binding protein levels	Simple mode	9	0.0102389507796363	0.263098981284064	0.969910425181133	-0.505435052537129	0.525912954096402	1.01029154819702	0.603243075899962	1.69200286441016
GCST90274837	ieu-b-7	Parkinson's disease || id:ieu-b-7	STAM binding protein levels	Weighted mode	9	0.0397875346347094	0.235290871032993	0.869915958144856	-0.421382572589957	0.500957641859376	1.04058966144128	0.656139032577142	1.65030091144772
GCST90274838	ieu-b-7	Parkinson's disease || id:ieu-b-7	Transforming growth factor-alpha levels	MR Egger	12	-0.0570326464499869	0.249331396180412	0.82367919857692	-0.545722182963595	0.431656890063621	0.944563232226844	0.579423182653673	1.53980670153493
GCST90274838	ieu-b-7	Parkinson's disease || id:ieu-b-7	Transforming growth factor-alpha levels	Weighted median	12	-0.0929260241712787	0.135196139295956	0.491867054220716	-0.357910457191352	0.172058408848795	0.91126090908373	0.69913567477575	1.18774720613486
GCST90274838	ieu-b-7	Parkinson's disease || id:ieu-b-7	Transforming growth factor-alpha levels	Inverse variance weighted	12	-0.191829445837696	0.0969337831711658	0.0478189229417352	-0.381819660853181	-0.00183923082221071	0.825447640017526	0.682618144879784	0.998162459526325
GCST90274838	ieu-b-7	Parkinson's disease || id:ieu-b-7	Transforming growth factor-alpha levels	Simple mode	12	-0.168979257197977	0.238319623474567	0.493051056564824	-0.636085719208128	0.298127204812174	0.844526421048706	0.529360439406146	1.34733316424147
GCST90274838	ieu-b-7	Parkinson's disease || id:ieu-b-7	Transforming growth factor-alpha levels	Weighted mode	12	-0.0434775505485394	0.182406516003418	0.815987575768381	-0.400994321915238	0.314039220818159	0.957454048167881	0.669653863378537	1.36894342657569
GCST90274839	ieu-b-7	Parkinson's disease || id:ieu-b-7	Tumor necrosis factor levels	MR Egger	15	-0.0829464839550365	0.188673341261405	0.667424818112529	-0.45274623282739	0.286853264917317	0.920400402091453	0.635879478490911	1.33222871444218
GCST90274839	ieu-b-7	Parkinson's disease || id:ieu-b-7	Tumor necrosis factor levels	Weighted median	15	-0.151063530577697	0.116259038474995	0.193816911941525	-0.378931245988688	0.0768041848332947	0.859793073773372	0.684592679541075	1.07983060847835
GCST90274839	ieu-b-7	Parkinson's disease || id:ieu-b-7	Tumor necrosis factor levels	Inverse variance weighted	15	-0.0935291580096584	0.0841426178861486	0.266329476737245	-0.25844868906651	0.0713903730471928	0.910711462505437	0.772248654831976	1.07400040485567
GCST90274839	ieu-b-7	Parkinson's disease || id:ieu-b-7	Tumor necrosis factor levels	Simple mode	15	-0.307025031593826	0.224384196476118	0.1927775221581	-0.746818056687017	0.132767993499364	0.735632186630684	0.473871990172888	1.14198501964551
GCST90274839	ieu-b-7	Parkinson's disease || id:ieu-b-7	Tumor necrosis factor levels	Weighted mode	15	-0.296959129209123	0.218736497082098	0.196068417381651	-0.725682663490035	0.131764405071789	0.743074381778988	0.483994051083887	1.14083951160078
GCST90274840	ieu-b-7	Parkinson's disease || id:ieu-b-7	TNF-beta levels	MR Egger	19	0.0894151159702214	0.0586023183947855	0.145449954412976	-0.0254454280835582	0.204275660024001	1.09353450575707	0.974875578342734	1.22663624143115
GCST90274840	ieu-b-7	Parkinson's disease || id:ieu-b-7	TNF-beta levels	Weighted median	19	0.0878010504229685	0.0450001917677035	0.0510420424810396	-0.000399325441730311	0.176001426287667	1.09177089306272	0.999600754278062	1.19243975941158
GCST90274840	ieu-b-7	Parkinson's disease || id:ieu-b-7	TNF-beta levels	Inverse variance weighted	19	0.084114040225955	0.0377714687194759	0.025952618964447	0.0100819615357821	0.158146118916128	1.0877529343263	1.01013295573978	1.17133733674589
GCST90274840	ieu-b-7	Parkinson's disease || id:ieu-b-7	TNF-beta levels	Simple mode	19	0.127682577988101	0.1057283447147	0.242812036210795	-0.0795449776527118	0.334910133628913	1.13619229300794	0.923536480531352	1.39781476303774
GCST90274840	ieu-b-7	Parkinson's disease || id:ieu-b-7	TNF-beta levels	Weighted mode	19	0.091113433536268	0.0428241447074179	0.0474459440620464	0.00717810990972891	0.175048757162807	1.09539325254167	1.00720393429378	1.19130429981406
GCST90274841	ieu-b-7	Parkinson's disease || id:ieu-b-7	Tumor necrosis factor receptor superfamily member 9 levels	MR Egger	23	-0.215784479340855	0.159840431814791	0.191388759333993	-0.529071725697847	0.0975027670161359	0.805908973191042	0.589151610222759	1.10241449195779
GCST90274841	ieu-b-7	Parkinson's disease || id:ieu-b-7	Tumor necrosis factor receptor superfamily member 9 levels	Weighted median	23	-0.174372089410529	0.0991199827934639	0.0785431748180086	-0.368647255685718	0.0199030768646608	0.839984290243674	0.691669349854184	1.02010246370598
GCST90274841	ieu-b-7	Parkinson's disease || id:ieu-b-7	Tumor necrosis factor receptor superfamily member 9 levels	Inverse variance weighted	23	-0.166786603522132	0.0656483476206954	0.0110660458797791	-0.295457364858695	-0.0381158421855689	0.846380206622334	0.744191142741275	0.962601424579323
GCST90274841	ieu-b-7	Parkinson's disease || id:ieu-b-7	Tumor necrosis factor receptor superfamily member 9 levels	Simple mode	23	-0.203301014015243	0.167021706497503	0.236419404013683	-0.530663558750348	0.124061530719862	0.816032567212149	0.58821452525596	1.13208552689358
GCST90274841	ieu-b-7	Parkinson's disease || id:ieu-b-7	Tumor necrosis factor receptor superfamily member 9 levels	Weighted mode	23	-0.15670797631297	0.126496061452111	0.228461257670818	-0.404640256759107	0.0912243041331676	0.854953689095464	0.667216794421657	1.09551470617811
GCST90274842	ieu-b-7	Parkinson's disease || id:ieu-b-7	Tumor necrosis factor ligand superfamily member 14 levels	MR Egger	28	0.0950939368622623	0.0749798377296953	0.215944209044574	-0.0518665450879404	0.242054418812465	1.09976215848043	0.949455567897581	1.27386351306964
GCST90274842	ieu-b-7	Parkinson's disease || id:ieu-b-7	Tumor necrosis factor ligand superfamily member 14 levels	Weighted median	28	0.0327405066839177	0.0656242377647248	0.617843666842771	-0.0958829993349429	0.161364012702778	1.03328237457951	0.908570313181062	1.17511264689969
GCST90274842	ieu-b-7	Parkinson's disease || id:ieu-b-7	Tumor necrosis factor ligand superfamily member 14 levels	Inverse variance weighted	28	0.066617072666762	0.0485009587230273	0.169590518453466	-0.0284448064303715	0.161678951763895	1.06888609409588	0.971955938383475	1.17548279405725
GCST90274842	ieu-b-7	Parkinson's disease || id:ieu-b-7	Tumor necrosis factor ligand superfamily member 14 levels	Simple mode	28	0.0482390488201676	0.125968824410578	0.704759400541409	-0.198659847024566	0.295137944664901	1.04942148831125	0.819828713085656	1.34331164858133
GCST90274842	ieu-b-7	Parkinson's disease || id:ieu-b-7	Tumor necrosis factor ligand superfamily member 14 levels	Weighted mode	28	0.0325892976412294	0.0715274566207958	0.652306876320153	-0.10760451733553	0.172783112617989	1.0331261447528	0.89798266279064	1.18860828298713
GCST90274843	ieu-b-7	Parkinson's disease || id:ieu-b-7	TNF-related apoptosis-inducing ligand levels	MR Egger	24	-0.00419709945933428	0.0852759782257514	0.961189800855496	-0.171338016781807	0.162943817863138	0.995811696053085	0.842536733778728	1.17697056310966
GCST90274843	ieu-b-7	Parkinson's disease || id:ieu-b-7	TNF-related apoptosis-inducing ligand levels	Weighted median	24	-0.0541903708817968	0.058077133368143	0.350780804495525	-0.168021552283357	0.0596408105197634	0.947251760183129	0.845335615575609	1.06145521451744
GCST90274843	ieu-b-7	Parkinson's disease || id:ieu-b-7	TNF-related apoptosis-inducing ligand levels	Inverse variance weighted	24	-0.0289755695650037	0.052087331021423	0.578013826946763	-0.131066738366993	0.0731155992369854	0.97144019688329	0.877159232262808	1.07585489773184
GCST90274843	ieu-b-7	Parkinson's disease || id:ieu-b-7	TNF-related apoptosis-inducing ligand levels	Simple mode	24	-0.0171066205810986	0.103576382425718	0.870261519948511	-0.220116330135505	0.185903088973308	0.983038866871915	0.802425446271879	1.20430554423544
GCST90274843	ieu-b-7	Parkinson's disease || id:ieu-b-7	TNF-related apoptosis-inducing ligand levels	Weighted mode	24	-0.0378934308791652	0.049864082408495	0.45501340967372	-0.135627032399815	0.059840170641485	0.962815541829875	0.873168235226559	1.06166684745309
GCST90274844	ieu-b-7	Parkinson's disease || id:ieu-b-7	TNF-related activation-induced cytokine levels	MR Egger	27	0.0943960382595765	0.100976894929881	0.358819388593698	-0.10351867580299	0.292310752322143	1.09899490377088	0.901659183375339	1.3395192116749
GCST90274844	ieu-b-7	Parkinson's disease || id:ieu-b-7	TNF-related activation-induced cytokine levels	Weighted median	27	0.0816611866124399	0.0710522493915655	0.250427445903199	-0.0576012221950286	0.220923595419908	1.08508810516472	0.944026329132844	1.24722813298175
GCST90274844	ieu-b-7	Parkinson's disease || id:ieu-b-7	TNF-related activation-induced cytokine levels	Inverse variance weighted	27	0.0235882307800962	0.0488726730728047	0.629346666572869	-0.072202208442601	0.119378670002794	1.02386863348976	0.930342753630581	1.12679652155429
GCST90274844	ieu-b-7	Parkinson's disease || id:ieu-b-7	TNF-related activation-induced cytokine levels	Simple mode	27	-0.0883822490074104	0.105262937966633	0.408768597527611	-0.294697607422011	0.11793310940719	0.91541089493153	0.744756762335927	1.12516884563899
GCST90274844	ieu-b-7	Parkinson's disease || id:ieu-b-7	TNF-related activation-induced cytokine levels	Weighted mode	27	0.0752538210498819	0.0735914725778639	0.315923276671124	-0.0689854652027314	0.219493107302495	1.07815777529581	0.93334024589087	1.24544526344868
GCST90274845	ieu-b-7	Parkinson's disease || id:ieu-b-7	Thymic stromal lymphopoietin levels	MR Egger	13	0.0168987656675531	0.2076964474448	0.936614965306165	-0.390186271324255	0.423983802659361	1.01704235750941	0.67693076996275	1.52803684345035
GCST90274845	ieu-b-7	Parkinson's disease || id:ieu-b-7	Thymic stromal lymphopoietin levels	Weighted median	13	0.213172796714493	0.143130932311831	0.136393862029946	-0.0673638306166958	0.493709424045681	1.23759848572031	0.934855010579602	1.63838241708477
GCST90274845	ieu-b-7	Parkinson's disease || id:ieu-b-7	Thymic stromal lymphopoietin levels	Inverse variance weighted	13	0.159822678579301	0.106277128310895	0.1326252785262	-0.0484804929100523	0.368125850068654	1.17330280082515	0.952675923059499	1.44502388388604
GCST90274845	ieu-b-7	Parkinson's disease || id:ieu-b-7	Thymic stromal lymphopoietin levels	Simple mode	13	0.364511398783408	0.256571516117103	0.180863366461352	-0.138368772806113	0.867391570372929	1.4398103431721	0.87077751346139	2.38069287763857
GCST90274845	ieu-b-7	Parkinson's disease || id:ieu-b-7	Thymic stromal lymphopoietin levels	Weighted mode	13	0.37326475457656	0.258311501417601	0.174055889896054	-0.133025788201938	0.879555297355058	1.4524688367037	0.87544251572929	2.40982781129604
GCST90274846	ieu-b-7	Parkinson's disease || id:ieu-b-7	Tumor necrosis factor ligand superfamily member 12 levels	MR Egger	23	-0.0853830782184482	0.154210142038233	0.585645523323128	-0.387634956613384	0.216868800176488	0.918160489738665	0.678660038410398	1.24218111750283
GCST90274846	ieu-b-7	Parkinson's disease || id:ieu-b-7	Tumor necrosis factor ligand superfamily member 12 levels	Weighted median	23	-0.0402048046903479	0.0800456033872258	0.615474977587831	-0.19709418732931	0.116684577948615	0.96059268511751	0.821113291202432	1.12376491354807
GCST90274846	ieu-b-7	Parkinson's disease || id:ieu-b-7	Tumor necrosis factor ligand superfamily member 12 levels	Inverse variance weighted	23	-0.0180998474106319	0.0709135613152157	0.798539153977065	-0.157090427588455	0.120890732767191	0.982062971018063	0.85462677348522	1.12850159738356
GCST90274846	ieu-b-7	Parkinson's disease || id:ieu-b-7	Tumor necrosis factor ligand superfamily member 12 levels	Simple mode	23	-0.219381017271102	0.181851603029751	0.240486645687565	-0.575810159209414	0.13704812466721	0.803015697008132	0.562249172893355	1.14688334057143
GCST90274846	ieu-b-7	Parkinson's disease || id:ieu-b-7	Tumor necrosis factor ligand superfamily member 12 levels	Weighted mode	23	-0.0463754070394267	0.0809365190590279	0.572465423820329	-0.205010984395121	0.112260170316268	0.954683500003984	0.814638368052553	1.11880390234831
GCST90274847	ieu-b-7	Parkinson's disease || id:ieu-b-7	Urokinase-type plasminogen activator levels	MR Egger	21	0.0770916268426588	0.144997357974348	0.601112130068646	-0.207103194787064	0.361286448472382	1.08014104177187	0.812935754926753	1.4351745055489
GCST90274847	ieu-b-7	Parkinson's disease || id:ieu-b-7	Urokinase-type plasminogen activator levels	Weighted median	21	0.03557798040984	0.0875572793628079	0.684493172026509	-0.136034287141264	0.207190247960944	1.03621844971695	0.872812705723133	1.23021659571761
GCST90274847	ieu-b-7	Parkinson's disease || id:ieu-b-7	Urokinase-type plasminogen activator levels	Inverse variance weighted	21	0.0226385187689533	0.0629448972771178	0.719104295496124	-0.100733479894198	0.146010517432104	1.0228967147452	0.904173981320802	1.15720835884714
GCST90274847	ieu-b-7	Parkinson's disease || id:ieu-b-7	Urokinase-type plasminogen activator levels	Simple mode	21	0.0201373586844387	0.128785054040615	0.877313630453255	-0.232281347235167	0.272556064604045	1.0203414831654	0.792723061487639	1.31331708745098
GCST90274847	ieu-b-7	Parkinson's disease || id:ieu-b-7	Urokinase-type plasminogen activator levels	Weighted mode	21	0.0349077160821876	0.10782169603299	0.74948533237761	-0.176422808142473	0.246238240306848	1.03552414216523	0.838263483773227	1.27920429526562
GCST90274848	ieu-b-7	Parkinson's disease || id:ieu-b-7	Vascular endothelial growth factor A levels	MR Egger	22	-0.090291405213271	0.082206364206198	0.285098698705474	-0.251415879057419	0.0708330686308772	0.913664899759647	0.777698875620678	1.07340202644188
GCST90274848	ieu-b-7	Parkinson's disease || id:ieu-b-7	Vascular endothelial growth factor A levels	Weighted median	22	-0.0640138508289826	0.0509593989436571	0.209053041817943	-0.16389427275855	0.0358665711005853	0.937992007473872	0.848831761776775	1.03651753586978
GCST90274848	ieu-b-7	Parkinson's disease || id:ieu-b-7	Vascular endothelial growth factor A levels	Inverse variance weighted	22	-0.0572463452930787	0.0509336897137651	0.261039029728843	-0.157076377132058	0.0425836865459008	0.944361401723131	0.854638781465794	1.04350337991323
GCST90274848	ieu-b-7	Parkinson's disease || id:ieu-b-7	Vascular endothelial growth factor A levels	Simple mode	22	-0.0779905780904826	0.137866822236035	0.577596195529508	-0.34820954967311	0.192228393492145	0.924973141515729	0.705950928927384	1.21194728623055
GCST90274848	ieu-b-7	Parkinson's disease || id:ieu-b-7	Vascular endothelial growth factor A levels	Weighted mode	22	-0.0653434854306474	0.0497794090444556	0.203462892340233	-0.16291112715778	0.0322241562964857	0.936745649628531	0.849666697353527	1.03274897654706
