# Supplementary material for: Plasma lipidome, circulating inflammatory proteins, and Parkinson’s disease: a Mendelian randomization study
Source: Front Aging Neurosci. 2024 Sep 11;16:1424056. doi: 10.3389/fnagi.2024.1424056 (PMC11433008; doi:10.3389/fnagi.2024.1424056)
Supplement: Supplementary file 1 [file Data_Sheet_1.ZIP › Supplementary_Material/Supplementary Table S6:Mendelian randomization Sensitivity analysis.xls]

## Sheet: Sheet1
Table S6. Mendelian randomization Sensitivity analysis of PD
Abbreviation: standard error (SE); Inverse variance weighted (IVW)
Exposure	Outcome	Pleiotropy test			Heterogeneity test						MR-PRESSO
		Intercept	SE	P-value	Method	Cochran’s Q statistic	P-value	Method	Cochran’s Q statistic	P-value	RSSobs	Global test_P value
Phosphatidylcholine (14:0_18:2) levels	PD	-0.00451281	0.0188966	0.813459	IVW	30.342	0.139834	MR Egger	30.2635	0.112199	34.8334	0.112
Phosphatidylcholine (16:0_16:1) levels	PD	-0.0133979	0.0278148	0.637474	IVW	19.4428	0.194363	MR Egger	19.1259	0.160195	24.8317	0.158
Phosphatidylcholine (O-17:0_17:1) levels	PD	0.00227208	0.0136963	0.86932	IVW	38.493	0.199177	MR Egger	38.4588	0.167605	40.9044	0.241
Sphingomyelin (d38:1) levels	PD	0.000162527	0.0101454	0.987315	IVW	25.7994	0.842618	MR Egger	25.7992	0.809692	27.1975	0.845
Fibroblast growth factor 21 levels	PD	0.00220177	0.0264513	0.935157	IVW	19.8321	0.0703295	MR Egger	19.8196	0.0478767	28.7062	0.055
Interleukin-17A levels	PD	0.00339292	0.0236799	0.888913	IVW	4.30824	0.960018	MR Egger	4.28771	0.933436	5.49513	0.977
Transforming growth factor-alpha levels	PD	-0.0143798	0.0245057	0.570351	IVW	9.63687	0.563316	MR Egger	9.29255	0.504583	11.8116	0.569
TNF-beta levels	PD	-0.00162728	0.0134681	0.905246	IVW	18.6337	0.4147	MR Egger	18.6177	0.350913	19.1698	0.66
Tumor necrosis factor receptor superfamily member 9 levels	PD	0.00534898	0.0159098	0.740051	IVW	18.4701	0.677781	MR Egger	18.3571	0.62631	21.7113	0.676
