# Supplementary material for: Plasma lipidome, circulating inflammatory proteins, and Parkinson’s disease: a Mendelian randomization study
Source: Front Aging Neurosci. 2024 Sep 11;16:1424056. doi: 10.3389/fnagi.2024.1424056 (PMC11433008; doi:10.3389/fnagi.2024.1424056)
Supplement: Supplementary file 1 [file Data_Sheet_1.ZIP › Supplementary_Material/Supplementary Table S7:The causal effects of the reverse MR.xls]

## Sheet: Sheet1
Table S7：The causal effects of PD on 179 plasma lipidome and 91 circulating inflammatory proteins
id.exposure	id.outcome	outcome	exposure	method	nsnp	b	se	pval
ieu-b-7	GCST90277274	Phosphatidylcholine (14:0_18:2) levels	|| id:ieu-b-7	MR Egger	61	-0.0262197	0.0489754	0.59441
ieu-b-7	GCST90277274	Phosphatidylcholine (14:0_18:2) levels	|| id:ieu-b-7	Weighted median	61	-0.0106827	0.0323175	0.74098
ieu-b-7	GCST90277274	Phosphatidylcholine (14:0_18:2) levels	|| id:ieu-b-7	Inverse variance weighted	61	-0.0257116	0.0230474	0.264596
ieu-b-7	GCST90277274	Phosphatidylcholine (14:0_18:2) levels	|| id:ieu-b-7	Simple mode	61	0.0524296	0.0689028	0.449684
ieu-b-7	GCST90277274	Phosphatidylcholine (14:0_18:2) levels	|| id:ieu-b-7	Weighted mode	61	-0.0130379	0.0490406	0.791258
ieu-b-7	GCST90277278	Phosphatidylcholine (16:0_16:1) levels	|| id:ieu-b-7	MR Egger	61	0.00184522	0.0484978	0.969778
ieu-b-7	GCST90277278	Phosphatidylcholine (16:0_16:1) levels	|| id:ieu-b-7	Weighted median	61	-0.0163187	0.0309807	0.598376
ieu-b-7	GCST90277278	Phosphatidylcholine (16:0_16:1) levels	|| id:ieu-b-7	Inverse variance weighted	61	-0.0238993	0.022893	0.296506
ieu-b-7	GCST90277278	Phosphatidylcholine (16:0_16:1) levels	|| id:ieu-b-7	Simple mode	61	-0.0338658	0.0648093	0.603215
ieu-b-7	GCST90277278	Phosphatidylcholine (16:0_16:1) levels	|| id:ieu-b-7	Weighted mode	61	-0.0099402	0.0429904	0.817931
ieu-b-7	GCST90277333	Phosphatidylcholine (O-17:0_17:1) levels	|| id:ieu-b-7	MR Egger	61	0.0330573	0.0506606	0.516596
ieu-b-7	GCST90277333	Phosphatidylcholine (O-17:0_17:1) levels	|| id:ieu-b-7	Weighted median	61	0.0179948	0.0325064	0.579868
ieu-b-7	GCST90277333	Phosphatidylcholine (O-17:0_17:1) levels	|| id:ieu-b-7	Inverse variance weighted	61	0.021735	0.0238108	0.361335
ieu-b-7	GCST90277333	Phosphatidylcholine (O-17:0_17:1) levels	|| id:ieu-b-7	Simple mode	61	0.00797511	0.0698136	0.909433
ieu-b-7	GCST90277333	Phosphatidylcholine (O-17:0_17:1) levels	|| id:ieu-b-7	Weighted mode	61	0.00425923	0.0531436	0.936388
ieu-b-7	GCST90277374	Sphingomyelin (d38:1) levels	|| id:ieu-b-7	MR Egger	61	-0.0387773	0.0432742	0.373851
ieu-b-7	GCST90277374	Sphingomyelin (d38:1) levels	|| id:ieu-b-7	Weighted median	61	-0.024589	0.0304816	0.419849
ieu-b-7	GCST90277374	Sphingomyelin (d38:1) levels	|| id:ieu-b-7	Inverse variance weighted	61	-0.00643744	0.0204808	0.753281
ieu-b-7	GCST90277374	Sphingomyelin (d38:1) levels	|| id:ieu-b-7	Simple mode	61	0.00495513	0.0612713	0.935813
ieu-b-7	GCST90277374	Sphingomyelin (d38:1) levels	|| id:ieu-b-7	Weighted mode	61	-0.0284022	0.0474485	0.5517
ieu-b-7	GCST90274788	Fibroblast growth factor 21 levels	|| id:ieu-b-7	MR Egger	67	-0.00409411	0.0293502	0.889493
ieu-b-7	GCST90274788	Fibroblast growth factor 21 levels	|| id:ieu-b-7	Weighted median	67	-0.00623632	0.0202792	0.758446
ieu-b-7	GCST90274788	Fibroblast growth factor 21 levels	|| id:ieu-b-7	Inverse variance weighted	67	0.0161019	0.0140705	0.252469
ieu-b-7	GCST90274788	Fibroblast growth factor 21 levels	|| id:ieu-b-7	Simple mode	67	-0.0234805	0.0384848	0.543875
ieu-b-7	GCST90274788	Fibroblast growth factor 21 levels	|| id:ieu-b-7	Weighted mode	67	-0.0216799	0.0325732	0.508002
ieu-b-7	GCST90274801	Interleukin-17A levels	|| id:ieu-b-7	MR Egger	67	-0.0173469	0.036451	0.635744
ieu-b-7	GCST90274801	Interleukin-17A levels	|| id:ieu-b-7	Weighted median	67	0.0204546	0.0231917	0.377787
ieu-b-7	GCST90274801	Interleukin-17A levels	|| id:ieu-b-7	Inverse variance weighted	67	0.0145461	0.0176544	0.409974
ieu-b-7	GCST90274801	Interleukin-17A levels	|| id:ieu-b-7	Simple mode	67	0.00388593	0.0500216	0.938314
ieu-b-7	GCST90274801	Interleukin-17A levels	|| id:ieu-b-7	Weighted mode	67	0.0140391	0.0406682	0.731034
ieu-b-7	GCST90274838	Transforming growth factor-alpha levels	|| id:ieu-b-7	MR Egger	67	-0.00349612	0.0308637	0.910161
ieu-b-7	GCST90274838	Transforming growth factor-alpha levels	|| id:ieu-b-7	Weighted median	67	-0.0196453	0.0204521	0.336778
ieu-b-7	GCST90274838	Transforming growth factor-alpha levels	|| id:ieu-b-7	Inverse variance weighted	67	0.0215287	0.0148243	0.146429
ieu-b-7	GCST90274838	Transforming growth factor-alpha levels	|| id:ieu-b-7	Simple mode	67	-0.0441286	0.0527562	0.405913
ieu-b-7	GCST90274838	Transforming growth factor-alpha levels	|| id:ieu-b-7	Weighted mode	67	-0.0375245	0.0337918	0.27083
ieu-b-7	GCST90274840	TNF-beta levels	|| id:ieu-b-7	MR Egger	67	0.0269453	0.0332588	0.420799
ieu-b-7	GCST90274840	TNF-beta levels	|| id:ieu-b-7	Weighted median	67	0.019715	0.0229179	0.389653
ieu-b-7	GCST90274840	TNF-beta levels	|| id:ieu-b-7	Inverse variance weighted	67	0.0285942	0.0159926	0.0737807
ieu-b-7	GCST90274840	TNF-beta levels	|| id:ieu-b-7	Simple mode	67	0.0259794	0.0526197	0.623143
ieu-b-7	GCST90274840	TNF-beta levels	|| id:ieu-b-7	Weighted mode	67	-0.016732	0.0418134	0.690332
ieu-b-7	GCST90274841	Tumor necrosis factor receptor superfamily member 9 levels	|| id:ieu-b-7	MR Egger	67	0.0466355	0.0330929	0.163534
ieu-b-7	GCST90274841	Tumor necrosis factor receptor superfamily member 9 levels	|| id:ieu-b-7	Weighted median	67	0.0218467	0.0226784	0.335384
ieu-b-7	GCST90274841	Tumor necrosis factor receptor superfamily member 9 levels	|| id:ieu-b-7	Inverse variance weighted	67	0.0303052	0.0159493	0.0574198
ieu-b-7	GCST90274841	Tumor necrosis factor receptor superfamily member 9 levels	|| id:ieu-b-7	Simple mode	67	0.0735258	0.0545818	0.182563
ieu-b-7	GCST90274841	Tumor necrosis factor receptor superfamily member 9 levels	|| id:ieu-b-7	Weighted mode	67	0.03938	0.0414954	0.346072
