# Supplementary material for: Plasma lipidome, circulating inflammatory proteins, and Parkinson’s disease: a Mendelian randomization study
Source: Front Aging Neurosci. 2024 Sep 11;16:1424056. doi: 10.3389/fnagi.2024.1424056 (PMC11433008; doi:10.3389/fnagi.2024.1424056)
Supplement: Supplementary file 1 [file Data_Sheet_1.ZIP › Supplementary_Material/Supplementary Table S8:MR Steiger directivity test.xls]

## Sheet: Sheet1
Table S8：MR Steiger directivity test
id.exposure	id.outcome	exposure	outcome	snp_r2.exposure	snp_r2.outcome	correct_causal_direction	steiger_pval
GCST90277274.tsv	ieu-b-7	Phosphatidylcholine (14:0_18:2) levels	Parkinson's disease || id:ieu-b-7	0.0891218	0.00127992	TRUE	1.42354e-110
GCST90277278.tsv	ieu-b-7	Phosphatidylcholine (16:0_16:1) levels	Parkinson's disease || id:ieu-b-7	0.0494269	0.000753923	TRUE	2.90336e-62
GCST90277333.tsv	ieu-b-7	Phosphatidylcholine (O-17:0_17:1) levels	Parkinson's disease || id:ieu-b-7	0.105493	0.00178163	TRUE	6.29745e-130
GCST90277374.tsv	ieu-b-7	Sphingomyelin (d38:1) levels	Parkinson's disease || id:ieu-b-7	0.184914	0.00120913	TRUE	1.18795e-278
GCST90274788	ieu-b-7	Fibroblast growth factor 21 levels	Parkinson's disease || id:ieu-b-7	0.0331762	0.000919736	TRUE	1.61429e-72
GCST90274801	ieu-b-7	Interleukin-17A levels	Parkinson's disease || id:ieu-b-7	0.0239565	0.000403513	TRUE	1.05752e-46
GCST90274838	ieu-b-7	Transforming growth factor-alpha levels	Parkinson's disease || id:ieu-b-7	0.0242241	0.000538646	TRUE	1.17165e-53
GCST90274840	ieu-b-7	TNF-beta levels	Parkinson's disease || id:ieu-b-7	0.130846	0.000919836	TRUE	2.94606e-289
GCST90274841	ieu-b-7	Tumor necrosis factor receptor superfamily member 9 levels	Parkinson's disease || id:ieu-b-7	0.0563336	0.00149	TRUE	7.29247e-99
