# Supplementary material for: Plasma lipidome, circulating inflammatory proteins, and Parkinson’s disease: a Mendelian randomization study
Source: Front Aging Neurosci. 2024 Sep 11;16:1424056. doi: 10.3389/fnagi.2024.1424056 (PMC11433008; doi:10.3389/fnagi.2024.1424056)
Supplement: Supplementary file 1 [file Data_Sheet_1.ZIP › Supplementary_Material/Supplementary Table S9:Causal effects of plasma lipidome associated with PD on circulating inflammatory proteins associated with PD..csv]

id.exposure	id.outcome	outcome	exposure	method	nsnp	b	se	pval
GCST90277274.tsv	GCST90274788	Fibroblast growth factor 21 levels	Phosphatidylcholine (14:0_18:2) levels	MR Egger	27	0.094287223	0.140944438	0.509647214
GCST90277274.tsv	GCST90274788	Fibroblast growth factor 21 levels	Phosphatidylcholine (14:0_18:2) levels	Weighted median	27	0.050864295	0.039120557	0.193534649
GCST90277274.tsv	GCST90274788	Fibroblast growth factor 21 levels	Phosphatidylcholine (14:0_18:2) levels	Inverse variance weighted	27	0.117472837	0.056705351	0.038299415
GCST90277274.tsv	GCST90274788	Fibroblast growth factor 21 levels	Phosphatidylcholine (14:0_18:2) levels	Simple mode	27	0.069825951	0.069570168	0.324784641
GCST90277274.tsv	GCST90274788	Fibroblast growth factor 21 levels	Phosphatidylcholine (14:0_18:2) levels	Weighted mode	27	0.038782233	0.059418344	0.519680908
GCST90277274.tsv	GCST90274801	Interleukin-17A levels	Phosphatidylcholine (14:0_18:2) levels	MR Egger	26	0.065526383	0.078400226	0.411515255
GCST90277274.tsv	GCST90274801	Interleukin-17A levels	Phosphatidylcholine (14:0_18:2) levels	Weighted median	26	0.129071097	0.044107292	0.003430218
GCST90277274.tsv	GCST90274801	Interleukin-17A levels	Phosphatidylcholine (14:0_18:2) levels	Inverse variance weighted	26	0.105092243	0.030174563	0.000496182
GCST90277274.tsv	GCST90274801	Interleukin-17A levels	Phosphatidylcholine (14:0_18:2) levels	Simple mode	26	0.127811506	0.08430957	0.142068205
GCST90277274.tsv	GCST90274801	Interleukin-17A levels	Phosphatidylcholine (14:0_18:2) levels	Weighted mode	26	0.140606213	0.060861977	0.029412599
GCST90277274.tsv	GCST90274838	Transforming growth factor-alpha levels	Phosphatidylcholine (14:0_18:2) levels	MR Egger	27	0.048058057	0.065740541	0.471559701
GCST90277274.tsv	GCST90274838	Transforming growth factor-alpha levels	Phosphatidylcholine (14:0_18:2) levels	Weighted median	27	0.024400674	0.041510524	0.556653805
GCST90277274.tsv	GCST90274838	Transforming growth factor-alpha levels	Phosphatidylcholine (14:0_18:2) levels	Inverse variance weighted	27	0.02733005	0.026655294	0.305214985
GCST90277274.tsv	GCST90274838	Transforming growth factor-alpha levels	Phosphatidylcholine (14:0_18:2) levels	Simple mode	27	0.021671751	0.068033952	0.752617769
GCST90277274.tsv	GCST90274838	Transforming growth factor-alpha levels	Phosphatidylcholine (14:0_18:2) levels	Weighted mode	27	0.017264812	0.057644284	0.766935211
GCST90277274.tsv	GCST90274840	TNF-beta levels	Phosphatidylcholine (14:0_18:2) levels	MR Egger	26	-0.143574738	0.081964158	0.092600357
GCST90277274.tsv	GCST90274840	TNF-beta levels	Phosphatidylcholine (14:0_18:2) levels	Weighted median	26	-0.079536807	0.046137237	0.084722674
GCST90277274.tsv	GCST90274840	TNF-beta levels	Phosphatidylcholine (14:0_18:2) levels	Inverse variance weighted	26	-0.053004345	0.031797249	0.095524844
GCST90277274.tsv	GCST90274840	TNF-beta levels	Phosphatidylcholine (14:0_18:2) levels	Simple mode	26	0.120463468	0.109460797	0.281591057
GCST90277274.tsv	GCST90274840	TNF-beta levels	Phosphatidylcholine (14:0_18:2) levels	Weighted mode	26	-0.167024444	0.077431245	0.040810241
GCST90277274.tsv	GCST90274841	Tumor necrosis factor receptor superfamily member 9 levels	Phosphatidylcholine (14:0_18:2) levels	MR Egger	26	-0.006742453	0.078755275	0.932484507
GCST90277274.tsv	GCST90274841	Tumor necrosis factor receptor superfamily member 9 levels	Phosphatidylcholine (14:0_18:2) levels	Weighted median	26	0.001186107	0.040741625	0.976774549
GCST90277274.tsv	GCST90274841	Tumor necrosis factor receptor superfamily member 9 levels	Phosphatidylcholine (14:0_18:2) levels	Inverse variance weighted	26	0.006915522	0.030317723	0.819567232
GCST90277274.tsv	GCST90274841	Tumor necrosis factor receptor superfamily member 9 levels	Phosphatidylcholine (14:0_18:2) levels	Simple mode	26	0.012901529	0.073323365	0.861747712
GCST90277274.tsv	GCST90274841	Tumor necrosis factor receptor superfamily member 9 levels	Phosphatidylcholine (14:0_18:2) levels	Weighted mode	26	-0.024407187	0.058284186	0.678966196
GCST90277278.tsv	GCST90274788	Fibroblast growth factor 21 levels	Phosphatidylcholine (16:0_16:1) levels	MR Egger	19	0.055402152	0.255043519	0.830617729
GCST90277278.tsv	GCST90274788	Fibroblast growth factor 21 levels	Phosphatidylcholine (16:0_16:1) levels	Weighted median	19	0.027801874	0.048986022	0.57034254
GCST90277278.tsv	GCST90274788	Fibroblast growth factor 21 levels	Phosphatidylcholine (16:0_16:1) levels	Inverse variance weighted	19	0.146155839	0.0901501	0.104964058
GCST90277278.tsv	GCST90274788	Fibroblast growth factor 21 levels	Phosphatidylcholine (16:0_16:1) levels	Simple mode	19	0.02138202	0.072524546	0.771501258
GCST90277278.tsv	GCST90274788	Fibroblast growth factor 21 levels	Phosphatidylcholine (16:0_16:1) levels	Weighted mode	19	0.036115973	0.065480086	0.588034703
GCST90277278.tsv	GCST90274801	Interleukin-17A levels	Phosphatidylcholine (16:0_16:1) levels	MR Egger	19	-0.062611912	0.106839682	0.565551562
GCST90277278.tsv	GCST90274801	Interleukin-17A levels	Phosphatidylcholine (16:0_16:1) levels	Weighted median	19	-0.085409189	0.053555795	0.11076362
GCST90277278.tsv	GCST90274801	Interleukin-17A levels	Phosphatidylcholine (16:0_16:1) levels	Inverse variance weighted	19	-0.056883516	0.038317934	0.137672569
GCST90277278.tsv	GCST90274801	Interleukin-17A levels	Phosphatidylcholine (16:0_16:1) levels	Simple mode	19	-0.09668745	0.096788207	0.331055295
GCST90277278.tsv	GCST90274801	Interleukin-17A levels	Phosphatidylcholine (16:0_16:1) levels	Weighted mode	19	-0.090418466	0.087710798	0.316255051
GCST90277278.tsv	GCST90274838	Transforming growth factor-alpha levels	Phosphatidylcholine (16:0_16:1) levels	MR Egger	19	0.218996243	0.096257077	0.036135028
GCST90277278.tsv	GCST90274838	Transforming growth factor-alpha levels	Phosphatidylcholine (16:0_16:1) levels	Weighted median	19	0.042586056	0.049007749	0.384865857
GCST90277278.tsv	GCST90274838	Transforming growth factor-alpha levels	Phosphatidylcholine (16:0_16:1) levels	Inverse variance weighted	19	0.026854886	0.03754141	0.474398755
GCST90277278.tsv	GCST90274838	Transforming growth factor-alpha levels	Phosphatidylcholine (16:0_16:1) levels	Simple mode	19	0.02802346	0.081160781	0.733883585
GCST90277278.tsv	GCST90274838	Transforming growth factor-alpha levels	Phosphatidylcholine (16:0_16:1) levels	Weighted mode	19	0.023731125	0.07421145	0.752819111
GCST90277278.tsv	GCST90274840	TNF-beta levels	Phosphatidylcholine (16:0_16:1) levels	MR Egger	19	0.001507539	0.112194495	0.989435715
GCST90277278.tsv	GCST90274840	TNF-beta levels	Phosphatidylcholine (16:0_16:1) levels	Weighted median	19	-0.010531625	0.056398932	0.851868829
GCST90277278.tsv	GCST90274840	TNF-beta levels	Phosphatidylcholine (16:0_16:1) levels	Inverse variance weighted	19	0.002947878	0.039871535	0.941062582
GCST90277278.tsv	GCST90274840	TNF-beta levels	Phosphatidylcholine (16:0_16:1) levels	Simple mode	19	-0.04788293	0.096166478	0.624570977
GCST90277278.tsv	GCST90274840	TNF-beta levels	Phosphatidylcholine (16:0_16:1) levels	Weighted mode	19	-0.040897685	0.093687801	0.667642294
GCST90277278.tsv	GCST90274841	Tumor necrosis factor receptor superfamily member 9 levels	Phosphatidylcholine (16:0_16:1) levels	MR Egger	19	0.12784254	0.105211297	0.240934193
GCST90277278.tsv	GCST90274841	Tumor necrosis factor receptor superfamily member 9 levels	Phosphatidylcholine (16:0_16:1) levels	Weighted median	19	0.034330654	0.053842577	0.523726514
GCST90277278.tsv	GCST90274841	Tumor necrosis factor receptor superfamily member 9 levels	Phosphatidylcholine (16:0_16:1) levels	Inverse variance weighted	19	0.051629591	0.03844679	0.179309442
GCST90277278.tsv	GCST90274841	Tumor necrosis factor receptor superfamily member 9 levels	Phosphatidylcholine (16:0_16:1) levels	Simple mode	19	0.054894552	0.088718383	0.54383244
GCST90277278.tsv	GCST90274841	Tumor necrosis factor receptor superfamily member 9 levels	Phosphatidylcholine (16:0_16:1) levels	Weighted mode	19	0.025496682	0.076475218	0.742686155
GCST90277333.tsv	GCST90274788	Fibroblast growth factor 21 levels	Phosphatidylcholine (O-17:0_17:1) levels	MR Egger	35	-0.060687804	0.061536056	0.331203573
GCST90277333.tsv	GCST90274788	Fibroblast growth factor 21 levels	Phosphatidylcholine (O-17:0_17:1) levels	Weighted median	35	0.015712294	0.033948149	0.643484687
GCST90277333.tsv	GCST90274788	Fibroblast growth factor 21 levels	Phosphatidylcholine (O-17:0_17:1) levels	Inverse variance weighted	35	-0.017100004	0.026474042	0.518333835
GCST90277333.tsv	GCST90274788	Fibroblast growth factor 21 levels	Phosphatidylcholine (O-17:0_17:1) levels	Simple mode	35	0.030120081	0.060585677	0.622284062
GCST90277333.tsv	GCST90274788	Fibroblast growth factor 21 levels	Phosphatidylcholine (O-17:0_17:1) levels	Weighted mode	35	0.024785866	0.05521964	0.656380883
GCST90277333.tsv	GCST90274801	Interleukin-17A levels	Phosphatidylcholine (O-17:0_17:1) levels	MR Egger	35	0.027057535	0.060831011	0.659369292
GCST90277333.tsv	GCST90274801	Interleukin-17A levels	Phosphatidylcholine (O-17:0_17:1) levels	Weighted median	35	0.044404638	0.037131256	0.231742211
GCST90277333.tsv	GCST90274801	Interleukin-17A levels	Phosphatidylcholine (O-17:0_17:1) levels	Inverse variance weighted	35	0.052463276	0.026084476	0.044295518
GCST90277333.tsv	GCST90274801	Interleukin-17A levels	Phosphatidylcholine (O-17:0_17:1) levels	Simple mode	35	0.031954412	0.075292596	0.673945385
GCST90277333.tsv	GCST90274801	Interleukin-17A levels	Phosphatidylcholine (O-17:0_17:1) levels	Weighted mode	35	0.052718016	0.073435496	0.47773409
GCST90277333.tsv	GCST90274838	Transforming growth factor-alpha levels	Phosphatidylcholine (O-17:0_17:1) levels	MR Egger	35	-0.046356633	0.066157126	0.488398628
GCST90277333.tsv	GCST90274838	Transforming growth factor-alpha levels	Phosphatidylcholine (O-17:0_17:1) levels	Weighted median	35	-0.021463207	0.035496823	0.545410579
GCST90277333.tsv	GCST90274838	Transforming growth factor-alpha levels	Phosphatidylcholine (O-17:0_17:1) levels	Inverse variance weighted	35	-0.020071627	0.028264009	0.477612425
GCST90277333.tsv	GCST90274838	Transforming growth factor-alpha levels	Phosphatidylcholine (O-17:0_17:1) levels	Simple mode	35	-0.02967129	0.074585151	0.693251471
GCST90277333.tsv	GCST90274838	Transforming growth factor-alpha levels	Phosphatidylcholine (O-17:0_17:1) levels	Weighted mode	35	-0.005220591	0.056693559	0.927171446
GCST90277333.tsv	GCST90274840	TNF-beta levels	Phosphatidylcholine (O-17:0_17:1) levels	MR Egger	35	-0.141491625	0.062830988	0.031102036
GCST90277333.tsv	GCST90274840	TNF-beta levels	Phosphatidylcholine (O-17:0_17:1) levels	Weighted median	35	-0.031765646	0.040470762	0.432510098
GCST90277333.tsv	GCST90274840	TNF-beta levels	Phosphatidylcholine (O-17:0_17:1) levels	Inverse variance weighted	35	-0.030831277	0.028101175	0.27257468
GCST90277333.tsv	GCST90274840	TNF-beta levels	Phosphatidylcholine (O-17:0_17:1) levels	Simple mode	35	0.012577196	0.085994885	0.884583691
GCST90277333.tsv	GCST90274840	TNF-beta levels	Phosphatidylcholine (O-17:0_17:1) levels	Weighted mode	35	-0.039619548	0.073686605	0.594302618
GCST90277333.tsv	GCST90274841	Tumor necrosis factor receptor superfamily member 9 levels	Phosphatidylcholine (O-17:0_17:1) levels	MR Egger	35	-0.049908238	0.072759524	0.497545853
GCST90277333.tsv	GCST90274841	Tumor necrosis factor receptor superfamily member 9 levels	Phosphatidylcholine (O-17:0_17:1) levels	Weighted median	35	-0.018660092	0.037856951	0.62207576
GCST90277333.tsv	GCST90274841	Tumor necrosis factor receptor superfamily member 9 levels	Phosphatidylcholine (O-17:0_17:1) levels	Inverse variance weighted	35	0.026348581	0.031380733	0.401109145
GCST90277333.tsv	GCST90274841	Tumor necrosis factor receptor superfamily member 9 levels	Phosphatidylcholine (O-17:0_17:1) levels	Simple mode	35	-0.042881148	0.080907911	0.599556709
GCST90277333.tsv	GCST90274841	Tumor necrosis factor receptor superfamily member 9 levels	Phosphatidylcholine (O-17:0_17:1) levels	Weighted mode	35	-0.040536349	0.074305965	0.588948512
GCST90277374.tsv	GCST90274788	Fibroblast growth factor 21 levels	Sphingomyelin (d38:1) levels	MR Egger	37	-0.017677651	0.046577778	0.706587657
GCST90277374.tsv	GCST90274788	Fibroblast growth factor 21 levels	Sphingomyelin (d38:1) levels	Weighted median	37	0.065548913	0.032045988	0.040809137
GCST90277374.tsv	GCST90274788	Fibroblast growth factor 21 levels	Sphingomyelin (d38:1) levels	Inverse variance weighted	37	0.021278705	0.023497711	0.365166119
GCST90277374.tsv	GCST90274788	Fibroblast growth factor 21 levels	Sphingomyelin (d38:1) levels	Simple mode	37	0.079577187	0.059317414	0.188144322
GCST90277374.tsv	GCST90274788	Fibroblast growth factor 21 levels	Sphingomyelin (d38:1) levels	Weighted mode	37	0.085399926	0.035633637	0.02186473
GCST90277374.tsv	GCST90274801	Interleukin-17A levels	Sphingomyelin (d38:1) levels	MR Egger	37	-0.023624592	0.044187907	0.596279636
GCST90277374.tsv	GCST90274801	Interleukin-17A levels	Sphingomyelin (d38:1) levels	Weighted median	37	-0.000120564	0.034281156	0.997193905
GCST90277374.tsv	GCST90274801	Interleukin-17A levels	Sphingomyelin (d38:1) levels	Inverse variance weighted	37	0.00156414	0.022240166	0.943931392
GCST90277374.tsv	GCST90274801	Interleukin-17A levels	Sphingomyelin (d38:1) levels	Simple mode	37	0.037844652	0.057937938	0.517782162
GCST90277374.tsv	GCST90274801	Interleukin-17A levels	Sphingomyelin (d38:1) levels	Weighted mode	37	-0.004588704	0.036411817	0.9004154
GCST90277374.tsv	GCST90274838	Transforming growth factor-alpha levels	Sphingomyelin (d38:1) levels	MR Egger	37	-0.073994265	0.044478942	0.105126597
GCST90277374.tsv	GCST90274838	Transforming growth factor-alpha levels	Sphingomyelin (d38:1) levels	Weighted median	37	-0.030697555	0.030724422	0.317733877
GCST90277374.tsv	GCST90274838	Transforming growth factor-alpha levels	Sphingomyelin (d38:1) levels	Inverse variance weighted	37	-0.043660971	0.022315302	0.050400571
GCST90277374.tsv	GCST90274838	Transforming growth factor-alpha levels	Sphingomyelin (d38:1) levels	Simple mode	37	-0.013045152	0.056510022	0.818740838
GCST90277374.tsv	GCST90274838	Transforming growth factor-alpha levels	Sphingomyelin (d38:1) levels	Weighted mode	37	-0.01734342	0.032035017	0.591574126
GCST90277374.tsv	GCST90274840	TNF-beta levels	Sphingomyelin (d38:1) levels	MR Egger	37	-0.045762701	0.04818231	0.34873563
GCST90277374.tsv	GCST90274840	TNF-beta levels	Sphingomyelin (d38:1) levels	Weighted median	37	-0.064817618	0.033664412	0.054178745
GCST90277374.tsv	GCST90274840	TNF-beta levels	Sphingomyelin (d38:1) levels	Inverse variance weighted	37	-0.040531717	0.023922269	0.09020657
GCST90277374.tsv	GCST90274840	TNF-beta levels	Sphingomyelin (d38:1) levels	Simple mode	37	0.05625178	0.070499552	0.430159002
GCST90277374.tsv	GCST90274840	TNF-beta levels	Sphingomyelin (d38:1) levels	Weighted mode	37	-0.06679188	0.035110305	0.065149744
GCST90277374.tsv	GCST90274841	Tumor necrosis factor receptor superfamily member 9 levels	Sphingomyelin (d38:1) levels	MR Egger	37	-0.090004201	0.048574186	0.072340334
GCST90277374.tsv	GCST90274841	Tumor necrosis factor receptor superfamily member 9 levels	Sphingomyelin (d38:1) levels	Weighted median	37	-0.048789868	0.034187209	0.153540097
GCST90277374.tsv	GCST90274841	Tumor necrosis factor receptor superfamily member 9 levels	Sphingomyelin (d38:1) levels	Inverse variance weighted	37	-0.036879127	0.024642349	0.134503843
GCST90277374.tsv	GCST90274841	Tumor necrosis factor receptor superfamily member 9 levels	Sphingomyelin (d38:1) levels	Simple mode	37	0.04101251	0.06138194	0.508297584
GCST90277374.tsv	GCST90274841	Tumor necrosis factor receptor superfamily member 9 levels	Sphingomyelin (d38:1) levels	Weighted mode	37	-0.0603337	0.037197804	0.113536645
